# Supplementary material for: Insecticide resistant Anopheles from Ethiopia but not Burkina Faso show a microbiota composition shift upon insecticide exposure
Source: Parasit Vectors. 2025 Jan 20;18:17. doi: 10.1186/s13071-024-06638-2 (PMC11748507; doi:10.1186/s13071-024-06638-2)
Supplement: Supplementary file 2 — Additional file 2. [file 13071_2024_6638_MOESM2_ESM.xlsx]

## Sheet: Sheet1
Supplememtary Table 1: RNAseq results comparing field caught An. arabiensis from Bahidar with the lab colony Moz. Vectorbase Gene ID, mean read count, log2 fold change, raw fold change, adjusted p-value, a vectorbase description based on AGAP homologs and whether the gene is significantly up or down regulated.
GeneId	baseMean	log2FoldChange	fold_change	padj	Description	Expression direction
AARA008725	2329.09	6.9898	127.098	1.55536e-172	Fibrinogen C-terminal domain-containing protein	up
AARA016988	1673.07	7.45142	175.025	2.6209e-110	hexamerin	up
AARA004009	947.822	4.29545	19.6363	4.93355e-85	BPTI/Kunitz inhibitor domain-containing protein	up
AARA018721	1375.76	4.20583	18.4536	1.65545e-80	sensory appendage protein 2	up
AARA004107	2109.82	3.66278	12.6651	1.32996e-78	Class B Scavenger Receptor (CD36 domain).	up
AARA001802	973.879	3.36526	10.3049	2.30575e-74	fatty acyl-CoA reductase 2	up
AARA005553	454.204	3.38734	10.4638	1.08313e-69	Leucine-rich immune protein (Coil-less)	up
AARA006668	2472.41	2.70394	6.5158	3.05928e-66	CLIP-domain serine protease	up
AARA018139	39204.5	2.29259	4.89936	2.53312e-64	NA	up
AARA004210	2536.21	3.14704	8.85836	8.72918e-59	ATP-binding cassette transporter (ABC transporter) family H member 3	up
AARA006760	2906.54	2.85889	7.25455	2.9772e-58	unspecified product	up
AARA017166	6016.17	3.09717	8.55739	2.38276e-55	CLIP domain-containing serine protease	up
AARA016433	5826.42	2.77607	6.84986	3.20185e-55	ATP-binding cassette transporter (ABC transporter) family A member 7	up
AARA016560	1564.65	3.46262	11.0244	9.61389e-55	ATP-binding cassette transporter (ABC transporter) family G member 2	up
AARA017450	15643.4	3.13478	8.78341	6.8194e-54	unspecified product	up
AARA015893	2288.98	1.98945	3.97087	9.58058e-54	unspecified product	up
AARA006359	61977.1	2.62496	6.16867	1.45507e-51	Glycerol-3-phosphate dehydrogenase	up
AARA008753	4094.38	3.28424	9.74218	2.18553e-51	serine protease inhibitor (serpin) 5	up
AARA008749	2258.67	3.44072	10.8582	5.30642e-51	serine protease inhibitor (serpin) 16	up
AARA017669	10017	2.55825	5.88994	1.01959e-50	unspecified product	up
AARA017267	3864.68	3.12818	8.7433	6.15251e-50	serine protease snake	up
AARA007309	6825.67	2.51259	5.70642	7.64947e-49	alpha esterase	up
AARA008645	9473.29	2.70067	6.50103	3.60551e-48	unspecified product	up
AARA017324	540.782	2.78067	6.87171	2.60143e-47	concentrative nucleoside transporter 1	up
AARA002400	2044.21	3.86043	14.5247	4.93861e-47	unspecified product	up
AARA016955	27679.1	2.98002	7.88997	5.84334e-44	unspecified product	up
AARA018758	1171.89	2.52666	5.76236	9.90277e-44	MFS transporter, PCFT/HCP family, solute carrier family 46 (folate transporter	up
AARA017405	448.876	4.03411	16.3827	4.07421e-43	Lipase domain-containing protein	up
AARA015614	324.06	2.92084	7.57288	5.03435e-43	cuticular protein RR-1 family 9	up
AARA006041	7329.19	2.88561	7.39018	5.62942e-43	pancreatic triacylglycerol lipase	up
AARA009084	8342.94	2.32937	5.02588	1.4686e-42	IMD pathway signalling NF-kappaB Relish-like transcription factor	up
AARA010446	3316.42	3.04119	8.23168	3.44223e-42	unspecified product	up
AARA016215	7165.18	1.56418	2.9571	1.92841e-40	unspecified product	up
AARA017783	4591.2	1.70298	3.25573	2.30277e-40	unspecified product	up
AARA017583	1496.56	2.09752	4.27973	2.59453e-40	Class B Scavenger Receptor (CD36 domain)	up
AARA008292	2682.17	2.2031	4.60468	2.6145e-40	unspecified product	up
AARA015701	476.99	2.37916	5.20235	3.18898e-40	chymotrypsin B chain C	up
AARA005755	3940.69	3.71414	13.124	3.28941e-40	dehydrogenase/reductase SDR family member 11 precursor	up
AARA007546	17826.4	2.00578	4.01606	4.60973e-40	Phospholipase B-like	up
AARA007814	554.546	3.78405	13.7757	1.46853e-39	alpha-crystallin B chain	up
AARA018401	895.545	2.35687	5.12257	2.07644e-39	solute carrier family 45, member 1/2/4	up
AARA010936	829.108	2.30511	4.94207	2.07829e-39	UDP-glucose 4-epimerase	up
AARA017795	1371.12	2.72914	6.63058	4.05102e-39	unspecified product	up
AARA002778	1493.53	2.26781	4.81592	1.34489e-38	ATP-binding cassette transporter (ABC transporter) family A member 7	up
AARA010307	296.208	2.77021	6.82208	2.5112e-38	Class B Scavenger Receptor (CD36 domain).	up
AARA010192	360.892	2.55025	5.85736	5.01203e-38	Fatty acyl-CoA reductase	up
AARA010112	4959.61	2.08587	4.24532	6.14171e-38	ATP-binding cassette transporter (ABC transporter) family H member 3	up
AARA015642	11603	2.20684	4.61665	4.22527e-37	cytochrome P450	up
AARA014154	3681.83	13.7034	13339.2	8.16544e-37	unspecified product	up
AARA008748	4364.22	2.16456	4.48331	8.51659e-37	serine protease inhibitor (serpin) 6	up
AARA010189	1581.11	3.0616	8.34898	3.68061e-36	unspecified product	up
AARA006961	2841.92	2.33543	5.04701	1.11114e-35	unspecified product	up
AARA002097	4480.55	1.89942	3.73062	1.62136e-35	lipase	up
AARA005100	31189	2.52589	5.75929	2.09428e-35	Slowmo	up
AARA005694	2011.82	2.17882	4.52782	7.21786e-35	Class B Scavenger Receptor (CD36 domain).	up
AARA016457	244.789	5.23678	37.7074	1.0665e-34	unspecified product	up
AARA015807	661.993	3.44297	10.8752	1.56923e-34	3-OH androgenic UDPGT	up
AARA016509	254.074	8.03092	261.546	3.79585e-34	SCP domain-containing protein	up
AARA016491	62525.5	2.59063	6.02362	9.20507e-34	Phosphate carrier, mitochondrial	up
AARA001340	2161.82	1.88078	3.68274	1.79401e-33	CLIP-domain serine protease	up
AARA011273	1180.13	6.78333	110.15	9.82539e-33	CLIP-domain serine protease	up
AARA017774	1107.33	1.81222	3.51182	1.23756e-32	dehydrogenase/reductase SDR family member 11 precursor	up
AARA002507	10733.2	1.78975	3.45755	2.51087e-32	cytochrome P450	up
AARA016553	1295.37	3.24002	9.4481	3.1091e-32	cuticular protein	up
AARA015699	2018	1.45635	2.74413	3.9458e-32	chymotrypsin B chain C	up
AARA008876	304.982	4.23569	18.8396	9.45193e-32	CLIP-domain serine protease	up
AARA015700	826.952	1.76601	3.40113	1.04286e-31	unspecified product	up
AARA001723	990.12	2.11348	4.32734	1.483e-31	unspecified product	up
AARA017659	746.849	2.45711	5.49116	1.64417e-31	glutathione peroxidase 3	up
AARA004119	23592.6	1.64832	3.13469	7.6105e-31	Isocitrate dehydrogenase [NAD] subunit, mitochondrial	up
AARA009230	7409.12	1.53903	2.90599	1.5238e-30	unspecified product	up
AARA016983	7027.63	2.6993	6.49487	1.72056e-30	unspecified product	up
AARA017765	2427.66	1.94576	3.8524	1.78433e-30	unspecified product	up
AARA017516	1491.37	2.28596	4.87687	2.14924e-30	ATP-binding cassette transporter (ABC transporter) family C member 2	up
AARA017608	429.594	3.73103	13.2786	5.75438e-30	unspecified product	up
AARA018459	950.841	2.69019	6.454	1.19287e-29	Alpha-mannosidase	up
AARA001648	1205.32	2.26259	4.79853	1.31868e-29	unspecified product	up
AARA018423	5625.29	2.22167	4.66432	2.13098e-29	cystinosin homolog	up
AARA009889	2940.27	1.88299	3.6884	2.79643e-29	AIF-like mitochondrial oxidoreductase (Nfrl)	up
AARA017550	5311.25	1.6618	3.16412	4.49816e-29	unspecified product	up
AARA016661	4954.04	1.39286	2.62599	5.89791e-29	ATP-binding cassette transporter (ABC transporter) family C member 2	up
AARA003715	507.026	3.25919	9.57447	1.42964e-28	nicotinic acetylcholine receptor, beta-2 subunit	up
AARA017548	6481.08	2.49703	5.64521	2.21709e-28	unspecified product	up
AARA009453	344.232	3.50598	11.3607	4.92647e-28	MFS domain-containing protein	up
AARA008157	21011.1	1.92377	3.79413	4.92647e-28	glycerol-3-phosphate dehydrogenase (NAD+)	up
AARA011538	7319.48	2.17608	4.51924	6.72966e-28	takeout 3	up
AARA017382	626.675	1.91317	3.76635	8.86484e-28	CRAL-TRIO domain-containing protein	up
AARA007329	7598.01	2.10352	4.29756	9.08039e-28	chitinase	up
AARA002101	1238.34	8.0119	258.12	9.85911e-28	hexamerin	up
AARA017301	2210.82	2.25376	4.76923	1.46526e-27	unspecified product	up
AARA008635	408.464	3.04405	8.24803	3.37917e-27	Protein-glutamine gamma-glutamyltransferase E	up
AARA006884	1237.47	1.39892	2.63705	6.90327e-27	unspecified product	up
AARA004276	129.441	4.7953	27.7671	8.72501e-27	unspecified product	up
AARA006448	1585.27	1.7548	3.3748	2.01211e-26	unspecified product	up
AARA016512	4293.96	2.07613	4.21675	2.01242e-26	SCP domain-containing protein	up
AARA016639	4697	1.53551	2.89891	2.66903e-26	sn1-specific diacylglycerol lipase	up
AARA006244	17272.4	1.86398	3.64011	6.05788e-26	Pacifastin-related peptide	up
AARA009442	2497	2.5444	5.83366	7.17796e-26	unspecified product	up
AARA002079	1210.34	1.82783	3.55003	7.45766e-26	unspecified product	up
AARA003881	15617.2	1.55863	2.94575	9.33178e-26	Aa_trans domain-containing protein	up
AARA018073	652.126	2.43394	5.40367	9.50265e-26	CLIP-domain serine protease	up
AARA001175	180.316	2.92417	7.59038	1.05005e-25	unspecified product	up
AARA015787	540.389	3.47119	11.09	2.05603e-25	cytochrome P450	up
AARA002869	442.978	1.9732	3.92639	2.69346e-25	serine protease snake	up
AARA006675	4092.38	1.24639	2.37247	2.76082e-25	choline-phosphate cytidylyltransferase	up
AARA016894	480.98	2.33055	5.02996	3.10039e-25	Kinesin-like protein	up
AARA016683	1359.6	2.09031	4.2584	1.40525e-24	protein vein	up
AARA004854	1355.47	2.25599	4.77661	2.50955e-24	unspecified product	up
AARA016434	1507.66	1.58104	2.99186	3.65738e-24	ATP-binding cassette transporter (ABC transporter) family A member 7	up
AARA004284	732.081	1.72259	3.30029	8.83972e-24	voltage-dependent p/q type calcium channel	up
AARA017620	4176.25	2.62586	6.1725	1.22007e-23	chitinase	up
AARA000188	137.327	4.15313	17.7917	1.4548e-23	unspecified product	up
AARA006327	3034.46	1.56185	2.95232	2.76468e-23	Tubulin beta chain	up
AARA005870	1303.31	1.53675	2.9014	3.22664e-23	unspecified product	up
AARA002825	12676.4	1.65706	3.15372	4.67069e-23	unspecified product	up
AARA003794	4980.09	1.53606	2.90002	5.30919e-23	unspecified product	up
AARA010010	353.501	3.00431	8.02394	5.36042e-23	glucose dehydrogenase (acceptor)	up
AARA005017	3065.05	1.96175	3.89533	6.48417e-23	venom allergen	up
AARA015979	1218.58	2.03009	4.0843	7.98383e-23	CLIP-domain serine protease	up
AARA008071	3005.69	1.21127	2.31542	9.39686e-23	unspecified product	up
AARA001689	2573.65	1.70651	3.26371	9.85264e-23	unspecified product	up
AARA018266	1896.93	1.85687	3.6222	1.0262e-22	ATP-binding cassette transporter (ABC transporter) family G member 15	up
AARA015832	8117.97	1.23426	2.3526	1.06147e-22	LETM1 and EF-hand domain-containing protein 1, mitochondrial precursor	up
AARA015713	1055.09	2.24186	4.73007	1.08961e-22	CLIP-domain serine protease	up
AARA009632	530.523	1.70161	3.25263	1.98599e-22	glutathione S-transferase delta class 7	up
AARA016663	5937.3	1.19881	2.2955	2.00462e-22	unspecified product	up
AARA015848	2060.02	1.64721	3.13226	2.54954e-22	CLIP-domain serine protease	up
AARA015641	88.4247	4.03135	16.3514	3.68426e-22	aldehyde oxidase	up
AARA008241	3047.69	1.44733	2.72703	4.5117e-22	Tubulointerstitial nephritis antigen	up
AARA017621	4762.66	2.22676	4.68081	5.90778e-22	chitinase	up
AARA004672	2777.49	1.41492	2.66644	6.18599e-22	unspecified product	up
AARA001805	570.122	9.42184	685.895	1.0764e-21	hexamerin	up
AARA015862	7633.64	1.85925	3.62819	1.37515e-21	cytochrome P450	up
AARA000621	911.194	1.68511	3.21564	1.39004e-21	elongation of very long chain fatty acids	up
AARA017372	97.6878	5.46808	44.2645	1.72165e-21	unspecified product	up
AARA001803	92.9457	4.05642	16.6381	1.72165e-21	fatty acyl-CoA reductase 2	up
AARA008565	515.017	1.69068	3.2281	2.11285e-21	BTB (POZ) domain containing 9	up
AARA017389	1000.12	2.2197	4.65797	2.1365e-21	growth arrest and DNA-damage-inducible protein	up
AARA016212	3198.56	1.88981	3.70588	4.0917e-21	juvenile hormone-inducible protein	up
AARA006329	326.362	1.88243	3.68696	4.42106e-21	proton-coupled amino acid transporter	up
AARA002786	767.303	1.78666	3.45016	4.91721e-21	NA	up
AARA010099	7138.19	1.03758	2.05279	7.83693e-21	Anpep	up
AARA009324	634.715	2.13492	4.39212	1.03601e-20	unspecified product	up
AARA010445	3275.41	1.65735	3.15437	1.92246e-20	unspecified product	up
AARA000179	169.212	3.80936	14.0195	2.32435e-20	c-Jun N-terminal kinase	up
AARA004832	2290.57	1.3347	2.52224	2.32435e-20	serine/threonine-protein kinase SIK	up
AARA011316	2563	1.92783	3.80482	2.60762e-20	Spatacsin_C domain-containing protein	up
AARA006045	1617.1	1.9348	3.82326	4.1114e-20	unspecified product	up
AARA005840	566.066	2.31342	4.97062	8.81822e-20	unspecified product	up
AARA016006	5126.76	4.19379	18.3002	9.26097e-20	serine protease inhibitor (serpin) 17	up
AARA002285	1039.35	4.78717	27.6109	9.76488e-20	cubilin	up
AARA017678	3232.42	1.33317	2.51956	1.01919e-19	unspecified product	up
AARA010501	4988.13	1.39469	2.62932	1.30692e-19	unspecified product	up
AARA004477	1358.73	1.37956	2.60189	1.37978e-19	NA	up
AARA003985	256.437	3.25989	9.5791	1.43853e-19	NA	up
AARA017658	270.637	2.94069	7.67777	1.44009e-19	unspecified product	up
AARA003653	1082.04	1.70343	3.25675	1.69106e-19	Yellow	up
AARA000517	2127.69	1.58171	2.99325	1.77513e-19	unspecified product	up
AARA010155	1630.24	1.12497	2.18098	1.8196e-19	kelch-like protein 19	up
AARA017965	181.344	2.87799	7.35126	1.8513e-19	lipase	up
AARA016713	7578.44	1.09107	2.13033	2.29701e-19	tripartite motif-containing protein 71	up
AARA001243	16899.5	1.43128	2.69686	2.35989e-19	serine protease inhibitor (serpin) 9	up
AARA004658	483.846	2.17556	4.5176	3.44558e-19	alpha-tocopherol transfer protein-like protein	up
AARA004478	43609.6	1.77375	3.41941	3.4881e-19	unspecified product	up
AARA017705	85.1643	3.5666	11.8482	6.05017e-19	unspecified product	up
AARA016720	31221.8	1.33117	2.51607	7.51967e-19	unspecified product	up
AARA016147	690.504	2.70376	6.515	7.60262e-19	cuticular protein RR-1 family 26	up
AARA014959	133.96	3.29792	9.83496	1.05056e-18	NA	up
AARA018559	3846.61	1.04977	2.0702	1.10109e-18	unspecified product	up
AARA011126	1118.81	2.6762	6.39172	1.15479e-18	urate oxidase	up
AARA003423	1025.89	1.31647	2.49056	1.19121e-18	POU domain transcription factor, class 6	up
AARA005529	4946.18	1.63627	3.10862	1.22528e-18	myosin III	up
AARA017019	300.91	3.73923	13.3542	1.39081e-18	unspecified product	up
AARA011165	1593.33	1.54423	2.91649	1.45032e-18	unspecified product	up
AARA016769	4524.18	1.24165	2.36469	1.51366e-18	unspecified product	up
AARA005099	2047.51	1.15673	2.22952	2.28369e-18	voltage-dependent calcium channel beta, invertebrate	up
AARA004681	15421.3	1.23927	2.3608	2.39835e-18	unspecified product	up
AARA007314	1024.16	1.68868	3.22362	3.52942e-18	methuselah receptor 4	up
AARA006213	4066.97	1.03865	2.05431	3.5354e-18	Rab6-interacting	up
AARA004017	85.8108	3.56936	11.8709	3.80487e-18	cuticular protein (putative) CPLCP10	up
AARA015586	9462.01	1.23458	2.35313	5.17184e-18	cytochrome P450	up
AARA018062	13675.2	1.37578	2.59509	5.43001e-18	MFS domain-containing protein	up
AARA000447	8345.94	1.06815	2.09675	9.54349e-18	unspecified product	up
AARA011200	191.421	3.26531	9.61513	1.1387e-17	cytochrome P450	up
AARA007882	8467.47	1.432	2.69821	1.1387e-17	unspecified product	up
AARA007099	68.9301	5.22319	37.3539	1.18171e-17	Neur_chan_LBD domain-containing protein	up
AARA018460	232.285	3.34353	10.1508	1.18171e-17	Alpha-mannosidase	up
AARA004676	4136.28	1.16822	2.24734	1.35882e-17	cytochrome P450	up
AARA014061	2739.03	1.38878	2.61857	1.40303e-17	NA	up
AARA001412	1339.33	1.34995	2.54904	1.58479e-17	unspecified product	up
AARA002263	868.503	1.33987	2.53128	1.60917e-17	cellular retinaldehyde binding protein	up
AARA011028	800.838	1.7576	3.38134	1.74127e-17	unspecified product	up
AARA010310	259.559	2.31889	4.98949	3.55662e-17	DUF4149 domain-containing protein	up
AARA015795	3855.51	2.12898	4.37409	3.9276e-17	cytochrome P450	up
AARA009624	482.023	1.97255	3.92461	3.93002e-17	unspecified product	up
AARA011199	761.081	1.64898	3.13612	3.97073e-17	sodium-coupled monocarboxylate transporter 1	up
AARA004298	161.764	2.57853	5.97332	4.18988e-17	putative histamine receptor	up
AARA008332	10111.5	1.02369	2.03311	5.2613e-17	unspecified product	up
AARA007069	2084.61	1.44485	2.72234	5.81049e-17	period circadian protein	up
AARA016856	2418.65	1.80299	3.48944	6.37469e-17	unspecified product	up
AARA018209	11225.9	2.15568	4.45579	8.71579e-17	heme peroxidase 3	up
AARA009515	29047.5	1.40236	2.64334	9.54345e-17	ubiquinol-cytochrome c reductase iron-sulfur subunit	up
AARA016208	1516.63	1.96305	3.89887	9.63467e-17	salivary gland protein 9	up
AARA002523	169.239	2.44383	5.44085	1.04996e-16	JAK/STAT pathway cytokine unpaired 3 variant A	up
AARA007001	6591.96	1.0693	2.09841	1.10577e-16	phosphatidylinositol phospholipase C, beta	up
AARA017183	863.54	2.45846	5.49632	1.12129e-16	Sulfotransferase (Sult)	up
AARA007222	4789.95	1.29441	2.45276	1.25979e-16	myosin-light-chain kinase	up
AARA016443	2603.33	1.54231	2.91261	1.97464e-16	Peptidase S1 domain-containing protein	up
AARA001181	416.188	1.53387	2.89562	3.89323e-16	unspecified product	up
AARA004945	1396.12	1.27615	2.42192	4.49674e-16	Multiple epidermal growth factor-like domains 8	up
AARA001936	1451.53	1.11947	2.17267	4.6859e-16	unspecified product	up
AARA003662	234789	0.917681	1.88908	5.08834e-16	arrestin-1	up
AARA017975	88198.5	1.23313	2.35076	5.54862e-16	unspecified product	up
AARA016524	2966.67	1.41384	2.66445	5.72064e-16	serine protease inhibitor (serpin) 10	up
AARA018625	21700.8	1.38738	2.61604	5.72064e-16	isocitrate dehydrogenase (NAD+)	up
AARA011738	5730.5	1.42147	2.67858	5.73765e-16	TOLL-like receptor 5A	up
AARA017028	2638.45	1.39066	2.62198	5.84818e-16	carboxypeptidase A1	up
AARA003105	95.9619	4.19667	18.3368	8.52692e-16	unspecified product	up
AARA004950	4031.38	1.05134	2.07246	8.96312e-16	unspecified product	up
AARA011761	190.852	2.97837	7.88094	8.98699e-16	unspecified product	up
AARA017670	223.419	3.42675	10.7536	9.86474e-16	unspecified product	up
AARA016764	631.898	1.86662	3.64677	1.26288e-15	unspecified product	up
AARA001369	1990.83	1.31092	2.481	1.60768e-15	carbonic anhydrase	up
AARA016456	184.328	3.40105	10.5638	1.62646e-15	unspecified product	up
AARA009711	597.372	2.06167	4.1747	1.68935e-15	unspecified product	up
AARA015793	852.753	2.02025	4.05655	1.68935e-15	cytochrome P450	up
AARA009963	1524.13	1.43761	2.70871	1.71388e-15	unspecified product	up
AARA000508	3169.53	0.956287	1.94031	1.76772e-15	unspecified product	up
AARA011262	654.452	2.05713	4.16158	1.82592e-15	unspecified product	up
AARA011445	8522.21	1.55631	2.941	1.86293e-15	Tubulin beta chain	up
AARA000097	8605.92	1.77239	3.41619	2.14736e-15	CLIP-domain serine protease	up
AARA016666	3421.78	0.993678	1.99125	2.14736e-15	calcyphosin-like protein	up
AARA000448	659.257	1.52422	2.87632	2.20712e-15	p21-activated kinase 1	up
AARA005702	491.886	2.13109	4.38048	2.34616e-15	C-type lysozyme (multi-lysozyme domain protein)	up
AARA018022	99.5536	10.3443	1300.03	2.35837e-15	unspecified product	up
AARA003125	6415.25	1.04809	2.06779	2.66791e-15	ion-transport peptide CHH-like	up
AARA001383	11562.7	0.898556	1.8642	2.85932e-15	NA	up
AARA011115	400.745	2.85161	7.21806	3.02999e-15	cuticular protein CPLCG family (CPLCG5)	up
AARA018370	9975.88	1.78775	3.45277	3.47584e-15	alpha-crystallin chain B	up
AARA016650	5034.06	1.42851	2.69169	5.36403e-15	CLIP-domain serine protease	up
AARA015691	75.1312	3.58769	12.0227	5.49236e-15	chymotrypsin B chain C	up
AARA017544	3284	1.96923	3.9156	6.53684e-15	unspecified product	up
AARA018742	715.832	5.08787	34.0095	8.0268e-15	unspecified product	up
AARA010364	770.736	1.65733	3.15433	8.06967e-15	unspecified product	up
AARA016973	1453.26	1.24451	2.36938	9.8147e-15	juvenile hormone-inducible protein	up
AARA017252	2014.47	4.54109	23.2811	9.84442e-15	Flavin-containing monooxygenase FMO GS-OX-like 1	up
AARA002039	713.363	1.87887	3.67787	9.84442e-15	unspecified product	up
AARA017293	786.587	2.01033	4.02876	1.02467e-14	phosphatidylethanolamine binding protein 1	up
AARA010435	9694.25	1.4315	2.69727	1.40515e-14	succinate dehydrogenase (ubiquinone) membrane anchor subunit	up
AARA017812	73.1779	4.72852	26.5111	1.4582e-14	DE-cadherin	up
AARA007125	5602.93	1.14253	2.20768	1.53314e-14	C-type lectin (CTL) - galactose binding	up
AARA005194	3500.73	1.07112	2.10107	1.57745e-14	Turtle protein, isoform	up
AARA016115	865.355	4.53465	23.1775	1.63337e-14	hexamerin	up
AARA008361	964.359	2.20977	4.62601	1.72651e-14	unspecified product	up
AARA011995	4122.95	1.45506	2.74168	1.77007e-14	unspecified product	up
AARA002826	93.2978	3.24537	9.48321	1.98859e-14	Envelysin	up
AARA016231	2005.97	1.468	2.76639	2.0033e-14	very long chain acyl-CoA dehydrogenase	up
AARA010303	2940.6	1.07978	2.11372	2.0033e-14	unspecified product	up
AARA003929	2471.01	1.51898	2.86587	2.22662e-14	CLIP-domain serine protease	up
AARA015709	301.393	2.57869	5.97397	2.7528e-14	unspecified product	up
AARA017120	3372.14	1.20845	2.31089	2.84625e-14	DnaJ (Hsp40) homolog, subfamily C, member 3	up
AARA011261	1395.91	1.53251	2.89289	3.12257e-14	unspecified product	up
AARA004883	1329.2	1.06333	2.08975	3.27894e-14	stearoyl-CoA desaturase (delta-9 desaturase)	up
AARA000722	446.314	2.86006	7.26047	3.28423e-14	F-box and leucine-rich repeat protein 9	up
AARA011454	897.346	1.53322	2.89431	3.3851e-14	unspecified product	up
AARA015980	8118.35	1.25146	2.38082	3.66947e-14	CLIP-domain serine protease	up
AARA008356	2553.74	1.10769	2.15501	3.69646e-14	unspecified product	up
AARA011201	317.401	1.639	3.11451	3.88288e-14	cytochrome P450	up
AARA017332	408.825	2.59309	6.03389	3.94385e-14	carboxylesterase	up
AARA002220	767.424	1.20243	2.30127	5.50213e-14	beat protein	up
AARA000095	1346.91	1.38259	2.60735	6.18904e-14	unspecified product	up
AARA006180	483.63	2.25324	4.76751	6.20004e-14	unspecified product	up
AARA016805	2957.14	1.18979	2.2812	6.84147e-14	Odz, odd Oz/ten-m homolog 2 (Drosophila)	up
AARA007636	2223.27	1.10046	2.14423	6.88059e-14	UDENN FNIP1/2-type domain-containing protein	up
AARA017830	4516.19	1.21179	2.31626	6.99726e-14	BTB domain-containing protein	up
AARA018219	914.788	1.29947	2.46138	7.39166e-14	nicotinic acetylcholine receptor subunit alpha 7	up
AARA016968	173.804	2.23886	4.72024	8.31845e-14	juvenile hormone-inducible protein	up
AARA000176	4530.01	1.01131	2.01574	8.51052e-14	ADP-ribosylation factor-like protein 5	up
AARA017603	7228.61	1.90934	3.75638	1.05796e-13	yellow protein	up
AARA008462	912.574	1.31039	2.48008	1.11077e-13	T-lymphoma invasion and metastasis-inducing protein 1	up
AARA018387	1428.03	1.01818	2.02536	1.16274e-13	unspecified product	up
AARA004110	2217	1.12322	2.17832	1.21754e-13	unspecified product	up
AARA001879	1899.65	1.36441	2.57471	1.252e-13	unspecified product	up
AARA003735	1551.66	1.13789	2.20059	1.30558e-13	solute carrier organic anion transporter family member	up
AARA018026	2686.35	1.14701	2.21454	1.31695e-13	unspecified product	up
AARA004816	8059.95	1.00631	2.00877	1.4302e-13	cuticular protein RR-2 family 10	up
AARA017619	247.623	3.04623	8.2605	1.52127e-13	chitinase	up
AARA014946	119.025	9.63914	797.388	1.52816e-13	NA	up
AARA006600	24837.4	1.17787	2.26242	1.56397e-13	eukaryotic translation elongation factor 1 alpha 1	up
AARA018403	1157.56	1.86559	3.64416	1.74659e-13	Proton-coupled amino acid transporter	up
AARA003940	1025.54	1.11988	2.17328	1.79414e-13	unspecified product	up
AARA007959	360.592	1.38297	2.60805	1.95876e-13	NA	up
AARA016788	3141.56	1.33526	2.5232	2.09543e-13	Non-specific serine/threonine protein kinase	up
AARA000513	2403.34	1.13662	2.19865	2.09543e-13	UPF0518 protein AGAP011705	up
AARA000220	677.928	1.41842	2.67292	2.12924e-13	cuticular protein	up
AARA010554	4870.43	0.873272	1.83181	2.31556e-13	unspecified product	up
AARA009194	60.1294	4.06953	16.79	2.42734e-13	cuticular protein RR-1 family 140	up
AARA002839	1797.96	1.98994	3.97219	2.42804e-13	salivary cysteine-rich protein	up
AARA006116	6975.39	1.35151	2.55178	2.57922e-13	Class B Scavenger Receptor (CD36 domain).	up
AARA003897	694.909	1.9175	3.77769	2.6807e-13	cuticular protein RR-1 family 81	up
AARA015708	3939.08	2.04554	4.12828	2.68289e-13	CLIP-domain serine protease	up
AARA011366	130282	1.38528	2.61222	2.74607e-13	glyceraldehyde 3-phosphate dehydrogenase	up
AARA004111	3920.49	1.04524	2.06371	2.89686e-13	histone acetyltransferase MYST4	up
AARA010548	137.191	2.0259	4.07245	3.07172e-13	unspecified product	up
AARA002169	6674.27	1.02752	2.03852	3.14903e-13	unspecified product	up
AARA004748	2056.67	1.3271	2.50898	4.06052e-13	unspecified product	up
AARA017653	6308.99	1.55837	2.94521	4.1611e-13	annexin A4	up
AARA016885	18745.7	1.39538	2.63058	5.4767e-13	CLIP-domain serine protease	up
AARA016080	199.174	2.18161	4.53661	5.58019e-13	unspecified product	up
AARA007540	164.323	2.073	4.20762	6.97629e-13	unspecified product	up
AARA003008	2205.56	1.44511	2.72283	7.28239e-13	unspecified product	up
AARA010641	3617.82	1.01091	2.01518	7.55893e-13	Integrin alpha-PS1	up
AARA001560	3851.02	1.91334	3.7668	8.03751e-13	nucleotide exchange factor SIL1	up
AARA007907	2636.86	1.51259	2.85321	8.15878e-13	odorant-binding protein 48	up
AARA005269	2490.73	1.32227	2.50059	8.22692e-13	unspecified product	up
AARA018599	496.105	2.09505	4.27242	8.67898e-13	unspecified product	up
AARA009226	215.567	1.88626	3.69675	9.62069e-13	chitinase	up
AARA000829	1708.64	1.42432	2.68388	9.85131e-13	unspecified product	up
AARA006572	885.056	1.19378	2.28752	9.85131e-13	unspecified product	up
AARA005074	25051.5	1.12775	2.18517	1.05857e-12	sensory appendage protein 2	up
AARA005079	1430.53	1.02175	2.03038	1.08078e-12	unspecified product	up
AARA005349	22091.1	1.3997	2.63847	1.12457e-12	unspecified product	up
AARA016563	4294.44	1.24011	2.36216	1.13007e-12	ATP-binding cassette transporter (ABC transporter) family G member 10	up
AARA017157	11787.7	0.973339	1.96338	1.22717e-12	MICOS complex subunit MIC60	up
AARA015608	4643.04	0.923608	1.89685	1.32409e-12	phosphatidylinositol 4-kinase type 2	up
AARA009293	611.528	1.46651	2.76353	1.33418e-12	NA	up
AARA001145	1035.55	1.19347	2.28702	1.64067e-12	unspecified product	up
AARA002579	1408	1.09014	2.12895	1.67298e-12	unspecified product	up
AARA018667	8626.51	1.02146	2.02997	1.67486e-12	suppressor of cytokine signaling	up
AARA008896	1809.83	1.31255	2.4838	1.68882e-12	thioester-containing protein 15	up
AARA015729	365.863	2.42809	5.38181	1.6999e-12	glutathione S-transferase theta class 1	up
AARA004188	836.43	1.12129	2.17542	1.75048e-12	unspecified product	up
AARA011910	6355.32	1.62515	3.08474	1.93011e-12	ATP-binding cassette transporter (ABC transporter) family G member 2	up
AARA016502	949.877	1.52325	2.87438	1.93478e-12	unspecified product	up
AARA016579	577.782	5.25767	38.2575	2.17157e-12	polyubiquitin	up
AARA018149	11623.9	0.791858	1.7313	2.25327e-12	Sterile alpha and TIR motif-containing protein 1	up
AARA004304	10194.2	4.09661	17.1081	2.52089e-12	glucose dehydrogenase (acceptor)	up
AARA004075	2431.81	1.24931	2.37727	2.56792e-12	ebony	up
AARA010657	9093.67	1.2641	2.40178	2.82875e-12	unspecified product	up
AARA000236	141.241	2.17544	4.51725	2.88396e-12	cellular retinaldehyde binding protein	up
AARA015791	1934.23	1.65896	3.1579	2.99265e-12	cytochrome P450	up
AARA009950	398.974	1.36753	2.58029	3.00416e-12	unspecified product	up
AARA006908	2948.1	1.59719	3.02554	3.21707e-12	unspecified product	up
AARA018606	568.365	1.5817	2.99323	3.25045e-12	unspecified product	up
AARA000326	476.954	1.62771	3.09022	3.26187e-12	low molecular weight phosphotyrosine protein phosphatase	up
AARA018760	130.546	2.13398	4.38926	3.56176e-12	CLIP-domain serine protease	up
AARA018306	505.231	2.07179	4.20407	3.66606e-12	CRAL-TRIO domain-containing protein	up
AARA001107	394.789	1.44188	2.71675	3.75368e-12	unspecified product	up
AARA009755	33513.8	1.02094	2.02923	3.85097e-12	2-oxoglutarate dehydrogenase E2 component (dihydrolipoamide succinyltransferas	up
AARA016189	454.596	5.78006	54.9506	4.14987e-12	Peptidase S1 domain-containing protein	up
AARA009237	20641.2	2.93373	7.64082	4.32818e-12	matrix metalloprotease 3	up
AARA007797	92.5494	2.96837	7.82651	4.62217e-12	Elongation of very long chain fatty acids protein	up
AARA004281	969.064	1.26191	2.39813	4.62328e-12	unspecified product	up
AARA016120	3066.39	1.51889	2.8657	4.71607e-12	lipopolysaccharide-induced TNF-alpha transcription factor (LITAF-like 6)	up
AARA003883	12082.4	1.53703	2.90197	4.71955e-12	Aa_trans domain-containing protein	up
AARA003277	1558.71	0.978639	1.97061	4.7792e-12	unspecified product	up
AARA018408	4472.1	1.25987	2.39475	5.31274e-12	shingomyelin synthase	up
AARA007734	1252.98	1.16372	2.24034	5.58319e-12	Acyl_transf_3 domain-containing protein	up
AARA017329	4317.01	0.869528	1.82706	5.68079e-12	guanine nucleotide-binding protein G(o) subunit alpha	up
AARA006658	1036.49	1.46078	2.75258	6.1467e-12	Elongation of very long chain fatty acids protein	up
AARA005478	2252.68	1.22721	2.34114	7.25661e-12	unspecified product	up
AARA018409	956.077	1.23034	2.34623	7.30496e-12	unspecified product	up
AARA018643	1062.83	0.968045	1.95619	7.75668e-12	unspecified product	up
AARA005110	1650.29	0.999008	1.99862	7.76512e-12	unspecified product	up
AARA002745	304.603	1.91402	3.76857	7.83224e-12	unspecified product	up
AARA017855	40691.2	1.19111	2.28328	7.96877e-12	ubiquinol-cytochrome c reductase core subunit 2	up
AARA000235	651.618	1.38056	2.6037	8.17853e-12	unspecified product	up
AARA005500	770.587	1.72469	3.30508	8.61656e-12	aldose reductase	up
AARA017709	7616.49	1.39533	2.63048	8.6339e-12	Anopheles Plasmodium-responsive Leucine-Rich Repeat 1C	up
AARA008472	1535.73	1.29474	2.45333	8.67912e-12	unspecified product	up
AARA003177	1048.92	1.34496	2.54024	8.79676e-12	anaplastic lymphoma kinase	up
AARA000485	746.207	1.72828	3.31332	9.1811e-12	Lipase domain-containing protein	up
AARA015714	32191	1.06747	2.09575	9.38992e-12	CLIP-domain serine protease	up
AARA002645	2957.72	1.01107	2.01541	1.02484e-11	membrane dipeptidase	up
AARA009961	1377.46	1.1071	2.15413	1.04381e-11	unspecified product	up
AARA018777	69221.7	1.2738	2.41798	1.05614e-11	cytochrome c	up
AARA007908	513.443	1.72189	3.29869	1.07852e-11	odorant-binding protein 47	up
AARA005201	4129.73	0.792805	1.73244	1.16595e-11	unspecified product	up
AARA006963	2477.27	1.60827	3.04886	1.24886e-11	unspecified product	up
AARA008639	2191.06	0.967277	1.95515	1.25254e-11	Lipase domain-containing protein	up
AARA016102	68.3206	7.94359	246.183	1.3012e-11	unspecified product	up
AARA017409	4749.19	0.828077	1.77532	1.32798e-11	Ig-like domain-containing protein	up
AARA008855	456.968	1.31765	2.4926	1.39352e-11	unspecified product	up
AARA005270	3608.48	1.27012	2.41181	1.5043e-11	unspecified product	up
AARA017326	3095.25	1.20595	2.30689	1.62986e-11	fatty acyl-CoA reductase 2	up
AARA016001	24600.6	1.01598	2.02227	1.64074e-11	succinyl-CoA synthetase alpha subunit	up
AARA008166	4686.1	0.89931	1.86517	1.69052e-11	unspecified product	up
AARA018023	82.3981	3.35493	10.2314	1.72719e-11	unspecified product	up
AARA015928	4429.26	1.29972	2.46182	1.76718e-11	unspecified product	up
AARA005348	5895.88	1.79545	3.47124	1.78565e-11	phosphoglycerate mutase	up
AARA002840	882.847	1.21742	2.3253	1.81723e-11	Cyclic nucleotide-binding domain-containing protein	up
AARA007934	350.475	1.92443	3.79587	1.93926e-11	unspecified product	up
AARA018221	5927.39	1.27146	2.41406	1.94363e-11	unspecified product	up
AARA003903	14493.4	4.15811	17.8532	1.96929e-11	cuticular protein RR-1 family 75	up
AARA011594	473.431	1.29139	2.44763	1.99822e-11	diacylglycerol kinase (ATP dependent)	up
AARA018128	2804.93	1.53543	2.89875	2.01006e-11	adenylate cyclase 1	up
AARA002270	203.1	1.62746	3.0897	2.03184e-11	DUF676 domain-containing protein	up
AARA004462	6506.53	0.815064	1.75938	2.1657e-11	carboxypeptidase D	up
AARA017742	619.314	1.39413	2.62831	2.52377e-11	unspecified product	up
AARA002835	12740.9	0.872957	1.83141	2.91962e-11	unspecified product	up
AARA009390	2137.42	1.24258	2.36622	2.97135e-11	E3 ubiquitin-protein ligase mind-bomb	up
AARA009261	77650.4	0.968972	1.95745	3.04773e-11	mitochondrial cytochrome c1 heme protein	up
AARA000452	5079.95	1.32865	2.51168	3.32947e-11	unspecified product	up
AARA016771	3886.67	0.932278	1.90829	3.33229e-11	SNF related kinase	up
AARA016957	4066.78	1.50661	2.84142	3.36038e-11	unspecified product	up
AARA003018	2049.44	1.48946	2.80783	3.38783e-11	unspecified product	up
AARA016833	5400.27	0.827868	1.77506	3.5201e-11	ankyrin repeat-rich membrane spanning protein	up
AARA007338	4505.87	0.787116	1.72562	3.61562e-11	unspecified product	up
AARA008096	1459.64	0.927733	1.90228	3.83328e-11	unspecified product	up
AARA003436	2963.24	1.35551	2.55888	3.99878e-11	Vanin-like protein 1	up
AARA016068	4277.7	1.64023	3.11715	4.63301e-11	unspecified product	up
AARA004150	3137.65	1.20126	2.2994	4.67847e-11	unspecified product	up
AARA018558	2224.31	1.07768	2.11064	4.84281e-11	unspecified product	up
AARA016444	5085.45	0.985713	1.98029	5.02204e-11	Peptidase S1 domain-containing protein	up
AARA010024	9211.54	0.824961	1.77149	5.0634e-11	unspecified product	up
AARA010528	10960.5	0.872948	1.8314	5.46367e-11	BZIP domain-containing protein	up
AARA018258	1105.91	1.16621	2.24421	5.64411e-11	unspecified product	up
AARA001570	102.886	3.16723	8.98318	5.77319e-11	unspecified product	up
AARA002132	1712.12	5.14374	35.3526	5.93929e-11	Alkaline phosphatase	up
AARA001652	1805.04	0.874883	1.83386	6.04409e-11	sodium-coupled monocarboxylate transporter 1	up
AARA018029	1526.88	1.48584	2.8008	6.24941e-11	3-OH androgenic UDPGT	up
AARA018138	427.543	1.32087	2.49817	6.43373e-11	unspecified product	up
AARA008813	10186.4	1.29974	2.46184	6.45499e-11	Synaptic vesicle glycoprotein 2B	up
AARA016617	3658.11	0.87841	1.83835	6.52898e-11	Rab-GAP TBC domain-containing protein	up
AARA011890	21017.8	1.19299	2.28627	7.3511e-11	F-type H+-transporting ATPase subunit g	up
AARA005722	12230.4	1.53526	2.89841	7.48663e-11	leucine-rich immune protein (Coil-less)	up
AARA006693	29021.6	1.26174	2.39784	7.88011e-11	cytochrome b-c1 complex subunit 6, mitochondrial	up
AARA005076	29793.6	1.44519	2.72298	8.16062e-11	sensory appendage protein 1	up
AARA000891	165.737	1.70444	3.25903	8.54256e-11	unspecified product	up
AARA015693	120.566	2.97223	7.84748	9.59614e-11	chymotrypsin B chain C	up
AARA012050	70540.9	1.3983	2.63591	1.02083e-10	aconitate hydratase 1 / homoaconitase	up
AARA005759	5023.63	1.65548	3.15027	1.11646e-10	ATP-binding cassette transporter (ABC transporter) family B member 5	up
AARA010518	426.422	1.48753	2.80408	1.12822e-10	RHD domain-containing protein	up
AARA009782	1114.71	1.14533	2.21196	1.14779e-10	methuselah receptor 5	up
AARA004518	5413.42	0.792521	1.7321	1.21532e-10	Glutamine synthetase	up
AARA009917	4001.5	1.26398	2.40158	1.27099e-10	unspecified product	up
AARA002258	29085.9	0.92842	1.90319	1.2974e-10	mitochondrial processing peptidase	up
AARA005351	4066.77	0.75892	1.69222	1.34157e-10	solute carrier family 17 member 7	up
AARA002108	60.2934	3.5792	11.9522	1.35167e-10	cuticular protein RR-2 family 1	up
AARA007586	7693.38	0.818526	1.7636	1.41629e-10	NFkappaB essential modulator	up
AARA003045	173391	1.02972	2.04163	1.43668e-10	F-type H+-transporting ATPase subunit alpha	up
AARA004879	875.295	1.50872	2.84558	1.43793e-10	stearoyl-CoA desaturase (delta-9 desaturase)	up
AARA017897	6191.87	0.858764	1.81348	1.43793e-10	unspecified product	up
AARA008168	865.835	1.11088	2.15977	1.46877e-10	MADS-box transcription enhancer factor 2, invertebrate	up
AARA003987	439.165	1.97463	3.93027	1.47014e-10	unspecified product	up
AARA008890	169.497	2.88458	7.38493	1.48657e-10	thioester-containing protein 15	up
AARA017913	1873.5	1.24786	2.37489	1.48714e-10	secretory phospholipase A2	up
AARA006240	111.32	2.79187	6.92525	1.54314e-10	unspecified product	up
AARA001996	1539.34	1.00703	2.00977	1.57381e-10	sodium-coupled monocarboxylate transporter 1	up
AARA010300	5126.8	0.829618	1.77722	1.58316e-10	DNA damage-regulated autophagy modulator protein 2	up
AARA001961	1335.27	1.08563	2.1223	1.63239e-10	unspecified product	up
AARA002797	2734.3	1.16083	2.23585	1.66886e-10	unspecified product	up
AARA000010	13477.1	0.741915	1.67239	1.79354e-10	X box-binding protein 1	up
AARA018398	3963.74	3.91225	15.0558	1.833e-10	sodium-dependent nutrient amino acid transporter 5	up
AARA007221	54697.3	0.934326	1.911	1.85676e-10	unspecified product	up
AARA016899	127.339	3.22249	9.33394	1.87126e-10	unspecified product	up
AARA011829	469.124	1.47685	2.7834	1.8836e-10	unspecified product	up
AARA006883	1132.06	1.08181	2.11669	1.90914e-10	alpha-tocopherol transfer protein	up
AARA016163	297.714	1.53049	2.88884	1.91798e-10	acetylcholinesterase	up
AARA003265	1082.57	1.87046	3.65649	1.95339e-10	unspecified product	up
AARA015920	4387.87	0.969636	1.95835	2.00153e-10	E3 ubiquitin-protein ligase	up
AARA011885	231.649	5.81866	56.4406	2.02312e-10	ETS-type family, other	up
AARA009022	606.74	1.87026	3.65599	2.10898e-10	Gamma-glutamylcyclotransferase family protein	up
AARA017033	151.936	3.29782	9.83428	2.11438e-10	calpain-3 isoform b	up
AARA010315	8180.28	0.761187	1.69489	2.12009e-10	syntaxin-binding protein	up
AARA005318	23916.1	0.832031	1.78019	2.18263e-10	Multifunctional fusion protein	up
AARA012038	20305.1	0.944292	1.92424	2.23321e-10	F-type H+-transporting ATPase subunit delta	up
AARA005325	11056.2	0.736782	1.66645	2.39741e-10	elongation of very long chain fatty acids protein 1	up
AARA011161	763.361	1.36169	2.56985	2.4152e-10	thioester-containing protein 13	up
AARA017662	2509.98	0.924335	1.89781	2.69162e-10	sodium-coupled monocarboxylate transporter 2	up
AARA000333	946.948	1.04347	2.06117	2.7809e-10	unspecified product	up
AARA001217	5917.82	1.00477	2.00662	2.79931e-10	unspecified product	up
AARA000437	1821.96	0.806632	1.74912	2.83691e-10	unspecified product	up
AARA003341	1241.41	1.01276	2.01776	2.9431e-10	BTB domain-containing protein	up
AARA017892	1125.39	0.928877	1.90379	2.97568e-10	DBH-like monooxygenase protein 1	up
AARA006788	995.234	1.17094	2.25158	3.00644e-10	nicotinic acetylcholine receptor subunit alpha 7	up
AARA015692	75.0758	3.21028	9.25528	3.13216e-10	chymotrypsin B chain C	up
AARA007072	7276.16	0.864495	1.8207	3.42706e-10	hypoxia up-regulated 1	up
AARA004812	1022.48	1.40078	2.64044	3.58018e-10	unspecified product	up
AARA005131	2795.41	0.985107	1.97946	3.61463e-10	solute carrier family 17, member 5	up
AARA005568	10470.6	0.940992	1.91985	3.75328e-10	NADH dehydrogenase (ubiquinone) 1 alpha subcomplex 10	up
AARA016629	2447.97	1.03797	2.05334	3.77478e-10	diacylglycerol kinase (ATP dependent)	up
AARA006086	676.448	1.39768	2.63477	3.86517e-10	Arrestin_C domain-containing protein	up
AARA008124	10572.2	0.752371	1.68456	3.88098e-10	unspecified product	up
AARA010534	471.282	1.23546	2.35457	4.0698e-10	unspecified product	up
AARA001254	1029.96	1.05457	2.07709	4.0756e-10	unspecified product	up
AARA004509	1162.53	1.04791	2.06753	4.24727e-10	high affinity choline transporter	up
AARA016623	4088.17	0.774597	1.71071	4.31223e-10	sphingosine kinase	up
AARA005281	132.571	2.09565	4.27419	4.33844e-10	unspecified product	up
AARA016881	6283.24	1.3341	2.52119	4.34661e-10	CLIP-domain serine protease	up
AARA015772	6087.66	3.39529	10.5217	4.44008e-10	Actin-5C	up
AARA002746	137.335	1.79632	3.47333	4.95027e-10	unspecified product	up
AARA001141	855.926	1.37767	2.59847	4.99496e-10	unspecified product	up
AARA018126	6614.51	1.04861	2.06853	5.03893e-10	dual specificity phosphatase	up
AARA016352	20785.6	0.761469	1.69522	5.10607e-10	unspecified product	up
AARA011676	24031.7	0.986335	1.98115	5.41012e-10	mitochondrial processing peptidase	up
AARA001081	4087.57	0.780421	1.71763	5.59932e-10	adenylate cyclase	up
AARA002606	13655.7	1.20866	2.31122	5.72713e-10	tyrosine aminotransferase	up
AARA015712	1082.31	3.7015	13.0096	5.79463e-10	CLIP-domain serine protease	up
AARA001414	377.404	1.33571	2.524	5.85558e-10	SERTA domain-containing protein	up
AARA018653	5261.61	1.06591	2.09349	6.05691e-10	unspecified product	up
AARA014880	517.897	3.63498	12.4233	6.09392e-10	NA	up
AARA016400	2003.89	1.04129	2.05807	6.48069e-10	unspecified product	up
AARA006907	2623.1	1.0472	2.06651	6.50813e-10	unspecified product	up
AARA010340	733.905	1.08868	2.12679	6.8563e-10	PWWP domain-containing protein	up
AARA005002	462.842	1.31543	2.48877	6.86698e-10	epidermal retinal dehydrogenase	up
AARA016981	10782.4	0.748449	1.67999	6.96552e-10	protein-tyrosine phosphatase	up
AARA016530	971.71	1.87199	3.66038	7.27834e-10	Anopheles Plasmodium-responsive Leucine-Rich Repeat 1C	up
AARA002598	3354.5	1.06181	2.08756	7.69333e-10	unspecified product	up
AARA000678	725.718	2.00554	4.01539	7.78126e-10	unspecified product	up
AARA016307	44807.6	1.15213	2.22242	7.91715e-10	cytochrome c oxidase subunit Va	up
AARA006929	11048.3	0.764866	1.69921	8.61713e-10	unspecified product	up
AARA007777	4507.62	0.759468	1.69287	8.95617e-10	RING finger and CCCH-type zinc finger domain-containing protein	up
AARA007746	3264.98	0.861586	1.81703	9.0447e-10	voltage-gated sodium channel	up
AARA006368	2391.98	1.00596	2.00828	9.45068e-10	BAH domain-containing protein	up
AARA015922	1211.19	1.03075	2.04309	9.65155e-10	unspecified product	up
AARA004949	3853.78	0.721605	1.64902	9.98141e-10	protein SMG5	up
AARA006161	411.684	1.23376	2.35179	9.98278e-10	unspecified product	up
AARA011101	5682.55	0.77489	1.71106	1.0247e-09	SUN domain-containing protein	up
AARA004697	298.01	1.27327	2.41709	1.02694e-09	putative GPCR class a orphan receptor 2	up
AARA010814	449.527	1.42428	2.6838	1.04073e-09	Elongation of very long chain fatty acids protein	up
AARA018107	790.62	0.955578	1.93936	1.06724e-09	unspecified product	up
AARA006065	2447.67	0.922487	1.89538	1.07555e-09	sprouty	up
AARA016691	1554.7	0.846117	1.79766	1.09847e-09	unspecified product	up
AARA016520	4521.72	1.39447	2.62893	1.10246e-09	prophenoloxidase activating factor	up
AARA009065	172.104	2.32217	5.00084	1.10548e-09	ATP-dependent DNA helicase PIF1	up
AARA007248	180.122	2.09952	4.28566	1.1494e-09	cuticular protein RR-2 family 70	up
AARA015806	64.2311	2.82735	7.0977	1.17969e-09	aldehyde oxidase	up
AARA018204	293.81	1.21454	2.32066	1.19872e-09	ANK_REP_REGION domain-containing protein	up
AARA008966	6330.54	0.834317	1.78301	1.21064e-09	Glucose-6-phosphate 1-dehydrogenase	up
AARA011975	521.444	1.30865	2.47709	1.21895e-09	unspecified product	up
AARA017512	91.9374	2.35748	5.12473	1.35339e-09	cuticular protein CPLCG family (CPLCG3)	up
AARA016025	85.3296	2.08004	4.2282	1.43044e-09	carboxylesterase beta esterase	up
AARA016674	25204.4	0.875301	1.83439	1.5089e-09	Alpha-actinin, sarcomeric	up
AARA015942	306.617	1.5431	2.9142	1.51361e-09	unspecified product	up
AARA004875	12256	0.820262	1.76573	1.52163e-09	unspecified product	up
AARA010044	540.467	1.12512	2.1812	1.70419e-09	cuticular protein	up
AARA017915	2828.83	0.73368	1.66287	1.7236e-09	unspecified product	up
AARA008464	212.679	1.48296	2.79521	1.7273e-09	T-lymphoma invasion and metastasis-inducing protein 1	up
AARA006793	27710.5	0.71392	1.64026	1.77942e-09	PPM-type phosphatase domain-containing protein	up
AARA015794	5928.92	1.41111	2.65942	1.78072e-09	cytochrome P450	up
AARA005465	1593.67	0.895449	1.86019	1.90218e-09	Odz, odd Oz/ten-m homolog 2 (Drosophila)	up
AARA010388	19751	1.09618	2.13789	1.95644e-09	unspecified product	up
AARA016966	2469.83	1.04269	2.06006	2.06484e-09	juvenile hormone-inducible protein	up
AARA011976	9186.02	1.1257	2.18207	2.25028e-09	NADH dehydrogenase (ubiquinone) 1 beta subcomplex 10	up
AARA000435	784.118	1.05139	2.07253	2.30073e-09	Synaptotagmin	up
AARA005044	3798.31	1.15493	2.22674	2.68528e-09	unspecified product	up
AARA008341	2947.73	1.06538	2.09272	2.68532e-09	HTH La-type RNA-binding domain-containing protein	up
AARA005458	186.356	1.98675	3.96342	2.70278e-09	cytochrome P450	up
AARA006715	275.516	1.57571	2.98082	2.77418e-09	diacylglycerol kinase (ATP dependent)	up
AARA002922	947.509	1.04558	2.06419	2.84803e-09	potassium voltage-gated channel	up
AARA011129	65.3117	3.18922	9.12119	2.98296e-09	unspecified product	up
AARA016670	1458.63	1.19165	2.28413	3.14983e-09	unspecified product	up
AARA004523	32997.2	0.794524	1.7345	3.14983e-09	troponin T, fast skeletal muscle	up
AARA002900	546.686	1.15444	2.22598	3.17937e-09	patched 1	up
AARA014278	3069.41	0.805477	1.74772	3.29402e-09	NA	up
AARA017508	3641.04	1.11744	2.16961	3.34175e-09	fatty acid synthase, animal type	up
AARA011291	9620.99	0.818783	1.76392	3.5561e-09	Maternal tudor protein	up
AARA002065	48797.5	1.12975	2.18821	3.593e-09	myosin light chain 5	up
AARA017668	335.1	1.64288	3.12288	3.64983e-09	unspecified product	up
AARA000140	207.676	2.53978	5.81499	3.69307e-09	Heme peroxidase 16	up
AARA017997	125.849	2.63235	6.20036	3.70391e-09	odorant-binding protein 54	up
AARA000595	25005.3	1.05172	2.073	3.73907e-09	CLIP-domain serine protease	up
AARA007998	2897.1	0.847627	1.79954	3.79649e-09	unspecified product	up
AARA010539	814.624	1.39423	2.62849	3.8e-09	unspecified product	up
AARA011156	3253.07	1.0759	2.10804	3.8e-09	ubiquitin thioesterase CYLD	up
AARA000130	563.105	1.21735	2.32519	4.08041e-09	unspecified product	up
AARA007913	22281.6	0.867153	1.82406	4.28146e-09	Inhibitor of apoptosis 1	up
AARA009008	3349.53	0.945503	1.92586	4.30344e-09	unspecified product	up
AARA017490	64.0831	3.41018	10.6308	4.7264e-09	juvenile hormone epoxide hydrolase 2	up
AARA008520	3523.02	1.10137	2.14558	4.77384e-09	unspecified product	up
AARA016624	5892.96	0.805164	1.74734	4.86986e-09	Receptor protein-tyrosine phosphatase 10d	up
AARA001304	963.26	1.45853	2.74829	5.04509e-09	methylsterol monooxygenase	up
AARA001439	911.914	1.19662	2.29201	5.04853e-09	antigen 5 related protein 3	up
AARA011057	3691.74	0.768874	1.70394	5.27566e-09	CD63 antigen	up
AARA000308	5810.67	0.680443	1.60263	5.36901e-09	CitMHS domain-containing protein	up
AARA006554	4975.87	1.60553	3.04306	5.44021e-09	heme peroxidase 2	up
AARA009752	580.471	1.28091	2.42993	5.54793e-09	Ca-activated cl channel protein	up
AARA007524	337.161	1.48176	2.79289	5.57072e-09	unspecified product	up
AARA014593	111	2.15169	4.44349	5.95474e-09	NA	up
AARA004640	553.972	0.979449	1.97171	5.95717e-09	unspecified product	up
AARA004129	300.628	1.24495	2.37011	6.02387e-09	potassium voltage-gated channel Eag-related subfamily H, invertebrate	up
AARA018400	1432.59	1.09972	2.14313	6.19221e-09	solute carrier family 45, member 1/2/4	up
AARA010793	1060.5	1.15886	2.23281	6.64976e-09	unspecified product	up
AARA016622	7170.85	0.749045	1.68068	6.77678e-09	unspecified product	up
AARA018214	4193.33	0.912486	1.88229	6.81481e-09	lachesin	up
AARA017870	10858.2	0.680548	1.60275	6.96242e-09	unspecified product	up
AARA016504	850.439	4.4066	21.2089	7.48802e-09	C-type lysozyme	up
AARA003927	2963.89	0.924629	1.8982	7.59179e-09	Ras-related protein Rab-9A	up
AARA010725	678.486	1.16684	2.24519	7.69791e-09	unspecified product	up
AARA018211	1210.81	0.8274	1.77448	7.76772e-09	CTCK domain-containing protein	up
AARA004008	1125.27	0.978224	1.97004	8.24351e-09	solute carrier family 6 (neurotransmitter transporter, GABA) member 1	up
AARA004282	543.723	1.17951	2.265	8.58074e-09	voltage-dependent p/q type calcium channel	up
AARA007635	90.924	2.41748	5.34239	8.59044e-09	unspecified product	up
AARA005112	155.761	1.73365	3.32568	8.76015e-09	unspecified product	up
AARA009069	64.982	3.19297	9.1449	8.76938e-09	DE-cadherin	up
AARA008956	3743.03	0.920346	1.89257	8.90897e-09	unspecified product	up
AARA000436	13466.3	0.834885	1.78371	9.19359e-09	Tropomyosin 1	up
AARA002017	1540.62	0.875939	1.8352	9.24456e-09	UNC80 domain-containing protein	up
AARA011044	5525.99	0.74169	1.67213	9.31157e-09	unspecified product	up
AARA007986	3602.48	0.857977	1.81249	9.39362e-09	Tetraspanin	up
AARA015789	604.142	1.48193	2.79321	9.43656e-09	cytochrome P450	up
AARA010678	2115.67	0.995913	1.99434	9.46611e-09	C-type lectin	up
AARA005166	10665.7	0.702022	1.62678	9.95584e-09	FSA_C domain-containing protein	up
AARA008388	1671.76	1.12705	2.18412	1.0182e-08	small calcium-binding mitochondrial carrier protein 3	up
AARA010262	1272.1	1.03248	2.04554	1.0295e-08	PH and SEC7 domain-containing protein	up
AARA010773	2051.66	0.997762	1.9969	1.0295e-08	unspecified product	up
AARA017958	160498	3.01348	8.0751	1.06098e-08	ADP,ATP carrier protein 2	up
AARA015939	1544.87	0.850632	1.80329	1.07312e-08	Eph receptor B1	up
AARA001040	1184.41	1.49766	2.82385	1.16416e-08	MFS transporter, VNT family, synaptic vesicle glycoprotein 2	up
AARA000503	99.2276	3.50524	11.3549	1.20078e-08	duplex-specific nuclease	up
AARA011548	31489.5	0.809207	1.75225	1.20881e-08	solute carrier family 20 (sodium-dependent phosphate transporter)	up
AARA000162	1028.68	1.03281	2.04601	1.26179e-08	unspecified product	up
AARA018145	3762.59	0.732867	1.66194	1.3013e-08	voltage-dependent calcium channel alpha 1, invertebrate	up
AARA007071	353.858	1.63047	3.09613	1.32378e-08	unspecified product	up
AARA010871	49205.3	1.1051	2.15114	1.35319e-08	cytochrome c oxidase subunit 4, mitochondrial precursor	up
AARA004329	3341.6	1.09471	2.1357	1.35827e-08	unspecified product	up
AARA016811	2222.26	0.79226	1.73178	1.35827e-08	Frizzled receptor	up
AARA006747	22131.2	1.16726	2.24585	1.36692e-08	isocitrate dehydrogenase (NAD+)	up
AARA001025	1310.52	1.19893	2.2957	1.42524e-08	progestin and adipoQ receptor family member 3	up
AARA011476	533.932	1.63467	3.10517	1.50209e-08	unspecified product	up
AARA006860	2459.39	0.855747	1.8097	1.52488e-08	unspecified product	up
AARA002976	454.005	1.80016	3.4826	1.58497e-08	odorant-binding protein 19	up
AARA002509	125.968	2.50163	5.66325	1.58793e-08	cuticular protein RR-2 family 125	up
AARA009474	342.473	1.25143	2.38078	1.59171e-08	unspecified product	up
AARA017663	579.253	0.989975	1.98615	1.60489e-08	sodium-coupled monocarboxylate transporter 2	up
AARA017110	6164.49	1.27394	2.41821	1.61276e-08	phosphoribosylamine--glycine ligase / phosphoribosylglycinamide formyltransfer	up
AARA009375	941.678	1.06075	2.08602	1.65739e-08	Rho-GAP domain-containing protein	up
AARA008346	742.354	1.06264	2.08874	1.6883e-08	unspecified product	up
AARA017468	1948.56	1.24095	2.36355	1.69114e-08	lysophosphatidylcholine acyltransferase 2B	up
AARA007886	2785.5	0.868561	1.82584	1.69628e-08	Multiple epidermal growth factor-like domains 10	up
AARA004435	3971.4	0.765095	1.69948	1.77671e-08	tyrosine-protein phosphatase non-receptor type 11	up
AARA017618	1026.62	1.2775	2.42419	1.88182e-08	chitinase	up
AARA001983	4830.89	0.632307	1.55004	1.88708e-08	unspecified product	up
AARA010521	763.6	0.86513	1.8215	1.95627e-08	RING-type domain-containing protein	up
AARA001521	1602.53	0.991673	1.98849	1.98164e-08	unspecified product	up
AARA008878	187.867	2.76864	6.81464	2.00759e-08	thioester-containing protein 15	up
AARA017766	154.382	2.2195	4.65732	2.06869e-08	cuticular protein RR-2 family 144	up
AARA016850	292.552	1.32393	2.50347	2.09759e-08	Cyclin-dependent kinase 5 activator 1	up
AARA002622	403.835	1.09904	2.14212	2.11202e-08	cuticular protein RR-1 family 127	up
AARA001294	441.374	1.04655	2.06558	2.12077e-08	unspecified product	up
AARA000875	56499.6	0.92369	1.89696	2.12077e-08	2-oxoglutarate dehydrogenase E1 component DHKTD1	up
AARA011346	7567.25	0.942443	1.92178	2.12903e-08	NADH dehydrogenase (ubiquinone) 1 beta subcomplex 6	up
AARA016853	1253.53	1.33343	2.52001	2.33973e-08	unspecified product	up
AARA000379	16834	0.744413	1.67529	2.3542e-08	NADPH cytochrome P450 reductase	up
AARA004635	1415.31	1.32928	2.51277	2.38142e-08	CLIP-domain serine protease	up
AARA007015	968.964	1.24719	2.37379	2.45196e-08	unspecified product	up
AARA005203	4689.03	0.857185	1.8115	2.4569e-08	3-OH androgenic UDPGT	up
AARA018372	84.4213	2.02991	4.08379	2.63423e-08	unspecified product	up
AARA017762	5102.98	1.15057	2.22002	2.63882e-08	Patatin-like phospholipase domain containing 5	up
AARA001131	464.659	3.36994	10.3384	2.71218e-08	cuticular protein RR-2 family 130	up
AARA001282	4299.82	0.929244	1.90428	2.79168e-08	5-aminolevulinate synthase	up
AARA018659	185.267	2.19004	4.56317	2.94684e-08	unspecified product	up
AARA005459	5530.08	0.812143	1.75582	3.00384e-08	microtubule-associated serine/threonine kinase	up
AARA011835	1589.76	1.01791	2.02498	3.03471e-08	unspecified product	up
AARA005222	3515.54	0.8231	1.7692	3.12152e-08	excitatory amino acid transporter 2 isoform 2	up
AARA016324	919.592	0.958873	1.94379	3.17156e-08	unspecified product	up
AARA001002	4100.21	0.694285	1.61808	3.23381e-08	Cystathionine beta-synthase	up
AARA014395	73.4935	2.28386	4.86979	3.23615e-08	NA	up
AARA004722	1041.55	2.9017	7.47306	3.24011e-08	odorant-binding protein 13	up
AARA014765	508.584	1.07891	2.11244	3.24011e-08	NA	up
AARA006433	3467.37	1.01419	2.01977	3.33274e-08	Innexin inx2	up
AARA014173	8544.34	0.929228	1.90426	3.44284e-08	NA	up
AARA010321	1923.77	0.866333	1.82302	3.44813e-08	cytoplasmic dynein 1 light intermediate chain 2	up
AARA000440	4656.9	0.841812	1.7923	3.46675e-08	Tropomyosin 1	up
AARA015710	12871.4	2.88397	7.3818	3.52835e-08	unspecified product	up
AARA004195	143.972	1.63571	3.10741	3.54521e-08	rapsynoid	up
AARA000048	929.45	0.975617	1.96648	3.55279e-08	unspecified product	up
AARA015771	22088.8	0.870836	1.82872	3.60263e-08	Actin-5C	up
AARA002078	30163.2	0.696	1.62001	3.70918e-08	unspecified product	up
AARA001273	3956.1	1.39163	2.62374	3.73022e-08	solute carrier family 23 (nucleobase transporter)	up
AARA003224	2137.98	0.98624	1.98102	3.82603e-08	NA	up
AARA002823	119.813	1.88613	3.69643	3.84718e-08	hyaluronoglucosaminidase	up
AARA008129	84.4498	2.19046	4.56451	3.89518e-08	unspecified product	up
AARA000640	1852.41	0.779455	1.71648	3.90954e-08	thioredoxin peroxidase 1	up
AARA002870	249.631	1.37872	2.60038	3.95346e-08	serine protease snake	up
AARA016951	5179.14	0.681841	1.60419	3.95346e-08	unspecified product	up
AARA004153	557.902	1.04367	2.06147	4.04358e-08	arrestin domain containing 2	up
AARA018143	4133.17	0.902719	1.86959	4.05798e-08	F-box and WD-40 domain protein 7	up
AARA011144	14941	0.833039	1.78143	4.17426e-08	MIF4G domain-containing protein	up
AARA006236	1310.15	1.05006	2.07062	4.2135e-08	Inhibitor of apoptosis 1	up
AARA017837	4075.58	0.69707	1.62121	4.30157e-08	SH3 domain-binding glutamic acid-rich-like protein 3	up
AARA006877	5355.07	0.629861	1.54742	4.30463e-08	ATP-binding cassette transporter (ABC transporter) family D member 2	up
AARA017906	5887.16	0.775091	1.7113	4.30854e-08	Long-chain acyl-CoA synthetase	up
AARA017165	6472.7	1.31345	2.48535	4.33678e-08	CLIP-domain serine protease	up
AARA003283	3376.39	0.809171	1.7522	4.42885e-08	unspecified product	up
AARA009207	689.355	1.38656	2.61455	4.47659e-08	unspecified product	up
AARA017170	18297.4	1.02136	2.02983	4.48625e-08	imaginal disc growth factor 2	up
AARA001509	416.952	1.19525	2.28984	4.50128e-08	endoplasmic reticulum metallopeptidase 1	up
AARA009228	416.831	1.0262	2.03665	4.54888e-08	unspecified product	up
AARA016840	10397.2	0.835935	1.78501	4.58596e-08	FK506-binding protein 2	up
AARA010271	2183.05	0.840365	1.7905	4.71494e-08	unspecified product	up
AARA001095	424	1.16855	2.24786	4.81855e-08	unspecified product	up
AARA011751	1964.14	1.08699	2.1243	4.91006e-08	unspecified product	up
AARA016442	277.217	1.56541	2.95961	4.94366e-08	eupolytin	up
AARA018685	1025.76	0.936729	1.91418	5.01087e-08	Epoxide hydrolase 2, cytoplasmic	up
AARA009481	841.981	0.807555	1.75024	5.09782e-08	unspecified product	up
AARA001466	1147.72	1.14672	2.2141	5.11374e-08	Class B Scavenger Receptor (CD36 domain)	up
AARA000524	8512.36	0.957816	1.94237	5.12505e-08	type II pantothenate kinase	up
AARA003671	87.6641	1.80782	3.50112	5.16494e-08	unspecified product	up
AARA000561	4966.13	1.03934	2.05528	5.22806e-08	unspecified product	up
AARA001873	17557.9	1.06501	2.09218	5.24209e-08	2,3-bisphosphoglycerate-dependent phosphoglycerate mutase	up
AARA017596	80.7336	2.00287	4.00797	5.31417e-08	SCY1-like protein 2	up
AARA005561	4086.05	0.705916	1.63118	5.32549e-08	unspecified product	up
AARA018665	18904.1	0.907022	1.87517	5.3601e-08	salivary secreted mucin 3	up
AARA018454	76.5746	2.05592	4.1581	5.48098e-08	N-acetyltransferase domain-containing protein	up
AARA016802	190.529	1.34519	2.54063	5.49029e-08	lachesin	up
AARA007701	2982.14	1.10946	2.15765	5.49029e-08	NA	up
AARA015847	500.969	1.71547	3.28404	5.52865e-08	arrestin domain-containing protein 3	up
AARA001431	619.982	1.01627	2.02268	5.57758e-08	unspecified product	up
AARA016807	1057.32	0.842359	1.79298	5.60692e-08	potassium intermediate/small conductance calcium-activated channel subfamily N	up
AARA017138	1015.18	0.806664	1.74916	5.70911e-08	solute carrier family 39 (zinc transporter), member 1/2/3	up
AARA009764	2144.45	1.09417	2.1349	5.73737e-08	Mpv17-like protein	up
AARA016595	321.734	1.08348	2.11915	6.03641e-08	spaetzle-like cytokine 3	up
AARA008814	10293	0.727386	1.65564	6.39604e-08	ariadne-1	up
AARA005627	6783.92	0.86645	1.82317	6.40614e-08	unspecified product	up
AARA010353	216.797	1.38479	2.61133	6.47236e-08	unspecified product	up
AARA018173	405.403	1.15042	2.21978	6.49576e-08	BAI1-associated protein 3	up
AARA015011	3088.99	0.815641	1.76008	6.51954e-08	NA	up
AARA009034	15460.7	1.0349	2.04897	6.62179e-08	unspecified product	up
AARA011351	632.263	1.44711	2.72661	6.81125e-08	homogentisate 1,2-dioxygenase	up
AARA002758	1144.77	1.02603	2.03641	6.82173e-08	unspecified product	up
AARA017507	245.181	2.12801	4.37116	6.84384e-08	fatty acid synthase, animal type	up
AARA014545	1366.8	0.782945	1.72064	6.88259e-08	NA	up
AARA018521	135.606	2.02965	4.08306	7.16804e-08	WD repeat-containing protein on Y chromosome	up
AARA001195	2249.99	0.821631	1.7674	7.17633e-08	ATP_bind_3 domain-containing protein	up
AARA017434	557.764	1.44492	2.72248	7.37974e-08	unspecified product	up
AARA017743	601.653	0.917395	1.8887	7.39004e-08	Rh7-like sensitivity opsin	up
AARA009859	3361.28	0.763547	1.69766	7.45138e-08	kinesin family member 1/13/14	up
AARA000638	2251.01	0.899304	1.86517	7.7186e-08	E3 ubiquitin-protein ligase HERC2	up
AARA002701	3617.68	1.10442	2.15012	7.77987e-08	unspecified product	up
AARA016559	290.346	1.20417	2.30405	7.8837e-08	ATP-binding cassette transporter (ABC transporter) family G member 2	up
AARA001462	925.903	0.968158	1.95634	7.99811e-08	unspecified product	up
AARA000814	6595.54	0.655852	1.57555	8.08555e-08	Niemann-Pick Type C-2	up
AARA016665	4082.18	0.682084	1.60446	8.202e-08	unspecified product	up
AARA000826	91.9987	2.01688	4.04707	8.22173e-08	unspecified product	up
AARA000896	3723.33	1.06258	2.08866	8.3706e-08	transcription factor AP-1	up
AARA017560	1524	0.78722	1.72575	8.51878e-08	unspecified product	up
AARA002904	478.513	1.29947	2.46138	8.67026e-08	unspecified product	up
AARA008881	1044.61	1.06149	2.08708	8.89967e-08	unspecified product	up
AARA006899	5228.08	0.655072	1.57469	8.89967e-08	atlastin	up
AARA006057	133.649	2.03268	4.09165	8.93081e-08	unspecified product	up
AARA006294	4215.48	0.657922	1.57781	9.06139e-08	unspecified product	up
AARA016749	8920.51	0.68248	1.6049	9.07533e-08	Zyg-11 protein homolog	up
AARA017650	88059.7	3.39925	10.5506	9.25284e-08	unspecified product	up
AARA016532	62.4006	2.24505	4.74052	9.39938e-08	juvenile hormone-inducible protein	up
AARA008664	7281.18	0.810837	1.75423	9.42355e-08	unspecified product	up
AARA014790	174.374	1.49993	2.8283	9.51165e-08	unspecified product	up
AARA010999	1191.55	0.852879	1.8061	9.5406e-08	Protein kinase, cGMP-dependent	up
AARA005006	7882.98	0.768312	1.70328	9.62925e-08	serine/threonine-protein kinase Chk1	up
AARA003407	93.2002	2.82222	7.0725	1.01561e-07	unspecified product	up
AARA007971	839.641	0.973109	1.96307	1.03508e-07	CRAL-TRIO domain-containing protein	up
AARA005728	2776.73	0.77655	1.71303	1.06378e-07	G_PROTEIN_RECEP_F1_2 domain-containing protein	up
AARA005262	1263.24	0.720343	1.64757	1.06546e-07	serine/threonine-protein kinase NIM1	up
AARA016722	5176.38	0.690442	1.61378	1.08259e-07	unspecified product	up
AARA008507	111.557	1.72646	3.30915	1.09723e-07	Class A Scavenger Receptor (SRCR domain) with Serine Protease domain.	up
AARA009848	2993.44	1.08808	2.1259	1.11685e-07	NA	up
AARA004410	1162.65	0.932052	1.90799	1.12065e-07	unspecified product	up
AARA005716	846.642	0.957484	1.94192	1.12179e-07	unspecified product	up
AARA018127	1822.4	0.740406	1.67065	1.13838e-07	ankyrin	up
AARA016800	1467.45	0.931801	1.90766	1.17059e-07	unspecified product	up
AARA016392	380.77	1.42874	2.69212	1.18906e-07	glutamate receptor, anionic	up
AARA002355	501.91	1.27517	2.42027	1.21191e-07	unspecified product	up
AARA011382	5416.34	0.773489	1.7094	1.22454e-07	unspecified product	up
AARA002342	784.096	1.13291	2.193	1.24878e-07	cuticular protein RR-1 family 16	up
AARA000527	92.9953	2.52895	5.77152	1.26377e-07	lysosomal acid lipase	up
AARA004106	795.731	1.22088	2.33089	1.27532e-07	unspecified product	up
AARA004288	405.872	1.19963	2.29681	1.30527e-07	GTPase-activating Rap/Ran-GAP domain-like protein 3	up
AARA018556	827.871	0.889194	1.85214	1.30831e-07	defective proboscis extension response 12	up
AARA009297	364.59	1.67101	3.18437	1.32269e-07	TOLL-like receptor 9	up
AARA016810	1522.45	1.16576	2.24351	1.37103e-07	unspecified product	up
AARA007565	1186.83	1.39234	2.62504	1.42274e-07	unspecified product	up
AARA016787	3759.62	0.993325	1.99077	1.45054e-07	unspecified product	up
AARA009600	28933.1	0.721201	1.64855	1.4763e-07	heat shock 70kDa protein 1/8	up
AARA009850	1437.48	1.48256	2.79443	1.47892e-07	Battenin	up
AARA011974	7207.57	0.843462	1.79435	1.52288e-07	DNA-directed RNA polymerase, mitochondrial	up
AARA001714	201.059	1.39693	2.63341	1.56225e-07	Ras-specific guanine nucleotide-releasing factor 2	up
AARA006559	3485.14	0.769504	1.70468	1.60613e-07	Protein real-time	up
AARA010770	733.047	1.82276	3.53756	1.63817e-07	Synaptic vesicle protein	up
AARA016538	17704.5	3.53762	11.6126	1.63905e-07	CLIP-domain serine protease	up
AARA008114	14422.8	0.762429	1.69634	1.6419e-07	unspecified product	up
AARA010753	630.215	1.18639	2.27582	1.66577e-07	protein stoned-A	up
AARA015865	5782.52	1.25719	2.3903	1.68303e-07	carboxypeptidase A1	up
AARA004199	4107.61	0.819276	1.76452	1.69094e-07	phospholipid-translocating ATPase	up
AARA009954	5035.33	1.05349	2.07554	1.74698e-07	Class b basic helix-loop-helix protein	up
AARA018557	684.827	0.89862	1.86428	1.76943e-07	unspecified product	up
AARA014866	264.243	1.38255	2.60728	1.84661e-07	NA	up
AARA001657	443.112	1.06438	2.09128	1.88825e-07	unspecified product	up
AARA005160	50456	0.973105	1.96306	1.90055e-07	F-type H+-transporting ATPase subunit gamma	up
AARA005944	3984.19	0.718973	1.64601	1.93984e-07	unspecified product	up
AARA016989	3506.02	2.56425	5.91448	1.94886e-07	unspecified product	up
AARA005798	182.14	1.33128	2.51625	1.96145e-07	PH-sensitive chloride channel	up
AARA010067	2490.38	1.03022	2.04233	1.97927e-07	neutral ceramidase	up
AARA018195	2529.93	0.784377	1.72235	2.03199e-07	unspecified product	up
AARA008498	720.612	1.01578	2.02199	2.04143e-07	unspecified product	up
AARA015773	437.296	1.19397	2.28781	2.17133e-07	Actin-5C	up
AARA011477	3214.26	3.0116	8.06459	2.18162e-07	yellow protein	up
AARA010178	5743.77	0.641544	1.56	2.24006e-07	serine/threonine-protein kinase LATS1/2	up
AARA000142	3365.5	0.724365	1.65217	2.35358e-07	E3 ubiquitin-protein ligase RBBP6	up
AARA018208	7252.61	0.826232	1.77305	2.36823e-07	potassium large conductance calcium-activated channel subfamily M alpha member	up
AARA003548	2080.93	1.16012	2.23476	2.371e-07	duplex-specific nuclease	up
AARA007912	3841.86	0.946721	1.92749	2.3864e-07	inhibitor of apoptosis 4	up
AARA018577	84.7628	2.36813	5.16271	2.57507e-07	laminin subunit alpha	up
AARA014262	32387	1.09497	2.13609	2.60184e-07	unspecified product	up
AARA006578	1616.15	0.748246	1.67975	2.62812e-07	alpha-2-macroglobulin receptor-associated protein	up
AARA003830	1759.15	1.15181	2.22192	2.68818e-07	glutathione transferase microsomal 1	up
AARA003282	41508.3	0.910667	1.87991	2.69283e-07	abhydrolase domain-containing protein 12	up
AARA009110	3213.43	1.00311	2.00432	2.70407e-07	unspecified product	up
AARA002586	359.808	1.28638	2.43916	2.8177e-07	unspecified product	up
AARA011132	496.862	0.990126	1.98636	2.83852e-07	unspecified product	up
AARA015814	164.007	1.39296	2.62617	2.90417e-07	CLIP-domain serine protease	up
AARA016510	4814.83	1.22228	2.33316	2.9629e-07	SCP domain-containing protein	up
AARA017872	18228	0.797844	1.7385	3.01928e-07	unspecified product	up
AARA004466	82.983	2.46617	5.52574	3.13517e-07	NA	up
AARA007674	4383.94	0.923859	1.89718	3.2195e-07	unspecified product	up
AARA001779	7026.98	0.699982	1.62448	3.22412e-07	unspecified product	up
AARA000397	3168.36	0.647985	1.56698	3.38178e-07	Inositol polyphosphate-5-phosphatase F	up
AARA016166	188.342	1.59134	3.01328	3.49553e-07	Acyl_transf_3 domain-containing protein	up
AARA006570	403.365	1.14823	2.21642	3.55326e-07	Acyl_transf_3 domain-containing protein	up
AARA010421	3570.98	0.665695	1.58633	3.55326e-07	integrator complex subunit 6	up
AARA010074	5129.1	0.63501	1.55295	3.60106e-07	annexin B10C	up
AARA008232	254.308	1.33338	2.51992	3.64885e-07	endoplasmic reticulum metallopeptidase 1	up
AARA015711	2364.73	1.46763	2.76567	3.65013e-07	unspecified product	up
AARA000914	254.377	1.34114	2.53351	3.72102e-07	protocadherin-16/23	up
AARA011182	3178.61	0.910773	1.88005	3.82397e-07	nuclear receptor subfamily 2 group C	up
AARA007339	8418.25	0.804448	1.74648	3.89569e-07	slit protein	up
AARA001685	3960.75	0.851837	1.8048	3.93918e-07	ubiquitin carboxyl-terminal hydrolase 6/32	up
AARA002095	4174.9	0.73773	1.66755	3.93918e-07	cation transport regulator-like protein 2	up
AARA006695	637.15	0.927689	1.90223	3.94491e-07	unspecified product	up
AARA000145	3573.28	0.786735	1.72517	3.95047e-07	unspecified product	up
AARA005050	1646.75	0.827057	1.77406	4.09358e-07	unspecified product	up
AARA001631	457.136	1.22071	2.33062	4.17233e-07	unspecified product	up
AARA003544	871.403	0.893514	1.8577	4.1731e-07	EB domain-containing protein	up
AARA000418	2876.02	0.630888	1.54852	4.28966e-07	TATA-binding protein-associated factor	up
AARA016561	605.145	0.890353	1.85363	4.29596e-07	ATP-binding cassette transporter (ABC transporter) family G member 2	up
AARA005289	3103.28	0.661962	1.58223	4.37329e-07	unspecified product	up
AARA018561	1114.04	0.833997	1.78262	4.38815e-07	Homeobox domain-containing protein	up
AARA007409	193.616	1.63551	3.10698	4.39537e-07	unspecified product	up
AARA001348	1680.46	0.802761	1.74444	4.39631e-07	LRRCT domain-containing protein	up
AARA008370	985.019	0.95696	1.94121	4.55476e-07	receptor protein-tyrosine kinase	up
AARA016760	4102.16	0.72534	1.65329	4.64473e-07	calpain-3	up
AARA017746	4429.21	0.666976	1.58774	4.96543e-07	unspecified product	up
AARA008554	1662.73	0.706075	1.63136	4.96692e-07	unspecified product	up
AARA002091	1348.78	3.7405	13.366	4.98749e-07	CLIP-domain serine protease	up
AARA002987	1964.52	4.93451	30.5798	4.9895e-07	unspecified product	up
AARA016533	156.658	2.67693	6.39495	5.05042e-07	CLIP-domain serine protease	up
AARA016908	225.82	1.29675	2.45674	5.12834e-07	unspecified product	up
AARA000037	1732.64	0.941648	1.92072	5.26263e-07	insulin-like peptide 2	up
AARA007841	1725.12	0.80317	1.74493	5.29442e-07	supervillin	up
AARA007360	9297.45	0.792528	1.73211	5.3431e-07	E1A-binding protein p400	up
AARA007280	312.409	1.12337	2.17856	5.34424e-07	unspecified product	up
AARA004742	898.138	1.10841	2.15608	5.50774e-07	protein tweety homolog	up
AARA007987	3489.07	1.06423	2.09105	5.70792e-07	3-OH androgenic UDPGT	up
AARA002981	3319.26	1.01084	2.01508	5.76796e-07	peptidoglycan recognition protein (long)	up
AARA016383	5404.76	0.703584	1.62854	5.78267e-07	unspecified product	up
AARA016408	1382.1	0.678096	1.60003	5.89113e-07	PI-3-kinase-related kinase SMG-1	up
AARA008065	259.732	1.9217	3.7887	5.97017e-07	copper-zinc superoxide dismutase 1	up
AARA009208	1530.29	0.708473	1.63407	6.1737e-07	unspecified product	up
AARA018261	2620.18	0.870088	1.82778	6.18527e-07	unspecified product	up
AARA006508	120.169	1.59883	3.02898	6.2786e-07	unspecified product	up
AARA005169	28923.5	0.659295	1.57931	6.28957e-07	choline/ethanolamine kinase	up
AARA000187	580.069	0.976007	1.96701	6.30935e-07	Rhomboid-like protein	up
AARA014771	69.2004	2.9233	7.58578	6.34627e-07	NA	up
AARA017873	9823.3	0.699558	1.62401	6.34627e-07	unspecified product	up
AARA007024	1157.64	0.749181	1.68084	6.42938e-07	unspecified product	up
AARA009695	5575.68	0.788771	1.7276	6.50591e-07	Xaa-Pro aminopeptidase	up
AARA011549	1398.92	0.733472	1.66264	6.59873e-07	Methyltransf_11 domain-containing protein	up
AARA007132	29035.8	2.3719	5.17621	6.69222e-07	unspecified product	up
AARA016735	3520.44	0.938966	1.91715	6.83775e-07	unspecified product	up
AARA005632	2039.7	2.71363	6.55969	6.89917e-07	solute carrier family 13 (sodium-dependent dicarboxylate transporter), member	up
AARA010261	586.774	1.28055	2.42931	7.18572e-07	single-minded	up
AARA015591	16098	0.933166	1.90946	7.18572e-07	fumarate hydratase, class II	up
AARA004679	268.311	1.22051	2.33029	7.26038e-07	solute carrier family 8 (sodium/calcium exchanger)	up
AARA000807	347.227	1.08891	2.12713	7.38785e-07	unspecified product	up
AARA006898	2928.18	0.779683	1.71675	7.46236e-07	unspecified product	up
AARA008205	11218.4	0.758778	1.69206	7.49522e-07	ATP-dependent 6-phosphofructokinase	up
AARA010948	780.925	0.814849	1.75911	7.72328e-07	unspecified product	up
AARA016024	514.482	1.0575	2.08131	7.76213e-07	carboxylesterase beta esterase	up
AARA018104	1173.68	0.785983	1.72427	7.78509e-07	Peptidase_M13_N domain-containing protein	up
AARA008642	225.131	1.17725	2.26146	8.08404e-07	unspecified product	up
AARA007949	100.759	1.81095	3.50872	8.09149e-07	Tektin	up
AARA003262	11093.6	0.751192	1.68318	8.22586e-07	phosphoglucose isomerase (glucose-6-phosphate isomerase)	up
AARA002196	6858.99	0.693386	1.61707	8.22586e-07	Ubiquitin domain-containing protein	up
AARA017961	124.926	1.45961	2.75035	8.22641e-07	unspecified product	up
AARA006743	1316.14	0.667818	1.58867	8.30487e-07	ANK_REP_REGION domain-containing protein	up
AARA003792	1033.52	0.902203	1.86892	8.36213e-07	cell cycle control protein 50A	up
AARA005800	2319.26	0.836067	1.78518	8.3953e-07	a component of the cytoplasm (encore)	up
AARA017291	2123.87	0.770004	1.70527	8.61744e-07	unspecified product	up
AARA017266	1464.42	0.824715	1.77119	8.6445e-07	unspecified product	up
AARA008031	444.906	1.11122	2.16028	8.66333e-07	unspecified product	up
AARA004641	206.951	1.3725	2.58919	8.77831e-07	unspecified product	up
AARA018580	3021.37	0.820937	1.76655	9.00061e-07	filamin	up
AARA001576	331.356	1.0345	2.0484	9.09042e-07	myosin V	up
AARA018307	963.102	0.859428	1.81432	9.12292e-07	CRAL-TRIO domain-containing protein	up
AARA002672	28500.5	0.660113	1.58021	9.14473e-07	dihydrolipoamide dehydrogenase	up
AARA018253	6658.19	0.579131	1.49395	9.23213e-07	PQ-loop repeat-containing protein 1	up
AARA002208	6457.63	0.606469	1.52253	9.29062e-07	unspecified product	up
AARA006197	1895.19	1.46447	2.75963	9.35041e-07	odorant-binding protein 57	up
AARA008708	2406.8	0.737652	1.66746	9.51312e-07	unspecified product	up
AARA001403	435.186	1.1391	2.20244	9.56938e-07	unspecified product	up
AARA001740	1173.48	0.912567	1.88239	9.77176e-07	unspecified product	up
AARA010213	2972.25	0.733939	1.66317	9.80526e-07	adenylate cyclase 1	up
AARA017882	3007.3	0.604934	1.52091	1.07054e-06	unspecified product	up
AARA014784	73.1029	1.95039	3.86478	1.07199e-06	NA	up
AARA018611	5084.53	1.32356	2.50283	1.07346e-06	cellular retinaldehyde binding protein	up
AARA017587	9275.03	0.892737	1.85669	1.09633e-06	cytochrome P450	up
AARA011805	220.474	1.24646	2.37259	1.09988e-06	collagen alpha 1	up
AARA007340	89.3295	3.41241	10.6473	1.11934e-06	troponin C	up
AARA018153	19276.2	0.710093	1.63591	1.15431e-06	unspecified product	up
AARA016620	1264.41	0.835322	1.78426	1.15575e-06	unspecified product	up
AARA001816	429.804	0.968838	1.95726	1.16308e-06	RING-type domain-containing protein	up
AARA014798	84.7901	1.84425	3.59066	1.17553e-06	NA	up
AARA006740	2551.03	0.707584	1.63307	1.19402e-06	1D-myo-inositol-triphosphate 3-kinase	up
AARA001760	473.084	1.24398	2.36851	1.19737e-06	unspecified product	up
AARA007853	13413.3	0.611954	1.52833	1.20092e-06	Tetraspanin	up
AARA007239	1139.74	0.801834	1.74332	1.20412e-06	Ccdc109a	up
AARA012025	45223.2	0.754633	1.6872	1.21011e-06	Enolase	up
AARA005763	65.2769	2.0558	4.15774	1.21288e-06	chitinase	up
AARA006657	41380.9	0.906912	1.87503	1.23717e-06	F-type H+-transporting ATPase oligomycin sensitivity conferral protein	up
AARA000113	6919.77	0.7077	1.6332	1.24842e-06	unspecified product	up
AARA015796	570.911	1.37325	2.59053	1.26721e-06	cytochrome P450	up
AARA006227	3305.13	0.591457	1.50677	1.28288e-06	unspecified product	up
AARA005555	1511.48	0.863386	1.8193	1.2964e-06	unspecified product	up
AARA018130	9336.75	0.602082	1.51791	1.30191e-06	misshapen/NIK-related kinase	up
AARA009435	1035.84	1.35756	2.56251	1.332e-06	unspecified product	up
AARA005713	4446.45	0.634261	1.55214	1.34108e-06	prominin-like protein	up
AARA010106	343.817	1.15182	2.22194	1.34581e-06	Peptidase S1 domain-containing protein	up
AARA008454	1554.19	0.68727	1.61023	1.3589e-06	unspecified product	up
AARA016562	180.355	1.25087	2.37985	1.36502e-06	ATP-binding cassette transporter (ABC transporter) family G member 16	up
AARA010323	1681.78	0.760425	1.69399	1.39628e-06	neuronal cell adhesion molecule	up
AARA003995	7114.26	0.681197	1.60347	1.46033e-06	UBA domain-containing protein	up
AARA002557	6582.01	0.725878	1.65391	1.48777e-06	beta-1,4-mannosyltransferase egghead protein	up
AARA001877	192.596	1.85999	3.63005	1.52788e-06	Sulfotransferase (Sult)	up
AARA006996	998.957	0.792537	1.73212	1.5285e-06	phosphatidic acid phosphatase type 2 domain-containing protein 1B	up
AARA006757	475.422	0.920097	1.89224	1.54334e-06	unspecified product	up
AARA015976	25754.6	0.645217	1.56398	1.56322e-06	Citrate synthase	up
AARA010934	2094.08	0.760384	1.69394	1.58847e-06	uncharacterized protein CG11426	up
AARA006231	1714.71	0.769292	1.70443	1.59519e-06	DIP2 disco-interacting protein 2 homolog C	up
AARA014465	507.84	0.999927	1.9999	1.61574e-06	Ig-like domain-containing protein	up
AARA007315	79.962	1.96029	3.89141	1.62442e-06	methuselah receptor 1	up
AARA004226	10702.2	0.585032	1.50007	1.62814e-06	unspecified product	up
AARA018260	2561.56	0.596553	1.5121	1.6398e-06	unspecified product	up
AARA004991	22390.7	0.558988	1.47324	1.66769e-06	Niemann-Pick C1 protein	up
AARA004283	242.292	1.18689	2.27662	1.67904e-06	voltage-dependent p/q type calcium channel	up
AARA006833	7304.33	0.656343	1.57608	1.81272e-06	solute carrier family 31 (copper transporter), member 1	up
AARA008343	440.436	1.45286	2.73751	1.8363e-06	unspecified product	up
AARA002919	458.064	0.916109	1.88702	1.87334e-06	DNA fragmentation factor-related protein 2	up
AARA015828	19851.8	0.72522	1.65315	1.87339e-06	NAD-dependent malate dehydrogenase	up
AARA010205	87.8023	3.09959	8.57177	1.89301e-06	unspecified product	up
AARA010772	1675.26	0.653335	1.5728	1.91211e-06	unspecified product	up
AARA016501	125.246	1.63072	3.09668	1.92904e-06	Acyl_transf_3 domain-containing protein	up
AARA004465	1879.99	0.749339	1.68102	1.97084e-06	regulator of G-protein signaling	up
AARA015724	62203	0.949434	1.93111	1.9714e-06	F-type H+-transporting ATPase subunit b	up
AARA014150	138.741	1.34666	2.54322	1.98051e-06	NA	up
AARA006957	562.036	0.919986	1.8921	1.99325e-06	unspecified product	up
AARA001106	1580.02	0.885664	1.84762	2.0519e-06	protein kinase	up
AARA010297	267	0.998319	1.99767	2.07319e-06	BTB/POZ domain-containing protein KCTD16	up
AARA001190	63.4464	2.04132	4.11622	2.16191e-06	NA	up
AARA005619	1892.69	0.714887	1.64135	2.20258e-06	jumonji domain-containing protein 2	up
AARA016638	10082	0.617506	1.53422	2.20403e-06	homeodomain interacting protein kinase	up
AARA011114	93.1514	1.7856	3.44761	2.21432e-06	unspecified product	up
AARA018604	141.948	1.33745	2.52704	2.23403e-06	nicotinic acetylcholine receptor subunit alpha 7	up
AARA002411	126.302	5.84258	57.3841	2.23594e-06	phosphatidylinositol transfer protein SEC14	up
AARA016213	127.634	1.91957	3.78311	2.23647e-06	juvenile hormone-inducible protein	up
AARA017914	1989.14	0.798531	1.73933	2.24233e-06	cGMP-specific 3', 5'-cyclic phosphodiesterase	up
AARA007890	60.1267	2.37442	5.18527	2.24383e-06	unspecified product	up
AARA004404	1801.9	0.721814	1.64925	2.28421e-06	ubiquitin associated and SH3 domain-containing protein B	up
AARA017283	8393.12	1.14309	2.20854	2.29507e-06	unspecified product	up
AARA014087	259.444	1.08342	2.11905	2.32631e-06	NA	up
AARA002656	378.68	1.36072	2.56813	2.36185e-06	unspecified product	up
AARA016723	4203.42	0.662982	1.58335	2.37321e-06	unspecified product	up
AARA010706	2754.92	0.667948	1.58881	2.3827e-06	unspecified product	up
AARA000998	28261.1	0.546436	1.46047	2.38647e-06	Lipid storage droplets surface-binding protein 2	up
AARA001747	66.9647	1.9582	3.88578	2.43167e-06	potassium inwardly-rectifying channel subfamily J	up
AARA009290	9871.81	0.658049	1.57795	2.44436e-06	unspecified product	up
AARA015846	11356.4	0.827566	1.77469	2.45814e-06	unspecified product	up
AARA004312	134.445	1.67392	3.19081	2.48642e-06	glucose dehydrogenase (acceptor)	up
AARA015025	127.402	2.08083	4.23049	2.51358e-06	NA	up
AARA005261	5105.82	0.636781	1.55486	2.51947e-06	F-actin capping protein subunit beta	up
AARA007936	159.049	1.24195	2.36518	2.53624e-06	unspecified product	up
AARA001219	3749.68	0.794614	1.73461	2.55763e-06	unspecified product	up
AARA018334	216.44	1.48153	2.79244	2.60745e-06	unspecified product	up
AARA016635	3002.09	0.725173	1.6531	2.62545e-06	unspecified product	up
AARA005611	12309	0.761108	1.69479	2.64531e-06	cystathionine gamma-lyase	up
AARA001792	2855.9	0.806334	1.74876	2.66745e-06	furin	up
AARA002974	5025.4	0.732892	1.66197	2.67487e-06	uridine kinase	up
AARA015797	641.717	3.41245	10.6475	2.69798e-06	cytochrome P450	up
AARA017130	6937.76	0.688344	1.61143	2.73026e-06	phosphorylase kinase gamma subunit	up
AARA017223	310.647	1.35004	2.54919	2.83737e-06	focal adhesion kinase 1	up
AARA011042	1158.05	0.83456	1.78331	2.9484e-06	unspecified product	up
AARA002793	2909.33	1.10967	2.15797	2.95336e-06	unspecified product	up
AARA008413	3896.14	0.619038	1.53585	3.0406e-06	unspecified product	up
AARA001400	586.444	0.972891	1.96277	3.10952e-06	ZP domain-containing protein	up
AARA008815	1535.79	0.884396	1.84599	3.12913e-06	unspecified product	up
AARA009704	1241.61	0.691065	1.61447	3.14877e-06	dehydrogenase/reductase SDR family member 11 precursor	up
AARA016711	15789.5	0.701461	1.62615	3.15782e-06	E1A/CREB-binding protein	up
AARA011229	930.616	1.03411	2.04784	3.16776e-06	solute carrier family 22 member 3	up
AARA008572	1009.4	1.08691	2.12419	3.19361e-06	hairy and enhancer of split, invertebrate	up
AARA016235	469.824	1.02456	2.03434	3.19618e-06	jumping translocation breakpoint protein	up
AARA011485	677.941	1.16234	2.23821	3.2253e-06	unspecified product	up
AARA011783	139.026	1.28207	2.43187	3.22705e-06	homeobox protein abdominal-A homolog	up
AARA002770	1372.58	0.841304	1.79167	3.22705e-06	protocadherin-16/23	up
AARA009958	11465.9	0.693904	1.61766	3.2404e-06	Fem-1 homolog c	up
AARA015620	143.228	1.59342	3.01764	3.26109e-06	cytochrome P450	up
AARA018683	5056.2	0.785866	1.72413	3.27264e-06	Ethanolamine-phosphate cytidylyltransferase	up
AARA004675	305.438	1.26056	2.39588	3.37233e-06	solute carrier family 8 (sodium/calcium exchanger)	up
AARA010536	2417.29	0.675855	1.59754	3.5078e-06	inositol-1,4,5-trisphosphate 5-phosphatase	up
AARA018017	300.255	1.10793	2.15537	3.52162e-06	unspecified product	up
AARA014889	1297.45	0.712572	1.63872	3.56359e-06	NA	up
AARA002780	12952.6	0.862416	1.81808	3.70926e-06	Actin-5C	up
AARA017998	91.7973	1.88628	3.69681	3.71145e-06	odorant-binding protein 49	up
AARA002779	1011.89	0.883484	1.84483	3.75885e-06	FOG_N domain-containing protein	up
AARA004307	246.42	1.23634	2.35601	3.78589e-06	odorant-binding protein 66	up
AARA016770	1037.37	1.00934	2.01299	3.78589e-06	unspecified product	up
AARA004368	318.427	0.931924	1.90782	3.8323e-06	defective proboscis extension response 14	up
AARA006531	692.386	1.03912	2.05497	3.91399e-06	CHK domain-containing protein	up
AARA011923	2988.51	0.656686	1.57646	3.97321e-06	Cyclin N-terminal domain-containing protein	up
AARA004819	1736.85	0.845294	1.79663	4.10016e-06	tumor necrosis factor alpha-induced protein 8-like protein	up
AARA000848	896.839	0.74735	1.67871	4.10984e-06	EAF domain-containing protein	up
AARA002608	469.336	0.867976	1.8251	4.14386e-06	nicotinic acetylcholine receptor subunit alpha 4	up
AARA017549	360.23	0.893924	1.85822	4.17095e-06	unspecified product	up
AARA017974	6048.87	0.789244	1.72817	4.17505e-06	unspecified product	up
AARA002536	31388.5	0.878076	1.83792	4.17836e-06	cytochrome c oxidase subunit 6a, mitochrondrial	up
AARA017883	3655.93	0.637631	1.55577	4.18527e-06	E3 ubiquitin-protein ligase RNF144	up
AARA016407	21865.8	0.651608	1.57092	4.19213e-06	casein kinase 1, gamma	up
AARA003191	4955.66	0.625363	1.5426	4.19213e-06	unspecified product	up
AARA017871	1695.95	0.798054	1.73875	4.20437e-06	Rap-GAP domain-containing protein	up
AARA015774	975.923	1.24071	2.36315	4.21889e-06	antigen 5 related protein 3	up
AARA000585	2140.75	1.06898	2.09796	4.24575e-06	Protein kinase protein	up
AARA009059	8315.19	0.506544	1.42064	4.34489e-06	Calcium-transporting ATPase	up
AARA006095	909.212	0.776412	1.71287	4.36364e-06	Stomatin (EPB72)-like 3	up
AARA008743	593.152	0.846969	1.79872	4.57922e-06	unspecified product	up
AARA009775	3628.7	0.628242	1.54568	4.75861e-06	unspecified product	up
AARA006901	249.919	1.59671	3.02454	4.89634e-06	unspecified product	up
AARA015644	1836.49	3.31439	9.94792	4.93794e-06	cytochrome P450	up
AARA008979	1695.96	1.117	2.16895	4.94437e-06	sodium-independent sulfate anion transporter	up
AARA000791	1997.03	0.81478	1.75903	5.02182e-06	PDZ domain-containing protein	up
AARA008838	1870.61	0.60326	1.51915	5.03371e-06	NA	up
AARA010365	6217.31	0.676469	1.59822	5.11014e-06	unspecified product	up
AARA002004	437.889	1.16741	2.24608	5.34399e-06	odorant-binding protein antennal 7	up
AARA000458	910.332	0.786691	1.72511	5.35003e-06	unspecified product	up
AARA001658	2041.72	0.738043	1.66791	5.39687e-06	odorant-binding protein 10	up
AARA014911	101.876	1.67985	3.20394	5.50529e-06	unspecified product	up
AARA010402	80856.8	0.744646	1.67556	5.52875e-06	Actin-5C	up
AARA003099	29330.2	0.531805	1.44574	5.55665e-06	guanine nucleotide-binding protein G(q) alpha subunit	up
AARA001044	2763.13	0.738047	1.66792	5.67189e-06	unspecified product	up
AARA018632	1854.93	0.668637	1.58957	5.67195e-06	Ig-like domain-containing protein	up
AARA018622	409.683	0.898995	1.86477	5.67585e-06	PH domain-containing protein	up
AARA015880	13379.3	1.11133	2.16045	5.80308e-06	unspecified product	up
AARA018031	49378	0.879919	1.84027	5.90325e-06	cytochrome c oxidase subunit VIb polypeptide 1	up
AARA010590	553.101	1.29542	2.45449	5.96231e-06	solute carrier family 25	up
AARA016601	1869.71	0.794706	1.73472	6.0327e-06	low density lipoprotein receptor-related protein-like protein	up
AARA017139	119.944	1.33097	2.51572	6.19238e-06	C-type lectin (CTL)	up
AARA016467	65.9443	2.77397	6.83987	6.25782e-06	COesterase domain-containing protein	up
AARA008103	2180.99	0.76313	1.69717	6.29458e-06	ANK_REP_REGION domain-containing protein	up
AARA008030	1857.24	1.02872	2.04021	6.31324e-06	chromosome transmission fidelity protein 4	up
AARA004275	11353.8	0.65801	1.5779	6.31763e-06	glycogen(starch) synthase	up
AARA004844	10592.4	0.565602	1.48	6.31783e-06	dynamin GTPase	up
AARA018142	1381.27	0.767681	1.70253	6.4122e-06	hyperpolarization activated cyclic nucleotide-gated potassium channel 2	up
AARA009919	86.2692	1.71945	3.29311	6.413e-06	bHLH factor, other	up
AARA016397	13325.5	0.863132	1.81898	6.5175e-06	unspecified product	up
AARA004559	4168.79	0.728963	1.65745	6.57048e-06	GLTSCR1 domain-containing protein	up
AARA006446	95.4108	1.54099	2.90995	6.63129e-06	N-acylneuraminate cytidylyltransferase	up
AARA011588	1393.61	0.785399	1.72357	6.68858e-06	ankyrin	up
AARA015936	5567.66	0.652968	1.5724	6.70658e-06	myosin IX	up
AARA006795	6839.7	0.533217	1.44715	6.73362e-06	unspecified product	up
AARA008600	6448.33	0.664927	1.58549	6.73623e-06	Ester hydrolase C11orf54	up
AARA004301	182.468	1.59538	3.02174	6.74518e-06	odorant receptor obligate co-receptor (Orco, Or7)	up
AARA003793	3557.08	0.744661	1.67558	6.79452e-06	Bhlh factor math6	up
AARA002561	1248.75	0.963714	1.95032	6.81109e-06	unspecified product	up
AARA005909	14430.6	0.813311	1.75724	6.96113e-06	pyruvate dehydrogenase E1 component subunit beta	up
AARA016822	8035.52	0.499022	1.41325	7.09961e-06	RhoGAP92B	up
AARA007459	3562.16	0.707906	1.63343	7.18883e-06	unspecified product	up
AARA008147	1182.91	0.79877	1.73962	7.2004e-06	unspecified product	up
AARA011635	23231.4	0.881743	1.8426	7.23619e-06	F-type H+-transporting ATPase subunit 6	up
AARA000387	821.93	0.706794	1.63217	7.2867e-06	DH domain-containing protein	up
AARA006832	872.242	0.875492	1.83463	7.34278e-06	cell division control protein 7	up
AARA008927	241.885	1.15514	2.22706	7.39199e-06	dolichyl-phosphate-mannose-protein mannosyltransferase	up
AARA006534	7988.37	0.617811	1.53455	7.48448e-06	lipopolysaccharide-induced TNF-alpha transcription factor (LITAF-like 6)	up
AARA010217	504.258	0.97411	1.96443	7.49524e-06	unspecified product	up
AARA002824	158.527	1.34927	2.54783	7.60758e-06	hyaluronoglucosaminidase	up
AARA004314	971.701	1.09467	2.13564	7.64332e-06	unspecified product	up
AARA003984	5417.11	2.53868	5.81056	7.6965e-06	unspecified product	up
AARA009864	1549.82	0.665433	1.58604	7.8489e-06	voltage-gated ion channel	up
AARA002310	3057.36	0.957297	1.94167	7.95493e-06	dehydrogenase/reductase SDR family member 11 precursor	up
AARA017898	99.7702	1.43602	2.70574	8.03262e-06	unspecified product	up
AARA004081	397.475	1.02827	2.03958	8.11059e-06	cytoplasmic polyadenylation element binding protein 2	up
AARA010345	608.42	0.858791	1.81352	8.236e-06	unspecified product	up
AARA017227	6629.53	0.639821	1.55814	8.32852e-06	unspecified product	up
AARA011169	337.571	1.0645	2.09145	8.34153e-06	unspecified product	up
AARA011003	5558.51	0.521986	1.43593	8.56319e-06	RNA-binding protein 5/10	up
AARA017679	4299.94	0.622033	1.53904	8.65356e-06	Ras-related protein Rab-3C	up
AARA001272	1855.84	0.724684	1.65254	8.6832e-06	unspecified product	up
AARA002166	619.4	0.904763	1.87224	8.92709e-06	tubby	up
AARA008601	3028.95	0.645886	1.5647	9.06854e-06	unspecified product	up
AARA015595	1216.05	0.778494	1.71534	9.10832e-06	unspecified product	up
AARA008200	6697.6	0.571276	1.48584	9.1703e-06	phosphatidate phosphatase LPIN	up
AARA006642	10630.3	0.745905	1.67703	9.17927e-06	unspecified product	up
AARA008919	17373.8	0.776471	1.71294	9.35081e-06	NADH dehydrogenase (ubiquinone) 1 alpha subcomplex 9	up
AARA011093	13532.4	0.659956	1.58003	9.36358e-06	chromodomain-helicase-DNA-binding protein 7	up
AARA000976	3565.29	0.651807	1.57113	9.71938e-06	Uridine phosphorylase	up
AARA009159	1841.5	0.702516	1.62734	9.81786e-06	abhydrolase domain-containing protein 1/3	up
AARA003795	134.426	1.38443	2.61068	9.8637e-06	unspecified product	up
AARA005498	644.339	0.887533	1.85001	1.01145e-05	unspecified product	up
AARA004907	10871.9	0.783446	1.72124	1.01457e-05	dual specificity phosphatase	up
AARA012058	459.389	0.973146	1.96312	1.02493e-05	potassium voltage-gated channel Shaker-related subfamily A	up
AARA014332	477.977	1.28796	2.44183	1.03694e-05	NA	up
AARA016884	250.068	2.05147	4.14528	1.07406e-05	CLIP-domain serine protease	up
AARA018205	698.154	0.885803	1.84779	1.08161e-05	putative serotonin 5HT-2a receptor	up
AARA016844	2068.96	0.70666	1.63202	1.11971e-05	unspecified product	up
AARA010595	192.437	1.05616	2.07939	1.12695e-05	unspecified product	up
AARA006803	1738.62	0.592982	1.50836	1.12949e-05	unspecified product	up
AARA016587	68.889	2.65721	6.30812	1.14481e-05	Polyubiquitin-B	up
AARA017747	707.911	0.953244	1.93622	1.17612e-05	unspecified product	up
AARA017162	65.0266	1.68799	3.22208	1.19139e-05	carbonic anhydrase	up
AARA007056	1874.54	0.711447	1.63745	1.1992e-05	mitogen-activated protein kinase kinase 7	up
AARA007359	4685.34	0.649287	1.56839	1.21133e-05	E1A-binding protein p400	up
AARA008933	204.169	1.09503	2.13618	1.25407e-05	unspecified product	up
AARA005570	55025.6	0.795146	1.73525	1.25519e-05	F-type H+-transporting ATPase subunit d	up
AARA017328	328.607	0.84003	1.79009	1.25586e-05	unspecified product	up
AARA009111	1126.65	0.746777	1.67804	1.25715e-05	BTB/POZ domain-containing protein 10	up
AARA001557	3461.57	0.620538	1.53745	1.27578e-05	oxysterol-binding protein	up
AARA006946	548.222	0.907244	1.87546	1.2946e-05	Kv channel-interacting protein	up
AARA011444	2017.83	0.558746	1.47299	1.30703e-05	unspecified product	up
AARA000964	109.834	1.56029	2.94912	1.31622e-05	unspecified product	up
AARA017891	849.349	0.78245	1.72005	1.32511e-05	unspecified product	up
AARA016849	4194.25	0.630021	1.54759	1.32511e-05	filamin	up
AARA004998	728.4	0.715865	1.64247	1.33069e-05	Menin	up
AARA005677	2870.7	0.6267	1.54403	1.3503e-05	semaphorin	up
AARA010475	805.209	0.919827	1.89189	1.35572e-05	forkhead box protein P	up
AARA012000	10745.2	0.928873	1.90379	1.35763e-05	vrille	up
AARA012041	396.382	0.830187	1.77792	1.35875e-05	unspecified product	up
AARA015863	2012.9	1.06996	2.09937	1.37034e-05	cytochrome P450	up
AARA004677	988.288	0.881637	1.84246	1.37789e-05	cytochrome P450	up
AARA016801	5559.19	0.531973	1.44591	1.40269e-05	unspecified product	up
AARA011739	380.115	1.06531	2.09262	1.4157e-05	TOLL-like receptor 5A	up
AARA017948	107.286	1.89287	3.71373	1.42257e-05	unspecified product	up
AARA008197	7696.36	0.7444	1.67528	1.42257e-05	solute carrier family 36 (proton-coupled amino acid transporter)	up
AARA014727	741.335	1.02065	2.02883	1.43018e-05	NA	up
AARA010730	1239.33	0.619963	1.53684	1.50242e-05	unspecified product	up
AARA015606	19641.6	0.550673	1.46477	1.51262e-05	unspecified product	up
AARA009264	24340.5	0.638111	1.55629	1.51886e-05	Armitage	up
AARA011150	1205.85	0.759844	1.69331	1.54829e-05	Protein quiver	up
AARA007994	10661	0.707626	1.63311	1.54893e-05	NADH dehydrogenase (ubiquinone) 1 beta subcomplex 11	up
AARA002642	1602.23	0.701093	1.62574	1.56576e-05	unspecified product	up
AARA003171	152.197	1.70764	3.26626	1.58885e-05	Non-specific serine/threonine protein kinase	up
AARA017884	10127.4	0.629789	1.54734	1.59998e-05	unspecified product	up
AARA002329	515.616	0.778675	1.71555	1.61267e-05	unspecified product	up
AARA002979	108.693	1.33745	2.52705	1.61294e-05	unspecified product	up
AARA008990	11840.3	0.790578	1.72977	1.63245e-05	HIG1 hypoxia inducible domain family, member 1B	up
AARA010672	838.862	0.783527	1.72133	1.65205e-05	unspecified product	up
AARA008209	386.413	0.929857	1.90509	1.66096e-05	unspecified product	up
AARA011433	896.129	0.784147	1.72207	1.69393e-05	calcium/calmodulin-dependent protein kinase I	up
AARA005787	7077.14	0.946015	1.92654	1.71801e-05	unspecified product	up
AARA015598	4166.54	0.619274	1.5361	1.7301e-05	unspecified product	up
AARA010573	10351.8	0.563175	1.47752	1.74606e-05	cAMP response element-binding protein (CREB)	up
AARA016345	10175.9	0.548628	1.46269	1.74805e-05	JAKSTAT pathway signalling transcription factor	up
AARA008081	9254.76	0.571863	1.48644	1.77172e-05	phosphatidylinositol 4-kinase	up
AARA003101	2881.03	0.569744	1.48426	1.78282e-05	bridging integrator	up
AARA016752	22127.1	0.667795	1.58864	1.79298e-05	NA	up
AARA000665	8968.89	0.555436	1.46961	1.86396e-05	platelet-activating factor acetylhydrolase IB subunit alpha	up
AARA008160	8722.36	0.636776	1.55485	1.86523e-05	septin 7	up
AARA008431	3335.67	0.534675	1.44862	1.87533e-05	unspecified product	up
AARA011765	1276.02	0.613826	1.53031	1.89593e-05	unspecified product	up
AARA010693	35264.6	0.572798	1.48741	1.93362e-05	unspecified product	up
AARA001465	123.118	1.39819	2.63572	1.95532e-05	unspecified product	up
AARA008957	102.166	1.33715	2.52652	1.96243e-05	unspecified product	up
AARA017749	5896.59	0.578534	1.49333	1.96998e-05	unspecified product	up
AARA005399	134.819	1.58053	2.99079	1.99326e-05	tetratricopeptide repeat protein 36 homolog	up
AARA015629	25500.3	0.939145	1.91739	2.00547e-05	F-type H+-transporting ATPase subunit e	up
AARA009229	128.788	1.42408	2.68343	2.02125e-05	unspecified product	up
AARA002176	560.361	0.758897	1.6922	2.02125e-05	unspecified product	up
AARA006347	6491.65	0.643183	1.56177	2.03729e-05	rabconnectin	up
AARA010460	234.124	1.01791	2.02498	2.07344e-05	unspecified product	up
AARA003840	2288.55	0.635458	1.55343	2.07497e-05	unspecified product	up
AARA008527	12038.6	0.619209	1.53603	2.11591e-05	ubiquitin carboxyl-terminal hydrolase 10	up
AARA006970	338.321	0.919305	1.8912	2.16817e-05	organic solute transporter subunit alpha	up
AARA008946	2200.63	0.717121	1.6439	2.19638e-05	Metalloendopeptidase	up
AARA006189	698.856	0.72785	1.65617	2.2602e-05	Tartan	up
AARA006084	929.773	0.7594	1.69279	2.2606e-05	bestrophin 2,3,4	up
AARA011758	4761.31	0.779116	1.71608	2.32202e-05	dihydropyrimidine dehydrogenase (NADP+)	up
AARA018148	3712.41	0.66862	1.58955	2.32202e-05	beta-adrenergic-receptor kinase	up
AARA002137	251.217	1.19607	2.29115	2.33523e-05	unspecified product	up
AARA018583	3462.68	0.57741	1.49217	2.34036e-05	slingshot	up
AARA017562	2742.94	0.598032	1.51365	2.34097e-05	cyclin-dependent kinase 14	up
AARA010598	14503.2	0.844515	1.79566	2.37083e-05	mitochondrial ATP synthase epsilon chain	up
AARA002197	111.741	1.41116	2.65952	2.41771e-05	chitin synthase	up
AARA018628	4884.41	0.645769	1.56457	2.42766e-05	CDC-like kinase	up
AARA008644	352.669	1.18174	2.2685	2.52075e-05	CBM39 domain-containing protein	up
AARA006914	2836.01	0.708163	1.63372	2.55094e-05	bromodomain and WD repeat domain containing protein 1/3	up
AARA010769	250.044	3.68387	12.8515	2.58292e-05	Class B Scavenger Receptor (CD36 domain).	up
AARA017869	5047.62	0.735261	1.6647	2.59641e-05	unspecified product	up
AARA016497	484.466	0.857534	1.81194	2.63225e-05	unspecified product	up
AARA018570	609.036	0.821161	1.76683	2.64294e-05	echinoid	up
AARA006108	3992.04	0.890558	1.85389	2.69981e-05	CLIP-domain serine protease	up
AARA000810	6788.53	0.646483	1.56535	2.69981e-05	DBF4-type domain-containing protein	up
AARA011208	3454.08	0.612731	1.52915	2.69981e-05	non-receptor tyrosine kinase, hopscotch	up
AARA004779	141.149	1.24517	2.37047	2.7074e-05	CHK domain-containing protein	up
AARA002356	4007.06	0.651255	1.57053	2.7074e-05	ribosome biogenesis protein MAK21	up
AARA000645	9964.94	0.763763	1.69791	2.74665e-05	NADH dehydrogenase (ubiquinone) 1 beta subcomplex 4	up
AARA000083	6931.6	1.01768	2.02466	2.76091e-05	unspecified product	up
AARA017842	3042.23	0.673914	1.59539	2.7675e-05	unspecified product	up
AARA003258	1512.73	0.761447	1.69519	2.84632e-05	atrial natriuretic peptide receptor A	up
AARA001183	90.8635	1.47601	2.78178	2.88006e-05	unspecified product	up
AARA015600	576.805	0.74337	1.67408	2.88006e-05	homeobox protein DLX, invertebrate	up
AARA002317	599.545	0.85305	1.80632	2.99911e-05	Voltage-dependent calcium channel alpha-2/delta, invertebrate	up
AARA015923	3737.3	0.688663	1.61179	3.01166e-05	unspecified product	up
AARA009820	1611.09	0.721041	1.64837	3.02978e-05	unspecified product	up
AARA010966	4971.03	0.919672	1.89169	3.11311e-05	alpha-aminoadipic semialdehyde synthase	up
AARA009016	359.982	1.13038	2.18916	3.11831e-05	unspecified product	up
AARA000889	80.8179	1.77435	3.42083	3.15447e-05	unspecified product	up
AARA009028	1780.43	0.574042	1.48869	3.19746e-05	unspecified product	up
AARA002371	65.4151	2.31728	4.98392	3.19877e-05	unspecified product	up
AARA018183	8176.18	0.563245	1.47759	3.19877e-05	dual-specificity tyrosine-(Y)-phosphorylation regulated kinase	up
AARA005617	3434.91	0.625236	1.54246	3.20243e-05	zinc/iron regulated transporter-related protein 1	up
AARA016605	8315.76	0.617392	1.5341	3.20308e-05	unspecified product	up
AARA007316	550.564	0.944138	1.92404	3.24079e-05	methuselah receptor 1	up
AARA016790	1381.52	0.684951	1.60765	3.31532e-05	microtubule-severing ATPase	up
AARA016732	2251.34	0.67906	1.6011	3.3287e-05	unspecified product	up
AARA001467	1400.9	0.709228	1.63493	3.36136e-05	extracellular sulfatase Sulf	up
AARA008677	213.446	1.1175	2.1697	3.36284e-05	Ig-like domain-containing protein	up
AARA003461	315.728	0.966407	1.95397	3.48296e-05	TOLL-like receptor 11	up
AARA010799	12585.2	0.734699	1.66405	3.54559e-05	Phosphoglycerate kinase	up
AARA006162	194.124	1.1274	2.18465	3.55441e-05	NA	up
AARA014152	3506.25	0.662406	1.58272	3.63472e-05	NA	up
AARA018163	1119.62	0.678758	1.60076	3.66141e-05	defective proboscis extension response	up
AARA018197	4428.09	0.737894	1.66774	3.71172e-05	neurexin	up
AARA017761	323.7	1.29469	2.45325	3.78147e-05	potassium channel, subfamily K	up
AARA010523	284.151	1.16503	2.24238	3.80358e-05	RNA-binding protein MEX3	up
AARA004848	16937.7	0.573965	1.48861	3.80358e-05	Clathrin heavy chain	up
AARA018301	107.851	1.69874	3.24618	3.83961e-05	NA	up
AARA004610	1343.27	0.660967	1.58114	3.84456e-05	amyloid beta A4 protein	up
AARA010142	278.517	1.16094	2.23603	3.85718e-05	unspecified product	up
AARA003322	6942.8	0.651677	1.57099	4.01872e-05	SET domain-containing protein	up
AARA018351	5015.34	0.658114	1.57802	4.08026e-05	hepatocyte nuclear factor 4	up
AARA008156	2206.2	0.685128	1.60784	4.0863e-05	kinesin family member	up
AARA016389	9581.68	0.81923	1.76446	4.10331e-05	unspecified product	up
AARA003409	265.492	1.03939	2.05536	4.12281e-05	odorant-binding protein 29	up
AARA010257	286.266	1.04925	2.06945	4.13489e-05	NA	up
AARA010809	3868.83	0.687741	1.61076	4.14468e-05	disintegrin and metalloproteinase domain-containing protein 10	up
AARA004507	219.643	1.01026	2.01427	4.14831e-05	vesicular acetylcholine transporter	up
AARA017323	1083.43	1.14544	2.21213	4.16154e-05	concentrative nucleoside transporter 1	up
AARA017758	623.423	0.910619	1.87985	4.23061e-05	unspecified product	up
AARA015889	1659.45	0.594434	1.50988	4.23729e-05	Valacyclovir hydrolase	up
AARA016214	730.913	1.04923	2.06942	4.25403e-05	juvenile hormone-inducible protein	up
AARA014717	9127.24	1.0373	2.05239	4.27136e-05	salivary gland protein 3	up
AARA003280	8007.51	0.496474	1.41076	4.32191e-05	erythrocyte membrane protein band 4.1	up
AARA006401	740.256	0.773787	1.70975	4.33661e-05	solute carrier family 18 (vesicular monoamine), member 2	up
AARA010622	482.188	0.906817	1.8749	4.35596e-05	CLIP-domain serine protease	up
AARA009905	317.13	0.974145	1.96448	4.3573e-05	unspecified product	up
AARA017570	6435.79	0.515684	1.42967	4.42315e-05	protein yorkie	up
AARA004995	396.075	0.819878	1.76526	4.45606e-05	Retinaldehyde binding protein 1	up
AARA001526	4261.77	0.964467	1.95134	4.4764e-05	rootletin	up
AARA004263	464.2	0.863829	1.81986	4.49073e-05	unspecified product	up
AARA015020	69.7915	1.54912	2.92638	4.52038e-05	NA	up
AARA018115	1121.85	0.779365	1.71637	4.52041e-05	Fatty acyl-CoA reductase	up
AARA003448	1670.67	0.69057	1.61392	4.52709e-05	unspecified product	up
AARA008922	80.1818	2.18391	4.54383	4.54933e-05	Fatty acyl-CoA reductase	up
AARA000509	284.866	1.02261	2.03159	4.59792e-05	unspecified product	up
AARA000994	6256.64	0.50628	1.42038	4.62671e-05	E3 ubiquitin-protein ligase	up
AARA011740	373.785	1.16789	2.24683	4.63167e-05	Toll protein	up
AARA000824	369.021	0.93681	1.91429	4.63167e-05	unspecified product	up
AARA001401	166.186	1.42074	2.67722	4.72366e-05	unspecified product	up
AARA011168	559.557	0.748908	1.68052	4.72826e-05	unspecified product	up
AARA003745	397.165	1.23987	2.36177	4.75336e-05	unspecified product	up
AARA008709	3405.64	0.552018	1.46613	4.78635e-05	PIPK domain-containing protein	up
AARA005834	998.752	0.683101	1.60559	4.79034e-05	sodium-independent sulfate anion transporter	up
AARA005254	3486.95	0.516196	1.43018	4.79034e-05	Ubiquitin conjugation factor E4 B	up
AARA018252	25491.6	0.500694	1.41489	4.80345e-05	Sortilin-related receptor	up
AARA016734	18438.5	0.487757	1.40226	4.80471e-05	unspecified product	up
AARA017780	1696.51	0.773894	1.70988	4.8327e-05	MFS transporter, PCFT/HCP family, solute carrier family 46 (folate transporter	up
AARA011782	260.839	0.886667	1.8489	4.91233e-05	homeobox protein abdominal-A homolog	up
AARA011072	2552.11	0.921347	1.89388	4.93249e-05	histone demethylase	up
AARA015783	3601.75	0.766581	1.70123	5.0386e-05	unspecified product	up
AARA001024	64.1595	2.03812	4.10711	5.09238e-05	NA	up
AARA000085	2165.41	0.74933	1.68101	5.09829e-05	unspecified product	up
AARA004420	118.955	1.91178	3.76274	5.10907e-05	Class B Scavenger Receptor (CD36 domain).	up
AARA001245	11910	0.880112	1.84052	5.13043e-05	Insulin-related peptide binding protein	up
AARA007344	782.463	0.982962	1.97652	5.15242e-05	troponin C	up
AARA011184	2893.78	0.533513	1.44745	5.15242e-05	Chorein_N domain-containing protein	up
AARA005874	126.812	7.44815	174.629	5.15467e-05	unspecified product	up
AARA000680	2108.18	1.98687	3.96375	5.20658e-05	unspecified product	up
AARA010347	314.883	1.01291	2.01797	5.32739e-05	unspecified product	up
AARA005655	1085.16	0.827045	1.77405	5.35223e-05	suppressor of cancer cell invasion	up
AARA008828	4032.79	0.631489	1.54916	5.38757e-05	MFS domain-containing protein	up
AARA002301	565.794	0.669173	1.59016	5.42903e-05	Ufm1-specific protease 1	up
AARA010546	446.35	0.837399	1.78683	5.4373e-05	unspecified product	up
AARA003330	1128.4	1.0872	2.12462	5.44498e-05	phosphoserine phosphatase	up
AARA010628	2085	0.557461	1.47168	5.4951e-05	unspecified product	up
AARA000459	12146.8	0.6518	1.57113	5.55831e-05	unspecified product	up
AARA017824	978.699	0.770351	1.70568	5.64371e-05	Tal-like protein AA	up
AARA016446	618.627	0.908341	1.87689	5.71611e-05	laminin, beta 1	up
AARA017825	1202.35	0.808869	1.75184	5.85743e-05	DBH-like monooxygenase protein 1	up
AARA004772	732.001	0.616803	1.53347	5.85743e-05	leishmanolysin-like peptidase	up
AARA010273	3362.45	0.848239	1.8003	5.96435e-05	Synaptic vesicle protein	up
AARA007817	9850.8	0.569602	1.48411	5.97959e-05	alpha-crystallin B chain	up
AARA003888	3477.87	0.895863	1.86072	5.99427e-05	cabut	up
AARA006181	333.717	0.867737	1.8248	6.07189e-05	unspecified product	up
AARA009635	64697.8	2.60653	6.09037	6.13512e-05	myofilin variant C	up
AARA002182	4187.87	0.736301	1.6659	6.17357e-05	F-box protein 11	up
AARA002472	1036.34	0.974697	1.96523	6.36975e-05	unspecified product	up
AARA016353	3060.6	0.615039	1.5316	6.40432e-05	unspecified product	up
AARA016768	3281.11	0.696637	1.62072	6.42589e-05	protein flightin	up
AARA005658	4252.42	0.534613	1.44855	6.44531e-05	unspecified product	up
AARA002611	3775.18	0.60141	1.5172	6.45165e-05	protein virilizer	up
AARA000022	1060.8	0.565686	1.48009	6.47721e-05	unspecified product	up
AARA017126	10123.8	0.521633	1.43558	6.51366e-05	ZZ-type domain-containing protein	up
AARA010481	3239.31	0.571149	1.48571	6.55656e-05	Arf-GAP with coiled-coil, ANK repeat and PH domain-containing protein	up
AARA011318	474.529	0.938439	1.91645	6.58276e-05	dual specificity tyrosine-phosphorylation-regulated kinase	up
AARA004796	91.6941	1.73162	3.32101	6.64983e-05	nicotinic acetylcholine receptor subunit alpha 4	up
AARA016812	3411.09	0.59741	1.513	6.66827e-05	MFS domain-containing protein	up
AARA001442	1328.68	0.924617	1.89818	6.67953e-05	RAG1-activating protein 1-like protein	up
AARA001958	3872.75	0.683326	1.60584	6.70295e-05	glutamate--cysteine ligase catalytic subunit	up
AARA018182	3267.86	0.708391	1.63398	6.72745e-05	unspecified product	up
AARA009197	133144	0.484633	1.39923	6.76984e-05	40S ribosomal protein S4	up
AARA018246	182.805	1.13182	2.19134	6.78219e-05	putative G-protein coupled receptor GPCR	up
AARA018664	38689.6	0.57895	1.49376	6.78936e-05	NA	up
AARA002289	2451.38	0.622742	1.5398	6.81992e-05	serine/threonine kinase 38	up
AARA007352	4002.18	0.638209	1.5564	6.82649e-05	protein phosphatase 2C homolog 2/3	up
AARA009467	32930.9	0.503297	1.41745	6.99108e-05	BZIP domain-containing protein	up
AARA017388	1158.19	0.680203	1.60237	7.21073e-05	growth arrest and DNA-damage-inducible protein	up
AARA010016	321.798	1.58022	2.99016	7.24537e-05	unspecified product	up
AARA016986	27387.6	0.719783	1.64693	7.34567e-05	NADH dehydrogenase (ubiquinone) Fe-S protein 1	up
AARA007452	3090.12	0.735089	1.6645	7.35643e-05	unspecified product	up
AARA007446	155.802	1.1701	2.25027	7.38504e-05	odorant-binding protein 71	up
AARA018216	1687.53	0.736887	1.66658	7.38869e-05	unspecified product	up
AARA010304	5927.38	0.531902	1.44583	7.45812e-05	calcium binding protein	up
AARA017916	640.739	0.692332	1.61589	7.5147e-05	unspecified product	up
AARA018634	6281.78	0.494534	1.40887	7.5205e-05	protein spinster homolog 2	up
AARA008354	9024.08	0.505739	1.41985	7.62963e-05	caspar	up
AARA011804	1022.66	0.640431	1.5588	7.67009e-05	unspecified product	up
AARA011515	283.591	0.887295	1.8497	7.68029e-05	unspecified product	up
AARA015649	1220.75	0.860097	1.81516	7.79146e-05	glutathione S-transferase theta class 1	up
AARA007288	163.696	1.05713	2.08079	7.84054e-05	Cysteine-rich venom protein	up
AARA016303	747.786	0.752401	1.68459	8.02174e-05	unspecified product	up
AARA010227	384.416	0.753598	1.68599	8.11679e-05	unspecified product	up
AARA000439	5593.27	0.508378	1.42245	8.11679e-05	Tropomyosin 1	up
AARA004770	3191	0.615518	1.53211	8.17319e-05	BTB/POZ domain-containing protein 7	up
AARA004859	316.158	0.89432	1.85873	8.19451e-05	unspecified product	up
AARA016518	1689.57	0.587843	1.503	8.29372e-05	unspecified product	up
AARA002308	8027.88	0.468916	1.38407	8.41269e-05	Phospholipid scramblase	up
AARA004988	1791.37	0.565618	1.48002	8.43128e-05	unspecified product	up
AARA017581	135.76	1.07203	2.10239	8.50252e-05	Sidestep protein	up
AARA017809	321.04	1.4992	2.82686	8.58349e-05	unspecified product	up
AARA006362	633.713	0.802626	1.74427	8.60992e-05	unspecified product	up
AARA003174	650.789	2.25761	4.78198	8.72051e-05	calpain-3	up
AARA015935	2384.99	0.573739	1.48838	8.78241e-05	unspecified product	up
AARA018239	15706.6	0.532636	1.44657	8.81183e-05	polypeptide N-acetylglucosaminyltransferase	up
AARA008589	743.281	0.699098	1.62349	8.93971e-05	serine/threonine-protein kinase OSR1/STK39	up
AARA010171	100.042	1.21998	2.32943	9.00404e-05	C-type lectin domain-containing protein	up
AARA001869	100.061	1.30434	2.4697	9.09278e-05	NA	up
AARA001946	5145.53	0.529204	1.44313	9.15801e-05	unspecified product	up
AARA008078	795.608	0.631931	1.54964	9.246e-05	unspecified product	up
AARA011174	717.893	0.825747	1.77245	9.2798e-05	ANK_REP_REGION domain-containing protein	up
AARA000500	679.549	0.651556	1.57086	9.34149e-05	DUF4203 domain-containing protein	up
AARA001351	262.591	0.977134	1.96855	9.34541e-05	unspecified product	up
AARA018091	1444.83	2.62996	6.19008	9.42574e-05	unspecified product	up
AARA017103	1910.97	0.568967	1.48346	9.87023e-05	unspecified product	up
AARA000386	791.984	0.876634	1.83609	9.89442e-05	unspecified product	up
AARA007921	654.796	0.74483	1.67578	9.91682e-05	unspecified product	up
AARA003511	4941.75	0.941298	1.92025	9.92144e-05	Mitochondrial pyruvate carrier	up
AARA007296	7545.99	0.481399	1.3961	9.92883e-05	Phosphatidylinositol-4,5-bisphosphate 4-phosphatase	up
AARA016682	410.045	0.7474	1.67877	9.97071e-05	ATP-binding cassette transporter (ABC transporter) family G member 14	up
AARA017483	34964.3	0.739094	1.66913	0.000100198	mitochondrial cytochrome c oxidase subunit 5B isoform 1	up
AARA008553	2879.31	0.620787	1.53771	0.000102032	cyclin T	up
AARA018787	102.713	4.03502	16.3931	0.000103091	unspecified product	up
AARA001541	104.092	2.57854	5.97335	0.000105199	unspecified product	up
AARA017847	691.83	0.708303	1.63388	0.000107469	DBH-like monooxygenase protein 1	up
AARA002655	742.132	0.799892	1.74097	0.000107936	unspecified product	up
AARA018146	4751.98	0.733332	1.66247	0.000108435	UMP-CMP kinase	up
AARA018567	6078.52	0.468081	1.38327	0.000109397	AMME syndrome candidate gene 1 protein	up
AARA002877	2379.15	0.72618	1.65425	0.000109894	IQ motif and SEC7 domain-containing protein	up
AARA010592	475.287	0.95831	1.94303	0.000110909	potassium voltage-gated channel Shaker-related subfamily A	up
AARA011449	812.609	0.662372	1.58268	0.000111184	unspecified product	up
AARA017564	7694.07	0.53359	1.44753	0.000114117	unspecified product	up
AARA010636	87.5824	1.40447	2.64721	0.000114742	unspecified product	up
AARA010668	1509.87	0.690013	1.6133	0.000114866	unspecified product	up
AARA008333	1715.92	0.605221	1.52121	0.000114998	unspecified product	up
AARA001950	134.067	1.37623	2.59589	0.00011656	putative opioid receptor	up
AARA017437	6503.21	0.654748	1.57434	0.000117302	unspecified product	up
AARA003046	2783.16	0.662775	1.58312	0.0001181	unspecified product	up
AARA017582	11566.2	0.482646	1.3973	0.000119899	unspecified product	up
AARA011667	2040.6	0.704179	1.62922	0.000121792	unspecified product	up
AARA005469	636.283	0.701367	1.62604	0.000123337	unspecified product	up
AARA018229	1210.5	0.746509	1.67773	0.000123483	unspecified product	up
AARA010389	1604.08	0.680824	1.60306	0.000123993	bromodomain adjacent to zinc finger domain protein 1A	up
AARA016774	4030.99	0.909386	1.87825	0.000125788	unspecified product	up
AARA006919	928.922	0.705586	1.63081	0.000126421	unspecified product	up
AARA001038	6459.32	0.591648	1.50697	0.000126421	Aminopeptidase	up
AARA016103	8847.22	1.89948	3.73079	0.000126627	unspecified product	up
AARA015041	105.142	1.40647	2.65088	0.000128892	NA	up
AARA004698	131.714	1.12454	2.18032	0.000128892	putative GPCR class a orphan receptor 3	up
AARA011005	463.09	1.00861	2.01197	0.00012967	ubiquitin-conjugating enzyme E2 Q	up
AARA011088	1821.74	1.04359	2.06135	0.000130619	Sphingomyelin phosphodiesterase	up
AARA000482	1794.02	0.717744	1.64461	0.000133356	MYND-type domain-containing protein	up
AARA006233	969.854	0.564825	1.47921	0.000133511	unspecified product	up
AARA004822	775.458	0.789576	1.72857	0.000133663	adenylate cyclase 1	up
AARA018278	421.167	3.50995	11.392	0.000137505	unspecified product	up
AARA010126	1922.97	0.672414	1.59374	0.000138421	E3 ubiquitin-protein ligase RNF139	up
AARA010361	453.052	0.824802	1.77129	0.000138654	unspecified product	up
AARA018259	2566.18	0.615457	1.53204	0.000139151	Class A Scavenger Receptor (SRCR domain) with C-Type Lectin domain.	up
AARA014677	230.945	1.22299	2.3343	0.000142707	NA	up
AARA006692	2313.23	0.594626	1.51008	0.000142707	histone-lysine N-methyltransferase SETD1	up
AARA017740	15376.6	0.450122	1.36616	0.000143572	Doublesex female isoform	up
AARA009258	1588.58	0.609039	1.52524	0.000145196	unspecified product	up
AARA003411	2504.93	0.939353	1.91767	0.000145258	Differentially expressed in FDCP 6-like protein	up
AARA010306	4243.2	0.61992	1.53679	0.000146154	unspecified product	up
AARA001405	313.148	1.09881	2.14178	0.000148421	unspecified product	up
AARA005361	188.982	0.943244	1.92285	0.000149081	unspecified product	up
AARA017828	1869.5	0.612033	1.52841	0.000149137	notch gene homolog 1	up
AARA005230	763.057	0.633056	1.55085	0.000151949	A-kinase anchor protein 10	up
AARA017501	9001.34	1.0348	2.04883	0.000153724	low density lipoprotein receptor adapter protein 1	up
AARA011741	1587.82	0.713767	1.64008	0.000155956	TOLL-like receptor 5A	up
AARA004979	173.134	1.0391	2.05495	0.000156447	LRRCT domain-containing protein	up
AARA007534	3286.9	0.792937	1.7326	0.000156865	unspecified product	up
AARA007729	4245.68	0.811682	1.75526	0.000157657	PH domain-containing protein	up
AARA016611	1136.88	0.653605	1.57309	0.000160146	unspecified product	up
AARA016736	968.641	0.720602	1.64787	0.000162897	transcriptional activator cubitus interruptus	up
AARA007491	4273.1	0.468341	1.38352	0.000163459	Mitoferrin	up
AARA003599	42625.6	0.637549	1.55568	0.000163964	AAA_28 domain-containing protein	up
AARA002468	949.026	0.697926	1.62217	0.000166301	Protein kinase domain-containing protein	up
AARA015416	598.824	1.15682	2.22965	0.000168674	NA	up
AARA003705	406.675	0.901057	1.86743	0.000168981	Aldo_ket_red domain-containing protein	up
AARA007879	5862.56	0.438386	1.35509	0.000170937	hippocalcin-like protein 1	up
AARA010056	754.979	0.998039	1.99728	0.000171544	unspecified product	up
AARA000567	3063.58	0.47518	1.39009	0.000171649	unspecified product	up
AARA011669	2318.87	0.5997	1.5154	0.000172709	unspecified product	up
AARA014988	64.2732	1.67456	3.19221	0.000173893	NA	up
AARA007004	73.1482	1.35831	2.56385	0.000176038	unspecified product	up
AARA017794	19385.3	0.517	1.43098	0.000176208	unspecified product	up
AARA006037	14651.3	0.80724	1.74986	0.000180957	Up-regulated during skeletal muscle growth 5 homolog	up
AARA006409	22151.7	0.550703	1.4648	0.000181047	adiponectin receptor	up
AARA004983	2114.59	0.546502	1.46054	0.000182573	RING finger and SPRY domain-containing protein 1	up
AARA008877	668.422	2.57387	5.95406	0.000182876	thioester-containing protein 15	up
AARA016371	8351.9	0.438634	1.35532	0.000186613	Sec16_C domain-containing protein	up
AARA009947	64.968	1.48005	2.78959	0.000187263	unspecified product	up
AARA000858	15779.1	0.746205	1.67738	0.000187844	leucine-rich immune protein (Long)	up
AARA002534	12874.4	0.735259	1.6647	0.000189314	NADH dehydrogenase (ubiquinone) 1 beta subcomplex 1	up
AARA000099	18915.4	0.540146	1.45412	0.000190277	kinesin family member	up
AARA017070	100.913	1.46367	2.75809	0.000191413	unspecified product	up
AARA011309	3938.79	0.460938	1.37644	0.000191729	GAE domain-containing protein	up
AARA005654	4943.39	0.558187	1.47242	0.00019209	DnaJ homolog subfamily C member 13	up
AARA000190	89140.3	0.691464	1.61492	0.000193102	S-adenosylmethionine synthetase	up
AARA006726	4056.71	0.572166	1.48675	0.000193451	unspecified product	up
AARA007505	2178.29	0.637968	1.55614	0.00019492	JNK-interacting protein 1	up
AARA005319	243.415	0.793216	1.73293	0.000196114	unspecified product	up
AARA001074	3963.43	0.508757	1.42282	0.000197543	solute carrier family 25	up
AARA002767	199.124	1.11818	2.17073	0.000197643	protocadherin-16/23	up
AARA011315	115.706	1.22327	2.33475	0.00019771	ASD2 domain-containing protein	up
AARA002661	253.187	1.00848	2.01179	0.000198521	unspecified product	up
AARA001909	1331.98	0.636922	1.55501	0.000200316	unspecified product	up
AARA018292	1694.46	0.609897	1.52615	0.000200837	unspecified product	up
AARA017933	1256.59	0.9088	1.87748	0.000201066	CLIP-domain serine protease	up
AARA003651	77855.9	0.651336	1.57062	0.000201527	myosin heavy chain	up
AARA014389	1044.83	0.823716	1.76996	0.000203017	NA	up
AARA010670	2758.82	0.533677	1.44761	0.000206714	unspecified product	up
AARA007718	1148.93	0.646937	1.56584	0.000209086	unspecified product	up
AARA018669	416.449	1.10265	2.14749	0.000209137	AA_permease_C domain-containing protein	up
AARA003906	4528.98	0.691927	1.61544	0.000214992	AFG1-family ATPase	up
AARA009637	17998	0.651544	1.57085	0.000215749	malate dehydrogenase (oxaloacetate-decarboxylating)(NADP+)	up
AARA004336	1428.43	0.676682	1.59846	0.000216652	phosphatidylinositol phospholipase C, epsilon	up
AARA002116	63.994	1.42729	2.6894	0.00021675	ANK_REP_REGION domain-containing protein	up
AARA001931	4811.82	0.493621	1.40797	0.000217351	unspecified product	up
AARA018230	793.794	0.652111	1.57147	0.0002174	Guanylate cyclase	up
AARA000090	4059.06	0.491893	1.40629	0.000219212	coiled-coil and C2 domain-containing protein 1-like	up
AARA007055	1697.18	0.55817	1.4724	0.000224332	solute carrier family 7 (cationic amino acid transporter, y+ system)	up
AARA009555	1242.37	0.782174	1.71972	0.000225925	unspecified product	up
AARA000627	553.821	0.648759	1.56782	0.000226325	unspecified product	up
AARA016348	3469	0.502268	1.41644	0.000226506	unspecified product	up
AARA007199	169.288	0.944439	1.92444	0.000228565	ionotropic receptor IR25a	up
AARA002806	572.084	0.694295	1.61809	0.000228661	unspecified product	up
AARA005511	18229.5	0.424056	1.34169	0.000228991	unspecified product	up
AARA007319	158.795	1.06451	2.09146	0.000231	unspecified product	up
AARA005442	6160.37	0.42111	1.33896	0.000236845	BAG family molecular chaperone regulator 2	up
AARA006245	839.294	0.611006	1.52732	0.000237961	Synaptogyrin	up
AARA005317	3764.99	0.449076	1.36517	0.000237961	transcription elongation factor B, polypeptide 3	up
AARA011539	5189.69	1.71509	3.28318	0.000238967	takeout 3	up
AARA018133	1082.29	0.522802	1.43674	0.000240734	ATP-binding cassette transporter (ABC transporter) family G member 2	up
AARA000072	10560.2	0.585619	1.50068	0.000242405	B-cell receptor-associated protein 31	up
AARA016729	3383.69	0.557396	1.47161	0.000243833	WD_REPEATS_REGION domain-containing protein	up
AARA011706	5755.14	0.510274	1.42432	0.000244061	unspecified product	up
AARA016803	356.801	1.04268	2.06004	0.000245246	unspecified product	up
AARA001959	731.39	0.670242	1.59134	0.000246084	kelch-like protein 1/4/5	up
AARA008137	3796.83	0.547645	1.4617	0.000246908	RAD54-like protein 2	up
AARA008203	6336.3	0.633921	1.55178	0.000247254	unspecified product	up
AARA008514	250.408	0.87216	1.8304	0.000250798	Semaphorin-2A	up
AARA004857	5886.12	0.922267	1.89509	0.000251216	Pyruvate dehydrogenase E1 component subunit alpha	up
AARA007829	2504.44	0.471566	1.38661	0.000251482	CXXC-type domain-containing protein	up
AARA002894	2298.97	0.570971	1.48552	0.000251671	Btz domain-containing protein	up
AARA004191	9313.35	0.448149	1.36429	0.000251671	inhibitor of apoptosis 6	up
AARA001242	2079.25	0.579381	1.49421	0.000254954	dipeptidyl-peptidase 9	up
AARA002710	2195.24	0.604661	1.52062	0.000255667	Protein-tyrosine phosphatase	up
AARA011555	1650.18	0.644014	1.56267	0.000255937	Rolling pebbles	up
AARA001235	2499.56	0.667015	1.58778	0.000257122	unspecified product	up
AARA006195	816.318	0.710018	1.63582	0.000259292	unspecified product	up
AARA017850	1775.85	0.471825	1.38686	0.000259691	unspecified product	up
AARA001284	5606.13	0.501292	1.41548	0.000260423	upstream stimulatory factor	up
AARA003986	294.488	0.880145	1.84056	0.000261208	cuticular protein	up
AARA010272	1727.53	0.648134	1.56714	0.000262462	abhydrolase domain containing 4	up
AARA003328	414.981	0.7249	1.65279	0.000264984	5'-AMP-activated protein kinase, catalytic alpha subunit	up
AARA010967	2038.67	0.469732	1.38485	0.000266286	ethanolaminephosphotransferase	up
AARA000575	258.588	1.17877	2.26383	0.000269139	ethanolaminephosphotransferase	up
AARA005315	6157.57	0.567675	1.48213	0.000271293	RRM domain-containing protein	up
AARA004670	320.021	1.14122	2.20568	0.000271983	unspecified product	up
AARA002803	548.164	0.941095	1.91999	0.000273758	NA	up
AARA005237	10971.8	0.464578	1.37991	0.000274339	unspecified product	up
AARA018158	710.055	0.702794	1.62765	0.000275049	unspecified product	up
AARA010555	1612.46	0.572193	1.48678	0.000275202	unspecified product	up
AARA006856	1026.93	0.61543	1.53202	0.000283529	unspecified product	up
AARA004448	1830.19	0.639992	1.55832	0.000283948	unspecified product	up
AARA017634	46263.6	0.64877	1.56783	0.000287638	starch phosphorylase	up
AARA008026	6391.32	0.466629	1.38188	0.000288978	peptidylglycine monooxygenase	up
AARA015951	4994.99	0.531162	1.44509	0.000292332	transient receptor potential for cation channel	up
AARA001305	170.713	1.36726	2.5798	0.000293601	ZP domain-containing protein	up
AARA000724	914.244	0.679123	1.60117	0.00029454	E3 ubiquitin-protein ligase mind-bomb	up
AARA003707	2673.91	1.73927	3.33866	0.000297601	unspecified product	up
AARA015946	5086.33	0.498426	1.41267	0.000299056	receptor-type tyrosine-protein phosphatase F	up
AARA008963	561.985	0.725646	1.65364	0.000300515	unspecified product	up
AARA002379	62.1439	1.6617	3.1639	0.000300696	unspecified product	up
AARA017026	2855.39	0.519279	1.43324	0.000301643	UDP-xylose and UDP-N-acetylglucosamine transporter-like	up
AARA001754	5026.67	0.500875	1.41507	0.000302605	unspecified product	up
AARA000506	9356.26	0.508435	1.42251	0.00030376	unspecified product	up
AARA005297	635.209	0.794406	1.73436	0.000303794	cellular retinaldehyde binding protein	up
AARA016405	362.989	0.729476	1.65804	0.000303794	Chitinase	up
AARA018565	24160.8	0.544708	1.45873	0.000303794	DnaJ homolog subfamily C	up
AARA008730	425.068	0.834638	1.78341	0.000305952	glutathione S-transferase theta class 1	up
AARA005101	4101.64	0.611477	1.52782	0.000308456	Enhancer of polycomb-like protein	up
AARA018438	102.638	1.75923	3.38518	0.000309214	Ammonium transporter	up
AARA009036	241.11	1.2054	2.30602	0.000309394	TOLL-like receptor 5A	up
AARA011130	687.23	0.820795	1.76638	0.000312339	unspecified product	up
AARA010002	17644.9	0.472723	1.38773	0.000313851	annexin A4	up
AARA017171	5039.75	0.54928	1.46335	0.000314052	Hydroxysteroid dehydrogenase-like protein 2	up
AARA008416	1748.33	0.543489	1.45749	0.000317367	UDPglucose 6-dehydrogenase	up
AARA005150	1598.98	3.08921	8.51029	0.000319091	antennae-specific protein	up
AARA005774	11716.3	0.885056	1.84684	0.000319091	Class A Scavenger Receptor (SRCR domain) with Serine Protease domain.	up
AARA000260	229.744	0.939627	1.91803	0.000322392	glutathione S-transferase theta class 1	up
AARA017386	4590.94	0.542637	1.45663	0.000322766	retinol dehydrogenase 13 (all-trans/9-cis)	up
AARA003901	154.315	1.93894	3.83423	0.00032601	unspecified product	up
AARA003029	3591.01	0.462749	1.37817	0.000328932	unspecified product	up
AARA004506	1821.34	0.612829	1.52925	0.000330324	choline O-acetyltransferase	up
AARA010098	1093.17	0.500375	1.41458	0.000333008	aminopeptidase N	up
AARA003495	2113.81	0.616878	1.53355	0.000334498	benzodiazapine receptor	up
AARA001213	1386.87	0.595746	1.51125	0.000336819	protein phosphatase 1, catalytic subunit	up
AARA008904	361.38	0.738796	1.66878	0.000341598	unspecified product	up
AARA000305	2042.22	0.540269	1.45424	0.000345306	unspecified product	up
AARA014172	12263.8	0.819768	1.76512	0.000345843	unspecified product	up
AARA011866	247.705	0.880948	1.84158	0.000347113	putative GABA-B receptor 3	up
AARA018696	1287.87	0.711525	1.63753	0.00034771	carnitine O-octanoyltransferase	up
AARA016910	4542.63	0.54571	1.45974	0.000352125	anoctamin 5	up
AARA017868	708.07	0.723359	1.65102	0.00035369	unspecified product	up
AARA006794	142.588	1.20377	2.30341	0.000355462	PPM-type phosphatase domain-containing protein	up
AARA010172	20918.5	0.497599	1.41186	0.000355802	long-chain acyl-CoA synthetase	up
AARA018555	1456.02	0.700942	1.62557	0.000355875	unspecified product	up
AARA008759	2163.21	0.52327	1.43721	0.000358822	CSRNP_N domain-containing protein	up
AARA004782	862.331	0.687866	1.6109	0.000363189	TOLL pathway signalling Ser/Thr kinase	up
AARA002948	631.055	0.625997	1.54328	0.000364284	unspecified product	up
AARA006221	2882.18	0.517683	1.43165	0.0003645	Tetraspanin	up
AARA017936	106.702	1.32815	2.51081	0.000367909	CLIP domain-containing serine protease	up
AARA018327	211.043	1.00805	2.01119	0.000371972	3-ketoacyl-CoA reductase	up
AARA009404	196.707	3.35663	10.2435	0.000372584	Protein kinase, cGMP-dependent	up
AARA004091	348.163	0.979815	1.97221	0.000373402	unspecified product	up
AARA004219	8161.04	0.754993	1.68762	0.000382391	NA	up
AARA001456	3248.38	0.554316	1.46847	0.000382978	myotubularin-related protein 13	up
AARA016998	3536.55	0.559835	1.4741	0.000383752	programmed cell death 6-interacting protein	up
AARA000330	1662.76	0.608616	1.5248	0.000384507	Rap guanine nucleotide exchange factor (GEF) 2	up
AARA003095	1569.87	0.654993	1.57461	0.000387816	unspecified product	up
AARA017057	2579.49	0.618355	1.53512	0.000389124	odorant-binding protein 25	up
AARA009500	2118.78	0.528934	1.44286	0.000391679	protein turtle	up
AARA014125	1250.67	0.642609	1.56115	0.000392952	NA	up
AARA016644	7093.19	0.616616	1.53327	0.000393593	unspecified product	up
AARA008509	273.11	0.855518	1.80941	0.000394117	Syntrophin, gamma 2	up
AARA016754	2898.37	0.533313	1.44725	0.000394196	unspecified product	up
AARA002653	3357.38	0.478013	1.39282	0.000394476	inositol-1,4,5-trisphosphate 5-phosphatase	up
AARA006191	1699.61	0.547876	1.46193	0.000395303	Selenophosphate synthetase 2	up
AARA006440	4004.29	0.447103	1.3633	0.000395303	unspecified product	up
AARA017863	1583.04	0.591095	1.50639	0.000397709	chondroitin sulfate synthase	up
AARA001215	302.955	0.762341	1.69624	0.000402186	unspecified product	up
AARA009168	230.784	0.868214	1.8254	0.000408714	Integrin alpha-ps	up
AARA017864	1195.03	0.6376	1.55574	0.000413326	unspecified product	up
AARA008907	967.074	0.644931	1.56366	0.000415516	unspecified product	up
AARA011266	986.356	0.530629	1.44456	0.000418486	unspecified product	up
AARA017887	4078.21	0.485758	1.40032	0.000419088	palmitoyltransferase ZDHHC14	up
AARA016762	2700.52	0.482302	1.39697	0.000419088	WAS protein family	up
AARA011668	3055.77	0.510247	1.42429	0.000420491	unspecified product	up
AARA002675	374.767	0.806591	1.74907	0.000421009	Mediator of RNA polymerase II transcription subunit 19	up
AARA000438	377.987	0.725293	1.65324	0.000424119	Tropomyosin 1	up
AARA011852	17939.8	1.87674	3.67243	0.000425079	unspecified product	up
AARA009161	10285.7	0.80158	1.74301	0.00042805	acetyl-CoA acyltransferase 2	up
AARA007337	209.883	0.93872	1.91683	0.000434415	unspecified product	up
AARA017298	11242.2	0.677336	1.59918	0.000436049	NADH dehydrogenase (ubiquinone) 1 beta subcomplex 8	up
AARA003716	4776.41	0.627413	1.54479	0.000436734	hexosaminidase	up
AARA002554	1792.27	0.479804	1.39455	0.000437682	unspecified product	up
AARA003304	3603.77	0.594205	1.50964	0.000438246	mediator of RNA polymerase II transcription subunit 1	up
AARA008089	11670.6	0.44375	1.36014	0.000443317	ubiquitin carboxyl-terminal hydrolase 36/42	up
AARA006935	496.841	0.691796	1.61529	0.000445088	ammonium transporter Rh	up
AARA006717	1214.8	0.69118	1.6146	0.00045225	open rectifier potassium channel protein 1	up
AARA008756	20037.6	0.571371	1.48594	0.000452737	PKS_ER domain-containing protein	up
AARA017819	450.341	0.619757	1.53662	0.000457104	unspecified product	up
AARA002092	519.064	1.03914	2.055	0.000462705	Glucosylceramidase	up
AARA007386	2393.59	0.891909	1.85563	0.000463818	monocyte to macrophage differentiation factor 2	up
AARA012043	7922.71	0.688743	1.61188	0.000464814	dual specificity tyrosine-phosphorylation-regulated kinase	up
AARA017109	81.6596	1.34495	2.54021	0.000465601	unspecified product	up
AARA016678	8191.34	0.524135	1.43807	0.000466213	neuronal calcium sensor 2	up
AARA011246	438.945	0.713684	1.63999	0.000470135	Sidestep protein	up
AARA018269	851.08	0.683075	1.60556	0.000470135	proto-oncogene tyrosine-protein kinase Ret	up
AARA004925	688.844	0.702156	1.62693	0.000470499	potassium voltage-gated channel subfamily C member 1 isoform B	up
AARA004179	614.463	0.685586	1.60836	0.000475132	unspecified product	up
AARA014408	61.827	1.41758	2.67138	0.000476283	NA	up
AARA015736	3311.82	0.530986	1.44492	0.000480141	signal transducing adaptor molecule	up
AARA007209	80.4864	1.46033	2.75171	0.000480483	unspecified product	up
AARA002461	199.673	1.06716	2.0953	0.000480962	unspecified product	up
AARA008556	1349.88	0.553236	1.46737	0.000481443	unspecified product	up
AARA009214	969.895	0.545165	1.45919	0.000484324	ADP-ribosylation factor 3	up
AARA018212	2383.27	0.5084	1.42247	0.000487686	olypyrimidine tract-binding protein 2	up
AARA016075	2450.22	0.469016	1.38417	0.00049395	Ras GTPase-activating protein 1	up
AARA011944	8509.99	0.661025	1.58121	0.000495028	unspecified product	up
AARA001161	8376.15	0.408505	1.32731	0.00050639	integrin beta subunit	up
AARA000794	195.206	0.882343	1.84337	0.00050681	unspecified product	up
AARA006677	559.182	0.770664	1.70606	0.000507679	Ras GTPase-activating protein 3	up
AARA017393	1121.96	0.513954	1.42796	0.000512239	carboxylesterase	up
AARA008019	1523.2	0.606587	1.52265	0.000514704	BRCT domain-containing protein	up
AARA017630	9587.3	0.610455	1.52674	0.000515827	unspecified product	up
AARA016381	401.187	1.05822	2.08236	0.000517933	unspecified product	up
AARA016688	1248.67	0.619168	1.53599	0.000517933	chemosensory protein 5	up
AARA008035	1960.05	0.538368	1.45233	0.000518279	unspecified product	up
AARA007283	212.196	0.972634	1.96242	0.00051891	Cad74A	up
AARA016398	728.64	0.727289	1.65553	0.000519289	unspecified product	up
AARA010366	885.636	0.631599	1.54928	0.000525651	unspecified product	up
AARA016604	268.659	0.850464	1.80308	0.000525939	unspecified product	up
AARA000494	1519.38	0.606259	1.52231	0.000528808	histone-lysine N-methyltransferase SETD2	up
AARA008588	474.396	0.771893	1.70751	0.000531103	serine/threonine-protein kinase OSR1/STK39	up
AARA006954	436.941	0.846519	1.79816	0.000538456	histamine-gated chloride channel subunit	up
AARA008342	7459.69	0.406247	1.32523	0.000539803	ADP-ribosylation factor GTPase-activating protein 1	up
AARA001625	5497.56	0.725309	1.65325	0.000543341	Polymerase delta-interacting protein 2	up
AARA005164	44192.4	0.497648	1.41191	0.000546156	Sarcoplasmic calcium-binding protein	up
AARA001895	74.6316	1.30746	2.47505	0.00054755	Heparan-sulfate 6-O-sulfotransferase (Fragment)	up
AARA016733	11492.4	0.524843	1.43878	0.000549387	supervillin	up
AARA010314	2949.54	0.617006	1.53369	0.00055059	ethanolamine kinase	up
AARA011128	6161.16	0.444098	1.36046	0.000550979	unspecified product	up
AARA017369	68.8455	1.93375	3.82048	0.000552519	unspecified product	up
AARA005245	132.835	1.25711	2.39016	0.000560154	unspecified product	up
AARA015741	1977.53	0.490428	1.40486	0.000562009	E3 ubiquitin-protein ligase SH3RF	up
AARA016361	3984.97	0.470406	1.3855	0.000563064	unspecified product	up
AARA008544	1705.36	0.546736	1.46078	0.000568099	unspecified product	up
AARA002544	2905.43	0.622138	1.53915	0.000570232	Fascin	up
AARA016626	2502.79	0.52065	1.4346	0.000570232	unspecified product	up
AARA018779	11106.6	0.434959	1.35187	0.000570232	KH domain-containing protein	up
AARA011209	1700.23	0.491462	1.40587	0.000580935	Scat	up
AARA016388	596.808	0.705762	1.63101	0.000584915	unspecified product	up
AARA000338	129.039	1.08651	2.12359	0.000589724	defective proboscis extension response	up
AARA001121	2334.09	0.557188	1.4714	0.000589724	unspecified product	up
AARA003172	4059	0.606236	1.52228	0.000590069	Non-specific serine/threonine protein kinase	up
AARA016552	193.097	1.51853	2.86498	0.000592115	cuticular protein	up
AARA005307	103.991	2.12463	4.3609	0.000594388	Synaptic vesicle protein	up
AARA006813	2363.61	0.477637	1.39246	0.000594803	BRCA1-associated protein	up
AARA016766	3262.78	0.436316	1.35314	0.000597281	unspecified product	up
AARA007997	1965.17	0.724595	1.65244	0.000597995	unspecified product	up
AARA000559	1783.03	0.52501	1.43894	0.000600109	bestrophin 2,3,4	up
AARA007402	206.698	1.02668	2.03733	0.000602831	unspecified product	up
AARA005168	2358.33	0.696317	1.62036	0.000602898	acyl-CoA oxidase	up
AARA018609	1913.53	0.74247	1.67304	0.000605136	UBA domain-containing protein	up
AARA004841	5908.07	0.421599	1.33941	0.000605136	fasciculation and elongation protein zeta 2 (zygin II)	up
AARA018340	221.207	0.983112	1.97673	0.000609833	carboxylesterase alpha esterase	up
AARA005751	2761.4	0.437482	1.35424	0.000615374	ANK_REP_REGION domain-containing protein	up
AARA015913	213.81	2.67838	6.40137	0.000625878	CLIP-domain serine protease	up
AARA003819	757.421	0.71329	1.63954	0.000627276	transcription factor SOX1/3/14/21 (SOX group B)	up
AARA001416	1942.91	0.556453	1.47065	0.000627276	unspecified product	up
AARA008468	1641.82	0.589221	1.50443	0.000627924	solute carrier family 17, member 5	up
AARA011989	14365.6	0.494657	1.40899	0.000627968	sodium/potassium-transporting ATPase subunit beta	up
AARA016370	7729.33	0.557231	1.47144	0.000635903	unspecified product	up
AARA017875	1284.83	0.486953	1.40148	0.000646209	retinal degeneration C protein	up
AARA018108	1492.96	0.619118	1.53594	0.000647087	unspecified product	up
AARA011964	24705.8	0.722363	1.64988	0.00065172	mitochondrial cytochrome c oxidase subunit VIC	up
AARA007854	1006.45	0.482335	1.397	0.000656955	Tetraspanin	up
AARA002654	577.395	0.854282	1.80786	0.000657639	unspecified product	up
AARA005809	1113.55	0.714616	1.64105	0.000665731	phosphoinositide-3-kinase, regulatory subunit	up
AARA000231	333.301	0.69196	1.61548	0.000668398	unspecified product	up
AARA015790	1809.62	0.719855	1.64702	0.00067483	cytochrome P450	up
AARA016700	125.938	1.3666	2.57862	0.000680713	unspecified product	up
AARA018571	3461.26	0.563791	1.47815	0.000681471	unspecified product	up
AARA001343	444.626	2.14856	4.43384	0.000683594	ZP domain-containing protein	up
AARA017322	5079.46	0.548897	1.46297	0.0006894	unspecified product	up
AARA002769	220.09	1.05019	2.07081	0.000697061	protocadherin-16/23	up
AARA002827	677.379	0.765216	1.69962	0.000697061	Envelysin	up
AARA010216	416.549	4.06588	16.7476	0.000711107	Synaptic vesicle protein	up
AARA004451	1719.07	0.942533	1.9219	0.000711556	cysteine sulfinic acid decarboxylase	up
AARA014421	474.35	0.658403	1.57833	0.000722394	NA	up
AARA016728	19991.6	0.389388	1.30984	0.000727331	transitional endoplasmic reticulum ATPase	up
AARA011526	2000.41	0.442695	1.35914	0.000727686	Synapse-associated protein	up
AARA001971	2815.88	0.520102	1.43406	0.000729204	golgi-specific brefeldin a-resistance factor	up
AARA015775	3526.89	2.23517	4.70817	0.000736325	antigen 5 related protein 3	up
AARA010245	422.009	0.813358	1.7573	0.000751633	carboxypeptidase M	up
AARA001394	2191.52	0.583638	1.49862	0.000756531	unspecified product	up
AARA001119	909.457	0.53983	1.4538	0.000756531	unspecified product	up
AARA015970	1211.1	0.567346	1.48179	0.000757749	unspecified product	up
AARA001888	63.8043	1.70818	3.26749	0.000770327	CLIP-domain serine protease	up
AARA005026	1345.58	0.988421	1.98401	0.000770327	NA	up
AARA000918	120.701	1.51734	2.86263	0.000773186	unspecified product	up
AARA002058	15834.9	0.405726	1.32476	0.000778903	Ras-related protein Rab-7A	up
AARA000776	63.5227	1.30129	2.4645	0.000795058	Protein kinase C	up
AARA006918	4779	0.446606	1.36283	0.000795058	unspecified product	up
AARA001130	1227.68	0.535707	1.44965	0.000803815	unspecified product	up
AARA010945	10444.1	0.72023	1.64744	0.00081092	NADH dehydrogenase (ubiquinone) 1 alpha subcomplex 12	up
AARA014554	2683.56	0.498517	1.41276	0.000812259	NA	up
AARA004024	2963.55	0.499442	1.41367	0.000812827	Sugar transporter ERD6-like 4	up
AARA003202	66686	0.522036	1.43598	0.000814627	F-type H+-transporting ATPase subunit beta	up
AARA010068	1554.06	0.641038	1.55945	0.000816786	unspecified product	up
AARA016176	285.84	1.24088	2.36343	0.000819356	salivary gland protein 2-like	up
AARA018420	5148.77	0.59163	1.50695	0.000819356	serine/threonine-protein kinase/endoribonuclease IRE1	up
AARA011082	2536.05	0.721042	1.64837	0.000827964	bis(5'-nucleosidyl)-tetraphosphatase	up
AARA011147	3928.11	0.433228	1.35025	0.000828139	Ras-related protein Rab-14	up
AARA010669	4010.23	0.52932	1.44325	0.000836046	unspecified product	up
AARA002621	425.916	0.652109	1.57146	0.000836314	unspecified product	up
AARA000147	274.494	1.14809	2.2162	0.000841613	unspecified product	up
AARA010671	3055.14	0.536526	1.45048	0.000841613	unspecified product	up
AARA010705	3015.86	0.456148	1.37187	0.000842602	histone deacetylase 4/5	up
AARA001728	2870.11	0.44078	1.35734	0.000842602	unspecified product	up
AARA007601	2985.9	0.612652	1.52907	0.000846629	unspecified product	up
AARA009765	1448.5	0.609316	1.52554	0.000846629	unspecified product	up
AARA005903	3845.63	2.00999	4.02781	0.00084751	unspecified product	up
AARA010035	222.534	0.884663	1.84633	0.00084794	unspecified product	up
AARA008463	111.063	1.42185	2.6793	0.000854937	T-lymphoma invasion and metastasis-inducing protein 1	up
AARA007930	24246	0.585159	1.5002	0.000856763	succinate dehydrogenase (ubiquinone) iron-sulfur subunit	up
AARA008162	5415.68	0.41621	1.33442	0.000866811	ubiquitin carboxyl-terminal hydrolase 31	up
AARA004498	2451.83	0.573864	1.48851	0.000866845	unspecified product	up
AARA002074	9919.28	0.590173	1.50543	0.000868592	Triosephosphate isomerase	up
AARA008448	93.4345	1.21414	2.32003	0.000872205	nuclear receptor subfamily 1 group D member 3	up
AARA007136	1116.04	0.63097	1.54861	0.000875797	Neur_chan_LBD domain-containing protein	up
AARA016662	7562.26	0.49832	1.41257	0.000884963	unspecified product	up
AARA010568	1259.55	0.562282	1.4766	0.000886154	unspecified product	up
AARA010291	254.464	1.14138	2.20591	0.000886282	unspecified product	up
AARA003568	174.758	0.93759	1.91533	0.000888271	DUF4802 domain-containing protein	up
AARA017150	90.1992	1.11048	2.15917	0.000895931	unspecified product	up
AARA008360	4177.89	0.553608	1.46775	0.000896213	myosin V	up
AARA011938	5911.4	0.891115	1.85461	0.000897405	unspecified product	up
AARA005065	766.328	0.702395	1.6272	0.000902748	chemosensory protein 4	up
AARA016712	12776.2	0.549686	1.46377	0.000904502	autophagy related gene	up
AARA008678	79.728	1.82357	3.53955	0.000906239	Ecdysteroid UDP-glucosyltransferase	up
AARA007549	129.674	1.00401	2.00557	0.000912381	unspecified product	up
AARA002332	19593.5	0.45191	1.36785	0.000915331	vigilin	up
AARA008183	18996.5	0.628729	1.5462	0.000916518	cytochrome c oxidase VIIc	up
AARA017920	396.113	0.631618	1.5493	0.000921095	cellular retinaldehyde binding protein	up
AARA005067	2736.22	0.703103	1.628	0.000921606	chemosensory protein 1	up
AARA011497	494.907	0.78674	1.72517	0.000925512	unspecified product	up
AARA007665	883.699	0.567348	1.4818	0.000943292	hydroxymethylglutaryl-CoA synthase	up
AARA006786	2443.19	0.47324	1.38822	0.000947731	myosin-light-chain kinase	up
AARA001355	3768.26	0.458872	1.37447	0.000947731	splicing factor, arginine/serine-rich 17	up
AARA009935	492.539	0.784721	1.72276	0.000953723	proline dehydrogenase	up
AARA018439	1984.77	0.553123	1.46726	0.000954576	unspecified product	up
AARA007163	3647.41	0.735472	1.66494	0.000958395	microsomal triglyceride transfer protein large subunit	up
AARA017568	14221.7	0.499762	1.41398	0.000970211	unspecified product	up
AARA006909	1314.11	0.673457	1.59489	0.000970886	zinc finger, FYVE domain containing 1	up
AARA003173	818.02	0.606338	1.52239	0.000971594	calpain-3	up
AARA015955	2411.35	0.570964	1.48552	0.00097429	SAM domain-containing protein	up
AARA004382	5595.84	0.482009	1.39669	0.000984209	lysophosphatidylglycerol acyltransferase 1	up
AARA014086	174.692	0.871265	1.82927	0.000985969	unspecified product	up
AARA018641	2432.42	0.547738	1.46179	0.000995898	alpha-1,6-mannosyl-glycoprotein beta-1,2-N-acetylglucosaminyltransferase	up
AARA002344	981.668	0.77895	1.71588	0.00100383	cuticular protein RR-1 family 15	up
AARA016653	239.936	0.740571	1.67084	0.00100752	nuclear receptor subfamily 2 group F member 3	up
AARA010721	5313.62	0.527092	1.44102	0.00100754	Trimeric intracellular cation channel type B	up
AARA004297	2033.67	0.558226	1.47246	0.00100798	hormone-sensitive lipase	up
AARA014266	74.8935	1.33425	2.52144	0.00101068	NA	up
AARA017737	460.792	0.631471	1.54914	0.00101373	unspecified product	up
AARA016668	1359.59	0.496046	1.41034	0.00101657	fatty acid transporter protein 1	up
AARA011308	2374.62	0.414692	1.33301	0.00101861	Thioredox_DsbH domain-containing protein	up
AARA008218	21263.7	0.383427	1.30444	0.00102852	syndecan 2	up
AARA005575	794.917	0.620501	1.53741	0.00103194	synaptosomal-associated protein, 29kDa	up
AARA017521	1068.93	0.788018	1.7267	0.00103585	Peptidase_M14 domain-containing protein	up
AARA017571	746.637	0.783229	1.72098	0.00103837	C-4 methylsterol oxidase	up
AARA011545	9060.9	0.488331	1.40282	0.00104304	unspecified product	up
AARA018780	970.646	0.712231	1.63834	0.00104651	Cytidine deaminase	up
AARA001841	131.163	1.01456	2.02029	0.00105246	unspecified product	up
AARA007167	2238.78	0.50591	1.42002	0.00105486	DnaJ homolog subfamily B member 4	up
AARA001575	2007.06	0.627536	1.54492	0.0010796	unspecified product	up
AARA005107	6140.56	0.511423	1.42546	0.00107983	unspecified product	up
AARA001118	329.165	0.725627	1.65362	0.00108163	unspecified product	up
AARA002259	783.483	0.648624	1.56767	0.00108496	xenotropic and polytropic retrovirus receptor 1	up
AARA009134	2328.25	0.477984	1.3928	0.00110459	unspecified product	up
AARA014057	132.318	1.76396	3.39629	0.00110564	NA	up
AARA008830	1389.46	0.709214	1.63491	0.001106	Aquaporin	up
AARA006939	136.285	0.945389	1.92571	0.00111205	unspecified product	up
AARA002939	1016.14	0.545408	1.45943	0.00111449	unspecified product	up
AARA017848	4975.99	0.380021	1.30136	0.00112107	Non-specific serine/threonine protein kinase	up
AARA001244	2220.18	0.415838	1.33407	0.00112269	unspecified product	up
AARA018137	4279.09	0.405787	1.32481	0.00112573	unspecified product	up
AARA002187	2877.53	0.591048	1.50634	0.00113452	unspecified product	up
AARA011171	1383.5	0.565619	1.48002	0.00114051	CCDC50_N domain-containing protein	up
AARA006966	1522.32	0.533553	1.44749	0.00114922	unspecified product	up
AARA011275	8525.22	0.508333	1.42241	0.00115079	timeless	up
AARA009074	677.194	0.811535	1.75508	0.00116832	unspecified product	up
AARA017738	835.034	0.54822	1.46228	0.00116919	dihydropyrimidinase	up
AARA008670	5594.8	0.828499	1.77584	0.00117026	mitochondrial carnitine/acylcarnitine carrier protein	up
AARA016320	3621.68	2.25131	4.76114	0.00117153	unspecified product	up
AARA006465	8271.29	0.459613	1.37517	0.0011722	gamma-interferon-inducible lysosomal thiol reductase	up
AARA015609	2438.24	0.426819	1.34427	0.00117232	unspecified product	up
AARA018217	299.707	0.843953	1.79496	0.0011726	unspecified product	up
AARA016410	1106.66	0.56802	1.48249	0.00117898	unspecified product	up
AARA016697	1954.81	0.509097	1.42316	0.00118504	DUF4211 domain-containing protein	up
AARA016888	118.052	1.22032	2.32999	0.00118734	CLIP-domain serine protease	up
AARA010791	63.7894	1.48099	2.7914	0.00119085	unspecified product	up
AARA017492	3875.55	0.66808	1.58896	0.00119161	unspecified product	up
AARA018386	1034.56	0.494997	1.40932	0.00119314	CKLF-like MARVEL transmembrane domain-containing protein 4	up
AARA005073	243.97	1.03896	2.05474	0.00120725	sensory appendage protein 2	up
AARA008770	3283.87	0.438517	1.35521	0.0012101	RanBP-type and C3HC4-type zinc finger-containing protein 1	up
AARA017454	4142.57	0.688098	1.61116	0.00122031	Peptidase S1 domain-containing protein	up
AARA005179	642.19	0.559477	1.47374	0.0012217	unspecified product	up
AARA003939	486.377	0.600054	1.51577	0.00123802	short caspase 7	up
AARA007774	3910.98	0.38835	1.3089	0.00123989	uridine kinase	up
AARA018264	11262.5	0.439457	1.35609	0.00124436	unspecified product	up
AARA014196	599.682	0.553868	1.46802	0.0012527	NA	up
AARA002871	1129.74	0.521278	1.43523	0.00126325	serine protease snake	up
AARA006336	1230.92	1.00736	2.01024	0.001271	unspecified product	up
AARA005513	1419.63	0.548626	1.46269	0.00129157	Protein kinase domain-containing protein	up
AARA017458	805.692	0.614921	1.53147	0.00129283	unspecified product	up
AARA010226	909.979	0.531389	1.44532	0.00129399	unspecified product	up
AARA011080	2265.39	0.44379	1.36017	0.00129984	autophagy related gene	up
AARA006733	672.245	0.574045	1.48869	0.00131153	PID domain-containing protein	up
AARA000225	155.484	1.00856	2.0119	0.00132129	unspecified product	up
AARA016354	12641.8	0.594945	1.51042	0.00132679	gamma-aminobutyric acid receptor subunit beta	up
AARA018119	2218.59	0.477384	1.39222	0.00133257	Rho-GAP domain-containing protein	up
AARA001734	220.432	0.934376	1.91106	0.00134331	solute carrier family 7 (cationic amino acid transporter), member 14	up
AARA016725	1091.45	0.694009	1.61777	0.0013449	E3 ubiquitin-protein ligase CBL	up
AARA001567	1571.18	0.502639	1.4168	0.00135529	unspecified product	up
AARA010275	2220.43	0.499073	1.4133	0.0013594	unspecified product	up
AARA017935	797.642	0.695315	1.61924	0.00138093	CLIP domain-containing serine protease	up
AARA008387	4193.25	1.5656	2.96	0.00138357	salivary gland protein 2	up
AARA000143	1092.76	0.586289	1.50138	0.00138721	Rab-GAP TBC domain-containing protein	up
AARA015950	5911.42	0.510885	1.42492	0.00138731	speckle-type POZ protein	up
AARA010877	2414.18	1.80917	3.50441	0.0014007	MFS domain-containing protein	up
AARA014726	1391.94	0.796343	1.73669	0.00141382	NA	up
AARA008338	9772.02	0.584138	1.49914	0.00142189	NADH dehydrogenase (ubiquinone) Fe-S protein 3	up
AARA018630	1914.93	0.490645	1.40507	0.00142189	unspecified product	up
AARA005414	1332.03	0.651103	1.57037	0.00144875	unspecified product	up
AARA009932	2248.31	0.507522	1.42161	0.00145036	unspecified product	up
AARA008911	4143.02	0.432774	1.34983	0.00145622	phosphatidylinositol 4-kinase	up
AARA001147	1641.77	0.589315	1.50453	0.00146612	Protein retinal degeneration B	up
AARA005001	33034	0.502454	1.41662	0.00146751	unspecified product	up
AARA004626	1774.48	0.561239	1.47554	0.00147345	unspecified product	up
AARA016461	299.042	0.917141	1.88837	0.0014853	unspecified product	up
AARA015599	4092.1	0.412	1.33053	0.00149219	Piopio protein	up
AARA018141	1434.79	0.515532	1.42952	0.00150903	unspecified product	up
AARA000997	410.097	0.798736	1.73958	0.00151285	Putative frizzled receptor 3	up
AARA017881	22460.1	0.525415	1.43935	0.00152606	Z band alternatively spliced PDZ-motif protein 66	up
AARA005029	4273.14	0.431919	1.34903	0.00152714	TMEM131_like domain-containing protein	up
AARA001027	4949.53	0.410076	1.32876	0.00153092	unspecified product	up
AARA010807	1268.87	0.507699	1.42178	0.00154087	unspecified product	up
AARA006577	13613.5	0.459208	1.37479	0.00154948	ankyrin repeat domain-containing protein 17	up
AARA009680	220.422	0.870394	1.82816	0.00157184	protein osiris 24	up
AARA016703	755.421	0.500133	1.41434	0.00157342	unspecified product	up
AARA007993	1261.86	0.575923	1.49063	0.00157543	ArfGAP with dual PH domains 2	up
AARA010256	1529.2	0.47474	1.38967	0.00157807	unspecified product	up
AARA005225	24016	0.393895	1.31394	0.00158463	Ras-related protein Rab-5C	up
AARA014436	166.207	0.983135	1.97676	0.00159155	unspecified product	up
AARA001053	1684.29	0.5138	1.42781	0.00159522	Rab11 family-interacting protein 1/2/5	up
AARA000234	601.68	0.717951	1.64484	0.00160518	cellular retinaldehyde-binding protein	up
AARA018198	673.397	0.782381	1.71997	0.00160818	NA	up
AARA018279	107.109	1.347	2.54382	0.00161572	N-acetyllactosaminide beta-1,3-N-acetylglucosaminyltransferase	up
AARA017453	927.874	0.85759	1.81201	0.00162311	Peptidase S1 domain-containing protein	up
AARA018156	5069.15	0.552439	1.46656	0.00163727	unspecified product	up
AARA015899	609.022	0.862457	1.81813	0.00164105	unspecified product	up
AARA005045	15908.6	0.454788	1.37058	0.00165011	unspecified product	up
AARA009240	132.754	0.920358	1.89259	0.00165336	VWFC domain-containing protein	up
AARA005883	725.464	0.534608	1.44855	0.00166236	Patched-related	up
AARA006088	46798.3	0.436168	1.35301	0.00167641	paramyosin	up
AARA011448	7252.07	0.606156	1.5222	0.00168874	HTH La-type RNA-binding domain-containing protein	up
AARA003632	443.361	0.747828	1.67926	0.00169741	unspecified product	up
AARA002403	1539.74	0.536979	1.45093	0.00170046	NA	up
AARA005789	7663.28	0.440322	1.35691	0.00170347	unspecified product	up
AARA007790	538.131	0.651356	1.57064	0.00172785	regulator of G-protein signaling	up
AARA017637	5520.22	0.439265	1.35591	0.00172882	TAFH domain-containing protein	up
AARA004088	1393.48	0.645377	1.56415	0.00173672	unspecified product	up
AARA016893	6414.04	0.475092	1.39001	0.00173783	unspecified product	up
AARA018193	4411.29	0.397601	1.31732	0.00174254	unspecified product	up
AARA002207	110.477	1.20401	2.30379	0.00175096	unspecified product	up
AARA017890	9146.85	0.48211	1.39678	0.00175187	unspecified product	up
AARA006277	793.79	0.52046	1.43441	0.001761	unspecified product	up
AARA001656	91.3025	1.23682	2.35678	0.00176619	unspecified product	up
AARA014520	72.2054	1.16275	2.23884	0.00176619	NA	up
AARA005190	1544.73	0.511242	1.42528	0.0017674	beat protein	up
AARA016411	4737	0.622144	1.53916	0.00177394	Leucine-rich repeat and calponin-like proteiny domain-containing protein 3	up
AARA010565	420.439	0.703864	1.62886	0.00177478	BTB domain-containing protein	up
AARA009823	807.09	0.604297	1.52024	0.00178162	putative cirl/latrotoxin receptor	up
AARA001171	19043.8	0.738213	1.66811	0.00178698	tubulin polyglutamylase TTLL1	up
AARA002114	99.2095	1.00514	2.00714	0.00180718	unspecified product	up
AARA016826	357.286	0.664405	1.58491	0.00181834	ATP-binding cassette transporter (ABC transporter) family G member 13	up
AARA017856	5244.62	0.46798	1.38317	0.00182292	MFS domain-containing protein	up
AARA005643	3587.75	0.483337	1.39797	0.00182442	transcription factor CP2 and related proteins	up
AARA005839	120.395	1.28431	2.43566	0.00182698	unspecified product	up
AARA010755	687.786	0.519866	1.43382	0.0018683	unspecified product	up
AARA006369	392.37	0.747825	1.67926	0.00188809	unspecified product	up
AARA004239	1616.28	0.497758	1.41202	0.00191457	splicing factor, arginine/serine-rich 16	up
AARA009073	10336	0.42766	1.34505	0.00191529	zinc finger protein GLIS2	up
AARA002790	1195.8	0.53816	1.45212	0.00194852	unspecified product	up
AARA011817	6006.51	0.670905	1.59207	0.0019496	mitochondrial ATP synthase epsilon chain	up
AARA001142	2130.55	0.583388	1.49836	0.00196747	MFS domain-containing protein	up
AARA010632	92.3693	1.02132	2.02977	0.00198536	unspecified product	up
AARA007627	10194.1	0.484506	1.39911	0.00199975	electron-transferring-flavoprotein dehydrogenase	up
AARA017857	1266.58	0.529766	1.4437	0.00200175	unspecified product	up
AARA005552	1524.58	0.493507	1.40786	0.00201843	unspecified product	up
AARA008237	109.693	0.956355	1.9404	0.00201904	unspecified product	up
AARA010796	4604.71	0.46968	1.3848	0.00202125	ubiquitin carboxyl-terminal hydrolase 3	up
AARA003192	7659.76	0.428535	1.34587	0.00202823	unspecified product	up
AARA000798	363.118	0.969955	1.95878	0.0020492	NA	up
AARA011415	150.11	0.989576	1.9856	0.00205257	protocadherin-16/23	up
AARA009482	73.0731	1.35968	2.56628	0.00205752	NA	up
AARA002571	15070.6	3.78722	13.806	0.00206438	aminopeptidase N	up
AARA005778	6622.55	0.566452	1.48088	0.00206631	NADH dehydrogenase (ubiquinone) 1 alpha subcomplex 5	up
AARA007330	106.59	1.19352	2.2871	0.00207125	unspecified product	up
AARA015842	4330.27	0.620144	1.53703	0.00207678	unspecified product	up
AARA003373	3107.36	0.461836	1.37729	0.00208573	cytochrome P450	up
AARA014903	169.608	0.815881	1.76037	0.00209032	NA	up
AARA002741	4393.57	0.428744	1.34606	0.00209442	protein transport protein SEC31	up
AARA000601	7729.92	0.388575	1.3091	0.00211032	unspecified product	up
AARA009360	5514.54	0.52068	1.43463	0.00211568	unspecified product	up
AARA017900	6371.28	0.410011	1.3287	0.00212044	Ubiquitin-like domain-containing protein	up
AARA009087	10885	0.530661	1.44459	0.00212214	unspecified product	up
AARA008931	107.16	0.968309	1.95655	0.00212992	unspecified product	up
AARA018101	249.875	0.791444	1.73081	0.00213	START domain-containing protein	up
AARA002558	3839.64	0.625381	1.54262	0.00214655	partitioning defective protein 3	up
AARA006850	2231.38	0.445701	1.36198	0.00215016	ancient conserved domain-containing protein 2	up
AARA011075	268.177	0.639001	1.55725	0.00218379	TPR_REGION domain-containing protein	up
AARA004835	121.73	0.925411	1.89922	0.00219269	NA	up
AARA012007	2040.31	0.59074	1.50602	0.00219269	F-box and leucine-rich repeat protein 2/20	up
AARA010667	2777.31	0.495648	1.40995	0.00220896	protein-L-isoaspartate(D-aspartate) O-methyltransferase	up
AARA015695	850.433	3.13521	8.78602	0.002227	chymotrypsin B chain C	up
AARA014597	92.0941	1.16252	2.23848	0.00222859	NA	up
AARA010177	10567.2	0.427195	1.34462	0.00224895	transcription elongation factor SPT6	up
AARA011155	1706.29	0.490421	1.40486	0.00225774	DUF3338 domain-containing protein	up
AARA004890	3585.35	0.475251	1.39016	0.00227626	unspecified product	up
AARA018144	6031.77	0.651316	1.5706	0.00227771	Phosphodiesterase	up
AARA009153	196.207	0.981745	1.97485	0.00228175	unspecified product	up
AARA016406	2976.18	0.466805	1.38205	0.00228305	MFS domain-containing protein	up
AARA010898	3552.42	0.511514	1.42555	0.00231521	unspecified product	up
AARA010872	2682.77	0.581711	1.49662	0.00232037	eyes absent homolog 1	up
AARA017861	1547.84	0.578848	1.49366	0.0023345	unspecified product	up
AARA018152	180.982	0.839963	1.79	0.00234072	unspecified product	up
AARA003068	590.578	0.597497	1.51309	0.00236497	Thiamine pyrophosphate carrier	up
AARA001823	4900.03	0.516959	1.43094	0.0023666	unspecified product	up
AARA006499	571.209	0.599682	1.51538	0.00237262	unspecified product	up
AARA007002	2852.58	0.404423	1.32356	0.00239274	unspecified product	up
AARA001870	2149.93	0.595656	1.51116	0.00242877	Brain protein 44-like protein	up
AARA008466	835.442	0.515895	1.42988	0.00244925	unspecified product	up
AARA002539	260.615	0.903002	1.86995	0.00244946	unspecified product	up
AARA000719	2933.33	0.435863	1.35272	0.00244946	Lipase maturation factor	up
AARA018647	9822.48	0.46943	1.38456	0.00246061	filamin	up
AARA017628	1604.67	0.518948	1.43291	0.00246088	methylsterol monooxygenase	up
AARA000972	143.325	0.827476	1.77458	0.00247636	unspecified product	up
AARA000573	945.738	0.491122	1.40554	0.00249981	unspecified product	up
AARA017718	172.02	1.07267	2.10333	0.00251111	yellow protein	up
AARA004843	8801.39	0.628472	1.54593	0.00252312	mesencephalic astrocyte-derived neurotrophic factor homolog	up
AARA000030	1678.67	0.642849	1.56141	0.00253729	unspecified product	up
AARA002284	217.634	0.991374	1.98808	0.00255043	Ionotropic receptor NMDAR3	up
AARA017589	991.083	0.617302	1.534	0.00255053	FERM domain-containing protein	up
AARA002960	5560.16	0.422842	1.34057	0.00255131	unspecified product	up
AARA016675	546.041	0.662237	1.58253	0.00255536	G_PROTEIN_RECEP_F1_2 domain-containing protein	up
AARA010489	288.862	0.789983	1.72905	0.00255833	mannosyl-oligosaccharide alpha-1,2-mannosidase	up
AARA011803	939.341	0.581998	1.49692	0.00257053	adenosine monophosphate-protein transferase FICD homolog	up
AARA011865	5565.3	0.69082	1.6142	0.00257871	TOLL pathway signalling NF-kappaB Relish-like transcription factor	up
AARA014907	892.218	0.574296	1.48895	0.00257939	NA	up
AARA009618	472.042	0.52548	1.43941	0.00258951	unspecified product	up
AARA006969	188.898	0.898748	1.86445	0.002603	unspecified product	up
AARA008504	326.99	0.667736	1.58858	0.00260949	Islet cell autoantigen 1	up
AARA004513	774.993	0.675543	1.5972	0.00260988	unspecified product	up
AARA000340	79.9211	1.1655	2.24311	0.0026106	defective proboscis extension response	up
AARA000674	477.645	0.559969	1.47424	0.00261226	matrix metalloprotease 2	up
AARA009345	964.155	0.887612	1.85011	0.00261259	3-OH androgenic UDPGT	up
AARA018560	3849.35	0.518086	1.43205	0.00261372	unspecified product	up
AARA018226	448.642	0.586196	1.50128	0.00261514	unspecified product	up
AARA007442	340.17	0.712485	1.63862	0.00262618	unspecified product	up
AARA011726	1915.43	0.612927	1.52936	0.00262834	unspecified product	up
AARA000563	653.949	1.88025	3.6814	0.0026324	alpha-N-acetylglucosaminidase	up
AARA004557	1182.21	0.746082	1.67723	0.00263287	unspecified product	up
AARA002167	94.1094	1.07195	2.10227	0.0026605	unspecified product	up
AARA005678	3728.77	0.491219	1.40563	0.00266054	unspecified product	up
AARA009934	6862.42	0.416763	1.33493	0.0026633	proline dehydrogenase	up
AARA001678	261.974	0.875355	1.83446	0.00266466	organic cation transporter	up
AARA017598	4268.08	0.473436	1.38841	0.00267604	C3H1-type domain-containing protein	up
AARA011257	8454.94	1.61168	3.05608	0.00267667	acylphosphatase	up
AARA016193	189.253	0.838473	1.78816	0.00270326	Salivary gland protein 8	up
AARA010630	2656.75	0.410784	1.32941	0.00270423	unspecified product	up
AARA006127	852.867	0.598371	1.51401	0.00273339	unspecified product	up
AARA006920	2320.12	0.53401	1.44795	0.00273339	unspecified product	up
AARA001863	214.965	0.785887	1.72415	0.00278601	unspecified product	up
AARA016684	6461.62	0.454086	1.36991	0.00279176	unspecified product	up
AARA005683	338.117	0.729953	1.65859	0.00283545	unspecified product	up
AARA008110	3189.78	0.40965	1.32836	0.0028406	Contactin associated protein-like 2	up
AARA018644	270.809	0.721818	1.64926	0.00284462	beat protein	up
AARA007633	37450.7	0.682692	1.60513	0.0028567	unspecified product	up
AARA018121	969.675	0.50237	1.41654	0.0028751	Sidestep protein	up
AARA001772	997.141	0.601771	1.51758	0.00288166	coiled-coil domain-containing protein 64	up
AARA018166	515.01	0.554658	1.46882	0.00288219	GATA-binding protein 1/2/3	up
AARA016746	2684.06	0.443314	1.35972	0.00289585	phosphatidylinositol-bisphosphatase	up
AARA018046	76.0667	1.52768	2.88322	0.00290084	glucose dehydrogenase (acceptor)	up
AARA010973	146.537	0.871271	1.82927	0.00291926	unspecified product	up
AARA016705	9938.62	0.384286	1.30521	0.00293183	paxillin	up
AARA011525	594.024	0.57292	1.48753	0.00295928	Synapse-associated protein	up
AARA001693	1607.49	0.396104	1.31595	0.00300049	soluble calcium-activated nucleotidase 1	up
AARA017854	86.3379	1.04931	2.06954	0.00300972	Homeobox domain-containing protein	up
[truncated: 8,149 more rows]
