# Supplementary material for: Insecticide resistant Anopheles from Ethiopia but not Burkina Faso show a microbiota composition shift upon insecticide exposure
Source: Parasit Vectors. 2025 Jan 20;18:17. doi: 10.1186/s13071-024-06638-2 (PMC11748507; doi:10.1186/s13071-024-06638-2)
Supplement: Supplementary file 3 — Additional file 3. [file 13071_2024_6638_MOESM3_ESM.xlsx]

## Sheet: Upregulated Enrichments
Supplementary Table 2: Significant enrichments in Bahirdar vs Moz. The table shows the enrichment ID, the name of the associated process, number of genes in the total genome, number of these in the significant genes, the corresponding identifiers, percentage of background, fold enrichment in inputted list, odds ratio, raw and two adjusted p values and the type. Type GO:MF = GO enrichment molecula…
ID	Name	Bgd count	Result count	Result gene list	Pct of bgd	Fold enrichment	Odds ratio	P-value	Benjamini	Bonferroni	Type
GO:0022857	transmembrane transporter activity	508	198	AARA000386,AARA000462,AARA000559,AARA000567,AARA000645,AARA000756,AARA000995,AARA001040,AARA001074,AARA001095,AARA001142,AARA001171,AARA001273,AARA001431,AARA001631,AARA001652,AARA001678,AARA001712,AARA001734,AARA001929,AARA001996,AARA002079,AARA002284,AARA002472,AARA002536,AARA002608,AARA002778,AARA002840,AARA002922,AARA003045,AARA003068,AARA003202,AARA003335,AARA003705,AARA003715,AARA003987,AAR…	39	1.81	2.47	3.74895e-20	2.58824e-17	2.81546e-17	GO:MF
GO:0005215	transporter activity	531	204	AARA000386,AARA000462,AARA000559,AARA000567,AARA000645,AARA000756,AARA000995,AARA001040,AARA001074,AARA001095,AARA001142,AARA001147,AARA001171,AARA001273,AARA001431,AARA001631,AARA001652,AARA001678,AARA001712,AARA001734,AARA001929,AARA001996,AARA002079,AARA002284,AARA002308,AARA002472,AARA002536,AARA002608,AARA002778,AARA002840,AARA002922,AARA003045,AARA003068,AARA003202,AARA003335,AARA003705,AAR…	38.4	1.78	2.41	6.89278e-20	2.58824e-17	5.17648e-17	GO:MF
GO:0016021	integral component of membrane	2638	730	AARA000022,AARA000030,AARA000072,AARA000085,AARA000118,AARA000130,AARA000177,AARA000187,AARA000188,AARA000272,AARA000308,AARA000371,AARA000386,AARA000435,AARA000447,AARA000462,AARA000495,AARA000500,AARA000509,AARA000559,AARA000561,AARA000567,AARA000580,AARA000621,AARA000622,AARA000674,AARA000719,AARA000750,AARA000751,AARA000756,AARA000762,AARA000770,AARA000806,AARA000807,AARA000847,AARA000872,AAR…	27.7	1.28	1.61	5.98459e-19	1.40989e-16	1.80136e-16	GO:CC
GO:0031224	intrinsic component of membrane	2642	730	AARA000022,AARA000030,AARA000072,AARA000085,AARA000118,AARA000130,AARA000177,AARA000187,AARA000188,AARA000272,AARA000308,AARA000371,AARA000386,AARA000435,AARA000447,AARA000462,AARA000495,AARA000500,AARA000509,AARA000559,AARA000561,AARA000567,AARA000580,AARA000621,AARA000622,AARA000674,AARA000719,AARA000750,AARA000751,AARA000756,AARA000762,AARA000770,AARA000806,AARA000807,AARA000847,AARA000872,AAR…	27.6	1.28	1.61	9.36806e-19	1.40989e-16	2.81979e-16	GO:CC
GO:0016020	membrane	2879	780	AARA000022,AARA000030,AARA000072,AARA000085,AARA000118,AARA000130,AARA000177,AARA000187,AARA000188,AARA000272,AARA000308,AARA000368,AARA000371,AARA000379,AARA000386,AARA000435,AARA000447,AARA000462,AARA000495,AARA000500,AARA000509,AARA000559,AARA000561,AARA000567,AARA000580,AARA000621,AARA000622,AARA000674,AARA000719,AARA000750,AARA000751,AARA000756,AARA000762,AARA000770,AARA000798,AARA000806,AAR…	27.1	1.26	1.57	8.42398e-18	8.45206e-16	2.53562e-15	GO:CC
GO:0055085	transmembrane transport	512	191	AARA000308,AARA000462,AARA000559,AARA000567,AARA000756,AARA001040,AARA001074,AARA001095,AARA001142,AARA001273,AARA001431,AARA001631,AARA001652,AARA001678,AARA001712,AARA001734,AARA001870,AARA001929,AARA001996,AARA002079,AARA002284,AARA002472,AARA002536,AARA002608,AARA002778,AARA002840,AARA002922,AARA003045,AARA003068,AARA003202,AARA003335,AARA003511,AARA003705,AARA003715,AARA003735,AARA003987,AAR…	37.3	1.73	2.29	4.57331e-17	6.08707e-14	6.08707e-14	GO:BP
GO:0009987	cellular process	85	53	AARA001431,AARA001929,AARA002284,AARA002608,AARA002840,AARA002922,AARA003715,AARA004129,AARA004282,AARA004284,AARA004787,AARA004796,AARA004925,AARA005798,AARA006743,AARA006788,AARA006954,AARA007099,AARA007136,AARA007199,AARA007221,AARA007746,AARA008356,AARA008956,AARA009010,AARA009364,AARA009864,AARA010291,AARA010295,AARA010592,AARA010755,AARA011132,AARA011327,AARA011751,AARA011886,AARA012058,AAR…	62.4	2.89	6.16	4.31508e-16	9.89663e-14	3.24063e-13	GO:MF
GO:0015318	inorganic molecular entity transmembrane transporter activity	268	116	AARA000386,AARA000559,AARA000567,AARA000756,AARA001095,AARA001171,AARA001431,AARA001929,AARA002284,AARA002536,AARA002608,AARA002840,AARA002922,AARA003045,AARA003202,AARA003705,AARA003715,AARA003987,AARA004008,AARA004129,AARA004282,AARA004284,AARA004400,AARA004544,AARA004675,AARA004679,AARA004742,AARA004787,AARA004796,AARA004858,AARA004925,AARA005099,AARA005160,AARA005349,AARA005570,AARA005617,AAR…	43.3	2.01	2.88	5.27117e-16	9.89663e-14	3.95865e-13	GO:MF
GO:0015075	ion transmembrane transporter activity	293	123	AARA000386,AARA000559,AARA000567,AARA000756,AARA001074,AARA001095,AARA001171,AARA001431,AARA001929,AARA002284,AARA002536,AARA002608,AARA002840,AARA002922,AARA003045,AARA003068,AARA003202,AARA003705,AARA003715,AARA003987,AARA004008,AARA004129,AARA004282,AARA004284,AARA004400,AARA004544,AARA004675,AARA004679,AARA004742,AARA004787,AARA004796,AARA004858,AARA004925,AARA005099,AARA005160,AARA005349,AAR…	42	1.95	2.74	1.1519e-15	1.73015e-13	8.65077e-13	GO:MF
GO:0034220	ion transmembrane transport	225	99	AARA000559,AARA000567,AARA000756,AARA001095,AARA001431,AARA001870,AARA001929,AARA002284,AARA002536,AARA002608,AARA002840,AARA002922,AARA003045,AARA003202,AARA003511,AARA003705,AARA003715,AARA003987,AARA004129,AARA004282,AARA004284,AARA004400,AARA004675,AARA004679,AARA004742,AARA004787,AARA004796,AARA004858,AARA005099,AARA005160,AARA005349,AARA005570,AARA005798,AARA005825,AARA006657,AARA006717,AAR…	44	2.04	2.95	2.2079e-14	1.46936e-11	2.93872e-11	GO:BP
GO:0022890	inorganic cation transmembrane transporter activity	182	83	AARA000386,AARA000567,AARA001095,AARA001171,AARA002536,AARA002608,AARA002922,AARA003045,AARA003202,AARA003705,AARA003987,AARA004008,AARA004129,AARA004282,AARA004284,AARA004400,AARA004675,AARA004679,AARA004787,AARA004796,AARA004858,AARA004925,AARA005099,AARA005160,AARA005349,AARA005570,AARA005617,AARA005825,AARA006657,AARA006693,AARA006717,AARA006788,AARA006833,AARA006935,AARA007221,AARA007746,AAR…	45.6	2.11	3.14	2.67103e-13	3.34324e-11	2.00594e-10	GO:MF
GO:0006091	generation of precursor metabolites and energy	95	53	AARA000875,AARA001171,AARA001673,AARA001873,AARA002074,AARA002536,AARA002634,AARA002672,AARA003262,AARA003282,AARA003908,AARA004119,AARA004275,AARA004702,AARA005348,AARA005349,AARA005568,AARA005778,AARA006693,AARA006747,AARA007627,AARA007742,AARA007930,AARA008183,AARA008205,AARA008966,AARA009034,AARA009246,AARA009261,AARA009515,AARA009755,AARA010338,AARA010435,AARA010799,AARA010871,AARA010945,AAR…	55.8	2.59	4.68	2.90126e-13	1.28719e-10	3.86157e-10	GO:BP
GO:0008324	cation transmembrane transporter activity	189	84	AARA000386,AARA000567,AARA001095,AARA001171,AARA002536,AARA002608,AARA002922,AARA003045,AARA003202,AARA003705,AARA003987,AARA004008,AARA004129,AARA004282,AARA004284,AARA004400,AARA004675,AARA004679,AARA004787,AARA004796,AARA004858,AARA004925,AARA005099,AARA005160,AARA005349,AARA005570,AARA005617,AARA005825,AARA006657,AARA006693,AARA006717,AARA006788,AARA006833,AARA006935,AARA007221,AARA007601,AAR…	44.4	2.06	2.99	1.0997e-12	1.17982e-10	8.25871e-10	GO:MF
GO:0006811	ion transport	293	116	AARA000559,AARA000567,AARA000756,AARA001095,AARA001431,AARA001870,AARA001929,AARA002284,AARA002536,AARA002586,AARA002608,AARA002840,AARA002922,AARA003045,AARA003202,AARA003511,AARA003705,AARA003715,AARA003735,AARA003987,AARA004129,AARA004282,AARA004284,AARA004400,AARA004544,AARA004675,AARA004679,AARA004742,AARA004787,AARA004796,AARA004858,AARA004925,AARA005099,AARA005160,AARA005349,AARA005570,AAR…	39.6	1.83	2.47	9.87561e-13	3.28611e-10	1.31444e-09	GO:BP
GO:0005216	ion channel activity	169	77	AARA000559,AARA000756,AARA001095,AARA001431,AARA001929,AARA002284,AARA002608,AARA002840,AARA002922,AARA003045,AARA003202,AARA003705,AARA003715,AARA003987,AARA004129,AARA004282,AARA004284,AARA004400,AARA004742,AARA004787,AARA004796,AARA004858,AARA004925,AARA005099,AARA005160,AARA005798,AARA005825,AARA006657,AARA006717,AARA006743,AARA006788,AARA006954,AARA007099,AARA007136,AARA007199,AARA007221,AAR…	45.6	2.11	3.12	2.0845e-12	1.95682e-10	1.56546e-09	GO:MF
GO:0022803	passive transmembrane transporter activity	176	77	AARA000559,AARA000756,AARA001095,AARA001431,AARA001929,AARA002284,AARA002608,AARA002840,AARA002922,AARA003045,AARA003202,AARA003705,AARA003715,AARA003987,AARA004129,AARA004282,AARA004284,AARA004400,AARA004742,AARA004787,AARA004796,AARA004858,AARA004925,AARA005099,AARA005160,AARA005798,AARA005825,AARA006657,AARA006717,AARA006743,AARA006788,AARA006954,AARA007099,AARA007136,AARA007199,AARA007221,AAR…	43.8	2.03	2.9	2.5304e-11	1.90033e-09	1.90033e-08	GO:MF
GO:0015267	channel activity	176	77	AARA000559,AARA000756,AARA001095,AARA001431,AARA001929,AARA002284,AARA002608,AARA002840,AARA002922,AARA003045,AARA003202,AARA003705,AARA003715,AARA003987,AARA004129,AARA004282,AARA004284,AARA004400,AARA004742,AARA004787,AARA004796,AARA004858,AARA004925,AARA005099,AARA005160,AARA005798,AARA005825,AARA006657,AARA006717,AARA006743,AARA006788,AARA006954,AARA007099,AARA007136,AARA007199,AARA007221,AAR…	43.8	2.03	2.9	2.5304e-11	1.90033e-09	1.90033e-08	GO:MF
GO:0015980	energy derivation by oxidation of organic compounds	39	28	AARA000875,AARA001673,AARA002634,AARA003282,AARA003908,AARA004119,AARA004275,AARA004702,AARA005568,AARA005778,AARA006693,AARA006747,AARA007627,AARA007930,AARA009034,AARA009246,AARA009755,AARA010338,AARA010435,AARA011346,AARA012050,AARA015591,AARA015828,AARA015976,AARA016001,AARA016986,AARA017130,AARA018625,	71.8	3.33	9.37	2.5788e-11	6.86476e-09	3.43238e-08	GO:BP
GO:0022836	gated channel activity	96	49	AARA000756,AARA001929,AARA002284,AARA002608,AARA002922,AARA003705,AARA003715,AARA004129,AARA004282,AARA004284,AARA004787,AARA004796,AARA004925,AARA005099,AARA005798,AARA006788,AARA006954,AARA007099,AARA007136,AARA007199,AARA007746,AARA008356,AARA008956,AARA009010,AARA009364,AARA010291,AARA010295,AARA010592,AARA011327,AARA011886,AARA012058,AARA016354,AARA016388,AARA016392,AARA016456,AARA016457,AAR…	51	2.37	3.86	1.67041e-10	1.14044e-08	1.25448e-07	GO:MF
GO:0005509	calcium ion binding	174	74	AARA000561,AARA000914,AARA001145,AARA001481,AARA001685,AARA001693,AARA002019,AARA002036,AARA002065,AARA002285,AARA002649,AARA002767,AARA002769,AARA002770,AARA003018,AARA003173,AARA003174,AARA003448,AARA003854,AARA004106,AARA004282,AARA004284,AARA004329,AARA004945,AARA004950,AARA005164,AARA005726,AARA005789,AARA006112,AARA006359,AARA006548,AARA006946,AARA007001,AARA007283,AARA007340,AARA007344,AAR…	42.5	1.97	2.75	3.07673e-10	1.92552e-08	2.31062e-07	GO:MF
GO:0046034	ATP metabolic process	42	28	AARA001873,AARA002074,AARA003045,AARA003202,AARA003262,AARA003282,AARA003908,AARA004702,AARA005160,AARA005348,AARA005568,AARA005570,AARA006657,AARA006693,AARA008205,AARA009246,AARA010598,AARA010799,AARA011346,AARA011366,AARA011635,AARA011817,AARA011890,AARA012025,AARA012038,AARA015629,AARA015724,AARA016986,	66.7	3.09	7.36	4.07933e-10	8.67716e-08	5.42959e-07	GO:BP
GO:0045333	cellular respiration	33	24	AARA000875,AARA002634,AARA003282,AARA003908,AARA004119,AARA004702,AARA005568,AARA005778,AARA006693,AARA006747,AARA007627,AARA007930,AARA009034,AARA009246,AARA009755,AARA010435,AARA011346,AARA012050,AARA015591,AARA015828,AARA015976,AARA016001,AARA016986,AARA018625,	72.7	3.37	9.8	4.56349e-10	8.67716e-08	6.07401e-07	GO:BP
GO:0005261	cation channel activity	97	48	AARA001095,AARA002608,AARA002922,AARA003045,AARA003202,AARA003705,AARA003987,AARA004129,AARA004282,AARA004284,AARA004400,AARA004787,AARA004796,AARA004858,AARA004925,AARA005099,AARA005160,AARA005825,AARA006657,AARA006717,AARA006788,AARA007221,AARA007746,AARA008356,AARA008907,AARA008956,AARA009364,AARA009864,AARA010592,AARA010598,AARA010721,AARA011132,AARA011327,AARA011817,AARA012038,AARA012058,AAR…	49.5	2.29	3.62	1.0044e-09	5.80233e-08	7.54303e-07	GO:MF
GO:0098655	cation transmembrane transport	139	61	AARA000567,AARA001095,AARA002536,AARA002922,AARA003045,AARA003202,AARA003705,AARA003987,AARA004129,AARA004282,AARA004284,AARA004400,AARA004675,AARA004679,AARA004858,AARA005099,AARA005160,AARA005349,AARA005570,AARA005825,AARA006657,AARA006717,AARA006833,AARA006935,AARA007221,AARA007601,AARA007746,AARA008183,AARA008356,AARA008907,AARA008956,AARA009059,AARA009364,AARA009864,AARA010322,AARA010592,AAR…	43.9	2.03	2.9	2.58188e-09	4.29561e-07	3.43649e-06	GO:BP
GO:0009060	aerobic respiration	31	22	AARA000875,AARA002634,AARA003282,AARA003908,AARA004119,AARA004702,AARA005568,AARA006693,AARA006747,AARA007930,AARA009034,AARA009246,AARA009755,AARA010435,AARA011346,AARA012050,AARA015591,AARA015828,AARA015976,AARA016001,AARA016986,AARA018625,	71	3.29	8.97	5.2529e-09	7.76845e-07	6.99161e-06	GO:BP
GO:0098662	inorganic cation transmembrane transport	129	57	AARA001095,AARA002536,AARA002922,AARA003045,AARA003202,AARA003705,AARA003987,AARA004129,AARA004282,AARA004284,AARA004400,AARA004675,AARA004679,AARA004858,AARA005099,AARA005160,AARA005349,AARA005570,AARA005825,AARA006657,AARA006717,AARA006833,AARA006935,AARA007221,AARA007746,AARA008183,AARA008356,AARA008907,AARA008956,AARA009059,AARA009364,AARA010322,AARA010592,AARA010598,AARA010871,AARA011132,AAR…	44.2	2.05	2.93	6.3153e-09	8.40566e-07	8.40566e-06	GO:BP
PWY-7884__PK__MetaCyc	lipoprotein posttranslational modification	37	24	AARA001340,AARA001792,AARA002091,AARA003929,AARA004635,AARA006108,AARA006668,AARA008876,AARA010106,AARA015708,AARA015709,AARA015710,AARA015712,AARA015713,AARA015714,AARA015848,AARA015979,AARA015980,AARA017165,AARA017166,AARA017933,AARA017934,AARA017935,AARA017936,	64.9	3.1	7.27	7.13323e-09	1.2526e-05	1.2526e-05	MetaCyc
GO:0015453	oxidoreduction-driven active transmembrane transporter activity	26	19	AARA000645,AARA000995,AARA001171,AARA002536,AARA004702,AARA005349,AARA006693,AARA008183,AARA008338,AARA009515,AARA010871,AARA010945,AARA011852,AARA011964,AARA014262,AARA016307,AARA016986,AARA017298,AARA017483,	73.1	3.39	9.95	2.78689e-08	1.49497e-06	2.09296e-05	GO:MF
GO:0098660	inorganic ion transmembrane transport	144	60	AARA000559,AARA001095,AARA002536,AARA002922,AARA003045,AARA003202,AARA003705,AARA003987,AARA004129,AARA004282,AARA004284,AARA004400,AARA004675,AARA004679,AARA004742,AARA004858,AARA005099,AARA005160,AARA005349,AARA005570,AARA005825,AARA006657,AARA006717,AARA006833,AARA006935,AARA007221,AARA007746,AARA008183,AARA008356,AARA008907,AARA008956,AARA008979,AARA009059,AARA009364,AARA010322,AARA010592,AAR…	41.7	1.93	2.65	3.65891e-08	4.42728e-06	4.87001e-05	GO:BP
GO:0006812	cation transport	175	69	AARA000567,AARA001095,AARA002536,AARA002922,AARA003045,AARA003202,AARA003705,AARA003987,AARA004129,AARA004282,AARA004284,AARA004400,AARA004675,AARA004679,AARA004858,AARA004925,AARA005099,AARA005160,AARA005349,AARA005570,AARA005617,AARA005825,AARA006657,AARA006717,AARA006833,AARA006935,AARA007221,AARA007601,AARA007746,AARA008147,AARA008183,AARA008356,AARA008907,AARA008956,AARA009059,AARA009364,AAR…	39.4	1.83	2.41	5.1037e-08	5.66085e-06	6.79302e-05	GO:BP
GO:0005230	extracellular ligand-gated ion channel activity	45	26	AARA001929,AARA002608,AARA003715,AARA004787,AARA004796,AARA005798,AARA006788,AARA006954,AARA007099,AARA007136,AARA007199,AARA009010,AARA010291,AARA010295,AARA011886,AARA016354,AARA016388,AARA016392,AARA016456,AARA016457,AARA017838,AARA017864,AARA017898,AARA018219,AARA018250,AARA018604,	57.8	2.68	5.03	1.3237e-07	6.62735e-06	9.94102e-05	GO:MF
GO:0006813	potassium ion transport	40	24	AARA001095,AARA002922,AARA003705,AARA004129,AARA004400,AARA004858,AARA004925,AARA005825,AARA006717,AARA008147,AARA008907,AARA009364,AARA010592,AARA011989,AARA012058,AARA015923,AARA016735,AARA016807,AARA016926,AARA017761,AARA017830,AARA018142,AARA018169,AARA018208,	60	2.78	5.51	1.50167e-07	1.53748e-05	0.000199873	GO:BP
GO:0015079	potassium ion transmembrane transporter activity	36	22	AARA001095,AARA002922,AARA003705,AARA004129,AARA004400,AARA004858,AARA004925,AARA005825,AARA006717,AARA008907,AARA009364,AARA010592,AARA012058,AARA015923,AARA016735,AARA016807,AARA016926,AARA017761,AARA017830,AARA018142,AARA018169,AARA018208,	61.1	2.83	5.76	3.16834e-07	1.48714e-05	0.000237942	GO:MF
GO:0006796	phosphate-containing compound metabolic process	534	164	AARA000179,AARA000272,AARA000326,AARA000448,AARA000517,AARA000524,AARA000976,AARA001081,AARA001106,AARA001121,AARA001139,AARA001213,AARA001272,AARA001416,AARA001711,AARA001873,AARA001931,AARA002074,AARA002078,AARA002081,AARA002132,AARA002289,AARA002343,AARA002468,AARA002586,AARA002649,AARA002653,AARA002710,AARA002811,AARA002974,AARA003045,AARA003172,AARA003177,AARA003191,AARA003202,AARA003258,AAR…	30.7	1.42	1.67	2.41851e-07	2.29931e-05	0.000321904	GO:BP
GO:0022900	electron transport chain	52	28	AARA001171,AARA002536,AARA002672,AARA003282,AARA003908,AARA004702,AARA005349,AARA005568,AARA005778,AARA006693,AARA007627,AARA007742,AARA007930,AARA008183,AARA009034,AARA009246,AARA009261,AARA009515,AARA010871,AARA010945,AARA011346,AARA011852,AARA011964,AARA015806,AARA016307,AARA016986,AARA017073,AARA017483,	53.8	2.5	4.29	3.31555e-07	2.94199e-05	0.000441299	GO:BP
GO:0006793	phosphorus metabolic process	538	164	AARA000179,AARA000272,AARA000326,AARA000448,AARA000517,AARA000524,AARA000976,AARA001081,AARA001106,AARA001121,AARA001139,AARA001213,AARA001272,AARA001416,AARA001711,AARA001873,AARA001931,AARA002074,AARA002078,AARA002081,AARA002132,AARA002289,AARA002343,AARA002468,AARA002586,AARA002649,AARA002653,AARA002710,AARA002811,AARA002974,AARA003045,AARA003172,AARA003177,AARA003191,AARA003202,AARA003258,AAR…	30.5	1.41	1.65	4.11399e-07	3.42232e-05	0.000547572	GO:BP
GO:0022804	active transmembrane transporter activity	119	49	AARA000386,AARA000462,AARA000567,AARA000645,AARA000995,AARA001171,AARA002536,AARA002778,AARA004008,AARA004060,AARA004544,AARA004675,AARA004679,AARA004702,AARA005222,AARA005349,AARA005759,AARA005834,AARA006693,AARA006877,AARA008183,AARA008338,AARA008591,AARA008979,AARA009059,AARA009515,AARA010871,AARA010945,AARA011548,AARA011852,AARA011944,AARA011964,AARA014262,AARA015923,AARA016307,AARA016433,AAR…	41.2	1.91	2.58	9.81024e-07	4.33382e-05	0.000736749	GO:MF
GO:0005267	potassium channel activity	33	20	AARA001095,AARA002922,AARA003705,AARA004129,AARA004400,AARA004858,AARA004925,AARA005825,AARA006717,AARA008907,AARA009364,AARA010592,AARA012058,AARA016807,AARA016926,AARA017761,AARA017830,AARA018142,AARA018169,AARA018208,	60.6	2.81	5.64	1.32904e-06	5.54503e-05	0.000998106	GO:MF
GO:0045202	synapse	27	17	AARA001401,AARA001403,AARA001929,AARA002608,AARA004787,AARA004796,AARA006788,AARA010291,AARA010295,AARA010725,AARA016388,AARA016626,AARA016746,AARA017838,AARA017864,AARA018219,AARA018604,	63	2.92	6.22	4.00572e-06	0.000281623	0.00120572	GO:CC
GO:0022834	ligand-gated channel activity	64	31	AARA000756,AARA001929,AARA002284,AARA002608,AARA003715,AARA004787,AARA004796,AARA005798,AARA006788,AARA006954,AARA007099,AARA007136,AARA007199,AARA008356,AARA008956,AARA009010,AARA010291,AARA010295,AARA011886,AARA016354,AARA016388,AARA016392,AARA016456,AARA016457,AARA016926,AARA017838,AARA017864,AARA017898,AARA018219,AARA018250,AARA018604,	48.4	2.24	3.45	1.66659e-06	6.25804e-05	0.00125161	GO:MF
GO:0015276	ligand-gated ion channel activity	64	31	AARA000756,AARA001929,AARA002284,AARA002608,AARA003715,AARA004787,AARA004796,AARA005798,AARA006788,AARA006954,AARA007099,AARA007136,AARA007199,AARA008356,AARA008956,AARA009010,AARA010291,AARA010295,AARA011886,AARA016354,AARA016388,AARA016392,AARA016456,AARA016457,AARA016926,AARA017838,AARA017864,AARA017898,AARA018219,AARA018250,AARA018604,	48.4	2.24	3.45	1.66659e-06	6.25804e-05	0.00125161	GO:MF
GO:0009055	electron transfer activity	50	26	AARA000645,AARA000995,AARA001171,AARA002536,AARA002672,AARA004702,AARA005349,AARA006693,AARA007627,AARA007930,AARA008183,AARA008338,AARA009034,AARA009261,AARA009515,AARA010871,AARA010945,AARA011852,AARA011964,AARA014262,AARA015806,AARA016307,AARA016986,AARA017298,AARA017483,AARA018777,	52	2.41	3.98	2.10519e-06	7.52857e-05	0.001581	GO:MF
GO:0030054	cell junction	38	21	AARA001401,AARA001403,AARA001929,AARA002608,AARA004787,AARA004796,AARA006294,AARA006433,AARA006788,AARA010291,AARA010295,AARA010725,AARA011314,AARA016388,AARA016626,AARA016705,AARA016746,AARA017838,AARA017864,AARA018219,AARA018604,	55.3	2.56	4.53	5.72969e-06	0.000281623	0.00172464	GO:CC
GO:0071805	potassium ion transmembrane transport	28	18	AARA001095,AARA002922,AARA003705,AARA004129,AARA004400,AARA004858,AARA005825,AARA006717,AARA008907,AARA009364,AARA010592,AARA012058,AARA015923,AARA016735,AARA016807,AARA016926,AARA017761,AARA017830,	64.3	2.98	6.59	1.32524e-06	0.000103758	0.00176389	GO:BP
GO:0045211	postsynaptic membrane	16	12	AARA001929,AARA002608,AARA004787,AARA004796,AARA006788,AARA010291,AARA010295,AARA016388,AARA017838,AARA017864,AARA018219,AARA018604,	75	3.48	10.96	7.485e-06	0.000281623	0.00225299	GO:CC
GO:0098794	postsynapse	16	12	AARA001929,AARA002608,AARA004787,AARA004796,AARA006788,AARA010291,AARA010295,AARA016388,AARA017838,AARA017864,AARA018219,AARA018604,	75	3.48	10.96	7.485e-06	0.000281623	0.00225299	GO:CC
GO:0097060	synaptic membrane	16	12	AARA001929,AARA002608,AARA004787,AARA004796,AARA006788,AARA010291,AARA010295,AARA016388,AARA017838,AARA017864,AARA018219,AARA018604,	75	3.48	10.96	7.485e-06	0.000281623	0.00225299	GO:CC
GO:1902495	transmembrane transporter complex	36	20	AARA000559,AARA003282,AARA004210,AARA004282,AARA004284,AARA004742,AARA004925,AARA005099,AARA005568,AARA007746,AARA009364,AARA010112,AARA010592,AARA011327,AARA011346,AARA011989,AARA012058,AARA017830,AARA018145,AARA018169,	55.6	2.57	4.58	8.60247e-06	0.000287705	0.00258934	GO:CC
GO:0015085	calcium ion transmembrane transporter activity	20	14	AARA004282,AARA004284,AARA004675,AARA004679,AARA005099,AARA007221,AARA008356,AARA008956,AARA009059,AARA011132,AARA011327,AARA016735,AARA018145,AARA018204,	70	3.24	8.53	4.66161e-06	0.00015913	0.00350087	GO:MF
PWY-3781__PK__MetaCyc	aerobic respiration I (cytochrome c)	27	17	AARA000995,AARA002162,AARA002536,AARA006772,AARA007930,AARA008183,AARA008338,AARA009261,AARA009515,AARA009637,AARA010282,AARA010871,AARA011964,AARA016307,AARA016986,AARA017483,AARA018031,	63	3.01	6.61	2.31648e-06	0.0019994	0.00406775	MetaCyc
GO:0015399	primary active transmembrane transporter activity	70	32	AARA000462,AARA000567,AARA000645,AARA000995,AARA001171,AARA002536,AARA002778,AARA004060,AARA004702,AARA005349,AARA005759,AARA006693,AARA006877,AARA008183,AARA008338,AARA009059,AARA009515,AARA010871,AARA010945,AARA011852,AARA011964,AARA014262,AARA016307,AARA016433,AARA016434,AARA016661,AARA016791,AARA016986,AARA017298,AARA017483,AARA017514,AARA017516,	45.7	2.12	3.09	5.48107e-06	0.000178969	0.00411628	GO:MF
GO:1990351	transporter complex	37	20	AARA000559,AARA003282,AARA004210,AARA004282,AARA004284,AARA004742,AARA004925,AARA005099,AARA005568,AARA007746,AARA009364,AARA010112,AARA010592,AARA011327,AARA011346,AARA011989,AARA012058,AARA017830,AARA018145,AARA018169,	54.1	2.5	4.31	1.49413e-05	0.000449735	0.00449735	GO:CC
PWY-6692__PK__MetaCyc	Fe(II) oxidation	25	16	AARA000995,AARA002162,AARA002536,AARA006772,AARA008183,AARA008338,AARA009261,AARA009515,AARA009637,AARA010282,AARA010871,AARA011964,AARA016307,AARA016986,AARA017483,AARA018031,	64	3.05	6.9	3.41583e-06	0.0019994	0.0059982	MetaCyc
GO:0045259	proton-transporting ATP synthase complex	17	12	AARA003045,AARA003202,AARA005160,AARA005570,AARA006037,AARA010598,AARA011635,AARA011817,AARA011890,AARA012038,AARA015629,AARA015724,	70.6	3.27	8.77	2.04328e-05	0.000559116	0.00615028	GO:CC
GO:0015078	proton transmembrane transporter activity	50	25	AARA001171,AARA002536,AARA003045,AARA003202,AARA005160,AARA005349,AARA005570,AARA006657,AARA006693,AARA008183,AARA009515,AARA010322,AARA010598,AARA010871,AARA011635,AARA011817,AARA011852,AARA011890,AARA011964,AARA012038,AARA014262,AARA015629,AARA015724,AARA016307,AARA017483,	50	2.32	3.67	8.23509e-06	0.00025769	0.00618455	GO:MF
GO:0006099	tricarboxylic acid cycle	20	14	AARA000875,AARA002634,AARA004119,AARA006747,AARA007930,AARA009034,AARA009755,AARA010435,AARA012050,AARA015591,AARA015828,AARA015976,AARA016001,AARA018625,	70	3.24	8.53	4.66161e-06	0.0003447	0.00620461	GO:BP
GO:0046873	metal ion transmembrane transporter activity	118	46	AARA000386,AARA001095,AARA002922,AARA003705,AARA003987,AARA004008,AARA004129,AARA004282,AARA004284,AARA004400,AARA004675,AARA004679,AARA004858,AARA004925,AARA005099,AARA005617,AARA005825,AARA006717,AARA006833,AARA007221,AARA007746,AARA008356,AARA008907,AARA008956,AARA009059,AARA009364,AARA010592,AARA011132,AARA011327,AARA012058,AARA015923,AARA016735,AARA016776,AARA016807,AARA016926,AARA017138,AAR…	39	1.81	2.35	1.20031e-05	0.000360574	0.00901435	GO:MF
GO:0015985	energy coupled proton transport, down electrochemical gradient	16	12	AARA003045,AARA003202,AARA005160,AARA005570,AARA006657,AARA010598,AARA011635,AARA011817,AARA011890,AARA012038,AARA015629,AARA015724,	75	3.48	10.96	7.485e-06	0.000474406	0.00996254	GO:BP
GO:0015986	ATP synthesis coupled proton transport	16	12	AARA003045,AARA003202,AARA005160,AARA005570,AARA006657,AARA010598,AARA011635,AARA011817,AARA011890,AARA012038,AARA015629,AARA015724,	75	3.48	10.96	7.485e-06	0.000474406	0.00996254	GO:BP
GO:0006754	ATP biosynthetic process	16	12	AARA003045,AARA003202,AARA005160,AARA005570,AARA006657,AARA010598,AARA011635,AARA011817,AARA011890,AARA012038,AARA015629,AARA015724,	75	3.48	10.96	7.485e-06	0.000474406	0.00996254	GO:BP
GO:0005886	plasma membrane	206	69	AARA000559,AARA000807,AARA000914,AARA001245,AARA001929,AARA002036,AARA002608,AARA002767,AARA002769,AARA002770,AARA003018,AARA003735,AARA004210,AARA004282,AARA004284,AARA004787,AARA004796,AARA004822,AARA004848,AARA004925,AARA005099,AARA005798,AARA006095,AARA006112,AARA006433,AARA006788,AARA007199,AARA007283,AARA007746,AARA008602,AARA008823,AARA009010,AARA009168,AARA009364,AARA009500,AARA009630,AAR…	33.5	1.55	1.86	4.35025e-05	0.00109119	0.0130943	GO:CC
PWY-7782__PK__MetaCyc	plasmalogen biosynthesis	77	33	AARA000609,AARA001351,AARA001802,AARA001803,AARA002114,AARA003390,AARA004382,AARA004422,AARA005169,AARA005203,AARA005742,AARA006036,AARA006675,AARA006929,AARA006996,AARA007649,AARA007987,AARA008200,AARA008922,AARA009344,AARA009345,AARA009889,AARA010192,AARA010272,AARA010314,AARA015807,AARA016557,AARA017326,AARA017468,AARA017520,AARA018029,AARA018115,AARA018683,	42.9	2.05	2.96	8.36531e-06	0.00367237	0.0146895	MetaCyc
GO:0006810	transport	864	237	AARA000072,AARA000308,AARA000462,AARA000559,AARA000567,AARA000756,AARA000798,AARA000814,AARA001040,AARA001074,AARA001095,AARA001142,AARA001147,AARA001273,AARA001401,AARA001403,AARA001431,AARA001442,AARA001631,AARA001652,AARA001678,AARA001712,AARA001734,AARA001870,AARA001929,AARA001996,AARA002079,AARA002284,AARA002308,AARA002379,AARA002472,AARA002536,AARA002586,AARA002608,AARA002741,AARA002778,AAR…	27.4	1.27	1.42	1.10717e-05	0.000669838	0.0147364	GO:BP
GO:0016310	phosphorylation	292	94	AARA000179,AARA000272,AARA000448,AARA000517,AARA000524,AARA001106,AARA001121,AARA001139,AARA001272,AARA001416,AARA001873,AARA001931,AARA002074,AARA002078,AARA002081,AARA002289,AARA002468,AARA002649,AARA002811,AARA002974,AARA003172,AARA003177,AARA003191,AARA003258,AARA003262,AARA003328,AARA003671,AARA003950,AARA004139,AARA004782,AARA004808,AARA004832,AARA005006,AARA005262,AARA005348,AARA005459,AAR…	32.2	1.49	1.76	1.23746e-05	0.000716114	0.0164706	GO:BP
GO:0098590	plasma membrane region	21	13	AARA001929,AARA002608,AARA004787,AARA004796,AARA004848,AARA006788,AARA010291,AARA010295,AARA016388,AARA017838,AARA017864,AARA018219,AARA018604,	61.9	2.87	5.94	7.39453e-05	0.00171212	0.0222575	GO:CC
GO:0051234	establishment of localization	871	237	AARA000072,AARA000308,AARA000462,AARA000559,AARA000567,AARA000756,AARA000798,AARA000814,AARA001040,AARA001074,AARA001095,AARA001142,AARA001147,AARA001273,AARA001401,AARA001403,AARA001431,AARA001442,AARA001631,AARA001652,AARA001678,AARA001712,AARA001734,AARA001870,AARA001929,AARA001996,AARA002079,AARA002284,AARA002308,AARA002379,AARA002472,AARA002536,AARA002586,AARA002608,AARA002741,AARA002778,AAR…	27.2	1.26	1.41	2.03766e-05	0.00113005	0.0271212	GO:BP
GO:0034702	ion channel complex	24	14	AARA000559,AARA004282,AARA004284,AARA004742,AARA004925,AARA005099,AARA007746,AARA009364,AARA010592,AARA011327,AARA012058,AARA017830,AARA018145,AARA018169,	58.3	2.7	5.12	9.72932e-05	0.0020918	0.0292853	GO:CC
GO:0019693	ribose phosphate metabolic process	71	31	AARA000524,AARA000976,AARA001873,AARA002074,AARA002974,AARA003045,AARA003202,AARA003258,AARA003262,AARA004072,AARA004822,AARA004857,AARA005160,AARA005348,AARA005570,AARA005909,AARA006657,AARA008205,AARA010544,AARA010598,AARA010614,AARA010799,AARA011366,AARA011635,AARA011817,AARA011890,AARA012025,AARA012038,AARA015629,AARA015724,AARA017110,	43.7	2.02	2.85	2.39202e-05	0.00122453	0.0318378	GO:BP
GO:0009259	ribonucleotide metabolic process	71	31	AARA000524,AARA000976,AARA001873,AARA002074,AARA002974,AARA003045,AARA003202,AARA003258,AARA003262,AARA004072,AARA004822,AARA004857,AARA005160,AARA005348,AARA005570,AARA005909,AARA006657,AARA008205,AARA010544,AARA010598,AARA010614,AARA010799,AARA011366,AARA011635,AARA011817,AARA011890,AARA012025,AARA012038,AARA015629,AARA015724,AARA017110,	43.7	2.02	2.85	2.39202e-05	0.00122453	0.0318378	GO:BP
GO:0022824	transmitter-gated ion channel activity	23	14	AARA001929,AARA002608,AARA004787,AARA004796,AARA006788,AARA007199,AARA010291,AARA010295,AARA016388,AARA017838,AARA017864,AARA017898,AARA018219,AARA018604,	60.9	2.82	5.69	5.0561e-05	0.00140634	0.0379713	GO:MF
GO:0022835	transmitter-gated channel activity	23	14	AARA001929,AARA002608,AARA004787,AARA004796,AARA006788,AARA007199,AARA010291,AARA010295,AARA016388,AARA017838,AARA017864,AARA017898,AARA018219,AARA018604,	60.9	2.82	5.69	5.0561e-05	0.00140634	0.0379713	GO:MF
GO:0005753	mitochondrial proton-transporting ATP synthase complex	10	8	AARA005570,AARA006037,AARA010598,AARA011635,AARA011817,AARA011890,AARA015629,AARA015724,	80	3.71	14.59	0.000136968	0.0027485	0.0412274	GO:CC
GO:0022904	respiratory electron transport chain	13	10	AARA003282,AARA003908,AARA004702,AARA005568,AARA005778,AARA006693,AARA007627,AARA009246,AARA011346,AARA016986,	76.9	3.56	12.17	3.2086e-05	0.00155746	0.0427064	GO:BP
GO:0070469	respirasome	17	11	AARA002536,AARA003282,AARA004702,AARA005568,AARA006693,AARA009034,AARA009246,AARA009515,AARA010945,AARA011346,AARA011852,	64.7	3	6.69	0.000154399	0.00277383	0.0464742	GO:CC
GO:0009199	ribonucleoside triphosphate metabolic process	20	13	AARA002974,AARA003045,AARA003202,AARA005160,AARA005570,AARA006657,AARA010598,AARA011635,AARA011817,AARA011890,AARA012038,AARA015629,AARA015724,	65	3.01	6.79	3.51043e-05	0.00155746	0.0467239	GO:BP
GO:0009142	nucleoside triphosphate biosynthetic process	20	13	AARA002974,AARA003045,AARA003202,AARA005160,AARA005570,AARA006657,AARA010598,AARA011635,AARA011817,AARA011890,AARA012038,AARA015629,AARA015724,	65	3.01	6.79	3.51043e-05	0.00155746	0.0467239	GO:BP
GO:0009201	ribonucleoside triphosphate biosynthetic process	20	13	AARA002974,AARA003045,AARA003202,AARA005160,AARA005570,AARA006657,AARA010598,AARA011635,AARA011817,AARA011890,AARA012038,AARA015629,AARA015724,	65	3.01	6.79	3.51043e-05	0.00155746	0.0467239	GO:BP
GO:0098797	plasma membrane protein complex	42	20	AARA003018,AARA004210,AARA004282,AARA004284,AARA004848,AARA004925,AARA005099,AARA007746,AARA009168,AARA009364,AARA010112,AARA010592,AARA010641,AARA011327,AARA011667,AARA011989,AARA012058,AARA017830,AARA018145,AARA018169,	47.6	2.21	3.33	0.000156661	0.00277383	0.047155	GO:CC

## Sheet: Downregulated Enrichments
ID	Name	Bgd count	Result count	Result gene list	Pct of bgd	Fold enrichment	Odds ratio	P-value	Benjamini	Bonferroni	Type
GO:0005622	intracellular anatomical structure	1909	717	AARA000029,AARA000034,AARA000044,AARA000057,AARA000060,AARA000065,AARA000070,AARA000107,AARA000134,AARA000167,AARA000169,AARA000199,AARA000263,AARA000267,AARA000311,AARA000358,AARA000404,AARA000413,AARA000442,AARA000474,AARA000475,AARA000477,AARA000479,AARA000493,AARA000568,AARA000571,AARA000642,AARA000652,AARA000657,AARA000660,AARA000703,AARA000723,AARA000737,AARA000787,AARA000818,AARA000874,AAR…	37.6	1.55	2.3	1.80622e-49	6.22528e-47	7.44161e-47	GO:CC
GO:0043231	intracellular membrane-bounded organelle	1388	563	AARA000034,AARA000044,AARA000057,AARA000060,AARA000065,AARA000070,AARA000107,AARA000167,AARA000199,AARA000263,AARA000267,AARA000311,AARA000358,AARA000404,AARA000413,AARA000442,AARA000474,AARA000475,AARA000477,AARA000479,AARA000568,AARA000571,AARA000642,AARA000652,AARA000657,AARA000660,AARA000703,AARA000723,AARA000787,AARA000818,AARA000874,AARA000902,AARA000924,AARA001051,AARA001060,AARA001159,AAR…	40.6	1.68	2.52	3.02198e-49	6.22528e-47	1.24506e-46	GO:CC
GO:0034641	cellular nitrogen compound metabolic process	903	400	AARA000029,AARA000044,AARA000057,AARA000065,AARA000070,AARA000164,AARA000169,AARA000201,AARA000278,AARA000359,AARA000474,AARA000493,AARA000565,AARA000652,AARA000657,AARA000703,AARA000737,AARA000748,AARA000786,AARA000819,AARA000864,AARA000874,AARA000955,AARA000956,AARA001196,AARA001206,AARA001233,AARA001234,AARA001237,AARA001258,AARA001320,AARA001344,AARA001375,AARA001382,AARA001426,AARA001429,AAR…	44.3	1.83	2.81	1.46127e-44	1.3993e-41	2.54114e-41	GO:BP
GO:0090304	nucleic acid metabolic process	536	275	AARA000044,AARA000057,AARA000070,AARA000164,AARA000278,AARA000359,AARA000474,AARA000565,AARA000652,AARA000703,AARA000748,AARA000786,AARA000819,AARA000864,AARA000874,AARA000955,AARA001196,AARA001206,AARA001233,AARA001234,AARA001237,AARA001258,AARA001344,AARA001375,AARA001382,AARA001426,AARA001429,AARA001492,AARA001529,AARA001534,AARA001611,AARA001630,AARA001701,AARA001755,AARA001852,AARA001855,AAR…	51.3	2.12	3.62	1.60931e-44	1.3993e-41	2.7986e-41	GO:BP
GO:0046483	heterocycle metabolic process	711	333	AARA000044,AARA000057,AARA000070,AARA000164,AARA000169,AARA000201,AARA000278,AARA000359,AARA000474,AARA000565,AARA000652,AARA000703,AARA000748,AARA000786,AARA000819,AARA000864,AARA000874,AARA000955,AARA001196,AARA001206,AARA001233,AARA001234,AARA001237,AARA001258,AARA001320,AARA001344,AARA001375,AARA001382,AARA001426,AARA001429,AARA001492,AARA001529,AARA001534,AARA001611,AARA001630,AARA001701,AAR…	46.8	1.94	3.07	5.82397e-43	3.37596e-40	1.01279e-39	GO:BP
GO:0006725	cellular aromatic compound metabolic process	712	332	AARA000044,AARA000057,AARA000070,AARA000164,AARA000169,AARA000201,AARA000278,AARA000359,AARA000474,AARA000565,AARA000652,AARA000703,AARA000748,AARA000786,AARA000819,AARA000864,AARA000874,AARA000955,AARA001196,AARA001206,AARA001233,AARA001234,AARA001237,AARA001258,AARA001320,AARA001344,AARA001375,AARA001382,AARA001426,AARA001429,AARA001492,AARA001529,AARA001534,AARA001611,AARA001630,AARA001701,AAR…	46.6	1.93	3.04	2.60175e-42	1.13111e-39	4.52445e-39	GO:BP
GO:1901360	organic cyclic compound metabolic process	725	336	AARA000044,AARA000057,AARA000070,AARA000164,AARA000169,AARA000201,AARA000278,AARA000359,AARA000474,AARA000565,AARA000652,AARA000703,AARA000748,AARA000786,AARA000819,AARA000864,AARA000874,AARA000955,AARA001196,AARA001206,AARA001233,AARA001234,AARA001237,AARA001258,AARA001320,AARA001344,AARA001375,AARA001382,AARA001426,AARA001429,AARA001492,AARA001529,AARA001534,AARA001611,AARA001630,AARA001701,AAR…	46.3	1.92	3.01	3.94909e-42	1.37349e-39	6.86747e-39	GO:BP
GO:0043229	intracellular organelle	1675	626	AARA000034,AARA000044,AARA000057,AARA000060,AARA000065,AARA000070,AARA000107,AARA000167,AARA000199,AARA000263,AARA000267,AARA000311,AARA000358,AARA000404,AARA000413,AARA000442,AARA000474,AARA000475,AARA000477,AARA000479,AARA000493,AARA000568,AARA000571,AARA000642,AARA000652,AARA000657,AARA000660,AARA000703,AARA000723,AARA000737,AARA000787,AARA000818,AARA000874,AARA000902,AARA000924,AARA000956,AAR…	37.4	1.54	2.21	4.29476e-41	5.65309e-39	1.76944e-38	GO:CC
GO:0043226	organelle	1683	628	AARA000034,AARA000044,AARA000057,AARA000060,AARA000065,AARA000070,AARA000107,AARA000167,AARA000199,AARA000263,AARA000267,AARA000311,AARA000358,AARA000404,AARA000413,AARA000442,AARA000474,AARA000475,AARA000477,AARA000479,AARA000493,AARA000568,AARA000571,AARA000642,AARA000652,AARA000657,AARA000660,AARA000703,AARA000723,AARA000737,AARA000787,AARA000818,AARA000874,AARA000902,AARA000924,AARA000956,AAR…	37.3	1.54	2.2	5.48844e-41	5.65309e-39	2.26124e-38	GO:CC
GO:0006139	nucleobase-containing compound metabolic process	675	315	AARA000044,AARA000057,AARA000070,AARA000164,AARA000169,AARA000278,AARA000359,AARA000474,AARA000565,AARA000652,AARA000703,AARA000748,AARA000786,AARA000819,AARA000864,AARA000874,AARA000955,AARA001196,AARA001206,AARA001233,AARA001234,AARA001237,AARA001258,AARA001320,AARA001344,AARA001375,AARA001382,AARA001426,AARA001429,AARA001492,AARA001529,AARA001534,AARA001611,AARA001630,AARA001701,AARA001755,AAR…	46.7	1.93	3.03	3.90031e-40	1.13044e-37	6.78264e-37	GO:BP
GO:0005634	nucleus	949	392	AARA000044,AARA000070,AARA000107,AARA000167,AARA000199,AARA000263,AARA000358,AARA000404,AARA000413,AARA000442,AARA000474,AARA000475,AARA000477,AARA000568,AARA000571,AARA000652,AARA000660,AARA000703,AARA000787,AARA000818,AARA000874,AARA000902,AARA000924,AARA001196,AARA001237,AARA001274,AARA001317,AARA001321,AARA001323,AARA001344,AARA001375,AARA001415,AARA001426,AARA001429,AARA001490,AARA001511,AAR…	41.3	1.71	2.46	5.07455e-35	4.18143e-33	2.09071e-32	GO:CC
GO:0010467	gene expression	533	254	AARA000029,AARA000044,AARA000070,AARA000278,AARA000359,AARA000493,AARA000565,AARA000652,AARA000657,AARA000703,AARA000737,AARA000748,AARA000787,AARA000819,AARA000864,AARA000874,AARA000955,AARA000956,AARA001196,AARA001206,AARA001234,AARA001237,AARA001258,AARA001344,AARA001375,AARA001529,AARA001534,AARA001610,AARA001614,AARA001701,AARA001832,AARA001855,AARA001974,AARA002005,AARA002135,AARA002136,AAR…	47.7	1.97	3.09	4.91828e-34	1.22184e-31	8.55289e-31	GO:BP
GO:0016070	RNA metabolic process	386	201	AARA000044,AARA000070,AARA000164,AARA000278,AARA000359,AARA000565,AARA000652,AARA000703,AARA000748,AARA000786,AARA000819,AARA000864,AARA000874,AARA000955,AARA001196,AARA001206,AARA001233,AARA001234,AARA001237,AARA001258,AARA001344,AARA001375,AARA001492,AARA001529,AARA001534,AARA001701,AARA001855,AARA001974,AARA002005,AARA002136,AARA002276,AARA002383,AARA002413,AARA002475,AARA002841,AARA002852,AAR…	52.1	2.15	3.64	1.38389e-33	3.00824e-31	2.40659e-30	GO:BP
GO:0044237	cellular metabolic process	1908	665	AARA000029,AARA000042,AARA000044,AARA000057,AARA000065,AARA000070,AARA000101,AARA000164,AARA000167,AARA000169,AARA000172,AARA000180,AARA000201,AARA000278,AARA000311,AARA000359,AARA000404,AARA000468,AARA000474,AARA000493,AARA000565,AARA000652,AARA000657,AARA000668,AARA000703,AARA000737,AARA000748,AARA000786,AARA000819,AARA000864,AARA000874,AARA000902,AARA000955,AARA000956,AARA000999,AARA001051,AAR…	34.9	1.44	1.96	1.71843e-32	3.32039e-30	2.98835e-29	GO:BP
GO:0034645	cellular macromolecule biosynthetic process	441	199	AARA000029,AARA000070,AARA000167,AARA000278,AARA000311,AARA000359,AARA000404,AARA000493,AARA000737,AARA000819,AARA000864,AARA000955,AARA000956,AARA001205,AARA001206,AARA001234,AARA001237,AARA001258,AARA001316,AARA001382,AARA001529,AARA001610,AARA001611,AARA001614,AARA001636,AARA001701,AARA001755,AARA001832,AARA001874,AARA002005,AARA002138,AARA002407,AARA002413,AARA002569,AARA002638,AARA002714,AAR…	45.1	1.86	2.73	5.513e-23	9.58712e-21	9.58712e-20	GO:BP
GO:0009059	macromolecule biosynthetic process	442	199	AARA000029,AARA000070,AARA000167,AARA000278,AARA000311,AARA000359,AARA000404,AARA000493,AARA000737,AARA000819,AARA000864,AARA000955,AARA000956,AARA001205,AARA001206,AARA001234,AARA001237,AARA001258,AARA001316,AARA001382,AARA001529,AARA001610,AARA001611,AARA001614,AARA001636,AARA001701,AARA001755,AARA001832,AARA001874,AARA002005,AARA002138,AARA002407,AARA002413,AARA002569,AARA002638,AARA002714,AAR…	45	1.86	2.72	7.72458e-23	1.22119e-20	1.34331e-19	GO:BP
GO:0140513	nuclear protein-containing complex	217	117	AARA000044,AARA000070,AARA000167,AARA000358,AARA000413,AARA000442,AARA000652,AARA000703,AARA000787,AARA000924,AARA001196,AARA001237,AARA001274,AARA001344,AARA001713,AARA001966,AARA001974,AARA001986,AARA002135,AARA002383,AARA002413,AARA002475,AARA002954,AARA003064,AARA003243,AARA003440,AARA003441,AARA003455,AARA003470,AARA003471,AARA003554,AARA003870,AARA003889,AARA003896,AARA003937,AARA004143,AAR…	53.9	2.23	3.81	1.70969e-21	1.17399e-19	7.04391e-19	GO:CC
GO:0044249	cellular biosynthetic process	684	273	AARA000029,AARA000070,AARA000167,AARA000169,AARA000278,AARA000311,AARA000359,AARA000404,AARA000493,AARA000737,AARA000819,AARA000864,AARA000955,AARA000956,AARA001051,AARA001205,AARA001206,AARA001234,AARA001237,AARA001258,AARA001316,AARA001382,AARA001415,AARA001529,AARA001610,AARA001611,AARA001614,AARA001636,AARA001701,AARA001755,AARA001832,AARA001845,AARA001874,AARA002005,AARA002031,AARA002034,AAR…	39.9	1.65	2.23	2.00686e-21	2.90827e-19	3.48992e-18	GO:BP
GO:0032991	protein-containing complex	751	291	AARA000029,AARA000044,AARA000070,AARA000134,AARA000164,AARA000167,AARA000169,AARA000278,AARA000358,AARA000404,AARA000413,AARA000442,AARA000652,AARA000657,AARA000660,AARA000703,AARA000723,AARA000737,AARA000787,AARA000819,AARA000924,AARA001196,AARA001237,AARA001274,AARA001344,AARA001445,AARA001489,AARA001495,AARA001529,AARA001587,AARA001611,AARA001701,AARA001713,AARA001755,AARA001765,AARA001912,AAR…	38.7	1.6	2.13	1.49792e-20	8.81633e-19	6.17143e-18	GO:CC
GO:0044260	cellular macromolecule metabolic process	1161	413	AARA000029,AARA000057,AARA000070,AARA000164,AARA000167,AARA000172,AARA000180,AARA000278,AARA000311,AARA000359,AARA000404,AARA000468,AARA000474,AARA000493,AARA000657,AARA000668,AARA000737,AARA000819,AARA000864,AARA000902,AARA000955,AARA000956,AARA001176,AARA001205,AARA001206,AARA001233,AARA001234,AARA001236,AARA001237,AARA001258,AARA001316,AARA001323,AARA001378,AARA001382,AARA001426,AARA001429,AAR…	35.6	1.47	1.89	7.51503e-21	1.00528e-18	1.30686e-17	GO:BP
GO:0003676	nucleic acid binding	1329	459	AARA000029,AARA000053,AARA000070,AARA000100,AARA000134,AARA000167,AARA000181,AARA000263,AARA000346,AARA000358,AARA000359,AARA000456,AARA000474,AARA000475,AARA000477,AARA000571,AARA000652,AARA000660,AARA000666,AARA000677,AARA000684,AARA000786,AARA000818,AARA000843,AARA000874,AARA000881,AARA000882,AARA001116,AARA001163,AARA001196,AARA001205,AARA001233,AARA001258,AARA001296,AARA001317,AARA001323,AAR…	34.5	1.43	1.82	2.40259e-20	2.19116e-17	2.19116e-17	GO:MF
GO:0006396	RNA processing	211	113	AARA000044,AARA000565,AARA000652,AARA000703,AARA000748,AARA000874,AARA001196,AARA001344,AARA001375,AARA001534,AARA001855,AARA001974,AARA002136,AARA002383,AARA002475,AARA002962,AARA002968,AARA003128,AARA003243,AARA003371,AARA003455,AARA003700,AARA003876,AARA003877,AARA004026,AARA004143,AARA004260,AARA004317,AARA004359,AARA004468,AARA004542,AARA004574,AARA004576,AARA004773,AARA004846,AARA004873,AAR…	53.6	2.21	3.75	1.74054e-20	2.162e-18	3.0268e-17	GO:BP
GO:0009058	biosynthetic process	742	287	AARA000029,AARA000070,AARA000167,AARA000169,AARA000278,AARA000311,AARA000359,AARA000404,AARA000493,AARA000737,AARA000819,AARA000864,AARA000955,AARA000956,AARA001051,AARA001088,AARA001205,AARA001206,AARA001234,AARA001237,AARA001258,AARA001316,AARA001382,AARA001415,AARA001529,AARA001610,AARA001611,AARA001614,AARA001636,AARA001701,AARA001755,AARA001832,AARA001845,AARA001874,AARA002005,AARA002031,AAR…	38.7	1.6	2.12	3.90581e-20	4.52814e-18	6.79221e-17	GO:BP
GO:1901576	organic substance biosynthetic process	713	276	AARA000029,AARA000070,AARA000167,AARA000169,AARA000278,AARA000311,AARA000359,AARA000404,AARA000493,AARA000737,AARA000819,AARA000864,AARA000955,AARA000956,AARA001051,AARA001205,AARA001206,AARA001234,AARA001237,AARA001258,AARA001316,AARA001382,AARA001415,AARA001529,AARA001610,AARA001611,AARA001614,AARA001636,AARA001701,AARA001755,AARA001832,AARA001845,AARA001874,AARA002005,AARA002031,AARA002034,AAR…	38.7	1.6	2.12	2.02622e-19	2.20225e-17	3.5236e-16	GO:BP
GO:0006259	DNA metabolic process	170	95	AARA000057,AARA000070,AARA000167,AARA000404,AARA000474,AARA001205,AARA001382,AARA001426,AARA001429,AARA001611,AARA001630,AARA001636,AARA001755,AARA001852,AARA001874,AARA002340,AARA002638,AARA002678,AARA002852,AARA003035,AARA003128,AARA003270,AARA003284,AARA003414,AARA003557,AARA003558,AARA003756,AARA003870,AARA004154,AARA004172,AARA004253,AARA004279,AARA004280,AARA004387,AARA004490,AARA004685,AAR…	55.9	2.31	4.1	4.32596e-19	4.42521e-17	7.52285e-16	GO:BP
GO:0070013	intracellular organelle lumen	160	87	AARA000034,AARA000070,AARA000167,AARA000358,AARA000413,AARA000442,AARA000642,AARA000723,AARA000874,AARA000924,AARA001237,AARA001274,AARA001626,AARA001832,AARA001966,AARA001986,AARA002413,AARA002576,AARA002852,AARA003062,AARA003064,AARA003294,AARA003440,AARA003470,AARA003889,AARA004058,AARA004344,AARA004501,AARA004542,AARA004967,AARA005053,AARA005214,AARA005294,AARA005322,AARA005893,AARA005939,AAR…	54.4	2.25	3.84	1.3705e-16	5.64644e-15	5.64644e-14	GO:CC
GO:0031974	membrane-enclosed lumen	160	87	AARA000034,AARA000070,AARA000167,AARA000358,AARA000413,AARA000442,AARA000642,AARA000723,AARA000874,AARA000924,AARA001237,AARA001274,AARA001626,AARA001832,AARA001966,AARA001986,AARA002413,AARA002576,AARA002852,AARA003062,AARA003064,AARA003294,AARA003440,AARA003470,AARA003889,AARA004058,AARA004344,AARA004501,AARA004542,AARA004967,AARA005053,AARA005214,AARA005294,AARA005322,AARA005893,AARA005939,AAR…	54.4	2.25	3.84	1.3705e-16	5.64644e-15	5.64644e-14	GO:CC
GO:0043233	organelle lumen	160	87	AARA000034,AARA000070,AARA000167,AARA000358,AARA000413,AARA000442,AARA000642,AARA000723,AARA000874,AARA000924,AARA001237,AARA001274,AARA001626,AARA001832,AARA001966,AARA001986,AARA002413,AARA002576,AARA002852,AARA003062,AARA003064,AARA003294,AARA003440,AARA003470,AARA003889,AARA004058,AARA004344,AARA004501,AARA004542,AARA004967,AARA005053,AARA005214,AARA005294,AARA005322,AARA005893,AARA005939,AAR…	54.4	2.25	3.84	1.3705e-16	5.64644e-15	5.64644e-14	GO:CC
GO:0005737	cytoplasm	764	282	AARA000029,AARA000034,AARA000057,AARA000060,AARA000065,AARA000267,AARA000311,AARA000479,AARA000568,AARA000642,AARA000657,AARA000723,AARA000874,AARA000955,AARA001051,AARA001060,AARA001159,AARA001193,AARA001316,AARA001415,AARA001428,AARA001445,AARA001449,AARA001529,AARA001550,AARA001587,AARA001604,AARA001610,AARA001667,AARA001700,AARA001765,AARA001775,AARA001832,AARA001912,AARA001934,AARA002034,AAR…	36.9	1.53	1.95	1.59024e-16	5.95616e-15	6.55177e-14	GO:CC
GO:0033554	cellular response to stress	118	70	AARA000057,AARA000070,AARA000101,AARA000902,AARA001382,AARA001426,AARA001429,AARA001630,AARA001755,AARA001852,AARA001874,AARA002340,AARA002678,AARA002852,AARA003128,AARA003270,AARA003284,AARA003320,AARA003414,AARA003870,AARA004154,AARA004172,AARA004253,AARA004344,AARA004490,AARA004685,AARA004762,AARA004937,AARA005276,AARA005443,AARA005939,AARA006202,AARA006412,AARA006438,AARA006444,AARA006679,AAR…	59.3	2.45	4.68	2.97154e-16	2.87084e-14	5.16751e-13	GO:BP
GO:0006974	cellular response to DNA damage stimulus	106	65	AARA000057,AARA000070,AARA001382,AARA001426,AARA001429,AARA001630,AARA001755,AARA001852,AARA001874,AARA002340,AARA002678,AARA002852,AARA003128,AARA003270,AARA003284,AARA003414,AARA003870,AARA004154,AARA004172,AARA004253,AARA004344,AARA004490,AARA004685,AARA004762,AARA004937,AARA005276,AARA005443,AARA006202,AARA006412,AARA006438,AARA006444,AARA006679,AARA007070,AARA007108,AARA007361,AARA008001,AAR…	61.3	2.53	5.08	3.38246e-16	3.09584e-14	5.8821e-13	GO:BP
GO:0006281	DNA repair	97	60	AARA000057,AARA000070,AARA001382,AARA001426,AARA001429,AARA001630,AARA001755,AARA001852,AARA001874,AARA002340,AARA002678,AARA002852,AARA003128,AARA003270,AARA003284,AARA003414,AARA003870,AARA004154,AARA004172,AARA004253,AARA004490,AARA004685,AARA004762,AARA005276,AARA005443,AARA006412,AARA006438,AARA006679,AARA007070,AARA007108,AARA007361,AARA008001,AARA008015,AARA008131,AARA009071,AARA009130,AAR…	61.9	2.56	5.19	2.64538e-15	2.30016e-13	4.60032e-12	GO:BP
GO:0140640	catalytic activity, acting on a nucleic acid	242	112	AARA000057,AARA000359,AARA000441,AARA000474,AARA000955,AARA001234,AARA001258,AARA001382,AARA001492,AARA001529,AARA001534,AARA001611,AARA001696,AARA001755,AARA001984,AARA002852,AARA003128,AARA003186,AARA003194,AARA003220,AARA003371,AARA003482,AARA003557,AARA003692,AARA003709,AARA003870,AARA004154,AARA004294,AARA004359,AARA004485,AARA004490,AARA004495,AARA004501,AARA004685,AARA004762,AARA004984,AAR…	46.3	1.91	2.79	2.71688e-14	1.2389e-11	2.47779e-11	GO:MF
GO:0008152	metabolic process	3139	908	AARA000029,AARA000042,AARA000044,AARA000057,AARA000065,AARA000070,AARA000101,AARA000164,AARA000167,AARA000169,AARA000172,AARA000180,AARA000181,AARA000201,AARA000237,AARA000278,AARA000311,AARA000347,AARA000359,AARA000404,AARA000468,AARA000472,AARA000474,AARA000493,AARA000565,AARA000632,AARA000649,AARA000652,AARA000657,AARA000661,AARA000668,AARA000670,AARA000688,AARA000703,AARA000705,AARA000737,AAR…	28.9	1.2	1.46	2.96486e-14	2.37909e-12	5.15589e-11	GO:BP
GO:0006260	DNA replication	59	42	AARA000167,AARA000404,AARA001205,AARA001382,AARA001611,AARA001636,AARA001755,AARA001874,AARA002638,AARA002852,AARA003035,AARA003414,AARA003557,AARA003558,AARA003756,AARA004279,AARA004280,AARA004387,AARA004762,AARA005358,AARA005571,AARA005641,AARA005893,AARA006540,AARA007108,AARA007130,AARA007150,AARA007151,AARA007454,AARA007709,AARA008052,AARA008874,AARA008984,AARA009463,AARA009513,AARA011210,AAR…	71.2	2.94	7.87	3.00977e-14	2.37909e-12	5.23399e-11	GO:BP
GO:0006807	nitrogen compound metabolic process	2233	675	AARA000029,AARA000044,AARA000057,AARA000065,AARA000070,AARA000164,AARA000169,AARA000172,AARA000180,AARA000201,AARA000278,AARA000311,AARA000359,AARA000468,AARA000472,AARA000474,AARA000493,AARA000565,AARA000632,AARA000652,AARA000657,AARA000668,AARA000703,AARA000705,AARA000737,AARA000748,AARA000786,AARA000819,AARA000864,AARA000874,AARA000902,AARA000955,AARA000956,AARA001176,AARA001196,AARA001206,AAR…	30.2	1.25	1.51	3.65288e-14	2.7619e-12	6.35236e-11	GO:BP
GO:0071704	organic substance metabolic process	2619	773	AARA000029,AARA000044,AARA000057,AARA000065,AARA000070,AARA000164,AARA000167,AARA000169,AARA000172,AARA000180,AARA000201,AARA000278,AARA000311,AARA000359,AARA000404,AARA000468,AARA000472,AARA000474,AARA000493,AARA000565,AARA000632,AARA000652,AARA000657,AARA000668,AARA000703,AARA000705,AARA000737,AARA000748,AARA000786,AARA000787,AARA000819,AARA000864,AARA000874,AARA000902,AARA000903,AARA000955,AAR…	29.5	1.22	1.48	8.15238e-14	5.90708e-12	1.4177e-10	GO:BP
GO:0044464	obsolete cell part	957	324	AARA000070,AARA000107,AARA000199,AARA000263,AARA000404,AARA000442,AARA000474,AARA000475,AARA000477,AARA000568,AARA000571,AARA000660,AARA000703,AARA000818,AARA000874,AARA000902,AARA001196,AARA001317,AARA001321,AARA001323,AARA001375,AARA001415,AARA001426,AARA001429,AARA001490,AARA001511,AARA001528,AARA001534,AARA001608,AARA001611,AARA001626,AARA001636,AARA001755,AARA001832,AARA001848,AARA001855,AAR…	33.9	1.4	1.71	6.71764e-13	2.30639e-11	2.76767e-10	GO:CC
GO:0031981	nuclear lumen	122	66	AARA000070,AARA000167,AARA000358,AARA000413,AARA000442,AARA000874,AARA000924,AARA001237,AARA001274,AARA001626,AARA001832,AARA001966,AARA001986,AARA002413,AARA002852,AARA003064,AARA003294,AARA003440,AARA003470,AARA003889,AARA004344,AARA004501,AARA004542,AARA004967,AARA005214,AARA005294,AARA005322,AARA005893,AARA005941,AARA006202,AARA006255,AARA006340,AARA006344,AARA006346,AARA006425,AARA006679,AAR…	54.1	2.24	3.77	9.15593e-13	2.90172e-11	3.77224e-10	GO:CC
GO:0044271	cellular nitrogen compound biosynthetic process	432	171	AARA000029,AARA000070,AARA000169,AARA000278,AARA000359,AARA000493,AARA000737,AARA000819,AARA000864,AARA000955,AARA000956,AARA001206,AARA001234,AARA001237,AARA001258,AARA001529,AARA001610,AARA001614,AARA001701,AARA001832,AARA002005,AARA002031,AARA002193,AARA002413,AARA002465,AARA002569,AARA002714,AARA002913,AARA003057,AARA003062,AARA003181,AARA003186,AARA003194,AARA003220,AARA003363,AARA003391,AAR…	39.6	1.64	2.14	2.81607e-13	1.95886e-11	4.89715e-10	GO:BP
GO:0034660	ncRNA metabolic process	141	74	AARA000565,AARA000748,AARA000955,AARA001234,AARA001258,AARA001344,AARA001375,AARA001492,AARA001529,AARA001855,AARA002841,AARA002962,AARA002968,AARA003128,AARA003194,AARA003371,AARA003692,AARA003877,AARA004026,AARA004294,AARA004359,AARA004468,AARA004495,AARA004542,AARA004873,AARA004984,AARA005214,AARA005294,AARA005314,AARA005749,AARA005894,AARA006006,AARA006346,AARA006390,AARA006722,AARA006809,AAR…	52.5	2.17	3.54	2.98739e-13	1.99811e-11	5.19507e-10	GO:BP
GO:0043170	macromolecule metabolic process	2003	607	AARA000029,AARA000044,AARA000057,AARA000070,AARA000164,AARA000167,AARA000172,AARA000180,AARA000278,AARA000311,AARA000359,AARA000404,AARA000468,AARA000472,AARA000474,AARA000493,AARA000565,AARA000632,AARA000652,AARA000657,AARA000668,AARA000703,AARA000705,AARA000737,AARA000748,AARA000786,AARA000787,AARA000819,AARA000864,AARA000874,AARA000902,AARA000955,AARA000956,AARA001176,AARA001196,AARA001205,AAR…	30.3	1.25	1.5	8.95814e-13	5.76971e-11	1.55782e-09	GO:BP
GO:0003723	RNA binding	347	142	AARA000029,AARA000053,AARA000100,AARA000134,AARA000652,AARA000666,AARA000684,AARA000786,AARA000843,AARA000874,AARA000881,AARA001196,AARA001233,AARA001258,AARA001428,AARA001534,AARA001696,AARA001832,AARA001915,AARA001974,AARA002085,AARA002086,AARA002136,AARA002276,AARA002475,AARA002569,AARA002663,AARA002925,AARA002962,AARA003030,AARA003181,AARA003194,AARA003294,AARA003363,AARA003371,AARA003391,AAR…	40.9	1.69	2.25	1.7552e-12	5.33582e-10	1.60075e-09	GO:MF
GO:0008270	zinc ion binding	417	163	AARA000070,AARA000263,AARA000358,AARA000475,AARA000477,AARA000571,AARA000818,AARA001196,AARA001317,AARA001323,AARA001490,AARA001528,AARA001608,AARA001688,AARA001848,AARA001969,AARA002090,AARA002175,AARA002244,AARA002264,AARA002324,AARA002368,AARA002880,AARA002983,AARA003054,AARA003150,AARA003207,AARA003721,AARA003833,AARA004105,AARA004294,AARA004355,AARA004440,AARA004501,AARA004515,AARA004533,AAR…	39.1	1.62	2.09	3.5794e-12	8.16104e-10	3.26441e-09	GO:MF
GO:0140098	catalytic activity, acting on RNA	141	71	AARA000359,AARA000441,AARA000955,AARA001234,AARA001258,AARA001492,AARA001529,AARA001534,AARA001696,AARA003186,AARA003194,AARA003220,AARA003371,AARA003482,AARA003692,AARA003709,AARA004294,AARA004359,AARA004485,AARA004495,AARA004501,AARA004984,AARA006006,AARA006064,AARA006390,AARA006405,AARA006509,AARA006722,AARA006930,AARA007031,AARA007194,AARA007454,AARA007559,AARA008013,AARA008501,AARA008711,AAR…	50.4	2.08	3.25	1.20529e-11	2.19844e-09	1.09922e-08	GO:MF
GO:0071840	cellular component organization or biogenesis	459	175	AARA000057,AARA000060,AARA000199,AARA000398,AARA000416,AARA000442,AARA000474,AARA000963,AARA001050,AARA001159,AARA001193,AARA001375,AARA001382,AARA001511,AARA001611,AARA001626,AARA001700,AARA001819,AARA001832,AARA001984,AARA002016,AARA002154,AARA002266,AARA002383,AARA002392,AARA002678,AARA002924,AARA003001,AARA003030,AARA003071,AARA003128,AARA003181,AARA003243,AARA003294,AARA003363,AARA003455,AAR…	38.1	1.58	2.01	6.75573e-12	4.19579e-10	1.17482e-08	GO:BP
GO:0044238	primary metabolic process	2442	713	AARA000029,AARA000044,AARA000057,AARA000065,AARA000070,AARA000164,AARA000169,AARA000172,AARA000180,AARA000201,AARA000278,AARA000311,AARA000359,AARA000468,AARA000472,AARA000474,AARA000493,AARA000565,AARA000632,AARA000652,AARA000657,AARA000668,AARA000703,AARA000705,AARA000737,AARA000748,AARA000786,AARA000819,AARA000864,AARA000874,AARA000902,AARA000903,AARA000955,AARA000956,AARA000999,AARA001176,AAR…	29.2	1.21	1.43	1.98169e-11	1.18833e-09	3.44615e-08	GO:BP
GO:0006950	response to stress	166	79	AARA000057,AARA000070,AARA000101,AARA000902,AARA001382,AARA001426,AARA001429,AARA001630,AARA001688,AARA001755,AARA001852,AARA001874,AARA002340,AARA002678,AARA002852,AARA003128,AARA003270,AARA003284,AARA003320,AARA003414,AARA003798,AARA003870,AARA004154,AARA004172,AARA004253,AARA004344,AARA004490,AARA004685,AARA004762,AARA004937,AARA005276,AARA005443,AARA005939,AARA006202,AARA006271,AARA006412,AAR…	47.6	1.97	2.91	3.2958e-11	1.91046e-09	5.73139e-08	GO:BP
GO:0006399	tRNA metabolic process	94	52	AARA000565,AARA000748,AARA000955,AARA001234,AARA001258,AARA001492,AARA001529,AARA001855,AARA002962,AARA002968,AARA003194,AARA003692,AARA003877,AARA004026,AARA004294,AARA004359,AARA004468,AARA004495,AARA004984,AARA005749,AARA005894,AARA006006,AARA006346,AARA006809,AARA006930,AARA007194,AARA007559,AARA007696,AARA007855,AARA008155,AARA008256,AARA008501,AARA008711,AARA009276,AARA009655,AARA009753,AAR…	55.3	2.29	3.95	7.9752e-11	4.47383e-09	1.38689e-07	GO:BP
GO:0044085	cellular component biogenesis	218	94	AARA000060,AARA000199,AARA000398,AARA000963,AARA001159,AARA001375,AARA001700,AARA001832,AARA002154,AARA002383,AARA002924,AARA003030,AARA003128,AARA003243,AARA003294,AARA003363,AARA003455,AARA003471,AARA003616,AARA003789,AARA004143,AARA004542,AARA004753,AARA004873,AARA004967,AARA005096,AARA005214,AARA005232,AARA005243,AARA005294,AARA005685,AARA005827,AARA005830,AARA005939,AARA005941,AARA005949,AAR…	43.1	1.78	2.43	4.22616e-10	2.29665e-08	7.34928e-07	GO:BP
GO:0016071	mRNA metabolic process	103	54	AARA000044,AARA000652,AARA000703,AARA000874,AARA001196,AARA001233,AARA001534,AARA001974,AARA002136,AARA002383,AARA002475,AARA003145,AARA003243,AARA003455,AARA003876,AARA004143,AARA004317,AARA004501,AARA004576,AARA004773,AARA004846,AARA005005,AARA005364,AARA005388,AARA005868,AARA006461,AARA007110,AARA007126,AARA007293,AARA007876,AARA008013,AARA008253,AARA008479,AARA008920,AARA009138,AARA009483,AAR…	52.4	2.17	3.51	5.15908e-10	2.64053e-08	8.97163e-07	GO:BP
GO:0034470	ncRNA processing	95	51	AARA000565,AARA000748,AARA001344,AARA001375,AARA001855,AARA002962,AARA002968,AARA003128,AARA003877,AARA004026,AARA004359,AARA004468,AARA004542,AARA004873,AARA004984,AARA005214,AARA005294,AARA005314,AARA005749,AARA005894,AARA006006,AARA006346,AARA006390,AARA006722,AARA006809,AARA007559,AARA007696,AARA007855,AARA008155,AARA008256,AARA008313,AARA008496,AARA008711,AARA009276,AARA009747,AARA010069,AAR…	53.7	2.22	3.69	5.16262e-10	2.64053e-08	8.97779e-07	GO:BP
GO:0008380	RNA splicing	55	35	AARA000044,AARA000652,AARA000703,AARA000874,AARA001196,AARA001974,AARA002383,AARA002475,AARA003243,AARA003455,AARA003700,AARA003876,AARA004143,AARA004317,AARA004574,AARA004773,AARA004984,AARA005005,AARA007126,AARA007293,AARA007876,AARA008155,AARA008479,AARA008952,AARA009483,AARA011183,AARA011271,AARA011579,AARA011895,AARA014838,AARA017359,AARA017910,AARA017938,AARA018122,AARA018511,	63.6	2.63	5.55	5.67842e-10	2.82136e-08	9.87478e-07	GO:BP
GO:0022613	ribonucleoprotein complex biogenesis	88	48	AARA000199,AARA001375,AARA001832,AARA002383,AARA003030,AARA003128,AARA003243,AARA003294,AARA003363,AARA003455,AARA003789,AARA004143,AARA004542,AARA004753,AARA004873,AARA004967,AARA005214,AARA005243,AARA005294,AARA005830,AARA005941,AARA006340,AARA006346,AARA006390,AARA006651,AARA007304,AARA007876,AARA008207,AARA008227,AARA008313,AARA008482,AARA008490,AARA008496,AARA009141,AARA009269,AARA009747,AAR…	54.5	2.25	3.82	8.13567e-10	3.92998e-08	1.41479e-06	GO:BP
GO:1990234	transferase complex	110	55	AARA000070,AARA000358,AARA000442,AARA000924,AARA001237,AARA001274,AARA001701,AARA001765,AARA001966,AARA001986,AARA002340,AARA002413,AARA002678,AARA003064,AARA003440,AARA003470,AARA003877,AARA003889,AARA003896,AARA004051,AARA004485,AARA004527,AARA005322,AARA005907,AARA006344,AARA006405,AARA007863,AARA007942,AARA008001,AARA008015,AARA008278,AARA008313,AARA008745,AARA009143,AARA009318,AARA009726,AAR…	50	2.07	3.19	3.48324e-09	9.94074e-08	1.4351e-06	GO:CC
GO:0005694	chromosome	91	48	AARA000167,AARA000404,AARA000413,AARA000442,AARA000660,AARA001626,AARA001755,AARA002340,AARA002392,AARA002678,AARA003291,AARA003414,AARA003621,AARA003622,AARA003889,AARA004344,AARA005641,AARA005893,AARA005949,AARA006007,AARA006202,AARA006392,AARA006469,AARA006496,AARA006655,AARA006679,AARA007348,AARA008015,AARA008874,AARA009002,AARA009006,AARA009071,AARA009732,AARA010959,AARA011175,AARA011210,AAR…	52.7	2.18	3.55	3.6192e-09	9.94074e-08	1.49111e-06	GO:CC
GO:0019438	aromatic compound biosynthetic process	210	90	AARA000070,AARA000169,AARA000278,AARA000359,AARA000819,AARA000864,AARA001206,AARA001237,AARA001701,AARA002005,AARA002031,AARA002193,AARA002413,AARA002913,AARA003057,AARA003186,AARA003220,AARA003470,AARA003482,AARA003621,AARA003645,AARA003658,AARA003660,AARA003709,AARA004485,AARA004499,AARA004501,AARA005035,AARA005043,AARA005063,AARA005322,AARA005372,AARA005558,AARA005696,AARA005915,AARA005945,AAR…	42.9	1.77	2.41	1.45411e-09	6.8343e-08	2.52869e-06	GO:BP
GO:1901566	organonitrogen compound biosynthetic process	430	158	AARA000029,AARA000169,AARA000311,AARA000493,AARA000737,AARA000955,AARA000956,AARA001234,AARA001258,AARA001316,AARA001415,AARA001529,AARA001610,AARA001614,AARA001832,AARA002034,AARA002138,AARA002193,AARA002407,AARA002465,AARA002569,AARA002714,AARA002913,AARA003057,AARA003062,AARA003181,AARA003194,AARA003247,AARA003340,AARA003342,AARA003363,AARA003391,AARA003604,AARA003645,AARA003658,AARA003660,AAR…	36.7	1.52	1.88	1.80559e-09	8.26293e-08	3.13991e-06	GO:BP
GO:0006397	mRNA processing	80	44	AARA000044,AARA000652,AARA000703,AARA000874,AARA001196,AARA001534,AARA001974,AARA002136,AARA002383,AARA002475,AARA003243,AARA003455,AARA003876,AARA004143,AARA004317,AARA004576,AARA004773,AARA004846,AARA005005,AARA005364,AARA005388,AARA005868,AARA006461,AARA007126,AARA007293,AARA007876,AARA008253,AARA008479,AARA009138,AARA009483,AARA009926,AARA011134,AARA011183,AARA011271,AARA011579,AARA014838,AAR…	55	2.27	3.88	2.91e-09	1.29756e-07	5.06048e-06	GO:BP
GO:1901363	heterocyclic compound binding	2363	676	AARA000009,AARA000029,AARA000053,AARA000070,AARA000100,AARA000134,AARA000167,AARA000180,AARA000181,AARA000237,AARA000263,AARA000346,AARA000358,AARA000359,AARA000416,AARA000456,AARA000468,AARA000474,AARA000475,AARA000477,AARA000544,AARA000571,AARA000652,AARA000660,AARA000666,AARA000677,AARA000684,AARA000768,AARA000786,AARA000818,AARA000843,AARA000874,AARA000881,AARA000882,AARA000922,AARA000955,AAR…	28.6	1.18	1.37	5.96202e-09	9.06227e-07	5.43736e-06	GO:MF
GO:0009987	cellular process	3638	998	AARA000029,AARA000042,AARA000044,AARA000056,AARA000057,AARA000060,AARA000065,AARA000068,AARA000070,AARA000101,AARA000164,AARA000167,AARA000169,AARA000172,AARA000180,AARA000191,AARA000192,AARA000194,AARA000195,AARA000199,AARA000201,AARA000267,AARA000278,AARA000311,AARA000359,AARA000398,AARA000404,AARA000416,AARA000432,AARA000442,AARA000468,AARA000474,AARA000479,AARA000493,AARA000507,AARA000515,AAR…	27.4	1.13	1.33	3.49731e-09	1.46972e-07	6.08182e-06	GO:BP
GO:0097659	nucleic acid-templated transcription	83	45	AARA000070,AARA000278,AARA000359,AARA000819,AARA000864,AARA001206,AARA001237,AARA001701,AARA002005,AARA002413,AARA003186,AARA003220,AARA003470,AARA003482,AARA003621,AARA003709,AARA004485,AARA004501,AARA005043,AARA005322,AARA005915,AARA006099,AARA006344,AARA006405,AARA006425,AARA006509,AARA006552,AARA007057,AARA007863,AARA008745,AARA009318,AARA011149,AARA011172,AARA011390,AARA011644,AARA011892,AAR…	54.2	2.24	3.76	3.54963e-09	1.46972e-07	6.17281e-06	GO:BP
GO:0006351	transcription, DNA-templated	83	45	AARA000070,AARA000278,AARA000359,AARA000819,AARA000864,AARA001206,AARA001237,AARA001701,AARA002005,AARA002413,AARA003186,AARA003220,AARA003470,AARA003482,AARA003621,AARA003709,AARA004485,AARA004501,AARA005043,AARA005322,AARA005915,AARA006099,AARA006344,AARA006405,AARA006425,AARA006509,AARA006552,AARA007057,AARA007863,AARA008745,AARA009318,AARA011149,AARA011172,AARA011390,AARA011644,AARA011892,AAR…	54.2	2.24	3.76	3.54963e-09	1.46972e-07	6.17281e-06	GO:BP
GO:0005739	mitochondrion	206	86	AARA000034,AARA000057,AARA000060,AARA000267,AARA000479,AARA000642,AARA000723,AARA001051,AARA001060,AARA001159,AARA001529,AARA001587,AARA001604,AARA001610,AARA001912,AARA002129,AARA002266,AARA002320,AARA002420,AARA002576,AARA002852,AARA002968,AARA003062,AARA003236,AARA003417,AARA003514,AARA004004,AARA004058,AARA004490,AARA004714,AARA004802,AARA005053,AARA005232,AARA005253,AARA005309,AARA005353,AAR…	41.7	1.73	2.29	1.52199e-08	3.91913e-07	6.2706e-06	GO:CC
GO:0097159	organic cyclic compound binding	2365	676	AARA000009,AARA000029,AARA000053,AARA000070,AARA000100,AARA000134,AARA000167,AARA000180,AARA000181,AARA000237,AARA000263,AARA000346,AARA000358,AARA000359,AARA000416,AARA000456,AARA000468,AARA000474,AARA000475,AARA000477,AARA000544,AARA000571,AARA000652,AARA000660,AARA000666,AARA000677,AARA000684,AARA000768,AARA000786,AARA000818,AARA000843,AARA000874,AARA000881,AARA000882,AARA000922,AARA000955,AAR…	28.6	1.18	1.36	7.01548e-09	9.14017e-07	6.39812e-06	GO:MF
GO:0032774	RNA biosynthetic process	86	46	AARA000070,AARA000278,AARA000359,AARA000819,AARA000864,AARA001206,AARA001237,AARA001701,AARA002005,AARA002413,AARA003186,AARA003220,AARA003470,AARA003482,AARA003621,AARA003709,AARA004485,AARA004501,AARA005043,AARA005322,AARA005915,AARA006099,AARA006344,AARA006405,AARA006425,AARA006509,AARA006552,AARA007057,AARA007454,AARA007863,AARA008745,AARA009318,AARA011149,AARA011172,AARA011390,AARA011644,AAR…	53.5	2.21	3.66	4.25047e-09	1.70734e-07	7.39156e-06	GO:BP
GO:0018130	heterocycle biosynthetic process	220	92	AARA000070,AARA000169,AARA000278,AARA000359,AARA000819,AARA000864,AARA001206,AARA001237,AARA001701,AARA002005,AARA002031,AARA002193,AARA002413,AARA002913,AARA003057,AARA003186,AARA003220,AARA003470,AARA003482,AARA003604,AARA003621,AARA003645,AARA003658,AARA003660,AARA003709,AARA004485,AARA004499,AARA004501,AARA004573,AARA004620,AARA005035,AARA005043,AARA005063,AARA005322,AARA005372,AARA005558,AAR…	41.8	1.73	2.3	4.3199e-09	1.70734e-07	7.5123e-06	GO:BP
GO:0031090	organelle membrane	266	104	AARA000065,AARA000267,AARA000311,AARA000479,AARA000657,AARA001051,AARA001060,AARA001193,AARA001316,AARA001587,AARA001775,AARA001912,AARA002129,AARA002135,AARA002266,AARA002407,AARA002420,AARA002447,AARA002804,AARA003340,AARA003342,AARA003355,AARA003417,AARA003441,AARA003799,AARA004065,AARA004413,AARA004621,AARA004714,AARA004802,AARA004906,AARA005052,AARA005232,AARA005253,AARA005385,AARA005395,AAR…	39.1	1.62	2.06	3.22553e-08	7.81717e-07	1.32892e-05	GO:CC
GO:1990904	ribonucleoprotein complex	105	51	AARA000044,AARA000652,AARA000703,AARA000723,AARA000737,AARA001196,AARA001974,AARA002383,AARA002475,AARA002576,AARA003062,AARA003243,AARA003294,AARA003363,AARA003455,AARA004143,AARA004574,AARA004753,AARA004966,AARA004967,AARA005294,AARA005830,AARA006122,AARA007293,AARA008062,AARA008227,AARA008479,AARA008482,AARA008490,AARA008496,AARA009221,AARA009269,AARA009483,AARA009691,AARA009716,AARA009895,AAR…	48.6	2.01	3	4.40327e-08	1.00786e-06	1.81415e-05	GO:CC
GO:1901362	organic cyclic compound biosynthetic process	227	93	AARA000070,AARA000169,AARA000278,AARA000359,AARA000819,AARA000864,AARA001206,AARA001237,AARA001701,AARA002005,AARA002031,AARA002193,AARA002413,AARA002913,AARA003057,AARA003186,AARA003220,AARA003470,AARA003482,AARA003604,AARA003621,AARA003645,AARA003658,AARA003660,AARA003709,AARA004485,AARA004499,AARA004501,AARA004573,AARA004620,AARA005035,AARA005043,AARA005063,AARA005322,AARA005372,AARA005558,AAR…	41	1.69	2.22	1.21793e-08	4.70661e-07	2.11797e-05	GO:BP
GO:0016043	cellular component organization	408	148	AARA000057,AARA000060,AARA000398,AARA000416,AARA000442,AARA000474,AARA000963,AARA001050,AARA001159,AARA001193,AARA001382,AARA001511,AARA001611,AARA001626,AARA001700,AARA001819,AARA001832,AARA001984,AARA002016,AARA002154,AARA002266,AARA002383,AARA002392,AARA002678,AARA002924,AARA003001,AARA003071,AARA003181,AARA003243,AARA003363,AARA003455,AARA003471,AARA003557,AARA003616,AARA003701,AARA003784,AAR…	36.3	1.5	1.84	1.61206e-08	6.09431e-07	2.80338e-05	GO:BP
GO:0008033	tRNA processing	51	31	AARA000565,AARA000748,AARA001855,AARA002962,AARA002968,AARA003877,AARA004026,AARA004359,AARA004468,AARA004984,AARA005749,AARA005894,AARA006006,AARA006346,AARA006809,AARA007559,AARA007696,AARA007855,AARA008155,AARA008256,AARA008711,AARA009276,AARA010174,AARA010376,AARA011094,AARA011895,AARA016430,AARA016993,AARA017119,AARA017552,AARA018272,	60.8	2.51	4.91	2.70397e-08	1.00047e-06	4.70221e-05	GO:BP
GO:0044281	small molecule metabolic process	361	132	AARA000169,AARA000201,AARA000955,AARA001051,AARA001234,AARA001238,AARA001258,AARA001320,AARA001415,AARA001423,AARA001492,AARA001529,AARA001596,AARA001604,AARA001845,AARA002031,AARA002034,AARA002467,AARA002913,AARA003057,AARA003194,AARA003604,AARA003612,AARA003645,AARA003658,AARA003660,AARA003692,AARA004224,AARA004250,AARA004294,AARA004495,AARA004499,AARA004573,AARA004629,AARA004731,AARA004732,AAR…	36.6	1.51	1.86	5.75065e-08	2.08341e-06	0.000100004	GO:BP
GO:0034654	nucleobase-containing compound biosynthetic process	187	78	AARA000070,AARA000169,AARA000278,AARA000359,AARA000819,AARA000864,AARA001206,AARA001237,AARA001701,AARA002005,AARA002031,AARA002413,AARA002913,AARA003057,AARA003186,AARA003220,AARA003470,AARA003482,AARA003621,AARA003645,AARA003658,AARA003660,AARA003709,AARA004485,AARA004499,AARA004501,AARA005035,AARA005043,AARA005322,AARA005372,AARA005558,AARA005696,AARA005915,AARA005945,AARA006035,AARA006074,AAR…	41.7	1.72	2.29	7.42648e-08	2.63564e-06	0.000129146	GO:BP
GO:1902494	catalytic complex	218	86	AARA000070,AARA000134,AARA000358,AARA000413,AARA000442,AARA000657,AARA000924,AARA001237,AARA001274,AARA001445,AARA001701,AARA001765,AARA001966,AARA001986,AARA002340,AARA002366,AARA002373,AARA002413,AARA002678,AARA003064,AARA003235,AARA003440,AARA003470,AARA003562,AARA003877,AARA003889,AARA003896,AARA004051,AARA004252,AARA004485,AARA004527,AARA005052,AARA005064,AARA005322,AARA005907,AARA006344,AAR…	39.4	1.63	2.08	3.18071e-07	6.89712e-06	0.000131045	GO:CC
GO:0044444	obsolete cytoplasmic part	271	102	AARA000034,AARA000057,AARA000060,AARA000311,AARA001051,AARA001159,AARA001449,AARA001529,AARA001587,AARA001604,AARA001610,AARA001667,AARA001775,AARA002129,AARA002320,AARA002407,AARA002852,AARA002968,AARA003185,AARA003236,AARA003340,AARA003342,AARA003417,AARA003514,AARA003907,AARA004004,AARA004058,AARA004413,AARA004486,AARA004490,AARA004621,AARA005309,AARA005353,AARA005385,AARA005994,AARA006068,AAR…	37.6	1.56	1.93	3.93159e-07	8.09907e-06	0.000161981	GO:CC
GO:0006520	cellular amino acid metabolic process	110	52	AARA000201,AARA000955,AARA001234,AARA001238,AARA001258,AARA001415,AARA001492,AARA001529,AARA001596,AARA001604,AARA002034,AARA002467,AARA003194,AARA003604,AARA003658,AARA003692,AARA004294,AARA004495,AARA004573,AARA004842,AARA005597,AARA005781,AARA005811,AARA006345,AARA006497,AARA006930,AARA007194,AARA007503,AARA008054,AARA008433,AARA008501,AARA008630,AARA009554,AARA009655,AARA009753,AARA010103,AAR…	47.3	1.95	2.85	1.00434e-07	3.49308e-06	0.000174654	GO:BP
GO:0140535	intracellular protein-containing complex	138	60	AARA000070,AARA000164,AARA000442,AARA001237,AARA001529,AARA001701,AARA001966,AARA001986,AARA002373,AARA002413,AARA003064,AARA003185,AARA003235,AARA003440,AARA003470,AARA003562,AARA003896,AARA004252,AARA004317,AARA004485,AARA004527,AARA004969,AARA004984,AARA005322,AARA005894,AARA006344,AARA006405,AARA006624,AARA007178,AARA007696,AARA007863,AARA007942,AARA008001,AARA008278,AARA008745,AARA009143,AAR…	43.5	1.8	2.45	4.35845e-07	8.55086e-06	0.000179568	GO:CC
GO:0012505	endomembrane system	223	87	AARA000065,AARA000311,AARA000657,AARA000787,AARA001316,AARA001449,AARA001667,AARA001775,AARA002135,AARA002366,AARA002407,AARA002447,AARA002804,AARA003185,AARA003340,AARA003342,AARA003355,AARA003441,AARA003799,AARA003907,AARA004413,AARA004486,AARA004621,AARA004906,AARA005052,AARA005385,AARA005923,AARA006009,AARA006044,AARA006285,AARA006395,AARA006624,AARA006847,AARA006927,AARA007105,AARA007176,AAR…	39	1.61	2.04	4.80311e-07	8.99491e-06	0.000197888	GO:CC
GO:0009451	RNA modification	64	35	AARA000565,AARA000786,AARA001534,AARA001855,AARA002962,AARA002968,AARA003030,AARA003877,AARA004359,AARA004468,AARA005350,AARA005676,AARA005749,AARA005894,AARA005997,AARA006006,AARA006346,AARA006390,AARA006809,AARA006871,AARA007696,AARA008256,AARA008711,AARA008905,AARA009276,AARA009619,AARA010069,AARA010143,AARA010174,AARA010376,AARA016993,AARA017119,AARA017552,AARA017922,AARA018272,	54.7	2.26	3.82	1.46055e-07	4.98018e-06	0.000253989	GO:BP
GO:0140101	catalytic activity, acting on a tRNA	68	36	AARA000441,AARA000955,AARA001234,AARA001258,AARA001492,AARA001529,AARA003194,AARA003692,AARA004294,AARA004359,AARA004495,AARA006006,AARA006930,AARA007194,AARA007559,AARA008501,AARA008711,AARA009655,AARA009753,AARA009909,AARA010174,AARA010312,AARA010376,AARA010987,AARA011094,AARA011731,AARA011895,AARA012040,AARA016133,AARA016430,AARA016879,AARA016993,AARA017119,AARA017552,AARA018272,AARA018522,	52.9	2.19	3.57	2.87747e-07	3.28031e-05	0.000262425	GO:MF
GO:0140097	catalytic activity, acting on DNA	74	38	AARA000057,AARA000474,AARA001382,AARA001611,AARA001755,AARA001984,AARA002852,AARA003128,AARA003557,AARA003870,AARA004154,AARA004490,AARA004685,AARA004762,AARA005358,AARA005490,AARA006412,AARA006438,AARA006679,AARA007070,AARA007150,AARA007361,AARA007709,AARA008984,AARA009318,AARA009463,AARA009732,AARA010001,AARA010078,AARA011210,AARA011430,AARA011633,AARA011634,AARA011795,AARA011970,AARA016071,AAR…	51.4	2.12	3.35	3.80303e-07	3.85374e-05	0.000346836	GO:MF
GO:0000313	organellar ribosome	12	11	AARA000723,AARA002576,AARA003062,AARA005053,AARA006122,AARA008077,AARA009691,AARA009888,AARA017557,AARA017981,AARA017986,	91.7	3.79	34.62	1.52919e-06	2.62511e-05	0.000630027	GO:CC
GO:0005761	mitochondrial ribosome	12	11	AARA000723,AARA002576,AARA003062,AARA005053,AARA006122,AARA008077,AARA009691,AARA009888,AARA017557,AARA017981,AARA017986,	91.7	3.79	34.62	1.52919e-06	2.62511e-05	0.000630027	GO:CC
GO:0000375	RNA splicing, via transesterification reactions	43	26	AARA000044,AARA000652,AARA000703,AARA001196,AARA001974,AARA002383,AARA002475,AARA003243,AARA003455,AARA003876,AARA004143,AARA004317,AARA004773,AARA005005,AARA007126,AARA007293,AARA007876,AARA009483,AARA011183,AARA011271,AARA011579,AARA017359,AARA017910,AARA017938,AARA018122,AARA018511,	60.5	2.5	4.84	4.19461e-07	1.35082e-05	0.000729444	GO:BP
GO:0000398	mRNA splicing, via spliceosome	43	26	AARA000044,AARA000652,AARA000703,AARA001196,AARA001974,AARA002383,AARA002475,AARA003243,AARA003455,AARA003876,AARA004143,AARA004317,AARA004773,AARA005005,AARA007126,AARA007293,AARA007876,AARA009483,AARA011183,AARA011271,AARA011579,AARA017359,AARA017910,AARA017938,AARA018122,AARA018511,	60.5	2.5	4.84	4.19461e-07	1.35082e-05	0.000729444	GO:BP
GO:0000377	RNA splicing, via transesterification reactions with bulged adenosine as nucleophile	43	26	AARA000044,AARA000652,AARA000703,AARA001196,AARA001974,AARA002383,AARA002475,AARA003243,AARA003455,AARA003876,AARA004143,AARA004317,AARA004773,AARA005005,AARA007126,AARA007293,AARA007876,AARA009483,AARA011183,AARA011271,AARA011579,AARA017359,AARA017910,AARA017938,AARA018122,AARA018511,	60.5	2.5	4.84	4.19461e-07	1.35082e-05	0.000729444	GO:BP
GO:0005730	nucleolus	38	23	AARA001832,AARA002852,AARA003294,AARA003470,AARA004501,AARA004542,AARA004967,AARA005214,AARA005294,AARA005941,AARA006202,AARA006255,AARA006340,AARA006346,AARA006425,AARA007559,AARA008207,AARA008496,AARA010963,AARA011172,AARA016430,AARA017367,AARA018346,	60.5	2.5	4.84	1.91706e-06	3.15931e-05	0.000789828	GO:CC
GO:0042254	ribosome biogenesis	61	33	AARA000199,AARA001375,AARA001832,AARA003030,AARA003128,AARA003294,AARA003789,AARA004542,AARA004873,AARA004967,AARA005214,AARA005243,AARA005294,AARA005941,AARA006340,AARA006346,AARA006390,AARA006651,AARA008207,AARA008313,AARA008496,AARA009141,AARA009747,AARA010069,AARA010963,AARA011139,AARA011142,AARA014568,AARA016374,AARA017367,AARA017922,AARA018346,AARA018697,	54.1	2.24	3.73	4.63937e-07	1.46689e-05	0.000806787	GO:BP
GO:0046914	transition metal ion binding	591	193	AARA000070,AARA000237,AARA000263,AARA000358,AARA000475,AARA000477,AARA000571,AARA000642,AARA000818,AARA001159,AARA001196,AARA001317,AARA001323,AARA001490,AARA001528,AARA001608,AARA001688,AARA001848,AARA001969,AARA002090,AARA002175,AARA002244,AARA002264,AARA002324,AARA002368,AARA002573,AARA002880,AARA002983,AARA003054,AARA003150,AARA003207,AARA003630,AARA003721,AARA003833,AARA004105,AARA004294,AAR…	32.7	1.35	1.57	9.38515e-07	8.55926e-05	0.000855926	GO:MF
GO:0016779	nucleotidyltransferase activity	60	32	AARA000359,AARA000565,AARA001088,AARA002962,AARA002973,AARA003186,AARA003220,AARA003482,AARA003709,AARA004260,AARA004485,AARA004501,AARA004620,AARA005749,AARA006372,AARA006405,AARA006509,AARA007454,AARA008536,AARA008745,AARA008920,AARA009463,AARA010018,AARA011172,AARA011210,AARA011390,AARA011633,AARA011634,AARA012056,AARA015916,AARA017930,AARA018010,	53.3	2.2	3.62	1.05604e-06	8.75556e-05	0.000963111	GO:MF
GO:0090305	nucleic acid phosphodiester bond hydrolysis	54	30	AARA000057,AARA001233,AARA002852,AARA003128,AARA003371,AARA004172,AARA004501,AARA004542,AARA006438,AARA006679,AARA006722,AARA007031,AARA007559,AARA008013,AARA008155,AARA008313,AARA009130,AARA009496,AARA009747,AARA009779,AARA011094,AARA011172,AARA011289,AARA011349,AARA011795,AARA011895,AARA011942,AARA016430,AARA017102,AARA017667,	55.6	2.3	3.95	7.20304e-07	2.2368e-05	0.00125261	GO:BP
GO:0044424	obsolete intracellular part	266	97	AARA000568,AARA000874,AARA000955,AARA001415,AARA001428,AARA001445,AARA001550,AARA001700,AARA001832,AARA002034,AARA002136,AARA002234,AARA002373,AARA002924,AARA002962,AARA003194,AARA003363,AARA003562,AARA003612,AARA003645,AARA003937,AARA003983,AARA004224,AARA004250,AARA004732,AARA004753,AARA004974,AARA005282,AARA005342,AARA005410,AARA005672,AARA005696,AARA005735,AARA005749,AARA005781,AARA005810,AAR…	36.5	1.51	1.83	3.83844e-06	6.08245e-05	0.00158144	GO:CC
GO:0008168	methyltransferase activity	89	42	AARA000181,AARA000688,AARA001534,AARA001604,AARA001775,AARA002381,AARA002602,AARA003514,AARA004359,AARA004628,AARA005362,AARA005735,AARA005945,AARA006006,AARA006349,AARA006390,AARA006539,AARA006655,AARA007544,AARA008673,AARA008864,AARA009386,AARA009540,AARA009619,AARA009706,AARA010069,AARA010143,AARA010201,AARA010376,AARA010826,AARA011060,AARA011164,AARA015834,AARA016340,AARA017119,AARA017122,AAR…	47.2	1.95	2.83	1.77736e-06	0.000135079	0.00162095	GO:MF
ec00780__PK__KEGG	Biotin metabolism	89	48	AARA000657,AARA000670,AARA000846,AARA000945,AARA001493,AARA001520,AARA001718,AARA001733,AARA001963,AARA002281,AARA004345,AARA004629,AARA004688,AARA005181,AARA005487,AARA005826,AARA006602,AARA007161,AARA007536,AARA007605,AARA008050,AARA008487,AARA008767,AARA008864,AARA009132,AARA010378,AARA010480,AARA010717,AARA011079,AARA011143,AARA011183,AARA011376,AARA011498,AARA011503,AARA011733,AARA015985,AAR…	53.9	1.82	2.91	9.35e-07	0.00187625	0.00187625	KEGG
GO:0008094	ATP-dependent activity, acting on DNA	31	20	AARA000474,AARA001382,AARA001611,AARA001755,AARA001984,AARA003557,AARA003870,AARA004154,AARA004762,AARA005358,AARA007150,AARA007361,AARA007709,AARA008984,AARA009318,AARA010001,AARA010078,AARA011430,AARA011970,AARA016916,	64.5	2.67	5.74	2.17983e-06	0.000152923	0.001988	GO:MF
GO:0043603	cellular amide metabolic process	247	93	AARA000029,AARA000065,AARA000493,AARA000657,AARA000737,AARA000955,AARA000956,AARA001234,AARA001258,AARA001529,AARA001610,AARA001614,AARA001832,AARA002569,AARA002714,AARA003062,AARA003181,AARA003194,AARA003363,AARA003391,AARA003645,AARA003692,AARA003873,AARA004004,AARA004134,AARA004294,AARA004394,AARA004470,AARA004495,AARA004543,AARA004753,AARA004767,AARA005053,AARA005184,AARA005309,AARA005784,AAR…	37.7	1.56	1.93	1.25414e-06	3.82621e-05	0.00218094	GO:BP
GO:0000228	nuclear chromosome	23	16	AARA000167,AARA000413,AARA000442,AARA001626,AARA004344,AARA005893,AARA006202,AARA006679,AARA007348,AARA008874,AARA011175,AARA011210,AARA011633,AARA011634,AARA016916,AARA018028,	69.6	2.87	7.2	5.42423e-06	8.27698e-05	0.00223478	GO:CC
GO:0006996	organelle organization	274	101	AARA000057,AARA000060,AARA000442,AARA000474,AARA001050,AARA001193,AARA001382,AARA001511,AARA001611,AARA001626,AARA001700,AARA001819,AARA001832,AARA001984,AARA002016,AARA002154,AARA002266,AARA002392,AARA002678,AARA002924,AARA003001,AARA003071,AARA003557,AARA003616,AARA003701,AARA003784,AARA003870,AARA004065,AARA004154,AARA004714,AARA004758,AARA005096,AARA005232,AARA005243,AARA005253,AARA005303,AAR…	36.9	1.52	1.87	1.38301e-06	4.09629e-05	0.00240505	GO:BP
GO:0034622	cellular protein-containing complex assembly	97	45	AARA000060,AARA000963,AARA001700,AARA002383,AARA002924,AARA003243,AARA003363,AARA003455,AARA003471,AARA004143,AARA004753,AARA005096,AARA005232,AARA005830,AARA005939,AARA005949,AARA006030,AARA006374,AARA006425,AARA006656,AARA007009,AARA007204,AARA007304,AARA007876,AARA008187,AARA008207,AARA008227,AARA008482,AARA008490,AARA008702,AARA009269,AARA009421,AARA009945,AARA009971,AARA010820,AARA010959,AAR…	46.4	1.92	2.75	1.38977e-06	4.09629e-05	0.00241681	GO:BP
GO:0044428	obsolete nuclear part	35	21	AARA001832,AARA002852,AARA003294,AARA004501,AARA004542,AARA004967,AARA005214,AARA005294,AARA005941,AARA006202,AARA006255,AARA006340,AARA006346,AARA007559,AARA008207,AARA008496,AARA010963,AARA011172,AARA016430,AARA017367,AARA018346,	60	2.48	4.73	6.56455e-06	9.65926e-05	0.00270459	GO:CC
GO:0051276	chromosome organization	92	43	AARA000442,AARA000474,AARA001382,AARA001511,AARA001611,AARA001626,AARA001819,AARA001984,AARA002016,AARA002678,AARA003557,AARA003784,AARA003870,AARA004154,AARA005358,AARA005949,AARA006005,AARA006469,AARA006496,AARA006656,AARA007009,AARA007150,AARA007348,AARA007657,AARA007709,AARA008001,AARA008984,AARA009002,AARA009318,AARA009732,AARA010115,AARA010959,AARA011175,AARA011430,AARA011892,AARA011970,AAR…	46.7	1.93	2.78	1.85297e-06	5.37052e-05	0.00322231	GO:BP
GO:0033365	protein localization to organelle	43	25	AARA001050,AARA002135,AARA002447,AARA003701,AARA003858,AARA003983,AARA004714,AARA004758,AARA005253,AARA005395,AARA006341,AARA007306,AARA007629,AARA007730,AARA008012,AARA008062,AARA009221,AARA009754,AARA011009,AARA011041,AARA011226,AARA011625,AARA014621,AARA018241,AARA018764,	58.1	2.4	4.39	1.96104e-06	5.59057e-05	0.00341025	GO:BP
GO:0016741	transferase activity, transferring one-carbon groups	94	43	AARA000181,AARA000688,AARA001534,AARA001604,AARA001775,AARA002381,AARA002602,AARA003514,AARA004359,AARA004628,AARA005362,AARA005735,AARA005945,AARA006006,AARA006349,AARA006390,AARA006539,AARA006655,AARA007544,AARA008673,AARA008864,AARA009386,AARA009540,AARA009619,AARA009706,AARA010069,AARA010143,AARA010201,AARA010376,AARA010826,AARA011060,AARA011164,AARA015834,AARA016340,AARA016945,AARA017119,AAR…	45.7	1.89	2.67	3.75055e-06	0.000244321	0.0034205	GO:MF
GO:0043232	intracellular non-membrane-bounded organelle	413	138	AARA000167,AARA000404,AARA000413,AARA000442,AARA000493,AARA000660,AARA000723,AARA000737,AARA000956,AARA001445,AARA001610,AARA001614,AARA001626,AARA001700,AARA001755,AARA001832,AARA002052,AARA002136,AARA002340,AARA002392,AARA002576,AARA002678,AARA002714,AARA002852,AARA003062,AARA003071,AARA003291,AARA003294,AARA003414,AARA003470,AARA003621,AARA003622,AARA003873,AARA003889,AARA004040,AARA004102,AAR…	33.4	1.38	1.61	9.65793e-06	0.000132636	0.00397907	GO:CC
GO:0043228	non-membrane-bounded organelle	413	138	AARA000167,AARA000404,AARA000413,AARA000442,AARA000493,AARA000660,AARA000723,AARA000737,AARA000956,AARA001445,AARA001610,AARA001614,AARA001626,AARA001700,AARA001755,AARA001832,AARA002052,AARA002136,AARA002340,AARA002392,AARA002576,AARA002678,AARA002714,AARA002852,AARA003062,AARA003071,AARA003291,AARA003294,AARA003414,AARA003470,AARA003621,AARA003622,AARA003873,AARA003889,AARA004040,AARA004102,AAR…	33.4	1.38	1.61	9.65793e-06	0.000132636	0.00397907	GO:CC
GO:0006400	tRNA modification	36	22	AARA000565,AARA001855,AARA002962,AARA002968,AARA003877,AARA004359,AARA004468,AARA005749,AARA005894,AARA006006,AARA006346,AARA006809,AARA007696,AARA008256,AARA008711,AARA009276,AARA010174,AARA010376,AARA016993,AARA017119,AARA017552,AARA018272,	61.1	2.53	4.96	2.55848e-06	7.17611e-05	0.00444919	GO:BP
GO:0005681	spliceosomal complex	22	15	AARA000044,AARA000652,AARA000703,AARA001196,AARA001974,AARA002383,AARA002475,AARA003455,AARA004143,AARA004574,AARA007293,AARA008479,AARA009483,AARA011620,AARA018511,	68.2	2.82	6.75	1.58001e-05	0.000209988	0.00650964	GO:CC
GO:0006518	peptide metabolic process	227	85	AARA000029,AARA000493,AARA000657,AARA000737,AARA000955,AARA000956,AARA001234,AARA001258,AARA001529,AARA001610,AARA001614,AARA001832,AARA002569,AARA002714,AARA003062,AARA003181,AARA003194,AARA003363,AARA003391,AARA003692,AARA003873,AARA004004,AARA004134,AARA004294,AARA004394,AARA004470,AARA004495,AARA004543,AARA004753,AARA004767,AARA005053,AARA005184,AARA005784,AARA005830,AARA005938,AARA006062,AAR…	37.4	1.55	1.91	4.60696e-06	0.000127167	0.00801151	GO:BP
GO:0043604	amide biosynthetic process	221	83	AARA000029,AARA000493,AARA000737,AARA000955,AARA000956,AARA001234,AARA001258,AARA001529,AARA001610,AARA001614,AARA001832,AARA002569,AARA002714,AARA003062,AARA003181,AARA003194,AARA003363,AARA003391,AARA003645,AARA003692,AARA003873,AARA004004,AARA004134,AARA004294,AARA004394,AARA004470,AARA004495,AARA004543,AARA004753,AARA004767,AARA005053,AARA005184,AARA005784,AARA005830,AARA005938,AARA006035,AAR…	37.6	1.55	1.92	5.20255e-06	0.000141363	0.00904724	GO:BP
GO:0022607	cellular component assembly	166	66	AARA000060,AARA000398,AARA000963,AARA001159,AARA001700,AARA001832,AARA002154,AARA002383,AARA002924,AARA003243,AARA003363,AARA003455,AARA003471,AARA003616,AARA004143,AARA004753,AARA005096,AARA005232,AARA005243,AARA005685,AARA005827,AARA005830,AARA005939,AARA005949,AARA005965,AARA006030,AARA006374,AARA006425,AARA006656,AARA007009,AARA007204,AARA007304,AARA007876,AARA007903,AARA007915,AARA008187,AAR…	39.8	1.64	2.1	5.40568e-06	0.000144623	0.00940048	GO:BP
GO:0005654	nucleoplasm	73	34	AARA000070,AARA000358,AARA000442,AARA000874,AARA000924,AARA001237,AARA001274,AARA001966,AARA001986,AARA002413,AARA002852,AARA003064,AARA003440,AARA003470,AARA003889,AARA005322,AARA006344,AARA008001,AARA008745,AARA008874,AARA009143,AARA009318,AARA009726,AARA010092,AARA011149,AARA016298,AARA016916,AARA016940,AARA017131,AARA017367,AARA017970,AARA018010,AARA018308,AARA018601,	46.6	1.92	2.76	2.38776e-05	0.000307425	0.00983759	GO:CC
GO:0043933	protein-containing complex subunit organization	123	52	AARA000060,AARA000398,AARA000416,AARA000963,AARA001700,AARA002016,AARA002383,AARA002924,AARA003181,AARA003243,AARA003363,AARA003455,AARA003471,AARA004143,AARA004753,AARA005096,AARA005232,AARA005827,AARA005830,AARA005939,AARA005949,AARA006030,AARA006305,AARA006374,AARA006425,AARA006656,AARA007009,AARA007204,AARA007304,AARA007876,AARA008187,AARA008207,AARA008227,AARA008482,AARA008490,AARA008702,AAR…	42.3	1.75	2.32	6.82545e-06	0.00017984	0.0118695	GO:BP
GO:0043043	peptide biosynthetic process	214	80	AARA000029,AARA000493,AARA000737,AARA000955,AARA000956,AARA001234,AARA001258,AARA001529,AARA001610,AARA001614,AARA001832,AARA002569,AARA002714,AARA003062,AARA003181,AARA003194,AARA003363,AARA003391,AARA003692,AARA003873,AARA004004,AARA004134,AARA004294,AARA004394,AARA004470,AARA004495,AARA004543,AARA004753,AARA004767,AARA005053,AARA005184,AARA005784,AARA005830,AARA005938,AARA006062,AARA006122,AAR…	37.4	1.54	1.9	9.36937e-06	0.000243184	0.0162933	GO:BP
GO:0006412	translation	211	79	AARA000029,AARA000493,AARA000737,AARA000955,AARA000956,AARA001234,AARA001258,AARA001529,AARA001610,AARA001614,AARA001832,AARA002569,AARA002714,AARA003062,AARA003181,AARA003194,AARA003363,AARA003391,AARA003692,AARA003873,AARA004004,AARA004134,AARA004294,AARA004394,AARA004470,AARA004495,AARA004543,AARA004753,AARA004767,AARA005053,AARA005184,AARA005784,AARA005830,AARA005938,AARA006062,AARA006122,AAR…	37.4	1.55	1.91	9.96043e-06	0.000254723	0.0173212	GO:BP
GO:0004518	nuclease activity	64	31	AARA000057,AARA002852,AARA003128,AARA003371,AARA004172,AARA006412,AARA006438,AARA006679,AARA006722,AARA007031,AARA007559,AARA008013,AARA008155,AARA008313,AARA009130,AARA009496,AARA009747,AARA009779,AARA011094,AARA011289,AARA011349,AARA011430,AARA011795,AARA011895,AARA011942,AARA016430,AARA017102,AARA017667,AARA018028,AARA018531,AARA018735,	48.4	2	2.97	2.06202e-05	0.00125371	0.0188056	GO:MF
GO:0072594	establishment of protein localization to organelle	36	21	AARA002135,AARA002447,AARA003701,AARA003858,AARA003983,AARA004714,AARA004758,AARA005253,AARA005395,AARA006341,AARA007306,AARA007629,AARA008012,AARA008062,AARA009221,AARA011009,AARA011041,AARA011226,AARA011625,AARA014621,AARA018241,	58.3	2.41	4.42	1.2173e-05	0.000306796	0.0211689	GO:BP
GO:0071705	nitrogen compound transport	187	71	AARA000034,AARA000768,AARA000787,AARA000874,AARA001587,AARA001934,AARA002135,AARA002420,AARA002447,AARA003004,AARA003252,AARA003355,AARA003417,AARA003441,AARA003449,AARA003701,AARA003799,AARA003858,AARA003983,AARA004058,AARA004413,AARA004486,AARA004714,AARA004758,AARA004786,AARA004968,AARA005253,AARA005395,AARA005869,AARA005907,AARA006044,AARA006341,AARA006455,AARA006637,AARA007176,AARA007306,AAR…	38	1.57	1.95	1.60405e-05	0.000398492	0.0278944	GO:BP
GO:0061695	transferase complex, transferring phosphorus-containing groups	37	20	AARA000070,AARA001237,AARA001701,AARA002413,AARA003470,AARA004485,AARA005322,AARA006344,AARA006405,AARA007863,AARA008313,AARA008745,AARA009318,AARA011149,AARA011210,AARA011633,AARA011634,AARA017131,AARA017930,AARA018010,	54.1	2.23	3.71	8.75188e-05	0.00109266	0.0360578	GO:CC
GO:0016853	isomerase activity	69	32	AARA000786,AARA001236,AARA001415,AARA002034,AARA002841,AARA002842,AARA003098,AARA003279,AARA003451,AARA003586,AARA003956,AARA004257,AARA004468,AARA004769,AARA005328,AARA005350,AARA005676,AARA005997,AARA006211,AARA006871,AARA007654,AARA008006,AARA008255,AARA008905,AARA009732,AARA010939,AARA010946,AARA011480,AARA016071,AARA016323,AARA017358,AARA018289,	46.4	1.92	2.73	4.5721e-05	0.00237894	0.0416975	GO:MF
GO:0030880	RNA polymerase complex	27	16	AARA000070,AARA001237,AARA001701,AARA002413,AARA003470,AARA004485,AARA005322,AARA006344,AARA006405,AARA007863,AARA008745,AARA009318,AARA011149,AARA017131,AARA017930,AARA018010,	59.3	2.45	4.58	0.000104322	0.00126414	0.0429806	GO:CC
GO:0016874	ligase activity	90	39	AARA000955,AARA001234,AARA001258,AARA001492,AARA001529,AARA003194,AARA003658,AARA003692,AARA004294,AARA004495,AARA004651,AARA004842,AARA004984,AARA005309,AARA006000,AARA006064,AARA006345,AARA006384,AARA006930,AARA007157,AARA007194,AARA008501,AARA009554,AARA009580,AARA009655,AARA009753,AARA010312,AARA010520,AARA010987,AARA011419,AARA011731,AARA012040,AARA015593,AARA016133,AARA016727,AARA016879,AAR…	43.3	1.79	2.42	4.83616e-05	0.00237894	0.0441058	GO:MF
GO:0031967	organelle envelope	118	47	AARA000034,AARA000267,AARA000479,AARA000642,AARA000787,AARA001051,AARA001060,AARA001587,AARA001912,AARA002129,AARA002135,AARA002266,AARA002420,AARA003417,AARA003441,AARA004058,AARA004714,AARA004802,AARA005232,AARA005253,AARA005994,AARA006257,AARA006349,AARA006435,AARA006441,AARA006910,AARA007489,AARA007580,AARA008012,AARA008271,AARA008417,AARA009430,AARA009816,AARA009955,AARA010093,AARA010820,AAR…	39.8	1.65	2.1	0.000111415	0.00127509	0.0459031	GO:CC
GO:0031975	envelope	118	47	AARA000034,AARA000267,AARA000479,AARA000642,AARA000787,AARA001051,AARA001060,AARA001587,AARA001912,AARA002129,AARA002135,AARA002266,AARA002420,AARA003417,AARA003441,AARA004058,AARA004714,AARA004802,AARA005232,AARA005253,AARA005994,AARA006257,AARA006349,AARA006435,AARA006441,AARA006910,AARA007489,AARA007580,AARA008012,AARA008271,AARA008417,AARA009430,AARA009816,AARA009955,AARA010093,AARA010820,AAR…	39.8	1.65	2.1	0.000111415	0.00127509	0.0459031	GO:CC
GO:0004519	endonuclease activity	36	20	AARA002852,AARA003371,AARA006679,AARA007031,AARA007559,AARA008313,AARA009130,AARA009496,AARA009747,AARA009779,AARA011094,AARA011289,AARA011430,AARA011795,AARA011895,AARA011942,AARA016430,AARA017102,AARA017667,AARA018028,	55.6	2.3	3.94	5.19709e-05	0.00237894	0.0473975	GO:MF
GO:0033036	macromolecule localization	233	84	AARA000034,AARA000768,AARA000787,AARA000874,AARA000999,AARA001050,AARA001247,AARA001587,AARA001934,AARA002135,AARA002420,AARA002447,AARA003004,AARA003355,AARA003417,AARA003441,AARA003449,AARA003701,AARA003799,AARA003858,AARA003983,AARA004058,AARA004413,AARA004667,AARA004714,AARA004758,AARA004786,AARA004968,AARA005253,AARA005367,AARA005395,AARA005538,AARA005907,AARA006044,AARA006341,AARA006394,AAR…	36.1	1.49	1.8	2.74948e-05	0.000673429	0.0478134	GO:BP
GO:0097747	RNA polymerase activity	26	16	AARA000359,AARA003186,AARA003220,AARA003482,AARA003709,AARA004485,AARA004501,AARA006405,AARA006509,AARA007454,AARA008745,AARA011172,AARA011390,AARA012056,AARA017930,AARA018010,	61.5	2.54	5.04	5.47782e-05	0.00237894	0.0499577	GO:MF
GO:0003899	DNA-directed 5'-3' RNA polymerase activity	26	16	AARA000359,AARA003186,AARA003220,AARA003482,AARA003709,AARA004485,AARA004501,AARA006405,AARA006509,AARA007454,AARA008745,AARA011172,AARA011390,AARA012056,AARA017930,AARA018010,	61.5	2.54	5.04	5.47782e-05	0.00237894	0.0499577	GO:MF
GO:0034062	5'-3' RNA polymerase activity	26	16	AARA000359,AARA003186,AARA003220,AARA003482,AARA003709,AARA004485,AARA004501,AARA006405,AARA006509,AARA007454,AARA008745,AARA011172,AARA011390,AARA012056,AARA017930,AARA018010,	61.5	2.54	5.04	5.47782e-05	0.00237894	0.0499577	GO:MF
