# Supplementary material for: Insecticide resistant Anopheles from Ethiopia but not Burkina Faso show a microbiota composition shift upon insecticide exposure
Source: Parasit Vectors. 2025 Jan 20;18:17. doi: 10.1186/s13071-024-06638-2 (PMC11748507; doi:10.1186/s13071-024-06638-2)
Supplement: Supplementary file 4 — Additional file 4. [file 13071_2024_6638_MOESM4_ESM.xlsx]

## Sheet: Shared
Supplememtary Table 3: RNAseq results comparing results from Bahirdar and Asendabo. Vectorbase Gene ID, mean read count, log2 fold change, raw fold change, adjusted p-value, a vectorbase description based on AGAP homologs followed by log2 fold change, fold change and corrected p value from the Asendabo data. Tab 1 = complete list of shared differential genes. Tab 2 = genes commonly upregulated. T…
GeneId	baseMean	log2FoldChange	fold_change	padj	lfcSE	stat	pvalue	Description	logFC Asendabo	FC Asendabo	FDR Asendabo
AARA002108	60.2934	3.5792	11.9522	1.35e-10	0.524067	6.82967	8.51e-12	cuticular protein RR-2 family 1	2.35074	5.10085	0.0330496
AARA002766	63.1569	1.17548	2.25868	0.00512942	0.380835	3.08658	0.00202474	unspecified product	1.83755	3.57402	0.00283697
AARA001190	63.4464	2.04132	4.11622	2.16e-06	0.400115	5.10184	3.36e-07	NA	0.863115	1.81896	0.018503
AARA018150	64.2036	-0.956786	0.515203	0.0357723	0.406736	-2.35235	0.0186552	unspecified product	-1.03345	0.488541	0.00716875
AARA009069	64.982	3.19297	9.1449	8.77e-09	0.519262	6.14905	7.79e-10	DE-cadherin	2.19917	4.59214	1.06e-07
AARA017162	65.0266	1.68799	3.22208	1.19e-05	0.357002	4.72824	2.26e-06	carbonic anhydrase	-2.46217	0.181473	0.00612404
AARA005896	65.063	1.14277	2.20804	0.0365516	0.487689	2.34323	0.0191175	odorant-binding protein 22	-1.17993	0.441372	0.0235049
AARA005763	65.2769	2.0558	4.15774	1.21e-06	0.393775	5.22075	1.78e-07	chitinase	1.73578	3.3306	0.000552361
AARA011129	65.3117	3.18922	9.12119	2.98e-09	0.503786	6.33051	2.44e-10	unspecified product	-1.16018	0.447457	0.0216108
AARA016467	65.9443	2.77397	6.83987	6.26e-06	0.569264	4.8729	1.1e-06	COesterase domain-containing protein	2.55472	5.87553	0.0153366
AARA016289	66.5287	-1.40647	0.377233	0.00472524	0.45159	-3.11449	0.00184263	NA	-1.52852	0.346632	2.56e-05
AARA008794	67.7743	-1.98536	0.25255	0.000183993	0.488164	-4.06699	4.76e-05	NA	-7.26175	0.00651622	1.79e-88
AARA010356	69.1386	1.08122	2.11582	0.019256	0.414335	2.60953	0.00906673	NA	1.97476	3.93064	6.05e-10
AARA002234	69.7571	-2.09024	0.234841	0.000354511	0.537028	-3.89224	9.93e-05	pre-rRNA-processing protein TSR4	-0.94605	0.519052	0.00839299
AARA000799	72.6458	0.864725	1.82099	0.0375752	0.370959	2.33105	0.0197506	NA	1.03444	2.04832	0.00781749
AARA009482	73.0731	1.35968	2.56628	0.00205752	0.40202	3.38212	0.000719293	NA	3.01168	8.06501	0.0444795
AARA007004	73.1482	1.35831	2.56385	0.000176038	0.333054	4.07835	4.54e-05	unspecified product	0.785895	1.72416	0.0222557
AARA014395	73.4935	2.28386	4.86979	3.24e-08	0.385854	5.91898	3.24e-09	NA	-0.77093	0.58604	0.0017469
AARA004865	73.8364	1.40448	2.64722	0.00855952	0.482971	2.908	0.00363751	unspecified product	2.18605	4.55057	0.000932459
AARA015691	75.1312	3.58769	12.0227	5.49e-15	0.435552	8.23711	1.76e-16	chymotrypsin B chain C	8.82274	452.803	4.7e-09
AARA009590	75.5618	-1.69779	0.308259	0.000612275	0.453902	-3.74042	0.000183714	unspecified product	-0.873246	0.545917	0.00555714
AARA007223	76.1209	-1.01163	0.495987	0.0231787	0.398937	-2.5358	0.011219	TOLL-like receptor 5A	-1.13028	0.456827	0.00718974
AARA010991	76.7828	-2.39615	0.189971	3.67e-07	0.438675	-5.46224	4.7e-08	ANK_REP_REGION domain-containing protein	-2.60101	0.164823	2.74e-06
AARA000340	79.9211	1.1655	2.24311	0.0026106	0.352471	3.30666	0.000944145	defective proboscis extension response	-1.10502	0.464897	0.0309845
AARA018023	82.3981	3.35493	10.2314	1.73e-11	0.469794	7.14128	9.25e-13	unspecified product	-2.13098	0.228303	3.06e-08
AARA004466	82.983	2.46617	5.52574	3.14e-07	0.448973	5.49291	3.95e-08	NA	-0.582204	0.667943	0.036167
AARA015895	83.28	-1.00017	0.49994	0.00927352	0.347309	-2.87978	0.00397955	cytochrome P450	-1.22564	0.427609	0.000733265
AARA017705	85.1643	3.5666	11.8482	6.05e-19	0.382939	9.31376	1.23e-20	unspecified product	2.03265	4.09157	0.000418937
AARA004017	85.8108	3.56936	11.8709	3.8e-18	0.392025	9.10492	8.63e-20	cuticular protein (putative) CPLCP10	1.85568	3.61921	0.0266637
AARA009919	86.2692	1.71945	3.29311	6.41e-06	0.353286	4.86702	1.13e-06	bHLH factor, other	0.800243	1.74139	0.00798559
AARA008571	86.7235	0.948942	1.93046	0.0136113	0.346095	2.74185	0.00610935	unspecified product	-1.74146	0.299067	0.000489477
AARA003671	87.6641	1.80782	3.50112	5.16e-08	0.309976	5.83211	5.47e-09	unspecified product	1.09004	2.1288	0.0445037
AARA010205	87.8023	3.09959	8.57177	1.89e-06	0.604268	5.1295	2.91e-07	unspecified product	-1.79084	0.289005	3.93e-06
AARA015641	88.4247	4.03135	16.3514	3.68e-22	0.39922	10.098	5.64e-24	aldehyde oxidase	1.61636	3.06601	1.77e-05
AARA014597	92.0941	1.16252	2.23848	0.00222859	0.346327	3.35671	0.000788757	NA	0.92458	1.89813	0.00734733
AARA007797	92.5494	2.96837	7.82651	4.62e-12	0.404796	7.333	2.25e-13	Elongation of very long chain fatty acids protein	-0.734225	0.601141	0.0171422
AARA001803	92.9457	4.05642	16.6381	1.72e-21	0.408121	9.93926	2.81e-23	fatty acyl-CoA reductase 2	0.707894	1.63342	0.0405593
AARA002167	94.1094	1.07195	2.10227	0.0026605	0.324785	3.3005	0.000965133	unspecified product	3.62918	12.3735	2.65e-12
AARA017228	94.1585	1.07651	2.10892	0.0113149	0.383255	2.80885	0.0049719	unspecified product	-0.720039	0.607081	0.0262639
AARA006735	97.596	-0.973623	0.509226	0.00560119	0.318649	-3.05547	0.00224704	unspecified product	-0.928412	0.525436	0.0202055
AARA000503	99.2276	3.50524	11.3549	1.2e-08	0.575179	6.09418	1.1e-09	duplex-specific nuclease	-1.25632	0.418611	0.0178335
AARA018022	99.5536	10.3443	1300.03	2.36e-15	1.23996	8.34248	7.27e-17	unspecified product	-1.70746	0.306198	0.00138179
AARA010171	100.042	1.21998	2.32943	9e-05	0.287188	4.248	2.16e-05	C-type lectin domain-containing protein	1.49817	2.82484	0.000323915
AARA005307	103.991	2.12463	4.3609	0.000594388	0.566685	3.74922	0.000177387	Synaptic vesicle protein	4.09882	17.1344	0.000215104
AARA018279	107.109	1.347	2.54382	0.00161572	0.389793	3.45568	0.000548917	N-acetyllactosaminide beta-1,3-N-acetylglucosaminyltransferase	0.940884	1.9197	0.00567614
AARA017948	107.286	1.89287	3.71373	1.42e-05	0.403831	4.68728	2.77e-06	unspecified product	1.41356	2.66395	0.000378068
AARA000122	107.445	-2.09547	0.233992	3.91e-05	0.470572	-4.45303	8.47e-06	ANK_REP_REGION domain-containing protein	-1.17501	0.44288	0.0370951
AARA014163	108.26	-0.903337	0.534649	0.00273339	0.274432	-3.29166	0.000995988	NA	-0.819748	0.566541	0.0254178
AARA005412	108.708	-1.03977	0.486406	0.00585118	0.342057	-3.03975	0.00236772	unspecified product	0.680688	1.6029	0.0140095
AARA017661	110.45	-1.4047	0.377697	0.00816819	0.480315	-2.92454	0.00344969	unspecified product	-4.37011	0.0483576	1.14e-32
AARA014559	111.023	0.887733	1.85027	0.0153544	0.32916	2.69697	0.00699744	NA	-0.574087	0.671711	0.0198183
AARA014350	111.228	-5.90942	0.0166375	2.58e-24	0.558018	-10.59	3.32e-26	NA	-5.30535	0.0252889	4.77e-21
AARA000555	111.699	-2.69682	0.154233	4e-08	0.458668	-5.87967	4.11e-09	unspecified product	-1.61215	0.32711	3.46e-05
AARA002197	111.741	1.41116	2.65952	2.42e-05	0.309043	4.56623	4.97e-06	chitin synthase	2.59563	6.04454	1.01e-13
AARA000556	113.251	-1.66426	0.315505	0.000436625	0.433933	-3.83531	0.000125407	unspecified product	-1.47903	0.358729	0.00388643
AARA002503	114.442	-1.19417	0.437038	0.0449723	0.530078	-2.25281	0.0242708	unspecified product	-2.93186	0.131046	2.93e-36
AARA011315	115.706	1.22327	2.33475	0.00019771	0.30221	4.04775	5.17e-05	ASD2 domain-containing protein	0.848846	1.80106	0.00171395
AARA017141	117.419	-1.31617	0.401601	2.12e-05	0.286356	-4.59627	4.3e-06	unspecified product	1.94461	3.84934	5.17e-05
AARA003468	118.125	-1.37999	0.384222	7.67e-06	0.285931	-4.8263	1.39e-06	peptide-methionine (S)-S-oxide reductase	-3.12534	0.114599	6.46e-17
AARA018276	118.206	-4.73216	0.0376251	1.42e-27	0.419032	-11.2931	1.42e-29	unspecified product	-2.57816	0.167455	0.0146375
AARA014758	118.931	0.972201	1.96183	0.00980459	0.339976	2.85961	0.0042416	NA	-0.841513	0.558058	0.0230041
AARA004420	118.955	1.91178	3.76274	5.11e-05	0.435693	4.38792	1.14e-05	Class B Scavenger Receptor (CD36 domain).	-1.91707	0.264792	0.00208295
AARA015693	120.566	2.97223	7.84748	9.6e-11	0.431851	6.88254	5.88e-12	chymotrypsin B chain C	2.49132	5.62294	3.26e-05
AARA011086	121.968	-1.00015	0.499948	0.007346	0.337779	-2.96095	0.00306687	Fuzzy	-1.11071	0.463066	0.0318394
AARA002509	125.968	2.50163	5.66325	1.59e-08	0.413792	6.04562	1.49e-09	cuticular protein RR-2 family 125	4.49205	22.5031	1.7e-10
AARA015964	127.443	-0.673312	0.627065	0.0486412	0.303629	-2.21755	0.0265857	unspecified product	-0.893665	0.538245	0.0272606
AARA016213	127.634	1.91957	3.78311	2.24e-06	0.37681	5.09428	3.5e-07	juvenile hormone-inducible protein	1.88531	3.69432	1.47e-08
AARA016184	128.825	3.56193	11.8099	0.00677758	1.19133	2.98987	0.00279097	Cysteine-rich venom protein	1.50195	2.83225	0.00689454
AARA014057	132.318	1.76396	3.39629	0.00110564	0.49412	3.5699	0.000357115	NA	1.04244	2.0597	0.0168766
AARA005281	132.571	2.09565	4.27419	4.34e-10	0.315411	6.64419	3.05e-11	unspecified product	-2.15258	0.22491	5.59e-22
AARA009240	132.754	0.920358	1.89259	0.00165336	0.266869	3.44872	0.00056325	VWFC domain-containing protein	-0.902751	0.534866	0.0281178
AARA006057	133.649	2.03268	4.09165	8.93e-08	0.354741	5.73005	1e-08	unspecified product	2.72924	6.63107	9.15e-07
AARA000357	136.089	-2.54098	0.171826	5.29e-14	0.319764	-7.94641	1.92e-15	NA	0.517284	1.43126	0.0256017
AARA000188	137.327	4.15313	17.7917	1.45e-23	0.398447	10.4233	1.94e-25	unspecified product	1.24347	2.36767	0.00324485
AARA014557	140.065	-0.809719	0.570493	0.0044773	0.258524	-3.13208	0.00173573	dopamine beta-monooxygenase	-0.853776	0.553335	0.00624595
AARA004779	141.149	1.24517	2.37047	2.71e-05	0.274282	4.53975	5.63e-06	CHK domain-containing protein	1.79726	3.47559	2.65e-11
AARA009365	148.817	-2.09993	0.23327	1.43e-09	0.325527	-6.45085	1.11e-10	unspecified product	1.86084	3.6322	5.18e-05
AARA011225	151.058	-0.916388	0.529834	0.00150332	0.263458	-3.4783	0.000504599	unspecified product	-1.84059	0.279207	3.86e-07
AARA016129	151.38	-1.25988	0.417579	0.00122865	0.356081	-3.53818	0.000402902	D-xylulose reductase A	2.99769	7.98718	0.00238369
AARA010001	152.539	-0.856154	0.552423	0.00336704	0.265475	-3.22499	0.00125978	RAD51-like protein 2	-0.932331	0.524011	0.0134505
AARA003901	154.315	1.93894	3.83423	0.00032601	0.495293	3.91473	9.05e-05	unspecified product	2.5864	6.00596	5.21e-09
AARA017766	154.382	2.2195	4.65732	2.07e-08	0.369948	5.99949	1.98e-09	cuticular protein RR-2 family 144	-1.24563	0.421725	8.28e-05
AARA016325	155.277	1.1799	2.26561	0.0071255	0.397053	2.97164	0.0029621	COesterase domain-containing protein	1.31579	2.48938	0.0139849
AARA016533	156.658	2.67693	6.39495	5.05e-07	0.495805	5.39917	6.69e-08	CLIP-domain serine protease	-1.6402	0.320813	5.88e-09
AARA016878	165.235	-1.20833	0.432769	3.7e-05	0.270552	-4.46618	7.96e-06	unspecified product	-1.70052	0.307675	0.00133966
AARA003255	167.59	-0.613031	0.653821	0.021267	0.238542	-2.5699	0.0101727	F-box domain-containing protein	-1.13007	0.456895	0.00718338
AARA008890	169.497	2.88458	7.38493	1.49e-10	0.423303	6.81446	9.46e-12	thioester-containing protein 15	2.1855	4.54884	0.0015152
AARA008968	169.805	-0.818826	0.566903	0.0028406	0.24967	-3.27964	0.0010394	unspecified product	0.773489	1.7094	0.0197026
AARA004979	173.134	1.0391	2.05495	0.000156447	0.252913	4.10854	3.98e-05	LRRCT domain-containing protein	0.761558	1.69532	0.0487866
AARA016999	178.95	0.757969	1.69111	0.0113022	0.269804	2.80934	0.00496439	organic cation transporter	-1.0589	0.479999	0.0180169
AARA007248	180.122	2.09952	4.28566	1.15e-09	0.323646	6.48708	8.75e-11	cuticular protein RR-2 family 70	2.55189	5.86404	4.3e-10
AARA017965	181.344	2.87799	7.35126	1.85e-19	0.304771	9.44312	3.62e-21	lipase	3.00892	8.04964	3.68e-08
AARA001597	186.294	-2.42834	0.185779	2.47e-19	0.258048	-9.41041	4.94e-21	NA	-1.64599	0.319527	0.00147403
AARA016166	188.342	1.59134	3.01328	3.5e-07	0.290801	5.47225	4.44e-08	Acyl_transf_3 domain-containing protein	-1.55815	0.339587	7.46e-05
AARA016193	189.253	0.838473	1.78816	0.00270326	0.25445	3.29523	0.0009834	Salivary gland protein 8	1.29217	2.44896	0.00101161
AARA000588	189.734	0.73592	1.66546	0.00504159	0.237975	3.09243	0.00198527	unspecified product	0.901529	1.86805	0.00673634
AARA000841	190.547	-1.10267	0.465655	0.000122101	0.264282	-4.17232	3.02e-05	unspecified product	-0.685458	0.621809	0.0358347
AARA001604	191.35	-2.10565	0.232347	1.83e-11	0.295212	-7.13268	9.84e-13	Aminomethyltransferase	2.13376	4.38861	3.66e-08
AARA015685	192.354	0.838365	1.78802	0.0052755	0.272534	3.07619	0.00209666	glucosyl/glucuronosyl transferases	-0.866676	0.548409	0.00812676
AARA010595	192.437	1.05616	2.07939	1.13e-05	0.22279	4.74061	2.13e-06	unspecified product	1.48399	2.79721	0.0056949
AARA001877	192.596	1.85999	3.63005	1.53e-06	0.359489	5.17398	2.29e-07	Sulfotransferase (Sult)	0.896212	1.86117	0.00600377
AARA016552	193.097	1.51853	2.86498	0.000592115	0.404913	3.75025	0.000176658	cuticular protein	3.50346	11.3408	1.63e-19
AARA010903	193.525	-1.42666	0.37199	8.14e-07	0.26906	-5.30239	1.14e-07	YqaJ domain-containing protein	-0.909369	0.532418	0.0372372
AARA007409	193.616	1.63551	3.10698	4.4e-07	0.301409	5.42623	5.76e-08	unspecified product	0.544102	1.45811	0.0484542
AARA003630	194.486	-3.87056	0.0683668	1.23e-28	0.336148	-11.5144	1.12e-30	cytochrome P450	1.80302	3.4895	0.00064552
AARA016429	195.482	-1.06264	0.478756	0.00389712	0.334434	-3.17742	0.00148592	unspecified product	3.08313	8.47451	4.05e-10
AARA009153	196.207	0.981745	1.97485	0.00228175	0.293106	3.34946	0.000809702	unspecified product	-0.859383	0.551188	0.00696119
AARA001320	199.35	-1.15975	0.44759	0.000299471	0.29451	-3.9379	8.22e-05	nucleoside-diphosphate kinase	-1.20735	0.433063	0.000310787
AARA015661	202.48	0.756486	1.68937	0.0108679	0.267945	2.82329	0.00475332	cytochrome P450	-1.04731	0.48387	0.0221259
AARA002643	203.084	-0.857689	0.551836	0.001088	0.239945	-3.57453	0.000350862	unspecified product	-1.03692	0.487368	0.0466648
AARA000770	205.673	0.679511	1.6016	0.0225596	0.266848	2.54643	0.010883	UDP-N-acetyl-alpha-D-galactosamine:polypeptide N-acetylgalactosaminyltransferase 20	-1.42996	0.371142	3.21e-05
AARA006385	206.539	-0.854135	0.553197	0.00136213	0.243526	-3.50736	0.000452578	Tctex1 domain-containing protein 4	-1.04761	0.483767	0.0378962
AARA007910	208.736	-1.10761	0.464064	0.000353314	0.284497	-3.89321	9.89e-05	odorant-binding protein 46	2.14541	4.42419	0.000185727
AARA002706	208.958	-1.73943	0.299487	2.48e-09	0.273452	-6.36103	2e-10	unspecified product	-0.720206	0.607011	0.0254266
AARA007283	212.196	0.972634	1.96242	0.00051891	0.256796	3.78757	0.000152128	Cad74A	-0.776307	0.583859	0.0199093
AARA009226	215.567	1.88626	3.69675	9.62e-13	0.249693	7.55433	4.21e-14	chitinase	1.55259	2.93344	1.59e-09
AARA014049	218.186	0.69381	1.61755	0.00845964	0.23825	2.9121	0.00359003	NA	-0.537621	0.688906	0.0318868
AARA009680	220.422	0.870394	1.82816	0.00157184	0.251212	3.46478	0.000530669	protein osiris 24	0.906052	1.87391	0.00401939
AARA002704	220.72	-1.90508	0.267001	9.35e-16	0.225219	-8.4588	2.7e-17	unspecified product	-1.2596	0.417658	3.26e-05
AARA010035	222.534	0.884663	1.84633	0.00084794	0.242535	3.64757	0.000264729	unspecified product	1.49538	2.81939	3.15e-05
AARA016908	225.82	1.29675	2.45674	5.13e-07	0.240313	5.39608	6.81e-08	unspecified product	0.794202	1.73412	0.018377
AARA016972	228.329	-1.60349	0.32908	2.67e-10	0.238552	-6.72178	1.8e-11	juvenile hormone-inducible protein	-2.85996	0.137742	8.03e-25
AARA018460	232.285	3.34353	10.1508	1.18e-17	0.372437	8.97743	2.77e-19	Alpha-mannosidase	3.32697	10.035	9.79e-18
AARA009036	241.11	1.2054	2.30602	0.000309394	0.306823	3.92866	8.54e-05	TOLL-like receptor 5A	-1.2162	0.430415	0.000209953
AARA008927	241.885	1.15514	2.22706	7.39e-06	0.238919	4.83488	1.33e-06	dolichyl-phosphate-mannose-protein mannosyltransferase	0.89298	1.85701	0.0158721
AARA005319	243.415	0.793216	1.73293	0.000196114	0.195847	4.05018	5.12e-05	unspecified product	-1.14954	0.450767	0.00144095
AARA005073	243.97	1.03896	2.05474	0.00120725	0.293206	3.54343	0.000394963	sensory appendage protein 2	-1.47555	0.359595	0.0288028
AARA005946	243.99	-0.639652	0.641868	0.00931973	0.222244	-2.87815	0.00400017	Ninjurin 1	-0.956379	0.515349	0.00127473
AARA016457	244.789	5.23678	37.7074	1.07e-34	0.412523	12.6945	6.34e-37	unspecified product	5.94953	61.7997	4.11e-12
AARA017507	245.181	2.12801	4.37116	6.84e-08	0.36819	5.77967	7.48e-09	fatty acid synthase, animal type	-0.920064	0.528486	0.000104454
AARA004307	246.42	1.23634	2.35601	3.79e-06	0.248176	4.98172	6.3e-07	odorant-binding protein 66	-1.38215	0.383647	0.000345692
AARA004385	248.545	-0.528687	0.693186	0.0333715	0.221907	-2.38247	0.017197	unspecified product	-0.803565	0.572932	0.00561866
AARA006901	249.919	1.59671	3.02454	4.9e-06	0.324088	4.9268	8.36e-07	unspecified product	1.3307	2.51525	0.00638402
AARA002137	251.217	1.19607	2.29115	2.34e-05	0.261472	4.57438	4.78e-06	unspecified product	0.885172	1.84698	0.0131733
AARA003985	256.437	3.25989	9.5791	1.44e-19	0.344168	9.47181	2.75e-21	NA	1.39779	2.63497	8.9e-08
AARA000575	258.588	1.17877	2.26383	0.000269139	0.297191	3.96636	7.3e-05	ethanolaminephosphotransferase	-0.589692	0.664485	0.0169236
AARA008065	259.732	1.9217	3.7887	5.97e-07	0.358173	5.3653	8.08e-08	copper-zinc superoxide dismutase 1	-1.35319	0.391425	0.00250811
AARA001351	262.591	0.977134	1.96855	9.35e-05	0.230531	4.23862	2.25e-05	unspecified product	-0.624067	0.648839	0.00659008
AARA002129	263.2	-0.722004	0.606255	0.000540477	0.191197	-3.77624	0.000159216	mitochondrial inner membrane protease subunit 1	0.599208	1.51488	0.0326625
AARA014866	264.243	1.38255	2.60728	1.85e-07	0.247169	5.59352	2.23e-08	NA	1.19785	2.29398	5.14e-06
AARA003409	265.492	1.03939	2.05536	4.12e-05	0.23408	4.44031	8.98e-06	odorant-binding protein 29	-0.773137	0.585144	0.0122232
AARA011075	268.177	0.639001	1.55725	0.00218379	0.189999	3.36319	0.000770486	TPR_REGION domain-containing protein	-0.798557	0.574924	0.00141159
AARA006172	270.465	-0.912368	0.531312	0.0352123	0.386751	-2.35906	0.0183213	Fatty acyl-CoA reductase	-1.09391	0.468491	8.01e-05
AARA017658	270.637	2.94069	7.67777	1.44e-19	0.310486	9.47123	2.77e-21	unspecified product	-1.20413	0.434032	0.000796879
AARA008509	273.11	0.855518	1.80941	0.000394117	0.221447	3.86332	0.000111859	Syntrophin, gamma 2	0.646089	1.56492	0.0100086
AARA010930	274.4	-2.19384	0.218569	5.71e-16	0.25746	-8.52108	1.58e-17	unspecified product	2.88325	7.3781	5.5e-08
AARA000147	274.494	1.14809	2.2162	0.000841613	0.31453	3.65017	0.00026207	unspecified product	1.34919	2.54769	3.64e-07
AARA009929	275.405	-0.989363	0.5037	6.79e-05	0.22913	-4.31792	1.58e-05	alkylated DNA repair protein alkB homolog 6	0.683054	1.60553	0.0436138
AARA014975	275.655	-1.79621	0.28793	6.86e-14	0.227026	-7.91192	2.53e-15	NA	-1.77817	0.291553	1.07e-10
AARA016442	277.217	1.56541	2.95961	4.94e-08	0.268039	5.84021	5.21e-09	eupolytin	0.94105	1.91993	0.035919
AARA010741	279.998	-1.61523	0.326413	1.75e-12	0.216212	-7.47059	7.98e-14	E3 ubiquitin-protein ligase	1.98978	3.97177	0.000239768
AARA000157	281.09	-1.38983	0.38161	2.04e-05	0.301774	-4.60552	4.11e-06	unspecified product	0.965012	1.95208	0.0120001
AARA016689	283.745	0.522901	1.43684	0.0245022	0.208071	2.51309	0.011968	unspecified product	-0.631112	0.645678	0.0171242
AARA007944	285.148	-0.826933	0.563726	0.00172882	0.240742	-3.43494	0.000592682	unspecified product	-0.826357	0.563951	0.032493
AARA018319	288.796	-0.762807	0.589349	0.00227626	0.227683	-3.3503	0.000807236	unspecified product	-0.912428	0.53129	0.00315437
AARA016559	290.346	1.20417	2.30405	7.88e-08	0.209281	5.75387	8.72e-09	ATP-binding cassette transporter (ABC transporter) family G member 2	1.04895	2.06902	7.78e-06
AARA016850	292.552	1.32393	2.50347	2.1e-08	0.220785	5.99646	2.02e-09	Cyclin-dependent kinase 5 activator 1	-0.556132	0.680123	0.0169002
AARA016136	298.612	-0.750629	0.594344	0.00366862	0.234785	-3.19709	0.0013882	methyltransferase-like protein 9	-0.805676	0.572094	0.00653488
AARA018017	300.255	1.10793	2.15537	3.52e-06	0.221725	4.99688	5.83e-07	unspecified product	-1.32939	0.397935	0.000151611
AARA015709	301.393	2.57869	5.97397	2.75e-14	0.321077	8.03139	9.64e-16	unspecified product	-1.92214	0.263863	9.83e-06
AARA006423	302.046	-0.738804	0.599236	0.0136881	0.269667	-2.73969	0.00614964	allantoicase	0.992707	1.98991	0.00936763
AARA011233	304.622	-0.977511	0.507855	1.59e-06	0.189231	-5.1657	2.4e-07	RING-type domain-containing protein	-1.25011	0.420417	0.00348757
AARA007903	305.077	-1.17817	0.441911	9.63e-08	0.206136	-5.7155	1.09e-08	Peptidase S1 domain-containing protein	1.59738	3.02593	6.73e-05
AARA008022	305.448	0.74704	1.67835	0.017643	0.282611	2.64335	0.00820903	MH2 domain-containing protein	1.57213	2.97343	4.31e-15
AARA016860	305.765	-3.91894	0.066112	1.08e-48	0.25997	-15.0746	2.38e-51	Cellular retinaldehyde-binding protein	2.81421	7.03334	5.09e-08
AARA000999	305.833	-1.34142	0.394632	3.68e-11	0.190889	-7.02725	2.11e-12	PA2c domain-containing protein	2.67578	6.38984	1.01e-06
AARA015942	306.617	1.5431	2.9142	1.51e-09	0.239551	6.44162	1.18e-10	unspecified product	-0.548956	0.683514	0.0266188
AARA002358	307.28	0.635442	1.55341	0.0233248	0.250904	2.53262	0.0113215	Iodotyrosine dehalogenase	1.34568	2.5415	0.00341438
AARA014048	309.669	0.497631	1.41189	0.0191808	0.190586	2.61105	0.00902646	NA	0.639135	1.55739	0.0173881
AARA009002	311.104	-0.714524	0.609406	0.0138623	0.261302	-2.73448	0.00624792	unspecified product	1.43287	2.69983	7.96e-06
AARA007280	312.409	1.12337	2.17856	5.34e-07	0.208514	5.38752	7.14e-08	unspecified product	1.59403	3.01892	2.86e-08
AARA004859	316.158	0.89432	1.85873	8.19e-05	0.209383	4.27121	1.94e-05	unspecified product	0.877903	1.8377	0.00250985
AARA000151	320.176	-2.17498	0.221445	1.91e-09	0.339639	-6.4038	1.52e-10	unspecified product	-3.1052	0.116209	7.75e-12
AARA014080	321.555	-1.3941	0.380482	1.41e-09	0.216036	-6.4531	1.1e-10	unspecified product	1.78868	3.45498	4.13e-14
AARA006888	321.588	-0.858638	0.551473	0.000169565	0.21002	-4.08836	4.34e-05	ATP-binding cassette transporter (ABC transporter) family H member 3	0.777841	1.71456	0.0426812
AARA010016	321.798	1.58022	2.99016	7.25e-05	0.367301	4.30226	1.69e-05	unspecified product	2.62247	6.15803	0.000151802
AARA005930	322.115	-0.724786	0.605087	0.00112831	0.203369	-3.56389	0.000365396	BTB domain-containing protein	1.23506	2.35392	0.000633326
AARA016034	324.253	-1.16917	0.444677	4.3e-07	0.215286	-5.43078	5.61e-08	unspecified product	-1.31471	0.402008	6.49e-05
AARA000472	326.081	-1.71183	0.305272	5.12e-07	0.317209	-5.39655	6.79e-08	unspecified product	1.09983	2.1433	0.0249533
AARA007582	329.569	-0.800993	0.573954	0.000664708	0.215469	-3.71744	0.000201254	unspecified product	0.729616	1.6582	0.00703553
AARA009865	332.061	-1.09834	0.467053	2.24e-06	0.215626	-5.09373	3.51e-07	unspecified product	-0.705059	0.613418	0.0283037
AARA007362	334.955	-0.552808	0.681692	0.0222508	0.216619	-2.55198	0.0107113	unspecified product	-0.807829	0.571241	0.0163382
AARA017668	335.1	1.64288	3.12288	3.65e-09	0.260883	6.29739	3.03e-10	unspecified product	-2.20522	0.216852	0.00218743
AARA007524	337.161	1.48176	2.79289	5.57e-09	0.237973	6.22659	4.77e-10	unspecified product	0.880437	1.84093	0.000444963
AARA008602	341.491	1.65827	3.15638	0.0407827	0.722326	2.29574	0.0216909	DE-cadherin	2.55671	5.88366	1.63e-06
AARA015048	345.885	-1.50405	0.352562	1.86e-10	0.221869	-6.77903	1.21e-11	NA	1.45231	2.73646	0.000359384
AARA015991	346.51	0.583319	1.49829	0.0238056	0.23106	2.52453	0.0115852	4-coumarate:CoA ligase	0.969038	1.95753	0.00431972
AARA018154	347.428	-1.0281	0.490354	4.17e-07	0.18911	-5.43655	5.43e-08	unspecified product	-0.92392	0.527075	0.000111453
AARA004091	348.163	0.979815	1.97221	0.000373402	0.25264	3.87831	0.000105186	unspecified product	1.20541	2.30603	4.46e-06
AARA007934	350.475	1.92443	3.79587	1.94e-11	0.270148	7.12361	1.05e-12	unspecified product	1.14556	2.21233	0.000202576
AARA003493	353.897	0.484987	1.39957	0.00964021	0.169223	2.86597	0.00415738	unspecified product	-0.757407	0.591559	0.000399057
AARA014403	355.716	-0.843202	0.557405	0.0016557	0.244529	-3.44827	0.000564187	unspecified product	0.781613	1.71905	0.00385937
AARA016803	356.801	1.04268	2.06004	0.000245246	0.261226	3.99146	6.57e-05	unspecified product	0.813139	1.75703	0.000349233
AARA016826	357.286	0.664405	1.58491	0.00181834	0.194298	3.41951	0.000627336	ATP-binding cassette transporter (ABC transporter) family G member 13	1.33862	2.5291	2.37e-09
AARA004972	358.006	-0.716087	0.608746	0.000608866	0.191356	-3.74218	0.000182432	dCMP deaminase	-1.20161	0.43479	7.48e-05
AARA003340	358.541	-0.743404	0.597328	0.012374	0.267685	-2.77716	0.00548355	Polypeptide N-acetylgalactosaminyltransferase	2.73531	6.65904	1.07e-08
AARA000522	362.577	-1.02435	0.491632	6.94e-06	0.211252	-4.84894	1.24e-06	unspecified product	-1.16332	0.446484	0.0217796
AARA016405	362.989	0.729476	1.65804	0.000303794	0.185449	3.93357	8.37e-05	Chitinase	1.14634	2.21351	4.47e-08
AARA000798	363.118	0.969955	1.95878	0.0020492	0.286684	3.38336	0.000716037	NA	7.79169	221.582	1.3e-38
AARA009297	364.59	1.67101	3.18437	1.32e-07	0.295404	5.65669	1.54e-08	TOLL-like receptor 9	0.965518	1.95276	0.00199804
AARA008580	369.128	-1.51329	0.350311	2.11e-06	0.29633	-5.10677	3.28e-07	serine-type endopeptidase	1.52172	2.87134	0.000254227
AARA000438	377.987	0.725293	1.65324	0.000424119	0.188719	3.84324	0.000121419	Tropomyosin 1	2.1547	4.45276	5.16e-16
AARA017946	380.032	-0.765284	0.588338	0.000163433	0.186754	-4.09782	4.17e-05	unspecified product	-0.867543	0.548079	0.00225209
AARA008734	381.177	0.764273	1.69851	0.00658205	0.254747	3.00012	0.00269871	glutathione S-transferase theta class 1	2.38291	5.21589	2.88e-05
AARA004527	381.86	-0.541491	0.687061	0.0164716	0.202828	-2.6697	0.00759192	anaphase-promoting complex subunit 4	0.856006	1.81002	0.00844498
AARA001801	382.695	-0.962739	0.513082	2.34e-06	0.189366	-5.08401	3.7e-07	unspecified product	0.880078	1.84047	0.0143965
AARA006662	385.213	-0.940181	0.521167	0.0161567	0.351234	-2.67679	0.00743306	unspecified product	-3.59637	0.082677	3.94e-27
AARA007181	387.641	-2.03103	0.244681	1.31e-10	0.297193	-6.83402	8.26e-12	unspecified product	-1.55081	0.341319	6.37e-11
AARA018238	388.544	-1.66391	0.315583	4.95e-07	0.307936	-5.40342	6.54e-08	amiloride-sensitive sodium channel, other	-1.14473	0.452275	0.0397335
AARA000766	393.097	-1.07229	0.475565	0.00156905	0.309427	-3.46539	0.000529461	unspecified product	-1.23921	0.423603	0.000104428
AARA001107	394.789	1.44188	2.71675	3.75e-12	0.195854	7.362	1.81e-13	unspecified product	2.3954	5.26124	2.67e-16
AARA014540	394.841	-2.07024	0.238119	1.63e-09	0.321979	-6.42975	1.28e-10	NA	2.04672	4.13165	0.000898175
AARA017230	395.497	0.523166	1.43711	0.0327964	0.218873	2.39028	0.0168357	unspecified product	-0.54971	0.683157	0.0200032
AARA011115	400.745	2.85161	7.21806	3.03e-15	0.343132	8.31054	9.53e-17	cuticular protein CPLCG family (CPLCG5)	5.10823	34.4929	5.29e-13
AARA017290	403.608	-1.81219	0.284759	0.0209664	0.70354	-2.57581	0.0100005	Beta-galactosidase	1.38637	2.6142	0.0107419
AARA002622	403.835	1.09904	2.14212	2.11e-08	0.183323	5.99509	2.03e-09	cuticular protein RR-1 family 127	2.73537	6.6593	3.93e-13
AARA004400	405.847	0.545098	1.45912	0.0190165	0.208496	2.61442	0.00893781	potassium channel, subfamily K	0.676822	1.59861	0.0184152
AARA003705	406.675	0.901057	1.86743	0.000168981	0.220344	4.08932	4.33e-05	Aldo_ket_red domain-containing protein	0.632406	1.55015	0.00361273
AARA014809	407.231	-0.80578	0.572053	0.00312212	0.247928	-3.25006	0.00115382	unspecified product	0.522091	1.43604	0.0153366
AARA008635	408.464	3.04405	8.24803	3.38e-27	0.271429	11.2149	3.45e-29	Protein-glutamine gamma-glutamyltransferase E	0.95085	1.93301	0.0132969
AARA017332	408.825	2.59309	6.03389	3.94e-14	0.324789	7.98392	1.42e-15	carboxylesterase	-1.16542	0.445834	0.0131733
AARA014461	409.924	-2.60702	0.164138	0.0039135	0.820847	-3.17601	0.00149317	unspecified product	-1.40702	0.377089	3.82e-12
AARA009228	416.831	1.0262	2.03665	4.55e-08	0.175261	5.85527	4.76e-09	unspecified product	0.834942	1.78379	0.00481576
AARA003078	419.048	-1.21477	0.430843	7.79e-08	0.21104	-5.7561	8.61e-09	unspecified product	-0.924061	0.527023	0.00317606
AARA010565	420.439	0.703864	1.62886	0.00177478	0.205414	3.42657	0.00061125	BTB domain-containing protein	-0.627995	0.647075	0.0290433
AARA001095	424	1.16855	2.24786	4.82e-08	0.199919	5.84516	5.06e-09	unspecified product	1.31295	2.48449	6.52e-05
AARA016471	425.221	-0.549258	0.683372	0.0197181	0.211214	-2.60048	0.00930946	protease m1 zinc metalloprotease	3.68774	12.886	1.55e-10
AARA002621	425.916	0.652109	1.57146	0.000836314	0.178564	3.65196	0.000260247	unspecified product	1.45433	2.74029	0.00302631
AARA010518	426.422	1.48753	2.80408	1.13e-10	0.216914	6.85768	7e-12	RHD domain-containing protein	-0.599967	0.659769	0.0436138
AARA004258	429.089	-1.24178	0.422851	6.62e-08	0.214595	-5.78661	7.18e-09	unspecified product	-1.01415	0.49512	0.0179678
AARA017608	429.594	3.73103	13.2786	5.75e-30	0.31663	11.7836	4.74e-32	unspecified product	1.80338	3.49036	0.00159058
AARA016301	429.671	-0.77997	0.582379	0.000208935	0.193362	-4.03374	5.49e-05	Kinase	-1.29642	0.407135	0.00271498
AARA014666	431.122	-1.96519	0.256105	6.41e-14	0.248096	-7.9211	2.35e-15	NA	-2.45327	0.182596	4.14e-32
AARA010381	431.624	0.477502	1.39233	0.0462534	0.213149	2.24023	0.0250762	unspecified product	-1.4086	0.376677	3.03e-07
AARA016464	434.549	-0.811414	0.569823	5.2e-05	0.18512	-4.38318	1.17e-05	trafficking protein particle complex subunit 2	0.731851	1.66077	0.044034
AARA016255	437.176	-0.982414	0.506132	1.18e-05	0.207668	-4.73069	2.24e-06	unspecified product	-0.64979	0.637373	0.0230503
AARA015773	437.296	1.19397	2.28781	2.17e-07	0.214654	5.56229	2.66e-08	Actin-5C	1.43023	2.69489	0.000474399
AARA008343	440.436	1.45286	2.73751	1.84e-06	0.282874	5.13608	2.81e-07	unspecified product	1.63496	3.10579	4.24e-10
AARA003632	443.361	0.747828	1.67926	0.00169741	0.217332	3.44094	0.000579699	unspecified product	-1.41798	0.374237	0.000308567
AARA002244	444.073	-0.529302	0.69289	0.00332625	0.163915	-3.22913	0.00124169	unspecified product	-0.642319	0.640682	0.00974633
AARA001343	444.626	2.14856	4.43384	0.000683594	0.579226	3.70936	0.000207785	ZP domain-containing protein	2.60621	6.08903	2.4e-25
AARA000722	446.314	2.86006	7.26047	3.28e-14	0.357141	8.00822	1.16e-15	F-box and leucine-rich repeat protein 9	5.01373	32.306	4.36e-16
AARA009513	448.993	-0.755824	0.592208	0.000205319	0.187175	-4.03806	5.39e-05	TIMELESS-interacting protein	-1.1395	0.453918	6.08e-05
AARA002437	452.901	-0.766584	0.587807	0.000826159	0.20969	-3.6558	0.000256385	biogenesis of lysosome-related organelles complex 1 subunit 2	-0.702097	0.614678	0.0291972
AARA005553	454.204	3.38734	10.4638	1.08e-69	0.187625	18.0538	7.36e-73	Leucine-rich immune protein (Coil-less)	1.1185	2.17122	0.0125303
AARA005177	455.278	-1.07531	0.474571	1.47e-06	0.207521	-5.18167	2.2e-07	CHK domain-containing protein	1.12155	2.1758	0.0115644
AARA008855	456.968	1.31765	2.4926	1.39e-11	0.183704	7.17269	7.35e-13	unspecified product	-0.936912	0.52235	0.0242697
AARA017518	459.234	-1.13252	0.456119	6.96e-09	0.183	-6.18862	6.07e-10	NA	-0.807084	0.571536	0.00497119
AARA016157	459.318	-1.01001	0.496543	2.26e-07	0.181834	-5.55456	2.78e-08	purine nucleoside phosphorylase I, inosine and guanosine-specific family protein	-1.43445	0.369989	0.000333603
AARA012058	459.389	0.973146	1.96312	1.02e-05	0.204385	4.76135	1.92e-06	potassium voltage-gated channel Shaker-related subfamily A	0.801644	1.74309	0.000196249
AARA008131	462.146	-0.657519	0.633968	0.000513763	0.173466	-3.79048	0.000150357	DNA-repair protein complementing XP-A cells	-0.730427	0.602725	0.0173509
AARA005002	462.842	1.31543	2.48877	6.87e-10	0.200185	6.57108	5e-11	epidermal retinal dehydrogenase	-1.39739	0.379616	0.000392534
AARA001131	464.659	3.36994	10.3384	2.71e-08	0.566317	5.95063	2.67e-09	cuticular protein RR-2 family 130	5.21257	37.08	2.49e-14
AARA011829	469.124	1.47685	2.7834	1.88e-10	0.217929	6.77673	1.23e-11	unspecified product	-0.627109	0.647473	0.0408047
AARA003853	471.243	-0.59355	0.66271	0.0303092	0.24489	-2.42374	0.0153614	nucleoside diphosphate-linked moiety X motif 19, mitochondrial	0.695285	1.6192	0.014343
AARA016920	471.679	-0.714131	0.609572	0.00586411	0.234995	-3.03893	0.00237423	Plasma glutamate carboxypeptidase	0.945014	1.92521	0.00287787
AARA001760	473.084	1.24398	2.36851	1.2e-06	0.238148	5.22356	1.76e-07	unspecified product	1.7456	3.35335	2.32e-09
AARA010592	475.287	0.95831	1.94303	0.000110909	0.228376	4.1962	2.71e-05	potassium voltage-gated channel Shaker-related subfamily A	0.65451	1.57408	0.0266237
AARA000326	476.954	1.62771	3.09022	3.26e-12	0.220486	7.38237	1.55e-13	low molecular weight phosphotyrosine protein phosphatase	2.28143	4.8616	4.25e-08
AARA000674	477.645	0.559969	1.47424	0.00261226	0.169358	3.30642	0.000944969	matrix metalloprotease 2	0.688691	1.61182	0.00265002
AARA002165	480.995	-0.961282	0.5136	4.89e-08	0.164539	-5.84227	5.15e-09	enoyl-CoA hydratase echA5	1.32898	2.51225	5.75e-06
AARA016088	484.499	-1.81836	0.283543	7.7e-12	0.250433	-7.26087	3.85e-13	salivary gland protein 7-like	3.50432	11.3476	6.32e-21
AARA005702	491.886	2.13109	4.38048	2.35e-15	0.255422	8.34342	7.22e-17	C-type lysozyme (multi-lysozyme domain protein)	1.34388	2.53833	4.35e-10
AARA015945	492.175	0.433677	1.35067	0.024854	0.172964	2.50732	0.0121651	unspecified product	1.05849	2.08274	0.000567703
AARA006932	492.481	0.47614	1.39102	0.0110888	0.169049	2.81659	0.00485372	unspecified product	0.853852	1.80732	0.0018398
AARA009935	492.539	0.784721	1.72276	0.000953723	0.217174	3.61333	0.000302293	proline dehydrogenase	0.598422	1.51406	0.0399655
AARA006935	496.841	0.691796	1.61529	0.000445088	0.180636	3.82979	0.000128254	ammonium transporter Rh	0.853878	1.80735	0.00157966
AARA009109	498.142	-1.20446	0.43393	6.89e-09	0.194562	-6.19066	5.99e-10	glucosyl/glucuronosyl transferases	1.41439	2.66547	0.000872008
AARA003494	500.61	-0.531521	0.691825	0.0247283	0.211826	-2.50923	0.0120994	Tetraspanin	-0.908448	0.532758	0.000382848
AARA016315	500.617	-1.62555	0.324086	4.14e-15	0.196511	-8.27206	1.32e-16	unspecified product	2.57465	5.95727	1.98e-05
AARA015847	500.969	1.71547	3.28404	5.53e-08	0.294785	5.81941	5.91e-09	arrestin domain-containing protein 3	-1.22365	0.428198	2.69e-07
AARA004802	501.225	-0.529702	0.692698	0.0157284	0.197102	-2.68745	0.00719992	cytochrome c oxidase assembly protein COX16 homolog, mitochondrial precursor	0.952347	1.93502	0.00608773
AARA010217	504.258	0.97411	1.96443	7.5e-06	0.201607	4.83174	1.35e-06	unspecified product	-1.10685	0.464307	5.1e-06
AARA011271	505.738	-1.21855	0.429716	1.81e-06	0.237131	-5.1387	2.77e-07	U5 snRNP protein, DIM1 family	-0.660078	0.632844	0.0374963
AARA018411	506.218	-1.15643	0.448621	9.53e-12	0.159995	-7.22791	4.9e-13	phosphatidylinositol glycan, class X	-1.22597	0.42751	0.0112515
AARA001286	506.569	0.426018	1.34352	0.0322876	0.177722	2.39711	0.0165252	unspecified product	0.66344	1.58385	0.00984944
AARA003715	507.026	3.25919	9.57447	1.43e-28	0.283396	11.5005	1.31e-30	nicotinic acetylcholine receptor, beta-2 subunit	1.34807	2.54572	0.00561225
AARA017396	508.944	0.519006	1.43297	0.0266043	0.209362	2.47899	0.0131755	carboxylesterase	-0.896453	0.537206	0.0459697
AARA007908	513.443	1.72189	3.29869	1.08e-11	0.238825	7.20985	5.6e-13	odorant-binding protein 47	-2.65656	0.158597	0.000826861
AARA016024	514.482	1.0575	2.08131	7.76e-07	0.199073	5.3121	1.08e-07	carboxylesterase beta esterase	-1.03304	0.488679	0.00183528
AARA002329	515.616	0.778675	1.71555	1.61e-05	0.167147	4.65862	3.18e-06	unspecified product	0.760177	1.6937	0.000808693
AARA017592	516.987	-0.934224	0.523324	2.75e-07	0.169332	-5.51712	3.45e-08	Putative frizzled 4-like receptor	-0.445231	0.734467	0.0449925
AARA009393	516.996	-1.34175	0.394541	1.04e-10	0.195297	-6.87033	6.41e-12	unspecified product	-0.69122	0.61933	0.0357702
AARA009589	517.709	-2.05971	0.239864	1.24e-24	0.193201	-10.661	1.55e-26	unspecified product	-0.875958	0.544892	0.000611948
AARA011602	517.802	0.618647	1.53543	0.00613374	0.204583	3.02394	0.00249509	unspecified product	0.703843	1.62884	0.00201829
AARA014880	517.897	3.63498	12.4233	6.09e-10	0.5516	6.58989	4.4e-11	NA	9.4946	721.372	2.68e-33
AARA011099	520.667	-0.521483	0.696655	0.00847352	0.17911	-2.91153	0.00359664	oligosaccharyltransferase complex subunit OSTC	-1.50168	0.353141	1.78e-09
AARA011519	521.112	-0.479311	0.71732	0.0249658	0.191314	-2.50536	0.0122326	unspecified product	-0.97062	0.510287	0.00134238
AARA012040	521.203	-0.55575	0.680303	0.0192395	0.212941	-2.60988	0.00905735	aspartyl-tRNA synthetase	-0.659848	0.632945	0.00904506
AARA011975	521.444	1.30865	2.47709	1.22e-09	0.202049	6.47688	9.36e-11	unspecified product	1.36969	2.58416	0.00233217
AARA017299	521.445	-2.60186	0.164725	3.79e-18	0.285735	-9.10587	8.56e-20	Hyp37.7-like	3.21795	9.30466	3.97e-44
AARA011107	521.646	-0.502456	0.705904	0.00521904	0.163133	-3.08005	0.00206968	solute carrier family 6 (neurotransmitter transporter, amino acid) member 5/7/	-2.07438	0.237437	1.76e-09
AARA003080	522.11	-0.747174	0.595769	0.000334751	0.191214	-3.90753	9.32e-05	MADF domain-containing protein	-0.525002	0.694958	0.0296583
AARA009505	522.282	-1.10084	0.466244	3.55e-06	0.22038	-4.99519	5.88e-07	NA	-1.69343	0.309191	1.85e-05
AARA016612	525.681	0.543169	1.45717	0.00434759	0.172888	3.14174	0.00167948	epidermal retinal dehydrogenase	-0.8628	0.549884	0.0350993
AARA009288	527.115	-0.640981	0.641277	0.000698845	0.173098	-3.70299	0.000213074	pyroglutamyl-peptidase	1.7183	3.29049	1.28e-09
AARA009143	528.637	-0.380077	0.768396	0.024206	0.150959	-2.51774	0.0118109	chromatin modification-related protein EAF6	-0.840849	0.558315	0.00982771
AARA017042	532.421	-0.921289	0.528037	0.000156715	0.224263	-4.10807	3.99e-05	NGG1 interacting factor 3-like protein	1.19955	2.29668	0.0138238
AARA011476	533.932	1.63467	3.10517	1.5e-08	0.269951	6.05545	1.4e-09	unspecified product	-2.28474	0.205223	1.23e-14
AARA006497	534.271	-0.432615	0.740918	0.0220822	0.169317	-2.55506	0.010617	DAMOX	1.12276	2.17763	0.0166844
AARA015834	535.885	-0.805001	0.572362	9.77e-06	0.168665	-4.77279	1.82e-06	7SK snRNA methylphosphate capping enzyme	-1.2695	0.414804	1.2e-05
AARA015787	540.389	3.47119	11.09	2.06e-25	0.320457	10.832	2.43e-27	cytochrome P450	1.85577	3.61946	6.97e-07
AARA006946	548.222	0.907244	1.87546	1.29e-05	0.192666	4.7089	2.49e-06	Kv channel-interacting protein	0.552568	1.46669	0.0254266
AARA005510	549.836	-0.64256	0.640575	0.000128783	0.154525	-4.15829	3.21e-05	Protein anon-73B1	-0.638867	0.642217	0.0487866
AARA010590	553.101	1.29542	2.45449	5.96e-06	0.265281	4.88321	1.04e-06	solute carrier family 25	1.972	3.92312	1.2e-09
AARA007814	554.546	3.78405	13.7757	1.47e-39	0.278844	13.5705	5.99e-42	alpha-crystallin B chain	3.04846	8.2733	2.01e-08
AARA018320	554.585	-0.706173	0.612944	0.000150444	0.171457	-4.11865	3.81e-05	unspecified product	-0.635611	0.643668	0.0333773
AARA018418	557.397	-1.1786	0.441779	8.35e-11	0.17073	-6.90332	5.08e-12	unspecified product	-1.4662	0.361936	8.05e-09
AARA017434	557.764	1.44492	2.72248	7.38e-08	0.250597	5.76593	8.12e-09	unspecified product	1.14711	2.21471	0.00126318
AARA004153	557.902	1.04367	2.06147	4.04e-08	0.177562	5.8778	4.16e-09	arrestin domain containing 2	0.992463	1.98958	0.0025866
AARA002176	560.361	0.758897	1.6922	2.02e-05	0.164725	4.60704	4.08e-06	unspecified product	-0.666504	0.630031	0.0037023
AARA000583	568.599	-0.744377	0.596926	0.000383407	0.192293	-3.87106	0.000108363	unspecified product	-0.970108	0.510468	3.02e-05
AARA016356	569.737	0.704197	1.62924	0.00473194	0.226139	3.11401	0.00184565	Nitric oxide synthase	-1.41801	0.374228	1.95e-09
AARA015600	576.805	0.74337	1.67408	2.88e-05	0.164268	4.52535	6.03e-06	homeobox protein DLX, invertebrate	-0.517953	0.698362	0.0275156
AARA016579	577.782	5.25767	38.2575	2.17e-12	0.706639	7.44039	1e-13	polyubiquitin	6.08009	67.6534	1.27e-14
AARA017663	579.253	0.989975	1.98615	1.6e-08	0.163809	6.04347	1.51e-09	sodium-coupled monocarboxylate transporter 2	-1.23093	0.426043	1.3e-06
AARA000187	580.069	0.976007	1.96701	6.31e-07	0.182293	5.35407	8.6e-08	Rhomboid-like protein	-0.630196	0.646089	0.0170607
AARA009752	580.471	1.28091	2.42993	5.55e-09	0.20569	6.22739	4.74e-10	Ca-activated cl channel protein	0.716768	1.6435	0.00437075
AARA009722	582.756	0.53209	1.44602	0.0069495	0.178489	2.98107	0.0028724	unspecified product	-0.569095	0.67404	0.019607
AARA016959	585.234	2.10205	4.29318	0.0234887	0.830936	2.52973	0.011415	unspecified product	-8.24996	0.00328485	0.000213459
AARA000554	586.185	-1.28194	0.411243	6.12e-11	0.184435	-6.95063	3.64e-12	unspecified product	-0.867973	0.547916	0.00817897
AARA003068	590.578	0.597497	1.51309	0.00236497	0.179002	3.33793	0.000844058	Thiamine pyrophosphate carrier	0.75677	1.6897	0.01033
AARA009097	593.933	-0.764396	0.5887	6.77e-05	0.176986	-4.31897	1.57e-05	unspecified product	-0.777548	0.583357	0.0290616
AARA009711	597.372	2.06167	4.1747	1.69e-15	0.245844	8.38612	5.02e-17	unspecified product	1.13946	2.20299	0.0036708
AARA015416	598.824	1.15682	2.22965	0.000168674	0.282854	4.08981	4.32e-05	NA	-1.76627	0.293968	3.83e-16
AARA000234	601.68	0.717951	1.64484	0.00160517	0.207626	3.45791	0.000544379	cellular retinaldehyde-binding protein	1.15647	2.22911	0.048673
AARA003941	603.681	-1.14764	0.451362	4.3e-08	0.195631	-5.86638	4.45e-09	NA	1.25383	2.38473	1.43e-08
AARA015789	604.142	1.48193	2.79321	9.44e-09	0.241535	6.13545	8.49e-10	cytochrome P450	3.01104	8.06145	5.68e-15
AARA009022	606.74	1.87026	3.65599	2.11e-10	0.276712	6.75887	1.39e-11	Gamma-glutamylcyclotransferase family protein	0.537763	1.45172	0.0137806
AARA007802	609.612	0.556425	1.47062	0.0261167	0.223751	2.4868	0.0128897	Wurst	-0.60603	0.657002	0.0474294
AARA009293	611.528	1.46651	2.76353	1.33e-12	0.195304	7.50888	5.96e-14	NA	2.74786	6.71722	8.43e-18
AARA008077	612.784	-0.437462	0.738433	0.0163314	0.163671	-2.67282	0.00752176	39S ribosomal protein L48, mitochondrial	0.85944	1.81433	0.00136848
AARA003622	618.179	-1.42235	0.373103	4.03e-10	0.213673	-6.65669	2.8e-11	Histone H3	-1.01667	0.494255	0.0352398
AARA006624	622.341	-1.43872	0.368895	4.96e-11	0.206021	-6.98336	2.88e-12	hepatitis B virus X-interacting protein	0.983513	1.97727	0.00545682
AARA003129	623.176	-0.773775	0.584885	0.00105246	0.215908	-3.58383	0.000338597	DNA polymerase epsilon subunit 3	-1.15387	0.449417	0.000679171
AARA016221	625.369	-1.12923	0.45716	1.86e-05	0.244107	-4.62597	3.73e-06	salivary gland protein 1-like 2	2.24324	4.73458	1.89e-18
AARA011450	628.201	0.45004	1.36608	0.0231033	0.177382	2.53713	0.0111767	myostatin	-0.665921	0.630286	0.0100217
AARA005035	629.336	-0.559653	0.678465	0.00569769	0.183544	-3.04914	0.00229496	GDP-L-fucose synthase	-0.748753	0.595118	0.0352104
AARA002948	631.055	0.625997	1.54328	0.000364284	0.161139	3.88483	0.000102401	unspecified product	0.810085	1.75331	0.00657096
AARA008672	631.301	-1.09339	0.468659	1.03e-10	0.159104	-6.87219	6.32e-12	unspecified product	-0.791562	0.577718	0.00044726
AARA016764	631.898	1.86662	3.64677	1.26e-15	0.221619	8.42264	3.68e-17	unspecified product	0.978643	1.97061	0.000959447
AARA011351	632.263	1.44711	2.72661	6.81e-08	0.250327	5.78087	7.43e-09	homogentisate 1,2-dioxygenase	1.00488	2.00677	0.00349993
AARA006362	633.713	0.802626	1.74427	8.61e-05	0.188459	4.25889	2.05e-05	unspecified product	0.967704	1.95573	0.0141071
AARA009324	634.715	2.13492	4.39212	1.04e-20	0.218871	9.75422	1.77e-22	unspecified product	2.07021	4.19948	6.4e-13
AARA004446	635.016	-0.78696	0.579564	0.000323725	0.200931	-3.91657	8.98e-05	cytochrome P450	0.731966	1.6609	0.0286214
AARA006695	637.15	0.927689	1.90223	3.94e-07	0.170286	5.44782	5.1e-08	unspecified product	1.31708	2.49161	4.02e-06
AARA015977	639.579	-1.077	0.474015	1.05e-08	0.176086	-6.11631	9.58e-10	LanC-like protein 3 homolog	0.969628	1.95834	0.00379647
AARA001347	641.366	-0.405681	0.75488	0.0181764	0.154128	-2.6321	0.00848584	myotubularin-related protein 9	0.595189	1.51067	0.0280526
AARA004087	644.053	-1.20771	0.432956	8.14e-12	0.166541	-7.25171	4.12e-13	XK-related protein	1.16198	2.23764	0.0195665
AARA015734	644.625	-0.548365	0.683795	0.00190056	0.160994	-3.40612	0.000658928	unspecified product	-1.42977	0.37119	9.53e-08
AARA008696	647.301	0.455357	1.37112	0.0137492	0.166326	2.73773	0.00618643	unspecified product	0.678916	1.60094	0.00215784
AARA006622	648.985	-0.518899	0.697904	0.00181293	0.151708	-3.42039	0.000625312	unspecified product	1.37074	2.58604	0.000492495
AARA003174	650.789	2.25761	4.78198	8.72e-05	0.530468	4.25588	2.08e-05	calpain-3	1.84048	3.5813	8.65e-08
AARA000235	651.618	1.38056	2.6037	8.18e-12	0.190401	7.25084	4.14e-13	unspecified product	0.66546	1.58607	0.0241886
AARA008983	651.895	-0.966199	0.511853	1.48e-06	0.186522	-5.18008	2.22e-07	unspecified product	-0.911281	0.531713	0.000202576
AARA000563	653.949	1.88025	3.6814	0.0026324	0.569118	3.3038	0.000953822	alpha-N-acetylglucosaminidase	-2.71264	0.152551	3.98e-14
AARA007712	656.157	-1.72916	0.301628	6.01e-23	0.16815	-10.2834	8.37e-25	unspecified product	-1.8	0.287175	1.1e-09
AARA009466	661.491	-0.789983	0.578351	3.93e-05	0.177457	-4.45167	8.52e-06	unspecified product	-0.958102	0.514734	0.00260601
AARA009621	661.784	-0.603584	0.658117	0.00120232	0.170281	-3.54464	0.000393145	unspecified product	-0.776387	0.583827	0.0140886
AARA015807	661.993	3.44297	10.8752	1.57e-34	0.271895	12.6629	9.5e-37	3-OH androgenic UDPGT	0.903905	1.87112	0.00308941
AARA004279	663.72	-0.860115	0.550909	2.52e-06	0.169715	-5.06799	4.02e-07	unspecified product	-0.958287	0.514668	0.0009522
AARA008772	668.969	0.792296	1.73183	0.0173887	0.29911	2.64885	0.00807672	cytochrome P450	1.82562	3.54458	0.000103129
AARA018447	669.992	-1.08696	0.470754	9.05e-08	0.189774	-5.72763	1.02e-08	unspecified product	-0.652621	0.636124	0.0087607
AARA011720	674.097	-0.711791	0.610562	0.000237048	0.177919	-4.00065	6.32e-05	RNA-binding motif protein, X-linked 2	0.520334	1.43429	0.0434389
AARA006086	676.448	1.39768	2.63477	3.87e-10	0.209757	6.66333	2.68e-11	Arrestin_C domain-containing protein	-0.602604	0.658564	0.0093593
AARA000311	676.916	-0.713725	0.609744	3.28e-05	0.158808	-4.49426	6.98e-06	phosphatidylinositol glycan, class W	-0.956559	0.515284	0.0156374
AARA011143	678.636	-0.735131	0.600763	2.75e-05	0.16207	-4.53587	5.74e-06	retinol dehydrogenase 13 (all-trans/9-cis)	-0.999683	0.50011	0.00168631
AARA000500	679.549	0.651556	1.57086	9.34e-05	0.153713	4.23879	2.25e-05	DUF4203 domain-containing protein	-0.806989	0.571573	0.0115256
AARA000441	681.914	-0.988346	0.504055	1.85e-05	0.213578	-4.62757	3.7e-06	unspecified product	0.576505	1.49123	0.044034
AARA010014	686.081	-0.595529	0.661802	0.00310612	0.183143	-3.25172	0.00114711	NAD-dependent deacetylase	0.731017	1.65981	0.0144267
AARA016147	690.504	2.70376	6.515	7.6e-19	0.291112	9.28772	1.58e-20	cuticular protein RR-1 family 26	2.29275	4.89989	1.51e-06
AARA008702	693.564	-0.439137	0.737576	0.0196593	0.168797	-2.60156	0.00928001	unspecified product	-0.559663	0.67846	0.0368928
AARA000703	694.3	-0.757037	0.59171	9.21e-05	0.17845	-4.24228	2.21e-05	Splicing factor 3B subunit 5	1.08812	2.12597	4.66e-05
AARA003897	694.909	1.9175	3.77769	2.68e-13	0.248119	7.72816	1.09e-14	cuticular protein RR-1 family 81	2.58411	5.99646	3.09e-26
AARA017131	701.734	-0.613896	0.65343	0.000895043	0.169032	-3.63184	0.000281412	cyclin-dependent kinase 7	-1.03851	0.48683	0.000616978
AARA010892	702.547	-1.01722	0.494067	1.93e-09	0.158886	-6.40221	1.53e-10	Maf-like protein yceF 1	-1.01119	0.496135	0.00197981
AARA017868	708.07	0.723359	1.65102	0.00035369	0.185816	3.89288	9.91e-05	unspecified product	-0.60834	0.655951	0.0068446
AARA002039	713.363	1.87887	3.67787	9.84e-15	0.230169	8.16301	3.27e-16	unspecified product	2.89168	7.42137	9.4e-22
AARA002070	714.23	-1.2373	0.424167	2.49e-15	0.148443	-8.33518	7.74e-17	unspecified product	-2.00253	0.249563	2.04e-11
AARA014315	717.681	-0.647625	0.63833	0.000296143	0.164332	-3.94096	8.12e-05	NA	-1.39405	0.380495	0.000116505
AARA000678	725.718	2.00554	4.01539	7.78e-10	0.306123	6.55141	5.7e-11	unspecified product	1.88752	3.7	2.06e-16
AARA004550	727.58	-0.454028	0.730002	0.0224115	0.178115	-2.54907	0.0108011	unspecified product	1.53541	2.89871	7.74e-06
AARA016214	730.913	1.04923	2.06942	4.25e-05	0.236705	4.43264	9.31e-06	juvenile hormone-inducible protein	1.45548	2.74247	1.46e-07
AARA001959	731.39	0.670242	1.59134	0.000246084	0.167956	3.99058	6.59e-05	kelch-like protein 1/4/5	-1.07432	0.474894	0.000247122
AARA010424	736	0.553341	1.46748	0.0124026	0.199314	2.77623	0.00549936	NRF domain-containing protein	0.63814	1.55632	0.0256528
AARA016859	740.471	-3.32197	0.0999971	3.43e-60	0.197927	-16.7838	3.2e-63	Cellular retinaldehyde-binding protein	1.809	3.504	4.43e-06
AARA014727	741.335	1.02065	2.02883	1.43e-05	0.217807	4.68603	2.79e-06	NA	-0.650189	0.637197	0.00138179
AARA008346	742.354	1.06264	2.08874	1.69e-08	0.176092	6.03457	1.59e-09	unspecified product	1.07957	2.11341	3.19e-05
AARA018469	745.915	-0.893067	0.538468	3.92e-09	0.142094	-6.28505	3.28e-10	ATP-binding cassette transporter (ABC transporter) family C member 2	-0.545225	0.685285	0.0323129
AARA012083	754.519	-0.698341	0.61628	0.000123939	0.16754	-4.16821	3.07e-05	exosome complex component RRP42	0.899029	1.86481	0.00126262
AARA000586	757.625	-3.04674	0.121015	0.000123993	0.730982	-4.168	3.07e-05	unspecified product	1.68327	3.21155	0.00108705
AARA003756	758.974	-1.08338	0.471921	5.74e-06	0.221482	-4.89152	1e-06	DNA replication complex GINS protein pSF2	-0.638198	0.642515	0.0255719
AARA005230	763.057	0.633056	1.55085	0.000151949	0.153805	4.11597	3.86e-05	A-kinase anchor protein 10	0.493487	1.40784	0.0421945
AARA002786	767.303	1.78666	3.45016	4.92e-21	0.181727	9.83158	8.23e-23	NA	1.34469	2.53976	1.6e-06
AARA002220	767.424	1.20243	2.30127	5.5e-14	0.151416	7.94128	2e-15	beat protein	-1.57313	0.336079	1.84e-07
AARA003392	769.778	0.331066	1.25794	0.0438383	0.146237	2.26389	0.0235806	unspecified product	0.551486	1.46559	0.0266237
AARA003292	770.121	-1.10784	0.463989	5.86e-06	0.226695	-4.88689	1.02e-06	membrane-bound transcription factor site-1 protease	-1.7859	0.289994	2.19e-12
AARA005500	770.587	1.72469	3.30508	8.62e-12	0.238114	7.24311	4.39e-13	aldose reductase	2.6632	6.33438	7.91e-15
AARA010364	770.736	1.65733	3.15433	8.07e-15	0.202384	8.18904	2.63e-16	unspecified product	0.675954	1.59765	0.0454096
AARA011471	772.326	-0.704235	0.613768	0.000170021	0.172286	-4.08758	4.36e-05	ADP-ribosylation factor-like protein 2	-0.85106	0.554377	0.0168541
AARA000671	773.173	-0.65361	0.635688	0.000315175	0.166574	-3.92384	8.71e-05	zinc finger HIT domain-containing protein 3	-0.623707	0.649001	0.0106275
AARA010961	773.919	-0.382934	0.766876	0.0409757	0.16695	-2.2937	0.0218075	Pigeon protein	-0.878402	0.54397	0.000118911
AARA003159	778.826	-0.659433	0.633127	7.39e-05	0.153455	-4.29725	1.73e-05	unspecified product	0.806113	1.74849	0.00352747
AARA007344	782.463	0.982962	1.97652	5.15e-05	0.224126	4.38575	1.16e-05	troponin C	1.02343	2.03275	6.8e-05
AARA002342	784.096	1.13291	2.193	1.25e-07	0.199898	5.66743	1.45e-08	cuticular protein RR-1 family 16	1.50583	2.83989	1.36e-09
AARA002980	785.672	-0.694542	0.617906	6.71e-05	0.160723	-4.32136	1.55e-05	unspecified product	-0.523256	0.6958	0.0234099
AARA018303	787.168	-0.957265	0.515032	1.6e-07	0.170303	-5.62095	1.9e-08	unspecified product	-0.554692	0.680802	0.0187195
AARA017493	789.007	-0.875963	0.54489	0.000501209	0.230682	-3.79727	0.0001463	3-ketoacyl-CoA reductase	1.28469	2.4363	0.000106505
AARA016879	789.078	-0.479671	0.717141	0.00283279	0.146214	-3.28061	0.00103582	tryptophanyl-tRNA synthetase	0.822177	1.76807	0.0273916
AARA005314	792.084	-0.606982	0.656569	0.00440867	0.193475	-3.13726	0.00170533	integrator complex subunit 12	-0.711986	0.610479	0.00382425
AARA006277	793.79	0.52046	1.43441	0.001761	0.151772	3.42923	0.000605306	unspecified product	-0.61645	0.652274	0.00949319
AARA009425	793.797	-0.770371	0.586267	0.000689858	0.207832	-3.70669	0.000209982	unspecified product	-2.00077	0.249867	1.65e-09
AARA004106	795.731	1.22088	2.33089	1.28e-07	0.215567	5.66357	1.48e-08	unspecified product	0.686109	1.60894	0.0327073
AARA017500	799.596	-0.526846	0.69407	0.00539369	0.171688	-3.06862	0.00215051	transcription initiation factor TFIIH subunit 3	0.626089	1.54338	0.0302459
AARA004064	804.877	0.41053	1.32917	0.0198072	0.15798	2.59862	0.00935995	torso-like protein	0.702048	1.62681	0.0166552
AARA010475	805.209	0.919827	1.89189	1.36e-05	0.195771	4.69849	2.62e-06	forkhead box protein P	-0.716295	0.608658	0.049078
AARA004591	808.822	0.445897	1.36216	0.01504	0.164851	2.70484	0.00683367	unspecified product	0.934528	1.91127	6.47e-05
AARA003470	812.631	-1.06603	0.477631	5.06e-11	0.152731	-6.9798	2.96e-12	DNA-directed RNA polymerases I, II, and III subunit RPABC3	0.593228	1.50862	0.0428703
AARA011356	812.909	-1.13072	0.456687	1.48e-07	0.200637	-5.63566	1.74e-08	unspecified product	-0.928839	0.525281	0.00013476
AARA011079	815.909	-0.785017	0.580345	8.18e-06	0.163131	-4.81219	1.49e-06	PCI domain-containing protein 2	-0.866121	0.54862	0.00161503
AARA016676	823.971	-0.918706	0.528983	1.17e-06	0.17568	-5.22943	1.7e-07	ethanolaminephosphotransferase	-0.563474	0.676671	0.038068
AARA008866	826.088	0.488425	1.40291	0.0184283	0.185935	2.62687	0.0086175	unspecified product	0.609362	1.52558	0.00489331
AARA002845	827.701	-0.696043	0.617263	0.00230487	0.208002	-3.34633	0.000818886	unspecified product	-0.637658	0.642756	0.0141638
AARA017309	827.825	0.517122	1.4311	0.0099995	0.181288	2.85249	0.00433782	Niemann-Pick Type C-2	-1.91292	0.265555	9.13e-05
AARA003075	830.694	-1.4967	0.354363	1.83e-17	0.167678	-8.92603	4.42e-19	DUF4806 domain-containing protein	-0.62695	0.647544	0.00843514
AARA010154	833.439	-0.887515	0.540544	3.33e-06	0.177193	-5.00875	5.48e-07	unspecified product	-0.680625	0.623895	0.0332822
AARA007696	834.216	-0.738114	0.599523	5.19e-07	0.136846	-5.39374	6.9e-08	unspecified product	-0.8734	0.545859	0.00158639
AARA007971	839.641	0.973109	1.96307	1.04e-07	0.170645	5.70254	1.18e-08	CRAL-TRIO domain-containing protein	0.80034	1.74151	0.00184353
AARA004387	840.526	-0.632171	0.645205	0.00096545	0.175129	-3.60974	0.000306502	single-stranded DNA-binding protein, mitochondrial	-0.624021	0.64886	0.040963
AARA017986	841.308	-0.784997	0.580353	0.000141713	0.189886	-4.13403	3.56e-05	28S ribosomal protein S10, mitochondrial	0.772998	1.70882	0.000361182
AARA004938	843.916	-1.2113	0.43188	2.75e-14	0.150813	-8.0318	9.61e-16	Nidogen (entactin)	1.33392	2.52087	9.6e-08
AARA001883	845.546	0.618062	1.53481	0.00440219	0.196971	3.13782	0.00170207	unspecified product	0.497569	1.41183	0.0343932
AARA006650	847.239	-1.14642	0.451746	2.08e-08	0.191119	-5.99844	1.99e-09	LRR-repeat protein 1	-0.746821	0.595915	0.021357
AARA003531	848.097	-0.977645	0.507808	3.66e-10	0.146521	-6.6724	2.52e-11	unspecified product	-0.513875	0.700339	0.0381412
AARA015695	850.433	3.13521	8.78602	0.002227	0.933902	3.35711	0.000787626	chymotrypsin B chain C	5.10901	34.5116	2.06e-16
AARA018269	851.08	0.683075	1.60556	0.000470135	0.17906	3.81479	0.000136298	proto-oncogene tyrosine-protein kinase Ret	-1.04052	0.486153	2.26e-07
AARA015793	852.753	2.02025	4.05655	1.69e-15	0.240896	8.38642	5.01e-17	cytochrome P450	-2.28705	0.204894	8.89e-11
AARA001736	854.024	-0.834913	0.560617	8.1e-07	0.157432	-5.30334	1.14e-07	unspecified product	-0.69924	0.615897	0.0206623
AARA016011	857.105	-1.34471	0.393734	9.03e-16	0.158889	-8.46317	2.6e-17	mono-ADP-ribosyltransferase sirtuin 6	-0.900475	0.53571	0.00241217
AARA017183	863.54	2.45846	5.49632	1.12e-16	0.282165	8.71285	2.96e-18	Sulfotransferase (Sult)	1.09411	2.13482	0.0177671
AARA008168	865.835	1.11088	2.15977	1.47e-10	0.162967	6.81658	9.32e-12	MADS-box transcription enhancer factor 2, invertebrate	0.467251	1.38247	0.0317075
AARA016125	866.131	-0.632166	0.645207	0.00136572	0.180283	-3.50652	0.000454002	translation machinery-associated protein 16	-0.935666	0.522801	1.19e-05
AARA017931	869.123	-0.525129	0.694897	0.00170508	0.152675	-3.43952	0.000582752	Class C Scavenger Receptor (Sushi/SCR/CCP and Somatomedin B domains).	1.35776	2.56286	3.66e-07
AARA016209	872.59	1.1811	2.2675	0.049255	0.534013	2.21175	0.0269839	unspecified product	1.92968	3.80972	0.014757
AARA007906	873.612	-0.560949	0.677856	0.00073004	0.15201	-3.6902	0.000224074	alpha-L-fucosidase	1.46335	2.75748	3.69e-07
AARA008496	873.955	-0.625682	0.648113	7.46e-05	0.145679	-4.29494	1.75e-05	unspecified product	0.596044	1.51157	0.029022
AARA003535	881.22	0.718312	1.64526	0.00340564	0.222999	3.22114	0.00127682	unspecified product	1.61441	3.06185	3.16e-10
AARA006572	885.056	1.19378	2.28752	9.85e-13	0.158104	7.55063	4.33e-14	unspecified product	0.939977	1.9185	0.000335682
AARA010125	891.354	-0.597295	0.660992	0.00175187	0.174099	-3.43077	0.000601871	unspecified product	0.524102	1.43804	0.0353842
AARA017957	903.02	1.38272	2.60759	0.0206317	0.535466	2.58226	0.00981545	serine carboxypeptidase 1	-0.707755	0.612272	0.00559256
AARA001484	904.447	-1.09999	0.46652	2.14e-08	0.183575	-5.99205	2.07e-09	phosphatidylinositol glycan, class H	-1.11811	0.460697	0.000154968
AARA011605	907.534	-1.0914	0.469305	1.94e-07	0.195453	-5.58396	2.35e-08	unspecified product	-0.708238	0.612067	0.0146343
AARA016875	908.197	-0.843319	0.55736	0.000145627	0.204342	-4.127	3.68e-05	unspecified product	0.688902	1.61206	0.0377574
AARA000621	911.194	1.68511	3.21564	1.39e-21	0.16916	9.9616	2.24e-23	elongation of very long chain fatty acids	0.697793	1.62202	0.0286421
AARA008879	913.373	-0.674742	0.626444	6.18e-05	0.155417	-4.3415	1.42e-05	short caspase 13	0.632035	1.54975	0.0109938
AARA016324	919.592	0.958873	1.94379	3.17e-08	0.161901	5.92257	3.17e-09	unspecified product	0.475292	1.3902	0.0486702
AARA003790	920.778	0.615666	1.53226	0.00465853	0.197371	3.11932	0.00181266	Homeobox domain-containing protein	0.663941	1.5844	0.00351557
AARA005811	934.662	-0.811686	0.569716	0.000455548	0.212281	-3.82363	0.0001315	3-hydroxyisobutyrate dehydrogenase	3.20919	9.24832	4.72e-21
AARA015622	936.149	-0.619634	0.650836	0.00024025	0.155027	-3.99694	6.42e-05	28S ribosomal protein S23, mitochondrial	1.02824	2.03953	1.32e-05
AARA018371	938.778	-0.67482	0.626411	0.00957781	0.23527	-2.86827	0.00412722	unspecified product	-1.69695	0.308437	8.21e-12
AARA000573	945.738	0.491122	1.40554	0.00249981	0.147885	3.32096	0.00089707	unspecified product	-0.485607	0.714197	0.022453
AARA000333	946.948	1.04347	2.06117	2.78e-10	0.15539	6.71515	1.88e-11	unspecified product	-0.604766	0.657578	0.00817897
AARA004009	947.822	4.29545	19.6363	4.93e-85	0.215371	19.9444	1.68e-88	BPTI/Kunitz inhibitor domain-containing protein	4.03497	16.3926	2.21e-42
AARA018459	950.841	2.69019	6.454	1.19e-29	0.229533	11.7203	1e-31	Alpha-mannosidase	3.31096	9.92426	3.34e-36
AARA018318	952.086	-0.894976	0.537756	2.24e-05	0.19524	-4.58397	4.56e-06	unspecified product	-0.750955	0.59421	0.00468485
AARA010128	953.322	-0.604596	0.657656	0.0397809	0.262122	-2.30654	0.0210804	unspecified product	2.13605	4.39555	6.18e-08
AARA000312	955.429	-0.534894	0.690209	0.00288219	0.163332	-3.27489	0.00105702	unspecified product	-0.870953	0.546786	0.0092466
AARA007113	955.949	-0.374703	0.771264	0.0231189	0.147705	-2.53683	0.0111862	unspecified product	0.467171	1.3824	0.049383
AARA018409	956.077	1.23034	2.34623	7.3e-12	0.169273	7.2684	3.64e-13	unspecified product	-0.682178	0.623224	0.00205592
AARA001304	963.26	1.45853	2.74829	5.05e-09	0.233602	6.24367	4.27e-10	methylsterol monooxygenase	-1.86854	0.27385	1.47e-12
AARA009345	964.155	0.887612	1.85011	0.00261259	0.268459	3.30632	0.000945309	3-OH androgenic UDPGT	1.25623	2.38871	2.81e-06
AARA008361	964.359	2.20977	4.62601	1.73e-14	0.273121	8.09081	5.93e-16	unspecified product	2.43826	5.41989	4.67e-11
AARA004281	969.064	1.26191	2.39813	4.62e-12	0.172093	7.33273	2.26e-13	unspecified product	0.806779	1.7493	0.000840964
AARA004314	971.701	1.09467	2.13564	7.64e-06	0.226762	4.82738	1.38e-06	unspecified product	0.871265	1.82927	7.97e-06
AARA016530	971.71	1.87199	3.66038	7.28e-10	0.28529	6.56172	5.32e-11	Anopheles Plasmodium-responsive Leucine-Rich Repeat 1C	-1.02412	0.491711	0.00273319
AARA002954	977.204	-0.739614	0.5989	1.02e-05	0.155294	-4.76265	1.91e-06	mediator of RNA polymerase II transcription subunit 9	0.628836	1.54632	0.0317075
AARA011524	978.453	-0.782545	0.58134	4.69e-07	0.144559	-5.41332	6.19e-08	unspecified product	-0.715939	0.608809	0.00302631
AARA002344	981.668	0.77895	1.71588	0.00100383	0.216473	3.59837	0.000320222	cuticular protein RR-1 family 15	1.22389	2.33576	0.00132103
AARA017444	981.762	-0.815023	0.5684	6.94e-06	0.168087	-4.8488	1.24e-06	unspecified product	0.736334	1.66594	0.0109584
AARA008984	982.93	-0.794809	0.57642	2.28e-06	0.156152	-5.08997	3.58e-07	SF4 helicase domain-containing protein	-0.589634	0.664511	0.0207606
AARA016933	984.517	-0.554661	0.680817	0.001577	0.160136	-3.46369	0.000532813	phosphatidylinositol glycan, class V	-0.518135	0.698274	0.0144267
AARA001120	985.493	0.391935	1.31215	0.0342314	0.165288	2.37122	0.0177295	paired box protein	0.661673	1.58192	0.0129544
AARA011266	986.356	0.530629	1.44456	0.000418486	0.137932	3.84703	0.000119557	unspecified product	-0.872008	0.546386	0.000231726
AARA016108	989.905	-1.34322	0.39414	2.91e-13	0.174077	-7.71624	1.2e-14	DUF4806 domain-containing protein	-0.645385	0.639322	0.0116095
AARA009866	989.97	-0.614579	0.653121	0.00146083	0.176266	-3.48666	0.000489094	unspecified product	1.36347	2.57304	1.81e-09
AARA001723	990.12	2.11348	4.32734	1.48e-31	0.174698	12.0979	1.08e-33	unspecified product	1.37745	2.59809	1.36e-05
AARA006254	990.464	-0.510659	0.701902	0.00252806	0.153933	-3.31742	0.000908541	phosphatidylinositol glycan, class P	-1.54023	0.343832	1.38e-13
AARA017589	991.083	0.617302	1.534	0.00255053	0.186247	3.31443	0.000918303	FERM domain-containing protein	0.468173	1.38336	0.0487866
AARA001772	997.141	0.601771	1.51758	0.00288166	0.183743	3.27506	0.00105638	coiled-coil domain-containing protein 64	0.468271	1.38345	0.0430101
AARA005834	998.752	0.683101	1.60559	4.79e-05	0.155127	4.4035	1.07e-05	sodium-independent sulfate anion transporter	1.13422	2.19501	4.92e-06
AARA007854	1006.45	0.482335	1.397	0.000656955	0.129639	3.72061	0.000198739	Tetraspanin	0.452872	1.36876	0.0481366
AARA006796	1016.73	-0.806476	0.571777	1.19e-07	0.142061	-5.67696	1.37e-08	U4/U6 small nuclear ribonucleoprotein Prp4	-0.611844	0.65436	0.0385706
AARA002268	1018.96	-1.35986	0.389621	4.49e-08	0.232135	-5.85804	4.68e-09	alpha-crystallin B chain	1.6919	3.23082	0.000450314
AARA004812	1022.48	1.40078	2.64044	3.58e-10	0.209816	6.6762	2.45e-11	unspecified product	2.74758	6.71588	1.15e-15
AARA011533	1022.71	-0.49834	0.707921	0.00129283	0.141453	-3.523	0.000426694	chaperone BCS1	0.745802	1.67691	0.0194617
AARA003423	1025.89	1.31647	2.49056	1.19e-18	0.142532	9.23633	2.55e-20	POU domain transcription factor, class 6	0.50825	1.42232	0.0139912
AARA017058	1025.91	0.657186	1.577	0.0102759	0.231179	2.84275	0.00447255	odorant-binding protein 10	-1.62582	0.324025	4.69e-06
AARA001254	1029.96	1.05457	2.07709	4.08e-10	0.158471	6.65464	2.84e-11	unspecified product	1.72899	3.31496	2.48e-10
AARA014624	1032.67	-0.877445	0.54433	4.32e-07	0.161596	-5.42985	5.64e-08	unspecified product	-0.484328	0.71483	0.0239745
AARA006658	1036.49	1.46078	2.75258	6.15e-12	0.200323	7.29215	3.05e-13	Elongation of very long chain fatty acids protein	1.11954	2.17278	1.73e-05
AARA002285	1039.35	4.78717	27.6109	9.76e-20	0.503068	9.51595	1.8e-21	cubilin	1.17821	2.26296	0.0117502
AARA010093	1040.48	-1.10856	0.463758	9.15e-15	0.135631	-8.17333	3e-16	oxygen-dependent protoporphyrinogen oxidase	-0.676003	0.625897	0.00658573
AARA016922	1040.65	-0.900533	0.535689	1.78e-06	0.175121	-5.14235	2.71e-07	Plasma glutamate carboxypeptidase	1.85278	3.61195	9.42e-18
AARA004722	1041.55	2.9017	7.47306	3.24e-08	0.490276	5.9185	3.25e-09	odorant-binding protein 13	-1.46828	0.361414	0.000276428
AARA004104	1043.46	-0.605552	0.65722	1.01e-05	0.127065	-4.76567	1.88e-06	FAD synthetase	0.835708	1.78473	0.000341868
AARA005973	1048.59	-0.495616	0.709259	0.00243911	0.148893	-3.32868	0.00087259	solute carrier family 6 (neurotransmitter transporter, amino acid) member 5/7/	0.654775	1.57437	0.0362176
AARA001768	1052.33	-0.684216	0.622344	0.000905861	0.188595	-3.62797	0.00028566	chemosensory protein 6	-0.985317	0.505115	2.67e-06
AARA000571	1055.87	-0.633702	0.64452	5.35e-05	0.144805	-4.37625	1.21e-05	C2H2-type domain-containing protein	-2.40079	0.189361	3.1e-24
AARA017048	1056.59	-0.893457	0.538323	2.02e-06	0.174651	-5.11566	3.13e-07	Polypeptide N-acetylgalactosaminyltransferase	2.22262	4.66739	4.44e-15
AARA018353	1058.68	-1.39451	0.380375	3.33e-12	0.188975	-7.37932	1.59e-13	unspecified product	0.672332	1.59365	0.00448455
AARA010064	1059.81	-0.507881	0.703255	0.0285563	0.20737	-2.44915	0.0143194	unspecified product	1.70124	3.2518	1.1e-07
AARA010793	1060.5	1.15886	2.23281	6.65e-09	0.18701	6.19676	5.76e-10	unspecified product	0.53852	1.45248	0.0484542
AARA003767	1060.62	-0.836562	0.559976	1.29e-05	0.177646	-4.70916	2.49e-06	PI-PLC X domain-containing protein 3	-0.565442	0.675748	0.00962545
AARA017557	1062.25	-0.811879	0.56964	3.3e-07	0.148067	-5.4832	4.18e-08	28S ribosomal protein S26, mitochondrial	0.554674	1.46884	0.0137629
AARA003472	1062.66	-1.22068	0.429081	9.36e-13	0.161505	-7.55812	4.09e-14	unspecified product	-0.874399	0.545481	0.0439083
AARA005420	1064.95	0.515928	1.42991	0.00519261	0.167408	3.08186	0.0020571	Methyltranfer_dom domain-containing protein	-0.708523	0.611946	0.00225726
AARA001986	1066.25	-0.583465	0.667359	0.00166607	0.169298	-3.44638	0.000568145	histone acetyltransferase HTATIP	-0.664001	0.631125	0.0268063
AARA001555	1067.31	-0.787238	0.579453	7.28e-06	0.162712	-4.83824	1.31e-06	4-coumarate:CoA ligase	1.39188	2.62421	4.46e-06
AARA008844	1068.36	-0.343587	0.78808	0.0412947	0.15002	-2.29028	0.0220053	6-phosphogluconolactonase	-0.692652	0.618715	0.0258409
AARA017521	1068.93	0.788018	1.7267	0.00103585	0.219585	3.58867	0.000332372	Peptidase_M14 domain-containing protein	1.59046	3.01144	1.03e-08
AARA004433	1072.65	-0.727048	0.604139	8.97e-05	0.171112	-4.24897	2.15e-05	unspecified product	0.585282	1.50033	0.0173353
AARA001606	1076.16	-1.22325	0.428316	1.11e-06	0.233482	-5.23918	1.61e-07	P37NB protein	0.945537	1.92591	0.0128167
AARA008427	1076.25	-0.839792	0.558724	1.15e-09	0.129467	-6.48654	8.78e-11	Transcriptional regulators containing a dna-binding hth domain and an aminotransferase domain transcription regulator protein	0.636461	1.55451	0.0333773
AARA006683	1077.81	-1.12654	0.458012	1.5e-12	0.150346	-7.49302	6.73e-14	RNA-binding protein 7	-0.527771	0.693626	0.0215346
AARA004355	1078.91	-1.6617	0.316066	7.63e-19	0.178931	-9.28685	1.59e-20	protease m1 zinc metalloprotease	-0.83059	0.562299	0.00191537
AARA002667	1080.68	-0.640218	0.641616	1.22e-05	0.135557	-4.72287	2.33e-06	PKS_ER domain-containing protein	0.640135	1.55848	0.00949495
AARA006285	1081.46	-0.515798	0.699406	0.025976	0.207234	-2.48897	0.0128114	Fatty acid 2-hydroxylase	1.40076	2.64041	5.49e-05
AARA018377	1090.84	0.392928	1.31306	0.00698787	0.13191	2.97876	0.0028942	unspecified product	0.535044	1.44899	0.0133415
AARA008682	1096.97	-0.361851	0.778166	0.026057	0.145454	-2.48774	0.0128558	RRM domain-containing protein	0.762376	1.69628	0.000251697
AARA005328	1096.99	-0.79185	0.577603	1.33e-07	0.140025	-5.65505	1.56e-08	aldose 1-epimerase	-0.794762	0.576438	0.00308941
AARA004132	1098.01	-0.585476	0.66643	0.000145587	0.14186	-4.12714	3.67e-05	ATP-binding cassette transporter (ABC transporter) family B member 5	0.533322	1.44726	0.0413864
AARA016839	1098.32	0.413781	1.33217	0.00707061	0.13912	2.97427	0.00293687	3',5'-cyclic-nucleotide phosphodiesterase	-0.72853	0.603518	0.000223977
AARA007012	1105.36	0.573836	1.48848	0.0181211	0.217918	2.63326	0.00845692	solute carrier family 38 (sodium-coupled neutral amino acid transporter)	-1.14589	0.451912	1.56e-05
AARA017774	1107.33	1.81222	3.51182	1.24e-32	0.147263	12.306	8.41e-35	dehydrogenase/reductase SDR family member 11 precursor	-0.880101	0.543329	0.032961
AARA000649	1108.6	-0.786798	0.579629	9.97e-06	0.165024	-4.76779	1.86e-06	mitochondrial trans-2-enoyl-CoA reductase	0.670046	1.59112	0.0233738
AARA008086	1109.66	0.368866	1.29134	0.0305918	0.152457	2.41948	0.0155429	unspecified product	0.614317	1.53083	0.00379543
AARA011358	1111.86	-0.809442	0.570603	8.4e-08	0.140981	-5.74151	9.38e-09	pH-sensitive chloride channel 2	-0.697535	0.616625	0.00387787
AARA003108	1113.88	-0.64991	0.63732	2.41e-05	0.142293	-4.5674	4.94e-06	zinc finger CCHC domain-containing protein 8	-0.581506	0.668266	0.0108358
AARA010065	1114.71	0.498993	1.41323	0.0211351	0.193982	2.57237	0.0101006	alpha-tocopherol transfer protein-like protein	0.677766	1.59966	0.0420423
AARA016637	1115.4	0.416857	1.33502	0.0268276	0.168371	2.47582	0.013293	signal peptidase, endoplasmic reticulum-type	0.504479	1.41861	0.0396921
AARA007136	1116.04	0.63097	1.54861	0.000875797	0.173425	3.63828	0.000274468	Neur_chan_LBD domain-containing protein	0.770999	1.70645	0.0376751
AARA011126	1118.81	2.6762	6.39172	1.15e-18	0.28963	9.24008	2.46e-20	urate oxidase	-1.15387	0.449419	0.0186233
AARA005571	1121.11	-0.7265	0.604369	5.62e-06	0.148362	-4.8968	9.74e-07	GINS complex subunit 3	-0.77545	0.584207	0.00101964
AARA018115	1121.85	0.779365	1.71637	4.52e-05	0.176409	4.41795	9.96e-06	Fatty acyl-CoA reductase	-0.543044	0.686321	0.0264544
AARA010343	1122.74	-0.498234	0.707973	0.00786044	0.169595	-2.93778	0.00330569	rhythmically expressed gene 2 protein	0.882778	1.84392	0.00300984
AARA008023	1126.7	-1.06739	0.477182	3.17e-11	0.151389	-7.05062	1.78e-12	unspecified product	-0.616532	0.652237	0.0156701
AARA016132	1127.2	-0.830887	0.562183	2.89e-07	0.15084	-5.50838	3.62e-08	D-xylulose reductase A	1.50996	2.84802	2.19e-07
AARA003330	1128.4	1.0872	2.12462	5.44e-05	0.248689	4.37174	1.23e-05	phosphoserine phosphatase	1.2952	2.4541	0.00300984
AARA003126	1132.06	-0.926906	0.525985	1.1e-09	0.142698	-6.49558	8.27e-11	unspecified product	-0.744129	0.597028	0.0120001
AARA011145	1138.15	-0.480582	0.716689	0.0035339	0.149759	-3.20903	0.00133182	unspecified product	-0.620054	0.650646	0.00995877
AARA010588	1144.14	0.431919	1.34903	0.00909985	0.149616	2.88686	0.0038911	unspecified product	0.497096	1.41137	0.0393426
AARA011278	1145.15	-0.518326	0.698182	0.0016145	0.149976	-3.45605	0.000548155	Beta-1,4-galactosyltransferase	-0.868706	0.547638	1.24e-05
AARA001466	1147.72	1.14672	2.2141	5.11e-08	0.196552	5.83417	5.41e-09	Class B Scavenger Receptor (CD36 domain)	-0.52068	0.697043	0.0234104
AARA011241	1152.8	-0.692554	0.618757	0.000139017	0.167334	-4.13876	3.49e-05	U3 small nucleolar RNA-associated protein 23	0.56396	1.47832	0.0240025
AARA000180	1153.14	-0.530003	0.692553	0.00012958	0.12751	-4.15656	3.23e-05	cyclin-dependent kinase 2	-0.619565	0.650867	0.0162096
AARA018403	1157.56	1.86559	3.64416	1.75e-13	0.239583	7.78682	6.87e-15	Proton-coupled amino acid transporter	-0.944311	0.519678	0.0311557
AARA007024	1157.64	0.749181	1.68084	6.43e-07	0.14003	5.35013	8.79e-08	unspecified product	-0.515999	0.699308	0.0298466
AARA004964	1160.49	-0.543284	0.686207	0.000305807	0.138178	-3.93176	8.43e-05	heparan sulfate 2-O-sulfotransferase HS2ST1	-0.840174	0.558576	0.000366654
AARA017817	1165.18	-1.38723	0.382298	5.73e-26	0.126636	-10.9545	6.32e-28	unspecified product	1.0776	2.11052	0.00103352
AARA010103	1167.43	-0.846925	0.555969	0.000129999	0.2038	-4.15567	3.24e-05	threonine aldolase	1.30479	2.47047	0.00125674
AARA010252	1170.35	0.422216	1.33998	0.0309575	0.174868	2.41448	0.0157576	unspecified product	0.441469	1.35799	0.048295
AARA005167	1171.05	-1.13889	0.45411	1.4e-17	0.127151	-8.95693	3.34e-19	NA	-0.880173	0.543302	0.00064552
AARA016462	1179.3	0.468072	1.38326	0.0262872	0.18844	2.48394	0.0129939	nimrod B2	0.859092	1.8139	0.0042653
AARA011273	1180.13	6.78333	110.15	9.83e-33	0.550345	12.3256	6.6e-35	CLIP-domain serine protease	1.1413	2.2058	0.000146987
AARA003455	1180.4	-0.475137	0.719398	0.000879869	0.130642	-3.63694	0.000275894	small nuclear ribonucleoprotein D3	1.33192	2.51738	2.75e-07
AARA004557	1182.21	0.746082	1.67723	0.00263287	0.225833	3.30369	0.000954215	unspecified product	-1.87504	0.272619	8.41e-07
AARA003932	1182.22	-0.372212	0.772597	0.0170917	0.140145	-2.6559	0.00790972	Phosphatase 1 regulatory subunit 7	-0.478527	0.71771	0.0449472
AARA003145	1182.61	-0.990112	0.503439	2.08e-12	0.132964	-7.44648	9.59e-14	unspecified product	-0.541346	0.687129	0.0221186
AARA011985	1183.63	-0.889924	0.539643	2.33e-09	0.139661	-6.37203	1.87e-10	unspecified product	-0.706376	0.612858	0.00223527
AARA001040	1184.41	1.49766	2.82385	1.16e-08	0.245535	6.09958	1.06e-09	MFS transporter, VNT family, synaptic vesicle glycoprotein 2	1.73218	3.32229	5.94e-13
AARA007565	1186.83	1.39234	2.62504	1.42e-07	0.246725	5.64328	1.67e-08	unspecified product	2.34866	5.09351	6.69e-13
AARA005232	1186.94	-0.570203	0.673522	0.00256012	0.172118	-3.31285	0.000923496	Protein FAM36A	0.972066	1.96165	0.00195696
AARA001713	1196.23	-1.38991	0.381588	6.29e-09	0.223969	-6.20584	5.44e-10	Mediator of RNA polymerase II transcription subunit 29	-0.733407	0.601482	0.00401939
AARA001648	1205.32	2.26259	4.79853	1.32e-29	0.193218	11.7101	1.13e-31	unspecified product	1.37688	2.59706	8.93e-06
AARA002041	1209.79	-0.509725	0.702356	0.00157856	0.147179	-3.46329	0.000533608	Chitin-binding type-2 domain-containing protein	-0.715855	0.608844	0.000984956
AARA002079	1210.34	1.82783	3.55003	7.46e-26	0.167275	10.9271	8.56e-28	unspecified product	1.6008	3.03312	4.39e-10
AARA018211	1210.81	0.8274	1.77448	7.77e-09	0.134112	6.16948	6.85e-10	CTCK domain-containing protein	-0.505381	0.704474	0.0193749
AARA015922	1211.19	1.03075	2.04309	9.65e-10	0.15817	6.51675	7.18e-11	unspecified product	0.60556	1.52157	0.00510811
AARA015595	1216.05	0.778494	1.71534	9.11e-06	0.162591	4.78804	1.68e-06	unspecified product	0.988678	1.98437	1.4e-05
AARA001429	1218.02	-1.09924	0.466762	9.55e-11	0.159693	-6.88345	5.84e-12	xeroderma pigmentosum group C-complementing protein	-0.671518	0.627846	0.00977287
AARA008732	1218.17	0.529093	1.44302	0.0234171	0.209046	2.53099	0.0113743	glutathione S-transferase theta class 1	1.25036	2.37901	2.04e-05
AARA015649	1220.75	0.860097	1.81516	7.79e-05	0.200783	4.28372	1.84e-05	glutathione S-transferase theta class 1	1.16055	2.23543	1.13e-06
AARA011840	1227.77	0.341055	1.26668	0.0470227	0.152755	2.23269	0.0255692	unspecified product	-0.693243	0.618462	0.0125964
AARA015688	1230.25	-0.738191	0.59949	7.82e-05	0.17237	-4.28261	1.85e-05	aquaporin	-1.86206	0.275083	1.43e-05
AARA006336	1230.92	1.00736	2.01024	0.001271	0.285519	3.52819	0.000418409	unspecified product	-1.29156	0.408508	0.00299485
AARA010020	1232.42	-0.826886	0.563745	0.0001128	0.197255	-4.19197	2.77e-05	unspecified product	-0.695065	0.617682	0.0480274
AARA000172	1234.31	-0.48328	0.71535	0.000570651	0.128515	-3.7605	0.000169576	ubiquitin-like protein 5	0.874427	1.83328	0.0015152
AARA011206	1236.39	-1.09111	0.469399	2.65e-09	0.171811	-6.35065	2.14e-10	NA	-1.16898	0.444735	8.24e-05
AARA002101	1238.34	8.0119	258.12	9.86e-28	0.707416	11.3256	9.8e-30	hexamerin	2.40305	5.2892	0.00966839
AARA015726	1238.35	-0.744055	0.597059	2.95e-07	0.135175	-5.50438	3.7e-08	unspecified product	-0.842079	0.557839	0.000394737
AARA010730	1239.33	0.619963	1.53684	1.5e-05	0.132619	4.67477	2.94e-06	unspecified product	1.01581	2.02204	2.59e-05
AARA009555	1242.37	0.782174	1.71972	0.000225925	0.194889	4.01344	5.98e-05	unspecified product	-0.47109	0.721419	0.0333679
AARA005114	1250.17	-0.58881	0.664891	0.000127614	0.14152	-4.1606	3.17e-05	Dynactin 5 (p25)	-0.656686	0.634334	0.0175842
AARA007734	1252.98	1.16372	2.24034	5.58e-12	0.159292	7.30556	2.76e-13	Acyl_transf_3 domain-containing protein	-0.952156	0.516859	0.00233217
AARA016853	1253.53	1.33343	2.52001	2.34e-08	0.223092	5.97702	2.27e-09	unspecified product	0.601905	1.51772	0.00689154
AARA011293	1259.1	-0.452458	0.730797	0.00630264	0.150056	-3.01527	0.00256755	unspecified product	-0.464981	0.724481	0.0368928
AARA001276	1265.92	-0.910007	0.532183	8.69e-07	0.172079	-5.28831	1.23e-07	glutaredoxin	-1.15951	0.447664	0.00197981
AARA005725	1266.89	-0.419765	0.747547	0.0124059	0.151208	-2.77608	0.00550191	unspecified product	-0.721439	0.606492	0.00064281
AARA010807	1268.87	0.507699	1.42178	0.00154087	0.146277	3.4708	0.000518905	unspecified product	0.570455	1.48499	0.0120295
AARA005514	1273.71	-0.872238	0.546299	5.74e-09	0.140194	-6.22163	4.92e-10	unspecified product	-0.646825	0.638684	0.00630818
AARA006073	1290.27	-0.954344	0.516076	2.58e-11	0.13476	-7.08183	1.42e-12	metallophosphoesterase domain-containing protein 1	-0.649781	0.637377	0.0343711
AARA016553	1295.37	3.24002	9.4481	3.11e-32	0.264938	12.2294	2.17e-34	cuticular protein	2.09778	4.28049	2.71e-10
AARA001358	1296.46	-0.483525	0.715228	0.00473485	0.155287	-3.11376	0.00184719	unspecified product	-1.04899	0.483307	2.17e-05
AARA001797	1298.8	-0.392496	0.761811	0.015743	0.146068	-2.68708	0.00720797	unspecified product	-0.903702	0.534513	0.000866312
AARA003245	1299.66	-0.740837	0.598392	1.74e-07	0.132181	-5.60472	2.09e-08	endoplasmic reticulum-Golgi intermediate compartment protein 3	-0.624816	0.648502	0.00687629
AARA005052	1302.03	-0.758283	0.5912	5.72e-06	0.154997	-4.89224	9.97e-07	phosphatidylinositol glycan, class U	-0.503389	0.705447	0.0373854
AARA015672	1311.93	-0.685417	0.621826	0.000209003	0.169931	-4.03351	5.5e-05	Mediator of RNA polymerase II transcription subunit 10	0.684498	1.60714	0.00282629
AARA016038	1314.87	-0.782626	0.581308	3.2e-06	0.155982	-5.01742	5.24e-07	unspecified product	-0.553738	0.681253	0.0215955
AARA008929	1321.52	0.462707	1.37813	0.0122229	0.166361	2.78134	0.00541349	Ral guanine nucleotide exchange factor 2	0.483036	1.39768	0.0499441
AARA015989	1324.33	-0.344793	0.787421	0.0499741	0.156339	-2.20542	0.0274246	4-coumarate:CoA ligase	0.978199	1.97001	0.000121605
AARA004883	1329.2	1.06333	2.08975	3.28e-14	0.132771	8.00876	1.16e-15	stearoyl-CoA desaturase (delta-9 desaturase)	0.816631	1.76129	0.0172518
AARA007591	1330.15	-0.809421	0.570611	2.1e-08	0.134977	-5.99671	2.01e-09	39S ribosomal protein L36, mitochondrial	-0.786369	0.579802	0.013264
AARA001961	1335.27	1.08563	2.1223	1.63e-10	0.159663	6.79947	1.05e-11	unspecified product	1.03296	2.04622	2.02e-06
AARA005443	1338.49	-0.595768	0.661692	0.000383114	0.153893	-3.87132	0.000108247	transcription initiation factor TFIIH subunit 4	-0.518168	0.698258	0.0231678
AARA004610	1343.27	0.660967	1.58114	3.84e-05	0.148293	4.45718	8.3e-06	amyloid beta A4 protein	0.630344	1.54793	0.00662794
AARA005026	1345.58	0.988421	1.98401	0.000770327	0.268935	3.67532	0.000237552	NA	1.53545	2.8988	0.000238076
AARA005170	1346.66	-0.761113	0.590041	2.75e-08	0.127965	-5.94783	2.72e-09	unspecified product	-0.627592	0.647256	0.00181454
AARA000095	1346.91	1.38259	2.60735	6.19e-14	0.174435	7.92609	2.26e-15	unspecified product	0.829177	1.77667	0.000345899
AARA011536	1351.46	-0.894068	0.538095	1.81e-08	0.148464	-6.02212	1.72e-09	NA	0.931001	1.9066	0.000153186
AARA003617	1352.91	-0.49755	0.708308	0.0154012	0.184571	-2.69571	0.00702397	unspecified product	-0.700121	0.615521	0.0179678
AARA004477	1358.73	1.37956	2.60189	1.38e-19	0.145575	9.47663	2.63e-21	NA	0.934146	1.91076	2.58e-05
AARA011802	1369.11	-0.418806	0.748044	0.00887214	0.144646	-2.89538	0.00378694	Voltage-dependent calcium channel alpha-2/delta, invertebrate	0.498286	1.41253	0.0453979
AARA008164	1370.02	-0.600473	0.659538	3.52e-05	0.134105	-4.47763	7.55e-06	unspecified product	-0.531441	0.691864	0.0326444
AARA004543	1373.17	-0.616692	0.652165	0.000175273	0.151165	-4.0796	4.51e-05	39S ribosomal protein L11, mitochondrial	0.519672	1.43363	0.0479714
AARA009961	1377.46	1.1071	2.15413	1.04e-11	0.153445	7.21501	5.39e-13	unspecified product	-0.797852	0.575205	0.006013
AARA011797	1380.59	-1.18735	0.439109	1.48e-15	0.141304	-8.40278	4.36e-17	unspecified product	-0.638057	0.642578	0.0145241
AARA010812	1384.55	1.39892	2.63704	0.00791763	0.476629	2.93503	0.00333512	23.4 kDa salivary protein	1.75179	3.36777	8.38e-14
AARA009696	1385.1	-0.64407	0.639905	0.000276663	0.16268	-3.95913	7.52e-05	Amalgam	-0.864755	0.54914	0.0004084
AARA008830	1389.46	0.709214	1.63491	0.001106	0.198673	3.56975	0.000357325	Aquaporin	0.831997	1.78015	0.00968343
AARA004937	1397.6	-0.516791	0.698924	0.000154488	0.125686	-4.11176	3.93e-05	unspecified product	-0.645222	0.639394	0.00280362
AARA001344	1399.08	-0.649033	0.637707	2.51e-06	0.128049	-5.06865	4.01e-07	integrator complex subunit 10	-0.669703	0.628636	0.0109116
AARA002100	1401.49	-0.723858	0.605476	2.74e-06	0.14334	-5.04996	4.42e-07	ribosomal RNA-processing protein 7	-0.467754	0.72309	0.0322874
AARA003284	1409.82	-0.645933	0.63908	8.13e-06	0.134189	-4.8136	1.48e-06	DNA mismatch repair protein MLH1	-1.22165	0.428792	1.03e-08
AARA009493	1415.25	-0.417523	0.748709	0.0153529	0.154807	-2.69706	0.00699545	Recombining binding protein suppressor of hairless	-0.467404	0.723265	0.0352104
AARA006691	1431.64	-0.30075	0.81183	0.0291382	0.123244	-2.44029	0.0146756	Mediator of RNA polymerase II transcription subunit 21	-0.596279	0.661458	0.0271644
AARA009850	1437.48	1.48256	2.79443	1.48e-07	0.263069	5.63562	1.74e-08	Battenin	-0.607279	0.656434	0.0272905
AARA000071	1442.13	-0.458473	0.727756	0.00215714	0.136165	-3.36704	0.000759802	ER membrane protein complex subunit 4	-0.745109	0.596623	0.0020987
AARA000902	1450.55	-0.360504	0.778892	0.0317223	0.14993	-2.40448	0.0161954	unspecified product	-1.31553	0.401777	2.1e-07
AARA001936	1451.53	1.11947	2.17267	4.69e-16	0.131009	8.54493	1.29e-17	unspecified product	0.94941	1.93108	2.85e-05
AARA016475	1454.86	0.803124	1.74488	0.00704222	0.269906	2.97557	0.00292448	3-glucan binding protein	1.38981	2.62044	2.75e-07
AARA008096	1459.64	0.927733	1.90228	3.83e-11	0.132132	7.02126	2.2e-12	unspecified product	0.673999	1.59549	0.00723118
AARA002154	1462.78	-0.556616	0.679895	0.000570232	0.148007	-3.76075	0.000169403	unspecified product	0.514104	1.42811	0.027095
AARA005282	1471.3	-1.15983	0.447565	1.22e-14	0.142569	-8.13526	4.11e-16	unspecified product	-0.49761	0.708279	0.0454096
AARA011173	1477.19	-0.589387	0.664625	0.00222859	0.175583	-3.35674	0.00078868	hsp70-interacting protein	0.628473	1.54593	0.0120914
AARA010173	1487.8	-0.395938	0.759995	0.00927306	0.137485	-2.87986	0.00397856	coiled-coil domain-containing protein 25	0.672336	1.59365	0.00968343
AARA009277	1489.64	-0.703568	0.614052	1.36e-05	0.149789	-4.69705	2.64e-06	28S ribosomal protein S34, mitochondrial	0.503911	1.41805	0.0429249
AARA006490	1490.11	-1.28279	0.411	9.76e-20	0.134811	-9.51547	1.81e-21	cyclin-dependent kinase 2	-0.746462	0.596063	0.00130576
AARA002778	1493.53	2.26781	4.81592	1.34e-38	0.169223	13.4013	5.94e-41	ATP-binding cassette transporter (ABC transporter) family A member 7	1.08375	2.11953	0.00139408
AARA004594	1494.45	-0.461858	0.726051	0.0130587	0.167522	-2.75699	0.00583359	28S ribosomal protein S33, mitochondrial	1.14003	2.20386	3.1e-06
AARA005086	1496.34	-0.589194	0.664714	6.21e-05	0.135744	-4.34049	1.42e-05	RING finger protein 121	-0.593332	0.66281	0.0225732
AARA017930	1499.35	-0.835736	0.560297	1.53e-09	0.129776	-6.43982	1.2e-10	DNA-directed RNA polymerase III subunit RPC6	0.943258	1.92287	2.54e-06
AARA001852	1499.46	-0.74197	0.597922	1.5e-06	0.143296	-5.17787	2.24e-07	DNA polymerase eta	-1.10902	0.463609	9.42e-08
AARA016434	1507.66	1.58104	2.99186	3.66e-24	0.149765	10.5568	4.72e-26	ATP-binding cassette transporter (ABC transporter) family A member 7	-0.822129	0.565606	3.34e-05
AARA015764	1512.18	1.25637	2.38894	0.0182704	0.477666	2.63023	0.0085328	glutathione S-transferase theta class 1	2.4213	5.35652	5.74e-10
AARA005810	1518.88	-0.596701	0.661264	8.89e-05	0.140361	-4.25117	2.13e-05	pre-rRNA-processing protein TSR4	-0.678319	0.624893	0.00246263
AARA008845	1522.28	-0.595097	0.662	1.97e-05	0.128998	-4.61321	3.96e-06	sodium-dependent nutrient amino acid transporter 5	-0.598892	0.660261	0.020855
AARA017560	1524	0.78722	1.72575	8.52e-08	0.137175	5.73882	9.53e-09	unspecified product	0.572705	1.48731	0.00890951
AARA009963	1524.13	1.43761	2.70871	1.71e-15	0.171468	8.38409	5.11e-17	unspecified product	1.63877	3.114	2.72e-15
AARA018029	1526.88	1.48584	2.8008	6.25e-11	0.213884	6.94693	3.73e-12	3-OH androgenic UDPGT	1.14499	2.21145	1.17e-05
AARA017514	1534.5	0.480814	1.39553	0.00395782	0.151576	3.17209	0.00151344	ATP-binding cassette transporter (ABC transporter) family C member 2	-1.09174	0.469195	2.11e-07
AARA005793	1535.99	-0.709433	0.611561	1.93e-07	0.12702	-5.5852	2.33e-08	zinc finger protein 706	-0.544207	0.685768	0.0306316
AARA009646	1540.43	-0.890867	0.53929	2.4e-07	0.160725	-5.5428	2.98e-08	unspecified product	-0.487578	0.713222	0.0333519
AARA009843	1541.77	-1.32863	0.398146	2.76e-06	0.263169	-5.04859	4.45e-07	unspecified product	-1.0983	0.467068	1.63e-07
AARA018059	1545.15	-0.364729	0.776615	0.00836791	0.125078	-2.91601	0.00354541	carboxypeptidase A1	0.584001	1.499	0.0469735
AARA010255	1545.75	0.39927	1.31884	0.0270248	0.161462	2.47284	0.0134045	Septin 4	0.55094	1.46504	0.0152923
AARA017269	1546.62	-2.7444	0.149229	2.37e-05	0.600404	-4.57092	4.86e-06	unspecified product	-2.09176	0.234594	0.00136857
AARA015966	1546.99	0.352926	1.27715	0.0189191	0.134886	2.61649	0.008884	pre-mRNA-splicing factor CWC26	0.825068	1.77162	0.000115273
AARA017861	1547.84	0.578848	1.49366	0.0023345	0.173194	3.34219	0.0008312	unspecified product	0.552542	1.46667	0.0291972
AARA002442	1550.42	0.325349	1.25297	0.0297571	0.133791	2.43177	0.0150252	unspecified product	0.636254	1.55429	0.00401939
AARA007661	1558.51	-0.548378	0.683788	0.00172213	0.159578	-3.43642	0.000589459	39S ribosomal protein L42, mitochondrial	0.657816	1.57769	0.00642402
AARA003277	1558.71	0.978639	1.97061	4.78e-12	0.133555	7.32759	2.34e-13	unspecified product	0.769555	1.70474	0.000109459
AARA016560	1564.65	3.46262	11.0244	9.61e-55	0.216433	15.9986	1.31e-57	ATP-binding cassette transporter (ABC transporter) family G member 2	1.04346	2.06116	1.01e-05
AARA006875	1566.31	-0.495093	0.709516	0.000720958	0.134023	-3.69409	0.000220674	E3 ubiquitin-protein ligase RNF1/2	0.528203	1.44213	0.018401
AARA001567	1571.18	0.502639	1.4168	0.00135529	0.143241	3.50904	0.00044973	unspecified product	0.575069	1.48975	0.0063086
AARA011289	1578.84	-0.551253	0.682427	0.000143401	0.13344	-4.13108	3.61e-05	Protein pelota homolog	-0.895642	0.537508	4.46e-06
AARA010759	1579.45	-1.06395	0.47832	2.78e-08	0.178928	-5.94627	2.74e-09	E3 ubiquitin-protein ligase ZNRF1/2	-0.492631	0.710728	0.0384112
AARA011540	1580.95	-0.429203	0.742672	0.000985274	0.1191	-3.6037	0.000313717	cryptochrome 2	1.98543	3.95981	2.96e-28
AARA010189	1581.11	3.0616	8.34898	3.68e-36	0.236126	12.966	1.91e-38	unspecified product	3.01692	8.09438	2.52e-14
AARA008766	1587.45	-0.326813	0.797296	0.0284647	0.133363	-2.45055	0.0142638	elongation factor Ts, mitochondrial	0.633998	1.55186	0.00566229
AARA011835	1589.76	1.01791	2.02498	3.03e-08	0.171639	5.93052	3.02e-09	unspecified product	0.928183	1.90288	1.55e-05
AARA005150	1598.98	3.08921	8.51029	0.000319091	0.787964	3.92049	8.84e-05	antennae-specific protein	-1.67964	0.31216	0.0099102
AARA011024	1600.45	-1.44248	0.367935	1.97e-19	0.152874	-9.43573	3.88e-21	4-coumarate:CoA ligase	1.54275	2.91349	6.43e-06
AARA002642	1602.23	0.701093	1.62574	1.57e-05	0.150275	4.66541	3.08e-06	unspecified product	-0.500088	0.707063	0.0199972
AARA008653	1602.69	-0.685068	0.621976	6.14e-05	0.157717	-4.34365	1.4e-05	solute carrier family 29 (equilibrative nucleoside transporter), member 1/2/3	-0.635672	0.643641	0.0031037
AARA018328	1607.65	-0.337782	0.791257	0.0271483	0.136718	-2.47065	0.0134867	3-ketoacyl-CoA reductase	-1.35881	0.389905	8.3e-05
AARA004065	1627.4	-0.423082	0.74583	0.00979196	0.147926	-2.86008	0.00423531	peroxin 16	-0.574038	0.671734	0.0273381
AARA016089	1627.58	-2.07578	0.237207	2.43e-13	0.268122	-7.74193	9.79e-15	salivary gland protein 7-like	1.49726	2.82305	3.18e-08
AARA004732	1628.43	-1.423	0.372936	2.33e-28	0.124208	-11.4566	2.18e-30	galactokinase	0.670464	1.59158	0.00681672
AARA018186	1628.44	-0.498573	0.707806	0.0355744	0.211739	-2.35465	0.0185399	unspecified product	-0.675412	0.626154	0.00272734
AARA008102	1637.5	0.357586	1.28128	0.0339009	0.150525	2.37559	0.0175209	Angiomotin_C domain-containing protein	0.827143	1.77417	3.87e-05
AARA010811	1638.37	-2.49201	0.177758	1.01e-22	0.243607	-10.2296	1.46e-24	Arginase	1.46085	2.75271	5e-05
AARA016220	1639.96	-0.651156	0.63677	0.0196284	0.25023	-2.60222	0.00926212	salivary gland protein 1-like 2	1.32039	2.49734	7.97e-11
AARA005050	1646.75	0.827057	1.77406	4.09e-07	0.152014	5.44066	5.31e-08	unspecified product	0.504284	1.41842	0.0306316
AARA002107	1649.88	-0.638228	0.642502	0.00111821	0.178946	-3.56659	0.000361651	unspecified product	0.574583	1.48925	0.00577936
AARA006145	1652.36	0.447419	1.3636	0.0303092	0.184601	2.4237	0.0153632	Serine/threonine-protein kinase SBK1	0.692642	1.61624	0.00246117
AARA010974	1653.73	-0.596075	0.661551	0.000607831	0.159264	-3.74268	0.00018207	unspecified product	-0.698811	0.61608	0.0131733
AARA015889	1659.45	0.594434	1.50988	4.24e-05	0.134076	4.43358	9.27e-06	Valacyclovir hydrolase	1.01827	2.0255	0.000330095
AARA001596	1660.87	-0.60021	0.659658	0.00482757	0.193188	-3.10688	0.00189075	DAMOX	0.93554	1.91261	0.021438
AARA016988	1673.07	7.45142	175.025	2.62e-110	0.328511	22.6824	6.68e-114	hexamerin	2.90692	7.50016	0.00293867
AARA016008	1678.76	-0.543032	0.686327	0.000167368	0.132713	-4.09177	4.28e-05	Brain protein 16	-0.558047	0.679221	0.0466009
AARA016858	1679.37	-1.74043	0.29928	6.56e-22	0.173382	-10.0381	1.04e-23	cellular retinaldehyde-binding protein	-2.67143	0.156971	4.59e-12
AARA000864	1681.57	-0.415157	0.749938	0.00696435	0.139304	-2.98023	0.00288031	transcription initiation factor TFIIE subunit alpha	-0.635994	0.643497	0.00355604
AARA007161	1683.17	-1.27922	0.412019	1.88e-20	0.131976	-9.69281	3.24e-22	epidermal retinal dehydrogenase	-0.604142	0.657862	0.0299824
AARA010058	1688.82	-1.03024	0.489627	9e-10	0.157806	-6.52856	6.64e-11	ESF2/ABP1 family protein	-0.732289	0.601948	0.00750787
AARA016518	1689.57	0.587843	1.503	8.29e-05	0.137729	4.26812	1.97e-05	unspecified product	1.69833	3.24524	3.29e-05
AARA017981	1693.45	-0.493255	0.710421	0.00136257	0.14064	-3.50721	0.000452838	39S ribosomal protein L47, mitochondrial	0.8606	1.81579	0.000149437
AARA018292	1694.46	0.609897	1.52615	0.000200837	0.150829	4.04362	5.26e-05	unspecified product	-0.808902	0.570816	3.27e-05
AARA007005	1695.82	-0.341082	0.789449	0.0442246	0.150918	-2.26005	0.0238184	kinase	-0.769682	0.586547	0.00183528
AARA008979	1695.96	1.117	2.16895	4.94e-06	0.226816	4.92469	8.45e-07	sodium-independent sulfate anion transporter	-0.712904	0.610091	0.0290829
AARA018325	1696.14	-1.76555	0.294115	3.22e-20	0.183253	-9.63446	5.72e-22	CHK domain-containing protein	0.755476	1.68819	0.0266772
AARA017780	1696.51	0.773894	1.70988	4.83e-05	0.175839	4.40115	1.08e-05	MFS transporter, PCFT/HCP family, solute carrier family 46 (folate transporter	0.572243	1.48683	0.0487866
AARA011209	1700.23	0.491462	1.40587	0.000580935	0.130859	3.75567	0.000172879	Scat	-0.657079	0.634161	0.00235799
AARA016000	1711.15	-0.423546	0.74559	0.0135045	0.154318	-2.74463	0.00605796	39S ribosomal protein L20, mitochondrial	0.581161	1.49605	0.0122666
AARA002132	1712.12	5.14374	35.3526	5.94e-11	0.739542	6.95532	3.52e-12	Alkaline phosphatase	3.78021	13.739	2.3e-07
AARA010927	1715.62	-1.86455	0.274609	3.57e-33	0.150247	-12.4099	2.31e-35	unspecified product	-0.968879	0.510903	0.00199804
AARA008333	1715.92	0.605221	1.52121	0.000114998	0.144543	4.18713	2.83e-05	unspecified product	1.08877	2.12693	1.4e-06
AARA017816	1716.82	-0.503125	0.705577	0.00539719	0.163972	-3.06836	0.00215236	39S ribosomal protein L23, mitochondrial	0.817288	1.76209	0.000560667
AARA017254	1721.9	-0.731776	0.602162	9.44e-06	0.153093	-4.77994	1.75e-06	RhoA activator C11orf59 homolog	-0.886491	0.540928	0.0145235
AARA002237	1726.54	-0.748944	0.595039	3.48e-06	0.149792	-4.99988	5.74e-07	WD repeat, sterile alpha motif and U-box domain containing 1	-0.735358	0.600669	0.00102278
AARA011715	1726.57	-1.01298	0.495521	3.35e-09	0.160498	-6.3115	2.76e-10	neutral ceramidase	0.755634	1.68837	0.00638697
AARA005784	1727.29	-0.786012	0.579945	3.28e-07	0.143311	-5.48467	4.14e-08	28S ribosomal protein S15, mitochondrial	0.506001	1.42011	0.0266237
AARA015953	1732.44	-0.311776	0.805649	0.0364346	0.132968	-2.34475	0.0190398	defective proboscis extension response	-0.493498	0.710301	0.0220728
AARA006803	1738.62	0.592982	1.50836	1.13e-05	0.125102	4.73997	2.14e-06	unspecified product	0.645918	1.56473	0.00687531
AARA005078	1746.46	-0.371347	0.773061	0.023284	0.146576	-2.53347	0.0112938	cell division cycle 123 homolog	-0.717092	0.608322	0.00260932
AARA007709	1747.55	-0.922018	0.52777	1.43e-08	0.152065	-6.0633	1.33e-09	DNA replication licensing factor MCM7	-0.911321	0.531698	5.11e-05
AARA001855	1756.85	-0.751409	0.594023	2.04e-05	0.163164	-4.60524	4.12e-06	tRNA (guanine-N(7)-)-methyltransferase subunit wuho	-0.514414	0.700077	0.0186897
AARA005243	1764.73	-0.440717	0.736768	0.0117842	0.157706	-2.79455	0.00519712	ribosome maturation protein SBDS	0.498814	1.41305	0.0333519
AARA007640	1771.49	0.389259	1.30972	0.00577579	0.127876	3.04404	0.00233426	unspecified product	0.668446	1.58936	0.0122129
AARA004461	1784.81	-0.773753	0.584894	9.71e-07	0.146935	-5.26594	1.39e-07	unspecified product	0.604667	1.52063	0.0175454
AARA005403	1785.18	-0.785899	0.57999	3.79e-08	0.133433	-5.88982	3.87e-09	unspecified product	0.799396	1.74037	0.00034243
AARA017273	1787.27	-1.4678	0.361533	9.07e-19	0.158386	-9.26722	1.91e-20	CHK domain-containing protein	1.30852	2.47687	0.00143122
AARA008158	1789.42	-0.600242	0.659643	2.7e-05	0.132193	-4.54065	5.61e-06	unspecified product	-0.478288	0.717829	0.0276916
AARA010878	1789.77	0.362018	1.28522	0.0300225	0.149105	2.42794	0.0151847	MFS domain-containing protein	2.78242	6.88006	2.02e-28
AARA011163	1790.41	-0.732464	0.601875	2.48e-07	0.132284	-5.53705	3.08e-08	39S ribosomal protein L24, mitochondrial	-0.564436	0.67622	0.0066363
AARA000482	1794.02	0.717744	1.64461	0.000133356	0.172977	4.14937	3.33e-05	MYND-type domain-containing protein	0.92403	1.89741	0.000293893
AARA002839	1797.96	1.98994	3.97219	2.43e-13	0.257046	7.74155	9.82e-15	salivary cysteine-rich protein	0.696767	1.62087	0.0125964
AARA000044	1798.26	-0.548079	0.68393	0.00262919	0.165873	-3.30421	0.000952435	Protein CWC15 homolog A	0.553248	1.46739	0.00781749
AARA004404	1801.9	0.721814	1.64925	2.28e-06	0.141825	5.08946	3.59e-07	ubiquitin associated and SH3 domain-containing protein B	0.537253	1.45121	0.0195726
AARA011088	1821.74	1.04359	2.06135	0.000130619	0.251199	4.15443	3.26e-05	Sphingomyelin phosphodiesterase	-1.19084	0.438047	1.63e-08
AARA000437	1821.96	0.806632	1.74912	2.84e-10	0.12018	6.71188	1.92e-11	unspecified product	1.45904	2.74926	1.52e-07
AARA007144	1826.99	-0.566387	0.675306	0.00162607	0.163992	-3.45375	0.000552849	unspecified product	-0.689452	0.620089	0.00541872
AARA004448	1830.19	0.639992	1.55832	0.000283948	0.161929	3.95229	7.74e-05	unspecified product	0.571385	1.48595	0.0141167
AARA009844	1835.26	-0.625402	0.648239	0.00328808	0.193447	-3.23294	0.00122523	LYR motif-containing protein 5	1.10553	2.15178	2.13e-05
AARA015644	1836.49	3.31439	9.94792	4.94e-06	0.672967	4.92504	8.43e-07	cytochrome P450	1.28175	2.43134	0.000622618
AARA000068	1838.49	-0.387186	0.76462	0.00481675	0.124588	-3.10773	0.00188528	AA_permease_C domain-containing protein	1.56092	2.95043	5.92e-15
AARA006048	1845.73	-1.15313	0.449649	1.45e-18	0.125153	-9.21373	3.15e-20	unspecified product	-0.487069	0.713473	0.0291972
AARA009126	1862.96	-1.8118	0.284836	6.22e-11	0.26077	-6.94787	3.71e-12	unspecified product	-0.825176	0.564413	0.0071887
AARA015648	1873.13	-0.962817	0.513054	2.46e-08	0.161342	-5.96757	2.41e-09	glutathione S-transferase theta class 1	1.71085	3.27353	3.58e-08
AARA017913	1873.5	1.24786	2.37489	1.49e-10	0.183126	6.81422	9.48e-12	secretory phospholipase A2	1.23196	2.34886	1.81e-08
AARA004465	1879.99	0.749339	1.68102	1.97e-06	0.14633	5.12087	3.04e-07	regulator of G-protein signaling	-0.450072	0.732006	0.0377246
AARA006119	1893.4	-1.11455	0.461835	1.11e-10	0.162463	-6.86032	6.87e-12	unspecified product	-0.729355	0.603173	0.000234884
AARA006197	1895.19	1.46447	2.75963	9.35e-07	0.277701	5.27356	1.34e-07	odorant-binding protein 57	-1.09194	0.469131	0.0368928
AARA018266	1896.93	1.85687	3.6222	1.03e-22	0.181554	10.2276	1.49e-24	ATP-binding cassette transporter (ABC transporter) family G member 15	0.571824	1.4864	0.0156577
AARA003889	1900.77	-0.724555	0.605184	2.42e-07	0.130755	-5.54133	3e-08	unspecified product	-0.659375	0.633152	0.00805096
AARA017907	1904.6	-1.05201	0.482297	5.14e-11	0.150778	-6.97717	3.01e-12	rhomboid-related protein 1/2/3	-0.570934	0.673181	0.0125964
AARA011795	1915.63	-0.596417	0.661394	0.00030179	0.151541	-3.93568	8.3e-05	unspecified product	-0.481392	0.716286	0.0287241
AARA007109	1916.67	-0.986239	0.504792	2.48e-06	0.194462	-5.07162	3.94e-07	unspecified product	1.10601	2.1525	0.00347457
AARA015791	1934.23	1.65896	3.1579	2.99e-12	0.224321	7.39549	1.41e-13	cytochrome P450	0.774485	1.71058	0.0108358
AARA017253	1935.55	-1.11848	0.460579	1.66e-05	0.240452	-4.65156	3.29e-06	NA	1.34486	2.54006	1.19e-08
AARA011189	1940.32	-0.556828	0.679795	3.25e-05	0.123835	-4.49653	6.91e-06	Mannose-P-dolichol utilization defect 1 protein homolog	-0.601493	0.659072	0.0279512
AARA017468	1948.56	1.24095	2.36355	1.69e-08	0.205655	6.03415	1.6e-09	lysophosphatidylcholine acyltransferase 2B	0.901579	1.86811	0.00277125
AARA003425	1951.39	-0.317203	0.802625	0.0159626	0.118299	-2.68136	0.00733225	unspecified product	0.596899	1.51246	0.00577217
AARA016780	1952.61	0.39778	1.31748	0.0339866	0.167519	2.37454	0.0175709	Roundabout	-0.666276	0.630131	0.00102549
AARA011210	1959.67	-0.719378	0.607359	0.000106658	0.171034	-4.20605	2.6e-05	DNA polymerase delta subunit 3	-1.07965	0.473143	4.29e-07
AARA011751	1964.14	1.08699	2.1243	4.91e-08	0.186081	5.84149	5.17e-09	unspecified product	0.787963	1.72664	0.00011841
AARA002987	1964.52	4.93451	30.5798	4.99e-07	0.913531	5.40158	6.61e-08	unspecified product	2.66061	6.32301	5.49e-32
AARA000737	1967.42	-0.565189	0.675867	0.000380692	0.145925	-3.87316	0.000107434	39S ribosomal protein L15, mitochondrial	0.45636	1.37208	0.0429249
AARA014333	1968.85	-0.329097	0.796035	0.03598	0.140033	-2.35014	0.0187666	NA	-0.48232	0.715825	0.0271574
AARA001558	1969.09	-0.320123	0.801002	0.0284226	0.130585	-2.45145	0.0142282	thioredoxin domain-containing protein	-0.602713	0.658514	0.00349842
AARA000874	1974.12	-0.508702	0.702855	5.28e-05	0.116151	-4.37964	1.19e-05	RNA-binding protein 8A	-0.65195	0.63642	0.00482806
AARA011084	1974.39	-0.430194	0.742162	0.00936799	0.149564	-2.87633	0.00402327	oligosaccharyltransferase complex subunit epsilon	-0.786444	0.579772	0.000278267
AARA016222	1975.6	-0.852012	0.554012	0.00564008	0.279083	-3.05289	0.00226648	salivary gland protein 1-like 2	1.28563	2.43788	5.99e-12
AARA011940	1981.3	-0.676552	0.625659	2.62e-06	0.133711	-5.0598	4.2e-07	transducin (beta)-like 1	-0.507259	0.703558	0.0470536
AARA001980	1982.43	-0.943603	0.519933	7.32e-13	0.12428	-7.59258	3.14e-14	unspecified product	-0.580145	0.668897	0.0139162
AARA001369	1990.83	1.31092	2.481	1.61e-15	0.156193	8.39296	4.74e-17	carbonic anhydrase	-0.901282	0.535411	0.000765843
AARA006574	1998.9	-1.99735	0.250459	1.08e-19	0.210154	-9.50421	2.02e-21	unspecified product	4.84103	28.6612	4.28e-24
AARA005694	2011.82	2.17882	4.52782	7.22e-35	0.171208	12.7261	4.23e-37	Class B Scavenger Receptor (CD36 domain).	0.684478	1.60712	0.00303991
AARA005229	2021.14	-0.884981	0.541495	9.03e-10	0.135571	-6.52778	6.68e-11	predicted G-protein coupled receptor GPCR	-0.571205	0.673055	0.00915711
AARA001712	2032.16	1.72559	3.30714	0.00329727	0.533914	3.23195	0.00122947	Sugar transporter ERD6-like 6	-0.931015	0.524489	0.000372586
AARA017025	2032.38	0.613492	1.52996	0.00312824	0.188815	3.24917	0.00115741	autophagy related gene DEBCL	0.747115	1.67843	0.00143559
AARA004811	2033.16	-0.614193	0.653295	0.000378752	0.15852	-3.87454	0.000106826	gamma-interferon-inducible lysosomal thiol reductase	-1.06299	0.478639	0.00142501
AARA006015	2035.04	-0.51007	0.702188	0.00776741	0.173373	-2.94204	0.00326063	ATP-dependent RNA helicase DDX1	0.479501	1.39426	0.0317936
AARA002400	2044.21	3.86043	14.5247	4.94e-47	0.260621	14.8125	1.22e-49	unspecified product	2.29581	4.91028	8.81e-10
AARA018331	2055.01	-0.491191	0.711438	0.0104282	0.173099	-2.83763	0.00454504	aldehyde reductase	0.641822	1.5603	0.00444696
AARA001829	2067.34	-2.24036	0.211633	4.7e-17	0.254123	-8.81606	1.19e-18	salivary gland protein 1-like 2	2.21177	4.63243	1.89e-18
AARA016535	2078.35	2.13367	4.38832	0.00728779	0.719929	2.96372	0.00303947	CLIP-domain serine protease	-1.02816	0.490336	0.000443493
AARA007069	2084.61	1.44485	2.72234	5.81e-17	0.164347	8.79146	1.48e-18	period circadian protein	1.07878	2.11225	4.16e-07
AARA001423	2086.47	-0.650655	0.636991	1.49e-05	0.139124	-4.6768	2.91e-06	unspecified product	-1.23072	0.426104	1.26e-10
AARA008313	2101.49	-0.460603	0.726683	0.00122184	0.130117	-3.53992	0.000400254	ribosomal biogenesis protein LAS1	-0.587673	0.665415	0.00757391
AARA009705	2104.98	-0.347977	0.785685	0.0121473	0.125015	-2.78348	0.00537791	unspecified product	0.464432	1.37977	0.0458546
AARA002043	2105.01	-0.311771	0.805652	0.0337065	0.131116	-2.37783	0.0174146	Ser/Thr protein phosphatase/nucleotidase	-0.841223	0.55817	6.16e-05
AARA000680	2108.18	1.98687	3.96375	5.21e-05	0.453314	4.38298	1.17e-05	unspecified product	2.014	4.039	1.92e-17
AARA005176	2110.92	-0.57898	0.669437	0.0131104	0.210122	-2.75545	0.00586113	unspecified product	-1.06099	0.479304	1.31e-05
AARA016194	2113.55	0.463945	1.37931	0.0279811	0.188754	2.45793	0.0139739	unspecified product	0.482203	1.39687	0.0394334
AARA016540	2121.42	-0.845323	0.556586	0.00252806	0.254818	-3.31736	0.00090871	D7 long form salivary protein	1.32921	2.51265	4.49e-05
AARA017418	2125.15	-0.36029	0.779008	0.0486563	0.162486	-2.21737	0.0265981	Cat eye syndrome chromosome region, candidate 1	0.61582	1.53243	0.00356627
AARA001421	2135.36	-0.627642	0.647233	7.15e-07	0.11777	-5.32939	9.85e-08	tetratricopeptide repeat domain 1 variant	-0.882827	0.542304	1.37e-05
AARA005601	2136.45	0.536564	1.45051	0.00717074	0.180699	2.96939	0.00298395	unspecified product	-0.854644	0.553002	2.87e-05
AARA001926	2142.52	-0.481336	0.716314	0.00031514	0.122667	-3.92394	8.71e-05	C2 domain-containing protein	-0.514011	0.700273	0.0224981
AARA009764	2144.45	1.09417	2.1349	5.74e-08	0.188255	5.81215	6.17e-09	Mpv17-like protein	1.64206	3.12112	0.00603243
AARA001493	2146.57	-0.778426	0.583002	3.51e-06	0.155745	-4.99808	5.79e-07	3-hydroxyacyl-CoA dehydrogenase / 3-hydroxy-2-methylbutyryl-CoA dehydrogenase	-0.79031	0.57822	0.00839299
AARA001870	2149.93	0.595656	1.51116	0.00242877	0.178869	3.33013	0.000868066	Brain protein 44-like protein	0.935155	1.9121	0.000121016
AARA004667	2152.88	-0.847893	0.555596	0.000802641	0.231396	-3.66425	0.000248063	Niemann-Pick Type C-2	-0.896999	0.537003	0.0255036
AARA011158	2154.09	-1.68125	0.311812	6.41e-22	0.167442	-10.0408	1.01e-23	unspecified product	-1.95799	0.257386	1.35e-21
AARA001340	2161.82	1.88078	3.68274	1.79e-33	0.150872	12.4661	1.14e-35	CLIP-domain serine protease	1.17962	2.26517	7.52e-05
AARA003114	2172.62	-1.55173	0.3411	5.77e-25	0.144557	-10.7344	7.02e-27	unspecified product	-1.79204	0.288762	2.48e-14
AARA003405	2187.11	-0.593766	0.662611	0.000125832	0.142588	-4.1642	3.12e-05	unspecified product	0.939727	1.91817	0.0179678
AARA010840	2195.85	-1.76144	0.294953	5.35e-15	0.213744	-8.2409	1.71e-16	unspecified product	-1.68117	0.31183	3e-06
AARA008946	2200.63	0.717121	1.6439	2.2e-05	0.156292	4.58832	4.47e-06	Metalloendopeptidase	1.41485	2.66633	6.09e-11
AARA016223	2201.35	-1.83987	0.279348	6.06e-26	0.168057	-10.9479	6.8e-28	salivary gland protein 1-like 2	1.70722	3.2653	5.15e-12
AARA017301	2210.82	2.25376	4.76923	1.47e-27	0.199636	11.2893	1.48e-29	unspecified product	1.46489	2.76043	2.56e-06
AARA000546	2223.03	-0.552133	0.682011	8.32e-05	0.129383	-4.26744	1.98e-05	Patsas	-0.493253	0.710421	0.0264573
AARA007636	2223.27	1.10046	2.14423	6.88e-14	0.139101	7.9112	2.55e-15	UDENN FNIP1/2-type domain-containing protein	0.889512	1.85255	2.53e-06
AARA004250	2238.19	-0.664932	0.630718	1.14e-07	0.116998	-5.6833	1.32e-08	Ribokinase	-0.562978	0.676903	0.0470886
AARA005478	2252.68	1.22721	2.34114	7.26e-12	0.168816	7.26953	3.61e-13	unspecified product	1.50899	2.84612	0.000242056
AARA011364	2252.78	0.459961	1.3755	0.0243569	0.18286	2.51537	0.0118907	alpha-galactosidase	0.774326	1.71039	0.000274705
AARA016321	2253.51	-0.69397	0.61815	1.29e-06	0.133259	-5.20767	1.91e-07	tyrosyl-DNA phosphodiesterase 1	1.20673	2.30814	2.51e-08
AARA010132	2256.62	-0.412747	0.751192	0.0132183	0.149963	-2.75233	0.00591723	Prenylated Rab acceptor protein 1	-1.282	0.411226	1.46e-06
AARA009006	2274.43	-1.93678	0.261198	1.78e-29	0.16577	-11.6836	1.55e-31	SWI/SNF-related matrix-associated actin-dependent regulator of chromatin	-1.18863	0.43872	6.76e-05
AARA018093	2276.43	-0.711119	0.610846	2.56e-05	0.156189	-4.55295	5.29e-06	unspecified product	-0.498458	0.707863	0.0204288
AARA008283	2284.49	-1.96848	0.255523	2.11e-38	0.147271	-13.3663	9.51e-41	unspecified product	-1.12318	0.45908	1.13e-06
AARA001426	2288.45	-1.14917	0.450885	8.24e-16	0.135591	-8.47528	2.35e-17	xeroderma pigmentosum group C-complementing protein	-1.05217	0.482243	1.83e-06
AARA003840	2288.55	0.635458	1.55343	2.07e-05	0.138114	4.60097	4.21e-06	unspecified product	0.513707	1.42771	0.0449925
AARA015893	2288.98	1.98945	3.97087	9.58e-54	0.125538	15.8474	1.47e-56	unspecified product	-0.758539	0.591094	0.000470525
AARA005533	2289.77	-0.382222	0.767255	0.00242902	0.11478	-3.33003	0.000868363	unspecified product	0.565898	1.48031	0.0126135
AARA004832	2290.57	1.3347	2.52224	2.32e-20	0.138038	9.66913	4.08e-22	serine/threonine-protein kinase SIK	1.14949	2.21835	1.22e-10
AARA009952	2299.89	-0.453896	0.730069	0.000292253	0.115071	-3.9445	8e-05	RNA exonuclease 1	-0.627651	0.647229	0.00688592
AARA007424	2300.72	-1.23123	0.425954	8.13e-19	0.132679	-9.27975	1.7e-20	nanos	-0.554362	0.680958	0.0264573
AARA006222	2308.79	0.43184	1.34895	0.00567668	0.141563	3.05051	0.00228457	unspecified product	0.54235	1.45634	0.00962545
AARA014339	2326.83	-0.954207	0.516125	8.77e-09	0.155179	-6.14906	7.79e-10	NA	-0.846575	0.556103	0.000230173
AARA016923	2327.53	-0.42704	0.743786	0.00470579	0.137049	-3.11596	0.00183345	potassium inwardly-rectifying channel subfamily J	-0.723648	0.605564	0.0011454
AARA008725	2329.09	6.9898	127.098	1.56e-172	0.246694	28.3339	1.32e-176	Fibrinogen C-terminal domain-containing protein	2.19113	4.56665	0.00117956
AARA015584	2331.1	0.593254	1.50865	0.00345824	0.184472	3.21596	0.00130007	unspecified product	0.818899	1.76406	0.0236969
AARA001445	2331.82	-0.698467	0.616227	9e-06	0.145793	-4.79081	1.66e-06	dynein light chain roadblock-type	-1.10096	0.466208	0.00012089
AARA007301	2333.6	-0.363368	0.777348	0.0130207	0.131738	-2.75826	0.00581105	ubiquitin-conjugating enzyme E2 C	-0.640269	0.641593	0.00294029
AARA005894	2339.5	-0.917548	0.529408	1.6e-08	0.151818	-6.04372	1.51e-09	Elongator complex protein 4	-0.58197	0.668051	0.00469468
AARA009063	2342.14	-0.623294	0.649187	0.000240854	0.155972	-3.9962	6.44e-05	Groucho protein	-0.660926	0.632472	0.00962545
AARA000450	2343.98	-0.520576	0.697094	0.00100824	0.144735	-3.59674	0.000322229	M-type 9 protein	-0.755541	0.592324	0.00239276
AARA004161	2359.49	0.436775	1.35358	0.00449079	0.139497	3.13108	0.00174167	JmjC domain-containing protein	0.50348	1.41763	0.0168842
AARA006813	2363.61	0.477637	1.39246	0.000594803	0.127405	3.74897	0.000177561	BRCA1-associated protein	0.802772	1.74445	0.00161503
AARA010006	2367.25	-0.504149	0.705076	0.00023724	0.126025	-4.00038	6.32e-05	NA	0.890825	1.85424	0.000255835
AARA001973	2387.22	-0.866684	0.548406	9.37e-08	0.151496	-5.72083	1.06e-08	glyoxylate/hydroxypyruvate reductase	0.671152	1.59234	0.00966839
AARA004489	2400.85	-0.379582	0.76866	0.00202918	0.11209	-3.38639	0.000708178	unspecified product	-0.512305	0.701102	0.0273002
AARA009721	2402.31	-0.34194	0.78898	0.0175294	0.129232	-2.64594	0.00814651	unspecified product	0.63607	1.55409	0.00316556
AARA017664	2403.42	-0.898701	0.536369	1.52e-05	0.192328	-4.67276	2.97e-06	sodium-coupled monocarboxylate transporter 2	-0.596369	0.661416	0.0153863
AARA011139	2405.43	-0.371019	0.773236	0.0046352	0.118881	-3.12093	0.0018028	U3 small nucleolar RNA-associated protein 6 homolog	-0.481537	0.716214	0.0395258
AARA017765	2427.66	1.94576	3.8524	1.78e-30	0.163735	11.8836	1.44e-32	unspecified product	1.58631	3.00281	3.93e-08
AARA007848	2430.05	-0.875316	0.545134	5.28e-10	0.13236	-6.61315	3.76e-11	unspecified product	0.473008	1.388	0.0401793
AARA006065	2447.67	0.922487	1.89538	1.08e-09	0.141946	6.49884	8.09e-11	sprouty	0.690217	1.61353	0.00433535
AARA006714	2460	-0.68024	0.624061	1.54e-08	0.112408	-6.05152	1.43e-09	pyridoxamine 5'-phosphate oxidase	-0.763881	0.58891	0.00110926
AARA016375	2461.38	-1.05681	0.480695	2.02e-10	0.156208	-6.76536	1.33e-11	unspecified product	-0.544674	0.685546	0.00778585
AARA004714	2464.65	-0.432285	0.741087	0.0117835	0.154684	-2.79463	0.00519585	Import inner membrane translocase subunit Tim16	0.649139	1.56823	0.0204212
AARA016966	2469.83	1.04269	2.06006	2.06e-09	0.163152	6.39088	1.65e-10	juvenile hormone-inducible protein	-0.534979	0.690169	0.0471472
AARA017093	2472.96	0.574783	1.48945	0.0301773	0.236943	2.42583	0.0152733	heat shock 70kDa protein 1/8	1.56771	2.96434	5.75e-08
AARA006963	2477.27	1.60827	3.04886	1.25e-11	0.223713	7.189	6.53e-13	unspecified product	1.75794	3.38214	7.13e-17
AARA005269	2490.73	1.32227	2.50059	8.23e-13	0.174536	7.57594	3.57e-14	unspecified product	0.662778	1.58313	0.00257496
AARA009442	2497	2.5444	5.83366	7.18e-26	0.23275	10.9319	8.11e-28	unspecified product	1.11954	2.17278	0.0106941
AARA003894	2497.67	-0.523777	0.695548	8.09e-05	0.122536	-4.27448	1.92e-05	heat shock factor-binding protein 1	-0.473182	0.720374	0.0377246
AARA003411	2504.93	0.939353	1.91767	0.000145258	0.227571	4.12774	3.66e-05	Differentially expressed in FDCP 6-like protein	-0.577427	0.670158	0.00679623
AARA017649	2516.88	1.56491	2.95859	0.0123855	0.563566	2.7768	0.0054897	unspecified product	1.94931	3.86188	4.92e-06
AARA018228	2530.04	0.488936	1.40341	0.0050076	0.157982	3.09488	0.00196891	cell division cycle 20-like protein 1, cofactor of APC complex	0.504393	1.41853	0.0218188
AARA011082	2536.05	0.721042	1.64837	0.000827964	0.197266	3.65517	0.000257015	bis(5'-nucleosidyl)-tetraphosphatase	0.951224	1.93351	1.71e-05
AARA011316	2563	1.92783	3.80482	2.61e-20	0.199638	9.6566	4.61e-22	Spatacsin_C domain-containing protein	-0.560739	0.677955	0.0134227
AARA016690	2563.27	-0.645795	0.639141	6.86e-06	0.133115	-4.8514	1.23e-06	unspecified product	0.501139	1.41533	0.0215088
AARA001689	2573.65	1.70651	3.26371	9.85e-23	0.16677	10.2327	1.41e-24	unspecified product	1.47504	2.77991	2.08e-13
AARA002370	2577.46	0.432712	1.34977	0.00491142	0.139527	3.10127	0.00192692	Actin-binding LIM protein	0.691665	1.61515	0.00085518
AARA017901	2578.35	-0.277398	0.825078	0.0334965	0.116514	-2.38081	0.0172749	solute carrier family 25, member 44	0.552595	1.46672	0.0101779
AARA017057	2579.49	0.618355	1.53512	0.000389124	0.159914	3.86679	0.000110276	odorant-binding protein 25	1.09769	2.14012	0.000952232
AARA003942	2593.86	-0.510826	0.701821	0.046481	0.228285	-2.23766	0.025243	unspecified product	1.59716	3.02548	5.24e-07
AARA011733	2603.79	-0.503798	0.705248	9.71e-05	0.119123	-4.22923	2.34e-05	lysosomal Pro-X carboxypeptidase	0.785793	1.72404	0.00437075
AARA007629	2606.68	-0.764896	0.588496	9.95e-08	0.13397	-5.70948	1.13e-08	importin beta-2	-0.55691	0.679757	0.00601456
AARA011407	2618.25	0.449016	1.36511	0.0133021	0.16327	2.75014	0.00595701	unspecified product	-0.754795	0.592631	0.000987176
AARA017567	2620.05	-0.323782	0.798973	0.0384163	0.139438	-2.32206	0.0202299	unspecified product	-0.736386	0.600241	0.000477712
AARA011562	2621.94	0.380077	1.30141	0.00908897	0.131638	2.8873	0.00388567	nuclear lamin L1 alpha	0.634622	1.55253	0.00269866
AARA007907	2636.86	1.51259	2.85321	8.16e-13	0.199622	7.57727	3.53e-14	odorant-binding protein 48	-0.925445	0.526518	0.0169323
AARA017028	2638.45	1.39066	2.62198	5.85e-16	0.16329	8.51647	1.64e-17	carboxypeptidase A1	1.36543	2.57653	1.62e-07
AARA010630	2656.75	0.410784	1.32941	0.00270423	0.124666	3.29507	0.000983983	unspecified product	0.668643	1.58958	0.00152751
AARA008204	2666.59	-0.453716	0.73016	0.0290231	0.185769	-2.44237	0.0145911	unspecified product	-0.570561	0.673355	0.00784162
AARA002846	2667.79	0.399292	1.31886	0.0289362	0.163396	2.44371	0.014537	rotatin	-0.711925	0.610505	0.00119914
AARA005501	2669.08	-1.22385	0.428137	1.49e-16	0.141008	-8.67934	3.98e-18	unspecified product	-0.684084	0.622401	0.00112991
AARA003707	2673.91	1.73927	3.33866	0.000297601	0.441489	3.93955	8.16e-05	unspecified product	2.25694	4.77977	4.46e-09
AARA016234	2679.6	0.29301	1.22519	0.0293941	0.120252	2.43664	0.0148244	unspecified product	-0.474699	0.719617	0.0405181
AARA008292	2682.17	2.2031	4.60468	2.61e-40	0.160778	13.7027	9.78e-43	unspecified product	0.850759	1.80345	0.00132777
AARA010872	2682.77	0.581711	1.49662	0.00232037	0.173956	3.34401	0.000825773	eyes absent homolog 1	-0.934659	0.523166	1.9e-06
AARA018026	2686.35	1.14701	2.21454	1.32e-13	0.1466	7.82407	5.11e-15	unspecified product	0.556649	1.47085	0.0149953
AARA011451	2689.77	0.450089	1.36612	0.025457	0.180235	2.49724	0.0125165	bitesize	0.654667	1.57425	0.00188762
AARA016468	2697.46	-1.81178	0.284838	2.37e-31	0.150274	-12.0566	1.79e-33	carboxylesterase	2.20824	4.62112	1.51e-12
AARA005162	2720.32	-0.728874	0.603375	6.37e-06	0.149708	-4.86865	1.12e-06	HTH OST-type domain-containing protein	-0.708798	0.61183	0.00102215
AARA001015	2722.89	-0.776008	0.583981	0.00583682	0.255219	-3.04056	0.00236141	unspecified product	1.51414	2.85628	1.6e-05
AARA008847	2728.3	-0.431727	0.741374	0.0242341	0.171506	-2.51727	0.0118267	sodium-dependent nutrient amino acid transporter 5	-0.924281	0.526943	1.78e-05
AARA016977	2730.37	0.527038	1.44097	0.00316267	0.162379	3.24573	0.00117149	glycerol kinase	0.708862	1.63451	0.00250042
AARA005067	2736.22	0.703103	1.628	0.000921606	0.194073	3.62289	0.00029133	chemosensory protein 1	0.938945	1.91713	0.000409166
AARA017115	2742.88	-0.58192	0.668074	0.00214594	0.172741	-3.36874	0.000755128	angiotensin-converting enzyme 9	0.61136	1.5277	0.0462328
AARA017080	2745.46	-1.15099	0.450317	8.95e-10	0.176266	-6.52985	6.58e-11	peptide-methionine (S)-S-oxide reductase	-2.23841	0.211919	2.04e-13
AARA003857	2750.32	-0.474896	0.719519	0.00380899	0.149109	-3.18489	0.00144811	Pyrimidine-specific ribonucleoside hydrolase rihA	-1.6005	0.329762	2.88e-14
AARA002714	2759.17	-0.717447	0.608173	2.4e-09	0.112693	-6.3664	1.94e-10	39S ribosomal protein L12, mitochondrial	0.918117	1.88965	6.86e-05
AARA001696	2773.49	-0.644819	0.639573	3.84e-05	0.144668	-4.45723	8.3e-06	ATP-dependent RNA helicase DDX55/SPB4	-0.664193	0.631042	0.0116246
AARA009716	2775.7	-0.708873	0.611798	1.84e-06	0.138034	-5.13548	2.81e-07	28S ribosomal protein S5, mitochondrial	0.601958	1.51777	0.0168766
AARA010667	2777.31	0.495648	1.40995	0.00220896	0.147525	3.35975	0.000780118	protein-L-isoaspartate(D-aspartate) O-methyltransferase	0.773062	1.70889	0.000336017
AARA004672	2777.49	1.41492	2.66644	6.19e-22	0.140859	10.0449	9.67e-24	unspecified product	0.781586	1.71902	0.00455675
AARA016431	2796.19	0.507519	1.4216	0.00581116	0.166837	3.04201	0.00235004	Acyl-coenzyme A oxidase	0.739814	1.66996	0.00158639
AARA016938	2796.21	-0.405104	0.755182	0.00490406	0.130601	-3.10184	0.0019232	tetracycline transporter	-0.898507	0.536441	7.14e-06
AARA008198	2796.36	-0.748205	0.595344	5.8e-07	0.139307	-5.3709	7.83e-08	Ras-related GTP-binding protein C/D	-0.645316	0.639353	0.00197981
AARA018128	2804.93	1.53543	2.89875	2.01e-11	0.215724	7.11759	1.1e-12	adenylate cyclase 1	0.473348	1.38833	0.0357718
AARA015982	2806.24	-0.929222	0.525142	1.38e-11	0.129523	-7.17419	7.27e-13	CDC42 small effector protein-like protein	-0.727536	0.603935	0.000444963
AARA007200	2814.81	-0.745036	0.596653	9.2e-07	0.141187	-5.27695	1.31e-07	phosphatidylinositol 3-kinase	-0.430137	0.742191	0.0465617
AARA006961	2841.92	2.33543	5.04701	1.11e-35	0.181343	12.8785	5.95e-38	unspecified product	1.53777	2.90344	0.000126557
AARA001792	2855.9	0.806334	1.74876	2.67e-06	0.159497	5.05548	4.29e-07	furin	0.492299	1.40668	0.0100251
AARA017610	2861.29	0.471284	1.38634	0.0059681	0.155378	3.03316	0.0024201	unspecified product	1.2477	2.37463	9.35e-07
AARA006104	2872.94	0.262005	1.19914	0.0480298	0.11786	2.22302	0.0262148	Tetraspanin	0.783067	1.72079	9.96e-05
AARA009329	2877.74	0.40452	1.32365	0.00327934	0.12509	3.23384	0.00122139	unspecified product	0.454377	1.37019	0.0428703
AARA000201	2879.57	-1.19868	0.435674	3.15e-17	0.135233	-8.86381	7.73e-19	arylformamidase	0.846573	1.79822	0.000448217
AARA015670	2881.41	-0.627367	0.647357	0.0003647	0.161509	-3.88441	0.00010258	cytochrome P450	-1.43102	0.370868	2.57e-13
AARA007998	2897.1	0.847627	1.79954	3.8e-09	0.134747	6.29048	3.16e-10	unspecified product	-0.549372	0.683318	0.00839299
AARA006760	2906.54	2.85889	7.25455	2.98e-58	0.173197	16.5066	3.29e-61	unspecified product	0.715312	1.64184	0.00223936
AARA002422	2918.02	-0.333382	0.793674	0.00873827	0.114931	-2.90072	0.00372312	FHA domain-containing protein	-1.09645	0.467667	4.9e-09
AARA016857	2924.98	-0.494966	0.709578	0.000883161	0.136138	-3.63577	0.000277151	unspecified product	-0.982742	0.506017	0.000235318
AARA006985	2925.53	0.280433	1.21456	0.0228585	0.110359	2.5411	0.0110505	TBC1 domain family, member 10A	0.595922	1.51144	0.00233217
AARA016886	2928.08	1.34796	2.54552	0.0218468	0.526695	2.55928	0.010489	CLIP-domain serine protease	-0.993932	0.502107	2.38e-05
AARA005794	2929.95	-0.448119	0.732998	0.00310612	0.137808	-3.25175	0.00114695	zinc finger protein 706	0.654045	1.57357	0.00544073
AARA003991	2940.11	-0.813146	0.569139	5.15e-09	0.130307	-6.24026	4.37e-10	serine/threonine-protein kinase Chk2	-0.772564	0.585376	0.00037745
AARA009889	2940.27	1.88299	3.6884	2.8e-29	0.161718	11.6437	2.47e-31	AIF-like mitochondrial oxidoreductase (Nfrl)	0.915089	1.88569	0.000196816
AARA010303	2940.6	1.07978	2.11372	2e-14	0.133773	8.07176	6.93e-16	unspecified product	-0.846482	0.556139	0.000844559
AARA001807	2943.64	-0.836891	0.559849	6.04e-07	0.156045	-5.36315	8.18e-08	unspecified product	-1.23294	0.425451	5.53e-05
AARA006908	2948.1	1.59719	3.02554	3.22e-12	0.216278	7.38492	1.53e-13	unspecified product	1.87256	3.66182	5.25e-09
AARA011258	2954.17	0.422122	1.3399	0.0239651	0.16738	2.52194	0.011671	unspecified product	0.8527	1.80588	0.000113373
AARA003436	2963.24	1.35551	2.55888	4e-11	0.193227	7.01515	2.3e-12	Vanin-like protein 1	0.602451	1.51829	0.00679563
AARA004024	2963.55	0.499442	1.41367	0.000812827	0.13644	3.66053	0.000251695	Sugar transporter ERD6-like 4	0.465304	1.38061	0.0333773
AARA000544	2963.73	-0.694106	0.618092	6.74e-06	0.142941	-4.85591	1.2e-06	ADP-ribosylation factor-like protein 1	-0.634767	0.644045	0.00557828
AARA011045	2980.14	0.526686	1.44062	0.00329702	0.162958	3.23204	0.0012291	unspecified product	-1.15401	0.449376	0.0079871
AARA007701	2982.14	1.10946	2.15765	5.49e-08	0.190605	5.82071	5.86e-09	NA	0.958379	1.94313	1.98e-06
AARA000956	2984.68	-0.474216	0.719858	0.00517087	0.153805	-3.08324	0.00204761	39S ribosomal protein L18, mitochondrial	1.11027	2.15886	6.72e-07
AARA007601	2985.9	0.612652	1.52907	0.000846629	0.167935	3.64814	0.000264146	unspecified product	-0.509685	0.702376	0.0176701
AARA011923	2988.51	0.656686	1.57646	3.97e-06	0.132086	4.97167	6.64e-07	Cyclin N-terminal domain-containing protein	0.633283	1.55109	0.0105714
AARA009848	2993.44	1.08808	2.1259	1.12e-07	0.191283	5.6883	1.28e-08	NA	1.23811	2.35889	3.69e-07
AARA015986	2995.11	-0.961677	0.51346	1.05e-11	0.133312	-7.21375	5.44e-13	endoplasmic reticulum metallopeptidase 1	0.774287	1.71034	0.00304658
AARA014045	3000.75	-1.32325	0.399633	1.95e-09	0.206763	-6.39987	1.56e-10	unspecified product	-1.19597	0.436494	6.18e-09
AARA000684	3005.17	-0.776001	0.583983	7.17e-06	0.160273	-4.84175	1.29e-06	Nucleolar protein 4	0.625476	1.54272	0.0186233
AARA008071	3005.69	1.21127	2.31542	9.4e-23	0.118306	10.2385	1.33e-24	unspecified product	0.50096	1.41515	0.0120034
AARA006327	3034.46	1.56185	2.95232	2.76e-23	0.150736	10.3615	3.71e-25	Tubulin beta chain	1.09675	2.13872	1.28e-07
AARA011365	3046.44	-0.424288	0.745207	0.00159522	0.122627	-3.45997	0.000540229	6-phosphofructo-2-kinase / fructose-2,6-bisphosphatase	0.648957	1.56803	0.00642402
AARA008241	3047.69	1.44733	2.72703	4.51e-22	0.143626	10.0771	6.98e-24	Tubulointerstitial nephritis antigen	1.16534	2.24286	1.37e-08
AARA015026	3055.62	-0.930645	0.524624	1.29e-06	0.178698	-5.20791	1.91e-07	unspecified product	0.92974	1.90493	0.00473921
AARA000567	3063.58	0.47518	1.39009	0.000171649	0.116326	4.08491	4.41e-05	unspecified product	-0.483131	0.715423	0.0282202
AARA016926	3086.65	0.409629	1.32834	0.0194367	0.157186	2.60602	0.00916007	potassium inwardly-rectifying channel subfamily J	0.524701	1.43864	0.0140886
AARA017326	3095.25	1.20595	2.30689	1.63e-11	0.168661	7.15012	8.67e-13	fatty acyl-CoA reductase 2	0.651229	1.57051	0.00349989
AARA009541	3095.83	-0.653994	0.635518	1.87e-07	0.116976	-5.59084	2.26e-08	unspecified product	-0.495909	0.709115	0.0377246
AARA010717	3101.44	-0.34269	0.78857	0.00556223	0.112061	-3.05808	0.00222763	thioredoxin peroxidase 1	-0.740585	0.598496	0.00582478
AARA005289	3103.28	0.661962	1.58223	4.37e-07	0.121968	5.42736	5.72e-08	unspecified product	0.548162	1.46222	0.0106274
AARA003373	3107.36	0.461836	1.37729	0.00208573	0.136731	3.37771	0.000730927	cytochrome P450	0.97182	1.96131	0.000209088
AARA016390	3112.8	-1.76498	0.29423	1.39e-35	0.137271	-12.8576	7.79e-38	atrial natriuretic peptide receptor A	-0.431101	0.741696	0.0425039
AARA017330	3122.24	0.534902	1.44884	0.00376447	0.167733	3.189	0.00142767	fumarylacetoacetase	1.13228	2.19205	1.8e-06
AARA004230	3136.16	-0.319384	0.801412	0.0250441	0.127549	-2.50401	0.0122794	sodium-coupled monocarboxylate transporter 1	-0.63577	0.643597	0.0224181
AARA016788	3141.56	1.33526	2.5232	2.1e-13	0.172008	7.76276	8.31e-15	Non-specific serine/threonine protein kinase	1.25623	2.3887	4.07e-09
AARA006113	3165.62	-0.991569	0.502931	3.28e-14	0.123811	-8.00872	1.16e-15	DnaJ homolog subfamily C member 9	-0.834254	0.560873	0.000932106
AARA003376	3195.41	0.478062	1.39287	0.00701171	0.160564	2.9774	0.00290705	cytochrome P450	1.02253	2.03147	4.31e-05
AARA017678	3232.42	1.33317	2.51956	1.02e-19	0.140178	9.51054	1.9e-21	unspecified product	0.681095	1.60336	0.00559256
AARA003833	3241.29	-0.635222	0.643842	1.26e-05	0.134748	-4.71415	2.43e-06	DnaJ homolog subfamily A member 5	-0.547776	0.684074	0.00743857
AARA001817	3242.09	-1.35587	0.390698	3.47e-15	0.163483	-8.29368	1.1e-16	unspecified product	-0.516143	0.699239	0.040429
AARA001659	3243.8	-1.1358	0.455083	4.55e-06	0.229833	-4.94185	7.74e-07	Female reproductive tract protease GLEANR_896	-1.37518	0.385506	0.00111071
AARA006208	3245.2	0.342654	1.26809	0.0168003	0.128712	2.66219	0.00776343	unspecified product	-0.554076	0.681093	0.0339217
AARA000177	3250.69	0.422825	1.34055	0.00884002	0.145971	2.89665	0.00377173	unspecified product	-0.439324	0.73748	0.0482265
AARA000279	3264.36	-0.961626	0.513478	9.03e-08	0.167882	-5.72799	1.02e-08	unspecified product	-0.543532	0.686089	0.0173617
AARA003054	3271.76	-0.707207	0.612505	2.77e-05	0.155961	-4.53452	5.77e-06	tripartite motif-containing protein 71	-0.637956	0.642623	0.00411995
AARA010445	3275.41	1.65735	3.15437	1.92e-20	0.171033	9.69028	3.32e-22	unspecified product	1.1505	2.21991	3.52e-08
AARA016768	3281.11	0.696637	1.62072	6.43e-05	0.160806	4.33216	1.48e-05	protein flightin	1.35557	2.55897	0.000108032
AARA017544	3284	1.96923	3.9156	6.54e-15	0.239703	8.2153	2.12e-16	unspecified product	0.861305	1.81668	0.00853473
AARA006889	3284.49	-0.373103	0.77212	0.00470882	0.119749	-3.11571	0.00183503	unspecified product	0.560327	1.4746	0.00513169
AARA003203	3297.72	-1.07401	0.474998	1.74e-08	0.178124	-6.02957	1.64e-09	ubiquitin-conjugating enzyme E2 I	-0.673005	0.627199	0.0281178
AARA010446	3316.42	3.04119	8.23168	3.44e-42	0.216884	14.0222	1.14e-44	unspecified product	3.27994	9.71316	3.63e-25
AARA002981	3319.26	1.01084	2.01508	5.77e-07	0.188161	5.37219	7.78e-08	peptidoglycan recognition protein (long)	0.58484	1.49987	0.00587329
AARA009549	3328.36	-0.521842	0.696482	0.00182442	0.152658	-3.41837	0.000629975	unspecified product	-0.483544	0.715218	0.0157063
AARA008522	3355.45	-0.587787	0.665363	0.00291621	0.179683	-3.27124	0.00107078	unspecified product	0.644263	1.56294	0.00125674
AARA002653	3357.38	0.478013	1.39282	0.000394476	0.123743	3.86295	0.000112027	inositol-1,4,5-trisphosphate 5-phosphatase	0.510922	1.42496	0.0137967
AARA000294	3374.62	-0.260288	0.834921	0.0383374	0.112053	-2.32289	0.0201851	unspecified product	-0.512119	0.701192	0.0103339
AARA003283	3376.39	0.809171	1.7522	4.43e-08	0.138068	5.86066	4.61e-09	unspecified product	1.12384	2.17927	2.13e-08
AARA006212	3404.33	-1.07955	0.473175	1.3e-17	0.120393	-8.96692	3.05e-19	glucosamine--fructose-6-phosphate aminotransferase (isomerizing)	1.19623	2.2914	1.69e-08
AARA009997	3409.47	0.39049	1.31084	0.029019	0.159873	2.4425	0.0145859	unspecified product	0.98512	1.97948	9.96e-06
AARA011393	3409.82	-0.44757	0.733277	0.0113038	0.159321	-2.80923	0.00496606	proteasome maturation protein	-0.531732	0.691724	0.0287241
AARA016812	3411.09	0.59741	1.513	6.67e-05	0.138195	4.32295	1.54e-05	MFS domain-containing protein	0.66891	1.58987	0.000891927
AARA005479	3415.24	0.389599	1.31003	0.0328934	0.163096	2.38877	0.0169051	unspecified product	0.53179	1.44572	0.0146139
AARA006480	3421.38	-0.679224	0.624501	2.73e-08	0.114169	-5.94929	2.69e-09	unspecified product	0.556512	1.47071	0.0175266
AARA016666	3421.78	0.993678	1.99125	2.15e-15	0.11893	8.35518	6.53e-17	calcyphosin-like protein	1.08438	2.12047	1.85e-06
AARA004850	3446.27	0.610065	1.52633	0.0197549	0.234672	2.59965	0.00933189	unspecified product	1.58219	2.99425	2.72e-10
AARA006269	3460.18	-0.389381	0.763457	0.0104277	0.137217	-2.8377	0.00454394	LRRNT domain-containing protein	-0.798298	0.575027	5.22e-05
AARA001557	3461.57	0.620538	1.53745	1.28e-05	0.131686	4.71224	2.45e-06	oxysterol-binding protein	0.640118	1.55846	0.00196621
AARA000053	3463.89	-0.496339	0.708903	0.000797198	0.135388	-3.66606	0.000246313	aminoacyl tRNA synthase complex-interacting multifunctional protein 1	-0.481323	0.716321	0.0236007
AARA006433	3467.37	1.01419	2.01977	3.33e-08	0.171497	5.91372	3.34e-09	Innexin inx2	0.647276	1.56621	0.00148391
AARA005276	3505.07	-1.06789	0.477015	1.34e-09	0.165275	-6.46131	1.04e-10	DNA mismatch repair protein MSH2	-0.473049	0.72044	0.0476064
AARA009904	3531.13	-0.479862	0.717046	0.00529659	0.156072	-3.07462	0.00210774	U3 small nucleolar ribonucleoprotein protein IMP4	0.843367	1.79423	0.000366367
AARA009536	3534.81	-0.969308	0.510751	2.67e-10	0.144217	-6.72119	1.8e-11	protein cornichon homolog	-0.5594	0.678584	0.00978074
AARA002924	3537.64	-0.333454	0.793634	0.00693303	0.111825	-2.98193	0.00286441	protein kintoun	0.633794	1.55164	0.00228915
AARA007459	3562.16	0.707906	1.63343	7.19e-06	0.146226	4.84117	1.29e-06	unspecified product	0.457639	1.37329	0.0431308
AARA007680	3566.05	-1.10305	0.465532	2.7e-07	0.199805	-5.52063	3.38e-08	unspecified product	-0.643224	0.640281	0.0228633
AARA016210	3578.59	1.85742	3.62358	0.00569639	0.609134	3.04927	0.00229395	unspecified product	3.01074	8.05978	4.78e-06
AARA015783	3601.75	0.766581	1.70123	5.04e-05	0.174569	4.39127	1.13e-05	unspecified product	0.919292	1.89119	7.54e-05
AARA005270	3608.48	1.27012	2.41181	1.5e-11	0.177346	7.16178	7.96e-13	unspecified product	0.558732	1.47297	0.0155718
AARA015884	3609.49	-0.63733	0.642902	8.97e-05	0.149997	-4.24894	2.15e-05	Histone H3	-1.18612	0.439482	5.31e-06
AARA016320	3621.68	2.25131	4.76114	0.00117153	0.6337	3.55264	0.000381384	unspecified product	2.72213	6.59845	8.09e-06
AARA016617	3658.11	0.87841	1.83835	6.53e-11	0.126569	6.94015	3.92e-12	Rab-GAP TBC domain-containing protein	0.71127	1.63724	0.000116689
AARA016416	3681.76	-2.0255	0.24562	1.2e-29	0.172842	-11.7188	1.02e-31	unspecified product	0.891479	1.85508	0.0341354
AARA006039	3719.81	0.587719	1.50287	0.00738645	0.19862	2.95901	0.00308627	StAR-related lipid transfer protein 7	0.587018	1.50214	0.0196958
AARA005678	3728.77	0.491219	1.40563	0.00266054	0.148835	3.30043	0.000965374	unspecified product	0.717567	1.64441	0.000832698
AARA014166	3733.65	-0.424073	0.745318	0.00361085	0.132431	-3.20221	0.00136378	NA	-0.898389	0.536486	4.94e-05
AARA008956	3743.03	0.920346	1.89257	8.91e-09	0.149745	6.14609	7.94e-10	unspecified product	0.655375	1.57503	0.00151965
AARA007919	3759.75	-1.04171	0.485751	2.8e-11	0.14735	-7.06962	1.55e-12	Alkaline phosphatase	-2.1134	0.231102	1.1e-25
AARA003252	3768.9	-0.376393	0.770361	0.013923	0.137726	-2.73292	0.00627765	solute carrier family 15 member 1	-1.32896	0.398056	1.27e-10
AARA009017	3774.27	0.381849	1.30301	0.0198279	0.146967	2.5982	0.0093714	phospholipase D1/2	-0.445511	0.734324	0.0321896
AARA015755	3812.72	-0.335685	0.792408	0.0100303	0.117735	-2.8512	0.00435543	unspecified product	-0.471556	0.721186	0.0368928
AARA007912	3841.86	0.946721	1.92749	2.39e-07	0.170758	5.54423	2.95e-08	inhibitor of apoptosis 4	0.941349	1.92032	5.3e-05
AARA005903	3845.63	2.00999	4.02781	0.00084751	0.551019	3.64777	0.000264523	unspecified product	1.17941	2.26484	0.000341714
AARA015795	3855.51	2.12898	4.37409	3.93e-17	0.2409	8.83761	9.78e-19	cytochrome P450	-1.87887	0.271897	1.92e-17
AARA017267	3864.68	3.12818	8.7433	6.15e-50	0.204888	15.2677	1.25e-52	serine protease snake	1.27718	2.42364	3.53e-08
AARA005631	3867.11	-0.819768	0.566533	5.33e-06	0.167	-4.90879	9.16e-07	unspecified product	-0.718129	0.607885	0.00101437
AARA010442	3876.13	-1.69583	0.308676	1.03e-24	0.158806	-10.6787	1.28e-26	salivary gland protein 1-like 2	2.02563	4.0717	4.9e-16
AARA016771	3886.67	0.932278	1.90829	3.33e-11	0.132368	7.04305	1.88e-12	SNF related kinase	0.600052	1.51577	0.00113985
AARA002925	3924.09	-0.461385	0.726289	0.00235166	0.138146	-3.33983	0.000838307	multiple RNA-binding domain-containing protein 1	0.499168	1.4134	0.0407879
AARA003092	3928.81	0.361575	1.28483	0.0210613	0.140485	2.57376	0.0100599	protein GDAP2 homolog	0.436754	1.35356	0.028855
AARA015708	3939.08	2.04554	4.12828	2.68e-13	0.264699	7.72779	1.09e-14	CLIP-domain serine protease	0.81379	1.75782	0.0201792
AARA002707	3940.74	-0.445026	0.734571	0.00201249	0.131313	-3.38906	0.000701328	Anionic trypsin-1 precursor	-0.472631	0.720649	0.0438861
AARA001781	3977.64	-0.545865	0.684981	0.00133091	0.155325	-3.51434	0.000440846	acetyl-CoA C-acetyltransferase	0.593821	1.50924	0.0254266
AARA001200	3979.4	-1.12212	0.459419	1.62e-13	0.143924	-7.79661	6.36e-15	unspecified product	-0.80937	0.570631	0.00327955
AARA000516	3990.48	0.43092	1.34809	0.026222	0.173399	2.48513	0.0129505	unspecified product	-0.546261	0.684793	0.00701611
AARA017601	4027.83	-0.369758	0.773912	0.0113736	0.13173	-2.80693	0.00500157	unspecified product	-0.644397	0.63976	0.00689445
AARA016774	4030.99	0.909386	1.87825	0.000125788	0.218372	4.1644	3.12e-05	unspecified product	1.33083	2.51547	6.18e-09
AARA008828	4032.79	0.631489	1.54916	5.39e-05	0.144355	4.37454	1.22e-05	MFS domain-containing protein	-0.66472	0.630811	0.00105593
AARA002587	4045.93	0.31506	1.24406	0.034171	0.132821	2.37206	0.0176895	Protein-tyrosine sulfotransferase	0.569343	1.48385	0.00629508
AARA017837	4075.58	0.69707	1.62121	4.3e-08	0.118826	5.86632	4.46e-09	SH3 domain-binding glutamic acid-rich-like protein 3	0.61608	1.5327	0.0055479
AARA006675	4092.38	1.24639	2.37247	2.76e-25	0.115368	10.8036	3.31e-27	choline-phosphate cytidylyltransferase	0.930688	1.90618	9.24e-08
AARA001487	4102.63	-0.608621	0.655823	1.39e-06	0.117194	-5.19328	2.07e-07	aldose reductase	-1.06829	0.476885	2.2e-07
AARA006046	4107.6	-0.728162	0.603673	1.04e-07	0.127704	-5.70197	1.18e-08	unspecified product	-0.454591	0.729717	0.0266772
AARA008634	4117.89	-0.749529	0.594798	1.1e-05	0.157919	-4.74629	2.07e-06	unspecified product	-0.454656	0.729684	0.0254266
AARA011995	4122.95	1.45506	2.74168	1.77e-14	0.179915	8.08747	6.09e-16	unspecified product	-0.522144	0.696336	0.00612404
AARA018365	4126.33	-0.331369	0.794782	0.0437239	0.146279	-2.26532	0.023493	U3 small nucleolar RNA-associated protein 4	-0.559484	0.678545	0.0145241
AARA004676	4136.28	1.16822	2.24734	1.36e-17	0.130363	8.96126	3.21e-19	cytochrome P450	1.28503	2.43688	1.67e-07
AARA017454	4142.57	0.688098	1.61116	0.00122031	0.194357	3.54038	0.000399547	Peptidase S1 domain-containing protein	-0.689872	0.619909	0.00202277
AARA009607	4168.86	0.405365	1.32442	0.00541141	0.132156	3.06732	0.00215987	NA	-0.442249	0.735987	0.0339282
AARA009770	4179.52	-0.85651	0.552287	7.63e-07	0.16113	-5.31564	1.06e-07	heme peroxidase 7	-1.10914	0.463571	5.06e-07
AARA016849	4194.25	0.630021	1.54759	1.33e-05	0.133944	4.7036	2.56e-06	filamin	0.496246	1.41054	0.0130366
AARA003584	4215.53	-0.713612	0.609792	1.84e-07	0.127564	-5.59417	2.22e-08	multiprotein bridging factor 1	-0.559563	0.678508	0.0129343
AARA011831	4219.24	-0.318046	0.802156	0.0125579	0.114766	-2.77127	0.00558382	AAA family ATPase	-0.529286	0.692897	0.0257698
AARA007729	4245.68	0.811682	1.75526	0.000157657	0.197656	4.10653	4.02e-05	PH domain-containing protein	-0.648934	0.637751	0.00486008
AARA004040	4252.74	-0.996241	0.501304	1.01e-08	0.162699	-6.12322	9.17e-10	myosin III	0.679859	1.60198	0.00672738
AARA007491	4273.1	0.468341	1.38352	0.000163459	0.114293	4.09771	4.17e-05	Mitoferrin	0.770176	1.70548	4.78e-05
AARA016068	4277.7	1.64023	3.11715	4.63e-11	0.234522	6.99392	2.67e-12	unspecified product	1.23364	2.3516	1.63e-05
AARA018137	4279.09	0.405787	1.32481	0.00112573	0.113839	3.56456	0.000364465	unspecified product	0.458544	1.37415	0.0250663
AARA001282	4299.82	0.929244	1.90428	2.79e-08	0.156298	5.94533	2.76e-09	5-aminolevulinate synthase	1.08455	2.12072	1.07e-07
AARA005342	4321.82	-0.402786	0.756396	0.0407591	0.175428	-2.29602	0.0216749	dipeptidyl-peptidase III	0.469075	1.38422	0.0333773
AARA015898	4332.91	-0.755907	0.592174	1.64e-08	0.125148	-6.04009	1.54e-09	glutathione S-transferase zeta class 1	0.557019	1.47123	0.0159247
AARA010702	4350.87	0.30345	1.23409	0.0417991	0.13283	2.28451	0.0223416	prostaglandin reductase 1	-1.07942	0.473219	4.34e-08
AARA000581	4354.18	-0.769522	0.586612	0.00142478	0.220253	-3.49381	0.000476179	DUF4781 domain-containing protein	-0.735365	0.600666	0.000108504
AARA003977	4358.32	-0.716435	0.6086	0.000490118	0.188371	-3.80332	0.000142771	Protein kinase, cGMP-dependent	-0.690202	0.619767	0.000340431
AARA008748	4364.22	2.16456	4.48331	8.52e-37	0.165499	13.079	4.34e-39	serine protease inhibitor (serpin) 6	0.627816	1.54522	0.0104009
AARA007674	4383.94	0.923859	1.89718	3.22e-07	0.168338	5.48811	4.06e-08	unspecified product	1.84089	3.5823	1.38e-13
AARA010638	4386.45	0.495136	1.40945	0.00522778	0.160786	3.07947	0.0020737	SPARC	0.661563	1.5818	0.0115256
AARA009922	4425.19	0.469764	1.38488	0.00423239	0.149093	3.15082	0.00162815	notch gene homolog 1	-0.449935	0.732076	0.0271574
AARA015928	4429.26	1.29972	2.46182	1.77e-11	0.182087	7.13792	9.48e-13	unspecified product	0.685551	1.60832	0.000393626
AARA005729	4446.47	0.318023	1.24662	0.0159626	0.118606	2.68133	0.00733293	PAB-dependent poly(A)-specific ribonuclease subunit 3	-0.446822	0.733657	0.0306118
AARA016316	4449.62	-2.50405	0.176281	2.22e-42	0.178161	-14.055	7.18e-45	unspecified product	2.87362	7.32904	1.03e-15
AARA018408	4472.1	1.25987	2.39475	5.31e-12	0.172291	7.31246	2.62e-13	shingomyelin synthase	-0.685206	0.621917	0.0034691
AARA003178	4492.67	-0.570718	0.673281	0.000904818	0.157295	-3.62834	0.000285255	lactoylglutathione lyase	1.08373	2.11952	2.71e-06
AARA007338	4505.87	0.787116	1.72562	3.62e-11	0.111968	7.02984	2.07e-12	unspecified product	0.644526	1.56323	0.00966839
AARA016769	4524.18	1.24165	2.36469	1.51e-18	0.134843	9.20813	3.32e-20	unspecified product	1.83481	3.56724	3.1e-20
AARA003906	4528.98	0.691927	1.61544	0.000214992	0.171854	4.02626	5.67e-05	AFG1-family ATPase	1.0065	2.00903	0.000117644
AARA007345	4591.65	-0.562787	0.676993	0.00740885	0.19027	-2.95783	0.00309814	unspecified product	-2.5087	0.175714	1.73e-10
AARA000440	4656.9	0.841812	1.7923	3.47e-08	0.142532	5.90612	3.5e-09	Tropomyosin 1	1.02645	2.037	1.19e-05
AARA005203	4689.03	0.857185	1.8115	2.46e-08	0.143627	5.96813	2.4e-09	3-OH androgenic UDPGT	-0.822281	0.565547	0.00138156
AARA018146	4751.98	0.733332	1.66247	0.000108435	0.174526	4.20186	2.65e-05	UMP-CMP kinase	0.917439	1.88876	0.000216436
AARA017441	4758.38	-1.26008	0.417522	0.0185817	0.480283	-2.62361	0.00870031	Aminopeptidase	-1.24967	0.420544	9.9e-09
AARA017621	4762.66	2.22676	4.68081	5.91e-22	0.221568	10.05	9.19e-24	chitinase	-0.790553	0.578123	0.0125881
AARA009283	4763.87	-0.639627	0.641879	5.54e-06	0.130538	-4.89993	9.59e-07	heat shock protein 90kDa beta	-0.65907	0.633286	0.0139741
AARA003716	4776.41	0.627413	1.54479	0.000436734	0.163597	3.8351	0.000125513	hexosaminidase	-0.930798	0.524568	1.29e-05
AARA016958	4784.02	0.408354	1.32717	0.0166402	0.153183	2.66578	0.00768095	procollagen-lysine, 2-oxoglutarate 5-dioxygenase	0.566476	1.4809	0.00983531
AARA007222	4789.95	1.29441	2.45276	1.26e-16	0.148795	8.69928	3.34e-18	myosin-light-chain kinase	0.893939	1.85824	7.54e-05
AARA001457	4797.32	0.432507	1.34958	0.0367887	0.184815	2.34021	0.0192728	NADH dehydrogenase (ubiquinone) 1 alpha subcomplex 2	1.5723	2.97379	1.85e-09
AARA001931	4811.82	0.493621	1.40797	0.000217351	0.122695	4.02316	5.74e-05	unspecified product	-0.489338	0.712352	0.020913
AARA017503	4832.69	-0.502485	0.70589	0.00294788	0.153763	-3.26792	0.00108341	glutaryl-CoA dehydrogenase	0.762569	1.69651	0.0011454
AARA006281	4841.01	0.318878	1.24736	0.0118254	0.114158	2.7933	0.00521734	optic atrophy protein 1	0.640959	1.55936	0.00316638
AARA010554	4870.43	0.873272	1.83181	2.32e-13	0.1127	7.74865	9.29e-15	unspecified product	0.802767	1.74444	2.24e-05
AARA006234	4942.14	-0.32022	0.800948	0.0370413	0.137012	-2.33717	0.0194303	acetyl-CoA C-acetyltransferase	0.574284	1.48894	0.00946859
AARA016661	4954.04	1.39286	2.62599	5.9e-29	0.1203	11.5782	5.31e-31	ATP-binding cassette transporter (ABC transporter) family C member 2	0.54214	1.45613	0.0148487
AARA011188	4961.8	-0.424684	0.745002	0.0137442	0.155098	-2.73816	0.00617836	39S ribosomal protein L28, mitochondrial	0.690545	1.61389	0.0169086
AARA000561	4966.13	1.03934	2.05528	5.23e-08	0.178275	5.82995	5.54e-09	unspecified product	0.618392	1.53516	0.00843054
AARA016816	5016.79	-0.561656	0.677524	1.12e-06	0.107238	-5.23746	1.63e-07	unspecified product	-0.715475	0.609005	0.000230173
AARA009954	5035.33	1.05349	2.07554	1.75e-07	0.187985	5.60412	2.09e-08	Class b basic helix-loop-helix protein	0.520032	1.43399	0.011208
AARA008632	5067.42	-0.63698	0.643058	3.81e-06	0.127897	-4.98042	6.34e-07	cysteine desulfurase	0.524016	1.43795	0.035255
AARA018156	5069.15	0.552439	1.46656	0.00163727	0.160046	3.45176	0.000556935	unspecified product	-0.642364	0.640662	0.0154429
AARA017322	5079.46	0.548897	1.46297	0.0006894	0.148073	3.70693	0.000209784	unspecified product	-0.546068	0.684884	0.0118793
AARA010742	5212.81	-0.708607	0.611911	0.000197094	0.175017	-4.04878	5.15e-05	Transferrin	-1.57689	0.335204	0.0257386
AARA006899	5228.08	0.655072	1.57469	8.9e-08	0.114308	5.73077	1e-08	atlastin	0.541361	1.45534	0.00496248
AARA009370	5291.28	-0.93315	0.523713	2.16e-13	0.120281	-7.7581	8.62e-15	Fcf2 domain-containing protein	-0.670154	0.62844	0.0019026
AARA017550	5311.25	1.6618	3.16412	4.5e-29	0.143231	11.6023	4.01e-31	unspecified product	0.476643	1.3915	0.031534
AARA010721	5313.62	0.527092	1.44102	0.00100754	0.146533	3.5971	0.000321789	Trimeric intracellular cation channel type B	0.523367	1.43731	0.0130142
AARA000660	5333.74	-1.43216	0.370576	7.44e-26	0.131054	-10.928	8.47e-28	Histone H2A	-1.0835	0.471883	2.06e-06
AARA009354	5355.39	-0.415841	0.749583	0.0269917	0.168125	-2.4734	0.0133835	leucine-rich immune protein (Long)	1.33423	2.5214	2.17e-05
AARA007785	5408.84	-0.368297	0.774697	0.0106874	0.130176	-2.82922	0.00466619	tubulin alpha-4A chain	-1.04583	0.484365	2.43e-05
AARA011382	5416.34	0.773489	1.7094	1.22e-07	0.136396	5.67091	1.42e-08	unspecified product	0.631176	1.54883	0.00236622
AARA007788	5417	-0.462431	0.725762	0.000721375	0.125189	-3.69387	0.000220863	glutamate-rich WD repeat-containing protein 1	-0.584455	0.666901	0.0039712
AARA003984	5417.11	2.53868	5.81056	7.7e-06	0.526093	4.82553	1.4e-06	unspecified product	1.52785	2.88355	4.12e-13
AARA011400	5477.42	-0.703808	0.61395	1.46e-07	0.124808	-5.63912	1.71e-08	Tetraspanin	-1.07074	0.476075	1.77e-05
AARA001625	5497.56	0.725309	1.65325	0.000543341	0.192144	3.77482	0.000160121	Polymerase delta-interacting protein 2	0.772287	1.70798	0.011935
AARA008014	5514.93	-0.827203	0.563621	1.02e-06	0.157358	-5.25682	1.47e-07	unspecified product	-1.258	0.418124	6.29e-05
AARA004201	5531.59	-0.717524	0.60814	0.00102225	0.199727	-3.59253	0.000327488	unspecified product	1.53976	2.90746	4.8e-07
AARA015682	5565.33	0.371122	1.29336	0.0311213	0.153841	2.41238	0.0158489	glutathione transferase microsomal 1	0.67315	1.59455	0.00332911
AARA009695	5575.68	0.788771	1.7276	6.51e-07	0.147493	5.34784	8.9e-08	Xaa-Pro aminopeptidase	1.096	2.13761	8.24e-10
AARA018423	5625.29	2.22167	4.66432	2.13e-29	0.190413	11.6676	1.87e-31	cystinosin homolog	-0.891461	0.539068	0.000454467
AARA016636	5657.04	0.364234	1.2872	0.0164219	0.136378	2.67077	0.00756765	alkaline phosphatase 2	-1.81179	0.284836	1.24e-14
AARA010178	5743.77	0.641544	1.56	2.24e-07	0.115458	5.55649	2.75e-08	serine/threonine-protein kinase LATS1/2	0.803272	1.74505	6.34e-06
AARA015865	5782.52	1.25719	2.3903	1.68e-07	0.224051	5.61119	2.01e-08	carboxypeptidase A1	-0.999648	0.500122	3.25e-05
AARA004651	5782.71	-0.505609	0.704363	0.0386029	0.21793	-2.32005	0.0203381	C-1-tetrahydrofolate synthase, mitochondrial precursor	2.17318	4.51017	9.35e-12
AARA000308	5810.67	0.680443	1.60263	5.37e-09	0.109168	6.23299	4.58e-10	CitMHS domain-containing protein	-0.739294	0.599033	0.000242984
AARA009712	5821.36	0.434474	1.35142	0.0126399	0.156917	2.76881	0.00562609	Sterol carrier protein-2	0.814407	1.75858	0.0192391
AARA016980	5862.41	-0.324884	0.798363	0.0213717	0.126511	-2.56802	0.0102282	5-oxoprolinase (ATP-hydrolysing)	0.699092	1.62348	0.00601918
AARA004857	5886.12	0.922267	1.89509	0.000251216	0.231417	3.9853	6.74e-05	Pyruvate dehydrogenase E1 component subunit alpha	2.18267	4.53993	9.69e-11
AARA017906	5887.16	0.775091	1.7113	4.31e-08	0.132138	5.86578	4.47e-09	Long-chain acyl-CoA synthetase	-0.510101	0.702173	0.0186129
AARA005348	5895.88	1.79545	3.47124	1.79e-11	0.251595	7.13627	9.59e-13	phosphoglycerate mutase	2.13438	4.39049	9.01e-24
AARA003798	5901.91	-1.14679	0.451628	4.42e-12	0.156258	-7.33911	2.15e-13	dual oxidase: peroxidase and NADPH-oxidase domains	-0.610625	0.654913	0.00302631
AARA017623	5907	0.285216	1.21859	0.0158753	0.106269	2.68391	0.00727661	unspecified product	1.02741	2.03837	1.81e-06
AARA015950	5911.42	0.510885	1.42492	0.00138731	0.145895	3.50173	0.000462239	speckle-type POZ protein	-0.405767	0.754835	0.0481035
AARA018221	5927.39	1.27146	2.41406	1.94e-11	0.178498	7.12308	1.06e-12	unspecified product	1.01087	2.01513	7.27e-07
AARA008266	5932	0.409136	1.32789	0.0274161	0.165879	2.46647	0.0136452	unspecified product	1.11973	2.17306	8.77e-08
AARA016663	5937.3	1.19881	2.2955	2e-22	0.117996	10.1598	3e-24	unspecified product	-0.431205	0.741642	0.0339049
AARA008349	5997.82	-0.386503	0.764982	0.00699072	0.129761	-2.97857	0.00289597	cell growth-regulating nucleolar protein	-0.865047	0.549029	0.00044726
AARA011817	6006.51	0.670905	1.59207	0.0019496	0.197413	3.39849	0.000677587	mitochondrial ATP synthase epsilon chain	1.59344	3.01767	1.98e-09
AARA001271	6020.5	-0.298431	0.813136	0.0416755	0.130551	-2.28594	0.0222579	nucleolar protein 12	-0.998262	0.500603	1.3e-07
AARA008992	6055.66	-0.439398	0.737442	0.000437251	0.114583	-3.83474	0.000125699	very-long-chain enoyl-CoA reductase	0.488639	1.40312	0.0221822
AARA015772	6087.66	3.39529	10.5217	4.44e-10	0.511307	6.64042	3.13e-11	Actin-5C	3.60868	12.1989	3.86e-09
AARA001116	6092.05	-0.367359	0.7752	0.00267729	0.111386	-3.29808	0.000973496	unspecified product	0.496405	1.41069	0.0463035
AARA017110	6164.49	1.27394	2.41821	1.61e-08	0.210829	6.04254	1.52e-09	phosphoribosylamine--glycine ligase / phosphoribosylglycinamide formyltransfer	1.7281	3.31292	0.000389105
AARA004499	6164.99	-1.36224	0.388977	6.88e-21	0.139051	-9.79675	1.16e-22	Adenylosuccinate lyase	1.23386	2.35195	1.03e-08
AARA011790	6174.29	-1.78435	0.290306	1.85e-11	0.25025	-7.1303	1e-12	carboxypeptidase A1	0.608996	1.5252	0.0106275
AARA003838	6212.52	0.458257	1.37388	0.00432755	0.145792	3.14322	0.001671	ankyrin	0.560643	1.47493	0.00588025
AARA016191	6235.43	-4.28394	0.0513342	1.95e-131	0.173106	-24.7474	3.31e-135	hexamerin	-1.98373	0.252836	4.27e-06
AARA007105	6257.16	-0.421388	0.746706	0.00160886	0.121889	-3.45716	0.000545903	oligosaccharyltransferase complex subunit alpha (ribophorin I)	-0.455657	0.729178	0.0405628
AARA017653	6308.99	1.55837	2.94521	4.16e-13	0.203209	7.6688	1.74e-14	annexin A4	-0.567568	0.674753	0.0272957
AARA008966	6330.54	0.834317	1.78301	1.21e-09	0.128788	6.47825	9.28e-11	Glucose-6-phosphate 1-dehydrogenase	0.49414	1.40848	0.0153464
AARA008203	6336.3	0.633921	1.55178	0.000247254	0.158905	3.9893	6.63e-05	unspecified product	0.404729	1.32384	0.0467797
AARA016744	6356.89	-0.330416	0.795307	0.0293296	0.135552	-2.43756	0.0147869	TGF-beta receptor type-1	-0.790023	0.578335	2.75e-05
AARA017570	6435.79	0.515684	1.42967	4.42e-05	0.116585	4.42323	9.72e-06	protein yorkie	0.427889	1.34526	0.0374002
AARA008600	6448.33	0.664927	1.58549	6.74e-06	0.136928	4.85605	1.2e-06	Ester hydrolase C11orf54	1.32248	2.50095	1.62e-07
AARA002208	6457.63	0.606469	1.52253	9.29e-07	0.114972	5.27495	1.33e-07	unspecified product	0.44979	1.36584	0.0202924
AARA017548	6481.08	2.49703	5.64521	2.22e-28	0.217858	11.4617	2.05e-30	unspecified product	1.86604	3.64531	7.65e-09
AARA004462	6506.53	0.815064	1.75938	2.17e-11	0.114694	7.10645	1.19e-12	carboxypeptidase D	0.521582	1.43553	0.0158667
AARA006441	6516.79	-0.487925	0.71305	0.00197016	0.143704	-3.39535	0.000685406	sideroflexin 1,2,3	0.503675	1.41782	0.031768
AARA001680	6547.08	-0.569606	0.673801	8.59e-07	0.107654	-5.2911	1.22e-07	chitin synthase	-0.879513	0.543551	4.71e-06
AARA000814	6595.54	0.655852	1.57555	8.09e-08	0.114085	5.74882	8.99e-09	Niemann-Pick Type C-2	1.04526	2.06374	4.04e-06
AARA018126	6614.51	1.04861	2.06853	5.04e-10	0.158384	6.62069	3.58e-11	dual specificity phosphatase	0.538518	1.45248	0.0100217
AARA016646	6619.62	0.364544	1.28747	0.0142544	0.133819	2.72416	0.00644645	unspecified product	1.08622	2.12317	1.2e-07
AARA005778	6622.55	0.566452	1.48088	0.00206631	0.167552	3.38075	0.000722891	NADH dehydrogenase (ubiquinone) 1 alpha subcomplex 5	0.815056	1.75937	0.00160572
AARA008200	6697.6	0.571276	1.48584	9.17e-06	0.119349	4.78658	1.7e-06	phosphatidate phosphatase LPIN	0.660912	1.58108	0.00318654
AARA016641	6761.75	-0.247423	0.8424	0.048727	0.111622	-2.21662	0.0266491	Motile sperm domain-containing protein 2	-0.767475	0.587445	0.000104428
AARA017990	6809.82	-0.871825	0.546455	6.44e-05	0.201274	-4.33153	1.48e-05	unspecified product	-0.621694	0.649907	0.00617982
AARA017279	6838.23	-0.60616	0.656943	3.37e-05	0.135072	-4.48769	7.2e-06	NA	-0.558947	0.678798	0.00603243
AARA006795	6839.7	0.533217	1.44715	6.73e-06	0.1098	4.85626	1.2e-06	unspecified product	0.510355	1.4244	0.0467066
AARA009934	6862.42	0.416763	1.33493	0.0026633	0.126292	3.30001	0.000966828	proline dehydrogenase	0.989517	1.98552	2.4e-05
AARA004521	6866.58	-0.901076	0.535487	5.45e-11	0.12931	-6.96833	3.21e-12	unspecified product	-0.503765	0.705264	0.0188459
AARA002567	6993.45	-0.490294	0.71188	0.000950757	0.135658	-3.6142	0.000301272	aldehyde dehydrogenase family 7 member A1	0.555345	1.46952	0.0254266
AARA003983	7015.71	-0.848471	0.555373	3.67e-07	0.155331	-5.46235	4.7e-08	karyopherin (Importin) alpha 6	-0.711994	0.610476	0.00714942
AARA005787	7077.14	0.946015	1.92654	1.72e-05	0.203689	4.64442	3.41e-06	unspecified product	0.839463	1.78938	0.00963965
AARA001265	7111.03	0.295952	1.22769	0.0320793	0.123322	2.39984	0.0164022	Succinate-semialdehyde dehydrogenase I	0.656748	1.57653	0.00103839
AARA008736	7148.68	0.394551	1.31453	0.0399738	0.171222	2.30432	0.0212044	collagen type IV alpha	1.18263	2.2699	9.16e-09
AARA016215	7165.18	1.56418	2.9571	1.93e-40	0.113925	13.7299	6.72e-43	unspecified product	1.63204	3.09951	4.63e-14
AARA017730	7237.98	-0.616679	0.65217	9.39e-07	0.116961	-5.27251	1.35e-07	glucose-repressible alcohol dehydrogenase transcriptional effector homolog	-0.425134	0.74477	0.0369933
AARA016506	7278.47	-0.782042	0.581543	0.00280194	0.238144	-3.2839	0.00102382	C-type lysozyme	-1.26647	0.415675	1.63e-05
AARA006109	7302.58	-0.398478	0.758658	0.0381422	0.171398	-2.32487	0.0200791	histone demethylase JARID1	-0.399557	0.758091	0.043499
AARA006833	7304.33	0.656343	1.57608	1.81e-06	0.127725	5.13874	2.77e-07	solute carrier family 31 (copper transporter), member 1	0.444005	1.36038	0.0271574
AARA006041	7329.19	2.88561	7.39018	5.63e-43	0.203848	14.1557	1.72e-45	pancreatic triacylglycerol lipase	1.70994	3.27147	2.84e-12
AARA015903	7377.41	-1.02778	0.490464	2e-11	0.144376	-7.11877	1.09e-12	unspecified product	-1.84039	0.279246	1.33e-18
AARA009230	7409.12	1.53903	2.90599	1.52e-30	0.129346	11.8985	1.2e-32	unspecified product	1.79146	3.46166	1.19e-14
AARA003210	7431.4	-0.38395	0.766336	0.00608245	0.126848	-3.02685	0.00247113	ubiquitin carboxyl-terminal hydrolase L3	-0.668166	0.629306	0.000780025
AARA004833	7445.28	-0.606619	0.656734	7.41e-07	0.11399	-5.32169	1.03e-07	unspecified product	-0.610712	0.654873	0.0296187
AARA017294	7505.1	-1.17623	0.442507	1.85e-16	0.135922	-8.65367	4.99e-18	unspecified product	-1.13328	0.455879	2.75e-08
AARA009955	7527.07	-0.357876	0.780313	0.0250441	0.142921	-2.50402	0.0122792	cytochrome c heme-lyase	0.778551	1.71541	0.00232201
AARA011346	7567.25	0.942443	1.92178	2.13e-08	0.157251	5.99324	2.06e-09	NADH dehydrogenase (ubiquinone) 1 beta subcomplex 6	1.76016	3.38736	7.42e-09
AARA011927	7570.93	-0.337552	0.791383	0.0132112	0.122632	-2.75257	0.00591293	RNA polymerase I-specific transcription initiation factor RRN3	-0.461266	0.726348	0.0386089
AARA016713	7578.44	1.09107	2.13033	2.3e-19	0.115836	9.41914	4.55e-21	tripartite motif-containing protein 71	0.956256	1.94027	6.97e-07
AARA004786	7582.5	-0.986783	0.504602	1.33e-16	0.113514	-8.69302	3.53e-18	Importin-11	-0.757256	0.59162	0.000142473
AARA007329	7598.01	2.10352	4.29756	9.08e-28	0.185601	11.3335	8.95e-30	chitinase	4.0669	16.7594	8.66e-11
AARA017709	7616.49	1.39533	2.63048	8.63e-12	0.192656	7.24259	4.4e-13	Anopheles Plasmodium-responsive Leucine-Rich Repeat 1C	1.56684	2.96254	2.91e-06
AARA007586	7693.38	0.818526	1.7636	1.42e-10	0.11997	6.82277	8.93e-12	NFkappaB essential modulator	0.715293	1.64182	0.000397786
AARA003676	7697.61	0.457256	1.37293	0.0118056	0.163662	2.7939	0.00520758	cuticular protein RR-2 family 132	1.41384	2.66446	8.06e-07
AARA016370	7729.33	0.557231	1.47144	0.000635903	0.149393	3.72997	0.000191506	unspecified product	0.530553	1.44448	0.00645622
AARA001192	7766.56	0.432274	1.34936	0.00335613	0.133995	3.22605	0.00125513	oo18 RNA-binding protein	-0.802014	0.573548	3.9e-05
AARA005006	7882.98	0.768312	1.70328	9.63e-08	0.13443	5.71534	1.09e-08	serine/threonine-protein kinase Chk1	-1.00927	0.496798	2.91e-05
AARA006687	7919.12	-0.48015	0.716903	0.00054423	0.127217	-3.77427	0.000160476	ubiquitin-conjugating enzyme E2 G1	-0.539108	0.688196	0.0145656
AARA012043	7922.71	0.688743	1.61188	0.000464814	0.180396	3.81794	0.00013457	dual specificity tyrosine-phosphorylation-regulated kinase	0.561175	1.47547	0.0322025
AARA003280	8007.51	0.496474	1.41076	4.32e-05	0.112097	4.42898	9.47e-06	erythrocyte membrane protein band 4.1	0.505474	1.41959	0.00991633
AARA004816	8059.95	1.00631	2.00877	1.43e-13	0.128793	7.81341	5.57e-15	cuticular protein RR-2 family 10	1.2659	2.40477	2.15e-06
AARA005684	8083.91	-0.824851	0.564541	4.12e-06	0.166173	-4.96381	6.91e-07	unspecified product	-1.02301	0.492089	3.68e-06
AARA015832	8117.97	1.23426	2.3526	1.06e-22	0.120724	10.2238	1.55e-24	LETM1 and EF-hand domain-containing protein 1, mitochondrial precursor	0.895385	1.86011	4.06e-07
AARA004219	8161.04	0.754993	1.68762	0.000382391	0.194991	3.87193	0.000107978	NA	1.70969	3.27091	1.02e-08
AARA018183	8176.18	0.563245	1.47759	3.2e-05	0.125159	4.50024	6.79e-06	dual-specificity tyrosine-(Y)-phosphorylation regulated kinase	0.506508	1.42061	0.021326
AARA008433	8218.7	-1.29196	0.408395	4.95e-13	0.168971	-7.64606	2.07e-14	glycine cleavage system H protein	1.49642	2.82142	1.81e-08
AARA003908	8311.31	0.543112	1.45711	0.00459099	0.173847	3.12407	0.00178365	NADH dehydrogenase (ubiquinone) 1 beta subcomplex 9	1.55156	2.93133	5.43e-08
AARA005288	8315	-0.636564	0.643243	0.000151133	0.154602	-4.11744	3.83e-05	Macrophage erythroblast attacher	0.43238	1.34946	0.0256795
AARA016045	8345.45	0.37532	1.29713	0.0112984	0.133586	2.80957	0.00496081	NA	0.67014	1.59123	0.0028561
AARA000447	8345.94	1.06815	2.09675	9.54e-18	0.118645	9.00293	2.2e-19	unspecified product	0.893092	1.85715	1.87e-05
AARA017283	8393.12	1.14309	2.20854	2.3e-06	0.224648	5.08835	3.61e-07	unspecified product	0.677276	1.59912	0.0396448
AARA011257	8454.94	1.61168	3.05608	0.00267667	0.488655	3.29821	0.000973046	acylphosphatase	2.21018	4.62733	1.69e-06
AARA007882	8467.47	1.432	2.69821	1.14e-17	0.159422	8.98248	2.65e-19	unspecified product	0.678651	1.60064	0.00214069
AARA011944	8509.99	0.661025	1.58121	0.000495028	0.173931	3.8005	0.000144402	unspecified product	0.897362	1.86266	1.39e-05
AARA011445	8522.21	1.55631	2.941	1.86e-15	0.185874	8.37294	5.62e-17	Tubulin beta chain	1.35064	2.55025	3.08e-07
AARA011275	8525.22	0.508333	1.42241	0.00115079	0.142867	3.55809	0.000373556	timeless	0.757675	1.69076	7.59e-05
AARA002130	8567.65	0.412769	1.33124	0.0228272	0.162391	2.54182	0.0110276	calcium/calmodulin-dependent serine protein kinase	0.580443	1.49531	0.0072173
AARA017104	8575.71	0.507423	1.42151	0.0111762	0.180344	2.81364	0.00489837	NADH dehydrogenase (ubiquinone) Fe-S protein 5	1.32296	2.50179	1.08e-07
AARA017384	8592.24	-1.59151	0.331825	1.06e-29	0.135664	-11.7312	8.82e-32	acyl-CoA-binding protein	0.657774	1.57765	0.0150042
AARA016103	8847.22	1.89948	3.73079	0.000126627	0.456337	4.16245	3.15e-05	unspecified product	-0.7292	0.603238	0.0100217
AARA017184	8852.82	0.653941	1.57346	0.0164943	0.245003	2.66911	0.00760519	Sulfotransferase (Sult)	0.811176	1.75464	0.00245338
AARA007782	8899.36	0.455748	1.37149	0.0211775	0.177223	2.57161	0.0101227	Sideroflexin 1,2,3	1.64181	3.12057	1.37e-10
AARA016749	8920.51	0.68248	1.6049	9.08e-08	0.119173	5.72681	1.02e-08	Zyg-11 protein homolog	0.908574	1.87719	1.17e-06
AARA008537	8963.6	-0.742138	0.597853	1.31e-05	0.157703	-4.70591	2.53e-06	Isocitrate dehydrogenase [NADP]	1.14355	2.20923	1.3e-06
AARA000665	8968.89	0.555436	1.46961	1.86e-05	0.120068	4.62603	3.73e-06	platelet-activating factor acetylhydrolase IB subunit alpha	0.514912	1.42891	0.0168842
AARA017501	9001.34	1.0348	2.04883	0.000153724	0.251583	4.11316	3.9e-05	low density lipoprotein receptor adapter protein 1	-1.57312	0.33608	4.62e-07
AARA011545	9060.9	0.488331	1.40282	0.00104304	0.13615	3.58672	0.000334859	unspecified product	0.50236	1.41653	0.0137133
AARA010657	9093.67	1.2641	2.40178	2.83e-12	0.170745	7.40345	1.33e-13	unspecified product	1.92758	3.80417	1.3e-24
AARA010834	9143.09	0.315853	1.24475	0.0388879	0.136328	2.31686	0.0205113	MIF4G domain-containing protein	0.709351	1.63507	0.000505859
AARA000669	9169.7	0.419836	1.33778	0.0271483	0.169932	2.47061	0.0134882	unspecified product	1.10438	2.15006	2.17e-06
AARA011976	9186.02	1.1257	2.18207	2.25e-09	0.176509	6.37755	1.8e-10	NADH dehydrogenase (ubiquinone) 1 beta subcomplex 10	1.9016	3.73627	1.92e-14
AARA002162	9209.01	0.560564	1.47485	0.00379466	0.17594	3.18611	0.00144202	NADH dehydrogenase (ubiquinone) Fe-S protein 8	1.47995	2.78939	2.23e-08
AARA017587	9275.03	0.892737	1.85669	1.1e-06	0.170308	5.2419	1.59e-07	cytochrome P450	0.682917	1.60538	0.00221192
AARA009158	9277.47	-1.37491	0.385577	1.57e-34	0.108585	-12.662	9.6e-37	ribonucleoside-diphosphate reductase subunit M2	-0.600368	0.659586	0.0169375
AARA007742	9321.39	0.451726	1.36768	0.0197273	0.173724	2.60025	0.00931548	NADH dehydrogenase (ubiquinone) Fe-S protein 4	1.40335	2.64515	1.91e-07
AARA015586	9462.01	1.23458	2.35313	5.17e-18	0.136106	9.07073	1.18e-19	cytochrome P450	0.720146	1.64735	0.00781749
AARA006772	9472.44	0.441814	1.35831	0.0194053	0.169496	2.60664	0.00914364	NADH dehydrogenase (ubiquinone) flavoprotein 2	1.13226	2.19202	0.000142473
AARA008645	9473.29	2.70067	6.50103	3.61e-48	0.18014	14.9921	8.27e-51	unspecified product	-0.793475	0.576953	0.00453266
AARA011399	9516.16	0.575626	1.49032	0.00505814	0.186211	3.09126	0.00199308	NADH dehydrogenase (ubiquinone) 1 alpha subcomplex 13	1.50735	2.84287	4.74e-09
AARA009246	9516.84	0.378562	1.30005	0.0290231	0.155001	2.44233	0.0145929	NADH dehydrogenase (ubiquinone) 1 alpha subcomplex 8	1.78793	3.45319	1.1e-14
AARA017630	9587.3	0.610455	1.52674	0.000515827	0.161098	3.78934	0.000151048	unspecified product	0.767547	1.70237	0.0215563
AARA007916	9636.06	0.436444	1.35326	0.0190811	0.167023	2.61308	0.00897307	NADH dehydrogenase (ubiquinone) 1 beta subcomplex 5	1.97475	3.9306	8.3e-18
AARA004492	9665.84	-0.732835	0.60172	3.83e-07	0.134362	-5.45416	4.92e-08	acid phosphatase	-0.986765	0.504608	1.16e-05
AARA010435	9694.25	1.4315	2.69727	1.41e-14	0.176344	8.11767	4.75e-16	succinate dehydrogenase (ubiquinone) membrane anchor subunit	1.69599	3.23998	3.34e-09
AARA003992	9697.77	-0.601299	0.65916	2.53e-06	0.118677	-5.0667	4.05e-07	short/branched chain acyl-CoA dehydrogenase	1.02204	2.03079	4.76e-08
AARA007129	9705.44	-0.58726	0.665606	3.27e-05	0.130651	-4.49488	6.96e-06	SPRY domain-containing SOCS box protein 1	-0.504079	0.705111	0.0141575
AARA008338	9772.02	0.584138	1.49914	0.00142189	0.167163	3.49442	0.000475091	NADH dehydrogenase (ubiquinone) Fe-S protein 3	1.46201	2.75492	2.25e-08
AARA007817	9850.8	0.569602	1.48411	5.98e-05	0.130947	4.34985	1.36e-05	alpha-crystallin B chain	1.38244	2.60709	2.06e-09
AARA001413	9874.2	0.599357	1.51504	0.00479426	0.192758	3.10937	0.00187489	NADH dehydrogenase (ubiquinone) 1 alpha subcomplex 6	1.99939	3.9983	2.4e-14
AARA002074	9919.28	0.590173	1.50543	0.000868592	0.162108	3.64061	0.000271989	Triosephosphate isomerase	1.65795	3.15567	4.49e-12
AARA000645	9964.94	0.763763	1.69791	2.75e-05	0.168358	4.53655	5.72e-06	NADH dehydrogenase (ubiquinone) 1 beta subcomplex 4	1.53968	2.9073	4.1e-09
AARA017669	10017	2.55825	5.88994	1.02e-50	0.166258	15.3873	1.99e-53	unspecified product	0.677468	1.59933	0.0208719
AARA016413	10017.5	0.433809	1.35079	0.00559474	0.141956	3.05595	0.00224351	unspecified product	0.670117	1.5912	0.00268097
AARA008332	10111.5	1.02369	2.03311	5.26e-17	0.116289	8.80298	1.33e-18	unspecified product	1.56377	2.95626	1.28e-10
AARA002929	10172.1	0.410046	1.32873	0.0220923	0.1605	2.5548	0.0106248	serine protease inhibitor (serpin) 10	0.883299	1.84459	2.4e-06
AARA007627	10194.1	0.484506	1.39911	0.00199975	0.142883	3.39093	0.000696549	electron-transferring-flavoprotein dehydrogenase	0.760289	1.69383	0.00342422
AARA004304	10194.2	4.09661	17.1081	2.52e-12	0.552162	7.41921	1.18e-13	glucose dehydrogenase (acceptor)	-1.20191	0.434701	0.00582029
AARA008814	10293	0.727386	1.65564	6.4e-08	0.125563	5.79301	6.91e-09	ariadne-1	0.458625	1.37423	0.0413561
AARA009073	10336	0.42766	1.34505	0.00191529	0.125646	3.40368	0.000664849	zinc finger protein GLIS2	-0.547682	0.684119	0.0240905
AARA010573	10351.8	0.563175	1.47752	1.75e-05	0.121353	4.64081	3.47e-06	cAMP response element-binding protein (CREB)	0.433843	1.35083	0.0305738
AARA010945	10444.1	0.72023	1.64744	0.00081092	0.196712	3.66134	0.000250897	NADH dehydrogenase (ubiquinone) 1 alpha subcomplex 12	1.42588	2.68678	1.84e-05
AARA000042	10451.5	-0.508937	0.70274	0.0473993	0.228344	-2.22881	0.0258263	Alkaline phosphatase	0.474873	1.3898	0.0272957
AARA005568	10470.6	0.940992	1.91985	3.75e-10	0.141113	6.66837	2.59e-11	NADH dehydrogenase (ubiquinone) 1 alpha subcomplex 10	1.84864	3.60161	1.74e-11
AARA008124	10572.2	0.752371	1.68456	3.88e-10	0.112925	6.66255	2.69e-11	unspecified product	0.565735	1.48014	0.0143965
AARA007994	10661	0.707626	1.63311	1.55e-05	0.151597	4.6678	3.04e-06	NADH dehydrogenase (ubiquinone) 1 beta subcomplex 11	1.24304	2.36696	1.81e-06
AARA002507	10733.2	1.78975	3.45755	2.51e-32	0.14613	12.2477	1.73e-34	cytochrome P450	1.12041	2.17409	0.000663213
AARA010282	11010.2	0.456772	1.37247	0.0185894	0.174118	2.62335	0.00870708	NADH dehydrogenase (ubiquinone) Fe-S protein 2	1.16609	2.24403	9.71e-06
AARA005558	11038.4	-0.340895	0.789551	0.0231687	0.134422	-2.53601	0.0112123	NAD+ kinase	0.878909	1.83898	1.16e-06
AARA003262	11093.6	0.751192	1.68318	8.23e-07	0.141729	5.30021	1.16e-07	phosphoglucose isomerase (glucose-6-phosphate isomerase)	1.03493	2.04902	1.33e-06
AARA008205	11218.4	0.758778	1.69206	7.5e-07	0.142642	5.31947	1.04e-07	ATP-dependent 6-phosphofructokinase	1.38878	2.61858	2.34e-11
AARA018209	11225.9	2.15568	4.45579	8.72e-17	0.246524	8.7443	2.24e-18	heme peroxidase 3	2.04549	4.12813	1.96e-20
AARA017298	11242.2	0.677336	1.59918	0.000436049	0.176584	3.83578	0.000125168	NADH dehydrogenase (ubiquinone) 1 beta subcomplex 8	0.810872	1.75427	0.0088781
AARA018264	11262.5	0.439457	1.35609	0.00124436	0.124344	3.5342	0.000409007	unspecified product	1.24017	2.36227	5.98e-09
AARA009383	11263.6	-0.664817	0.630769	6.13e-07	0.124025	-5.36035	8.31e-08	aquaporin	-0.48852	0.712756	0.0451309
AARA004275	11353.8	0.65801	1.5779	6.32e-06	0.135097	4.87064	1.11e-06	glycogen(starch) synthase	1.30739	2.47494	7.48e-10
AARA015846	11356.4	0.827566	1.77469	2.46e-06	0.163106	5.07378	3.9e-07	unspecified product	-1.18027	0.44127	0.000133588
AARA006328	11459.1	0.406023	1.32503	0.0284478	0.165656	2.45101	0.0142457	organic cation transporter 3	0.851506	1.80438	0.000173381
AARA015642	11603	2.20684	4.61665	4.23e-37	0.168016	13.1347	2.08e-39	cytochrome P450	1.13297	2.1931	3.9e-05
AARA006246	11701.4	-1.67734	0.312659	2.1e-17	0.188243	-8.91047	5.08e-19	unspecified product	-0.892104	0.538828	0.0287963
AARA017157	11787.7	0.973339	1.96338	1.23e-12	0.129424	7.52057	5.45e-14	MICOS complex subunit MIC60	1.30807	2.47609	5.4e-13
AARA001245	11910	0.880112	1.84052	5.13e-05	0.200622	4.38693	1.15e-05	Insulin-related peptide binding protein	-0.684711	0.62213	0.00180423
AARA008075	12039	-0.398989	0.75839	0.0282336	0.162573	-2.45421	0.0141194	vitellogenic carboxypeptidase-like protein	-0.721572	0.606436	0.000282529
AARA003883	12082.4	1.53703	2.90197	4.72e-12	0.209705	7.3295	2.31e-13	Aa_trans domain-containing protein	1.61625	3.06578	1.71e-17
AARA017840	12127	0.439337	1.35598	0.00986129	0.15375	2.85747	0.00427032	polyadenylate-binding protein-interacting protein 1	-0.805564	0.572138	3.53e-05
AARA014172	12263.8	0.819768	1.76512	0.000345843	0.21026	3.89883	9.67e-05	unspecified product	1.6954	3.23867	1.25e-10
AARA001835	12352.1	0.325779	1.25334	0.0388238	0.140567	2.3176	0.0204709	mRNA binding protein	0.752665	1.6849	0.000101445
AARA017073	12383.1	0.481767	1.39645	0.0063194	0.159826	3.01432	0.00257552	NADH dehydrogenase (ubiquinone) 1 beta subcomplex 3	1.421	2.67771	8.63e-07
AARA017689	12410.5	0.347981	1.27278	0.0199481	0.134051	2.59588	0.00943499	RAC serine/threonine-protein kinase	0.505067	1.41919	0.0240456
AARA004702	12583.9	0.552942	1.46707	0.00377238	0.173434	3.1882	0.00143163	NADH dehydrogenase (ubiquinone) 1 subcomplex unknown 2	1.23102	2.34733	0.000152257
AARA010799	12585.2	0.734699	1.66405	3.55e-05	0.164138	4.47611	7.6e-06	Phosphoglycerate kinase	1.15657	2.22927	7.82e-05
AARA007845	12693	-0.743705	0.597204	2.82e-09	0.117312	-6.33954	2.3e-10	unspecified product	-0.634154	0.644319	0.00455675
AARA015710	12871.4	2.88397	7.3818	3.53e-08	0.488554	5.90307	3.57e-09	unspecified product	0.977213	1.96866	0.00667217
AARA002534	12874.4	0.735259	1.6647	0.000189314	0.181104	4.05988	4.91e-05	NADH dehydrogenase (ubiquinone) 1 beta subcomplex 1	1.98298	3.95309	2.84e-17
AARA008011	12891.8	-0.630033	0.646162	9.24e-09	0.102623	-6.13932	8.29e-10	YrdC domain-containing protein, mitochondrial	-0.569842	0.673691	0.00383841
AARA002780	12952.6	0.862416	1.81808	3.71e-06	0.172965	4.98607	6.16e-07	Actin-5C	2.13434	4.39036	3.05e-20
AARA010141	13116.2	0.43762	1.35437	0.00546753	0.142836	3.06379	0.00218553	Terribly reduced optic lobes, isoform B	0.705005	1.63015	0.000474399
AARA010859	13147.4	-0.706705	0.612718	6.92e-06	0.145719	-4.84977	1.24e-06	unspecified product	-0.663875	0.631181	0.0133183
AARA016397	13325.5	0.863132	1.81898	6.52e-06	0.177473	4.86344	1.15e-06	unspecified product	1.19272	2.28583	9.21e-08
AARA000436	13466.3	0.834885	1.78371	9.19e-09	0.13596	6.14065	8.22e-10	Tropomyosin 1	1.53917	2.90627	1.5e-09
AARA007766	13597.1	-0.947821	0.518415	2.44e-15	0.113674	-8.33806	7.55e-17	farnesyl diphosphate synthase	0.572788	1.48739	0.00966915
AARA002606	13655.7	1.20866	2.31122	5.73e-10	0.183126	6.60015	4.11e-11	tyrosine aminotransferase	1.34169	2.53448	7.84e-11
AARA018062	13675.2	1.37578	2.59509	5.43e-18	0.151768	9.06502	1.25e-19	MFS domain-containing protein	0.978162	1.96995	7.25e-07
AARA003648	14113.5	-0.805502	0.572163	5.29e-05	0.183948	-4.37896	1.19e-05	cytochrome b5-related	1.46854	2.76741	8.78e-07
AARA003481	14280.2	-0.493576	0.710262	0.00102047	0.137367	-3.59312	0.000326744	cyclin B	-0.533092	0.691072	0.0186583
AARA005969	14285.8	-0.720497	0.606888	6.48e-10	0.109487	-6.58069	4.68e-11	alpha-endosulfine	0.424721	1.34231	0.0496511
AARA011989	14365.6	0.494657	1.40899	0.000627968	0.132502	3.7332	0.000189063	sodium/potassium-transporting ATPase subunit beta	0.902764	1.86964	3.58e-06
AARA008114	14422.8	0.762429	1.69634	1.64e-07	0.135764	5.61584	1.96e-08	unspecified product	1.49445	2.81757	1.86e-14
AARA005909	14430.6	0.813311	1.75724	6.96e-06	0.167761	4.84803	1.25e-06	pyruvate dehydrogenase E1 component subunit beta	1.24546	2.37094	2.32e-05
AARA000995	14455.8	0.609131	1.52534	0.00505379	0.197029	3.09158	0.00199094	NADH dehydrogenase (ubiquinone) Fe-S protein 7	0.936983	1.91452	0.0224216
AARA003903	14493.4	4.15811	17.8532	1.97e-11	0.583917	7.12106	1.07e-12	cuticular protein RR-1 family 75	3.97082	15.6797	5.11e-28
AARA010598	14503.2	0.844515	1.79566	2.37e-05	0.184764	4.57077	4.86e-06	mitochondrial ATP synthase epsilon chain	1.8053	3.49503	2.15e-12
AARA006495	14560.2	-0.829589	0.56269	1.12e-08	0.135867	-6.10588	1.02e-09	nuclear pore complex protein Nup160	-0.462396	0.72578	0.0365473
AARA011120	14579.6	-0.564317	0.676275	0.0056156	0.184756	-3.05439	0.00225521	cuticular protein CPLCG family (CPLCG1)	2.76424	6.79391	1.86e-10
AARA006037	14651.3	0.80724	1.74986	0.000180957	0.198278	4.07125	4.68e-05	Up-regulated during skeletal muscle growth 5 homolog	1.73645	3.33215	2.13e-07
AARA001649	14832	-0.762132	0.589624	1.58e-08	0.126039	-6.04679	1.48e-09	unspecified product	-1.35134	0.391929	6.36e-10
AARA011798	14997.1	0.361132	1.28443	0.0209731	0.14022	2.57546	0.0100107	unspecified product	0.437071	1.35385	0.0459364
AARA001673	15011.8	0.448196	1.36433	0.0340428	0.188819	2.37369	0.0176115	glycogen debranching enzyme	1.02485	2.03474	0.000129783
AARA002571	15070.6	3.78722	13.806	0.00206438	1.12013	3.38107	0.00072204	aminopeptidase N	0.790896	1.73015	0.00245505
AARA003007	15127.8	-0.586997	0.665727	4.22e-07	0.108014	-5.43446	5.5e-08	unspecified product	-0.857378	0.551955	1.73e-06
AARA016765	15159.1	0.301096	1.23208	0.0343955	0.127093	2.36909	0.017832	Myc proto-oncogene protein	-0.610107	0.655148	0.00373651
AARA005062	15363.1	-0.625551	0.648172	0.000196683	0.154482	-4.04935	5.14e-05	CUB domain-containing protein	-0.47282	0.720555	0.0264544
AARA004681	15421.3	1.23927	2.3608	2.4e-18	0.135337	9.15693	5.34e-20	unspecified product	-0.707056	0.612569	0.0133539
AARA009034	15460.7	1.0349	2.04897	6.62e-08	0.17885	5.7864	7.19e-09	unspecified product	1.34445	2.53933	6.72e-09
AARA017450	15643.4	3.13478	8.78341	6.82e-54	0.1975	15.8723	9.85e-57	unspecified product	1.60796	3.04821	6.66e-06
AARA003564	15671.4	-1.40397	0.377888	2.11e-17	0.157584	-8.90933	5.13e-19	cyclin B	-0.72992	0.602937	0.000490117
AARA017559	15803.4	0.394955	1.3149	0.0137485	0.144259	2.73781	0.00618494	Autophagy-related protein 13	0.635041	1.55298	0.00265002
AARA015591	16098	0.933166	1.90946	7.19e-07	0.175136	5.32823	9.92e-08	fumarate hydratase, class II	1.42507	2.68528	5.62e-12
AARA010993	16171.1	-0.463441	0.725254	0.0207847	0.179693	-2.57907	0.00990664	long-chain-fatty-acid--CoA ligase ACSBG	0.555457	1.46963	0.0133665
AARA003386	17004.2	0.311629	1.24111	0.00881446	0.10754	2.89781	0.00375783	Muscular protein 20	0.961505	1.94734	3.65e-07
AARA006304	17134.4	0.389159	1.30963	0.0271874	0.157557	2.46996	0.0135129	unspecified product	0.933208	1.90952	0.000177619
AARA011608	17187.3	-0.474923	0.719505	0.000384823	0.122723	-3.86987	0.000108894	splicing factor, arginine/serine-rich 4/5/6	-0.562623	0.67707	0.004573
AARA008919	17373.8	0.776471	1.71294	9.35e-06	0.162367	4.78221	1.73e-06	NADH dehydrogenase (ubiquinone) 1 alpha subcomplex 9	1.21456	2.3207	5.85e-07
AARA010002	17644.9	0.472723	1.38773	0.000313851	0.120437	3.92507	8.67e-05	annexin A4	0.759565	1.69298	0.000199231
AARA007043	17686.4	0.415506	1.33377	0.0378017	0.178436	2.32859	0.0198806	protease m1 zinc metalloprotease	1.01016	2.01414	0.000151514
AARA016538	17704.5	3.53762	11.6126	1.64e-07	0.629878	5.61635	1.95e-08	CLIP-domain serine protease	0.635688	1.55368	0.00963965
AARA010100	17704.9	0.464563	1.3799	0.00368323	0.145372	3.19569	0.00139498	Anpep	0.493382	1.40774	0.020745
AARA007546	17826.4	2.00578	4.01606	4.61e-40	0.146871	13.6567	1.84e-42	Phospholipase B-like	0.488369	1.40286	0.0194617
AARA011852	17939.8	1.87674	3.67243	0.000425079	0.4884	3.84262	0.00012173	unspecified product	3.30262	9.86707	5.34e-10
AARA009637	17998	0.651544	1.57085	0.000215749	0.161866	4.02521	5.69e-05	malate dehydrogenase (oxaloacetate-decarboxylating)(NADP+)	1.34941	2.54808	6.13e-14
AARA003383	18103.5	-0.821594	0.565816	3.41e-08	0.139033	-5.90936	3.43e-09	sodium-independent sulfate anion transporter	-0.562347	0.677199	0.0152352
AARA017083	18220.6	-2.1598	0.223787	2.98e-44	0.150263	-14.3735	7.59e-47	unspecified product	0.843336	1.79419	9.26e-05
AARA017872	18228	0.797844	1.7385	3.02e-07	0.145062	5.50003	3.8e-08	unspecified product	0.466635	1.38188	0.0399784
AARA008183	18996.5	0.628729	1.5462	0.000916518	0.173463	3.62456	0.000289453	cytochrome c oxidase VIIc	1.34147	2.53409	9.55e-06
AARA001171	19043.8	0.738213	1.66811	0.00178698	0.215563	3.42458	0.000615754	tubulin polyglutamylase TTLL1	0.773622	1.70956	0.0205138
AARA015606	19641.6	0.550673	1.46477	1.51e-05	0.117836	4.67321	2.97e-06	unspecified product	0.593007	1.50839	0.00772574
AARA012078	19699.5	-0.419483	0.747693	0.000550673	0.111244	-3.77083	0.000162703	unspecified product	-0.6141	0.653338	0.00162696
AARA010388	19751	1.09618	2.13789	1.96e-09	0.171294	6.39944	1.56e-10	unspecified product	1.89292	3.71387	1.21e-12
AARA015828	19851.8	0.72522	1.65315	1.87e-06	0.14132	5.13177	2.87e-07	NAD-dependent malate dehydrogenase	0.988433	1.98403	4.63e-05
AARA001607	19910.7	-0.448097	0.733009	0.00125462	0.126872	-3.5319	0.000412593	poly(A) RNA polymerase GLD2	-0.687093	0.621104	0.00168631
AARA008756	20037.6	0.571371	1.48594	0.000452737	0.149363	3.82537	0.000130574	PKS_ER domain-containing protein	1.01581	2.02204	1.6e-06
AARA012038	20305.1	0.944292	1.92424	2.23e-10	0.13991	6.74927	1.49e-11	F-type H+-transporting ATPase subunit delta	1.9353	3.82457	5.77e-11
AARA008695	20385.5	-0.570358	0.67345	2.06e-06	0.111578	-5.11176	3.19e-07	unspecified product	-0.560684	0.677981	0.00714328
AARA009100	20512.2	-0.309657	0.806834	0.00572365	0.101609	-3.04752	0.00230736	nascent polypeptide-associated complex subunit alpha	0.468174	1.38336	0.0169281
AARA001519	20759.5	-0.544486	0.685636	4.73e-05	0.123563	-4.40653	1.05e-05	unspecified product	-0.501239	0.7065	0.0232618
AARA017112	20781.1	-0.772307	0.585481	6.15e-09	0.124367	-6.20992	5.3e-10	angiotensin-converting enzyme 9	-0.444535	0.734821	0.0266637
AARA001718	20918.1	-0.539338	0.688087	0.00787819	0.183642	-2.9369	0.00331516	unspecified product	0.624763	1.54196	0.0101397
AARA008157	21011.1	1.92377	3.79413	4.93e-28	0.1689	11.39	4.69e-30	glycerol-3-phosphate dehydrogenase (NAD+)	1.57175	2.97265	5.82e-11
AARA011890	21017.8	1.19299	2.28627	7.35e-11	0.172329	6.92277	4.43e-12	F-type H+-transporting ATPase subunit g	2.42379	5.36577	7.05e-18
AARA015771	22088.8	0.870836	1.82872	3.6e-08	0.147622	5.89908	3.66e-09	Actin-5C	2.11916	4.34441	1.25e-09
AARA005349	22091.1	1.3997	2.63847	1.12e-12	0.185822	7.53247	4.98e-14	unspecified product	1.36828	2.58163	2.98e-05
AARA016752	22127.1	0.667795	1.58864	1.79e-05	0.144083	4.6348	3.57e-06	NA	0.691405	1.61486	0.000230104
AARA006747	22131.2	1.16726	2.24585	1.37e-08	0.192248	6.07164	1.27e-09	isocitrate dehydrogenase (NAD+)	1.56112	2.95082	5.41e-08
AARA011193	22369.5	-0.79244	0.577367	1.58e-06	0.153368	-5.16693	2.38e-07	Vitellogenin domain-containing protein	0.880629	1.84118	0.00102149
AARA017881	22460.1	0.525415	1.43935	0.00152606	0.151254	3.47373	0.000513268	Z band alternatively spliced PDZ-motif protein 66	1.13436	2.19521	2.03e-09
AARA009284	22549	-0.654723	0.635197	7.99e-06	0.135909	-4.81737	1.45e-06	heat shock protein 90kDa beta	-0.55944	0.678566	0.0029559
AARA002537	22667.6	-0.602625	0.658555	3.21e-06	0.120114	-5.01711	5.25e-07	Small ubiquitin-related modifier	-0.561337	0.677674	0.00401111
AARA008319	22737.1	-1.69993	0.307801	9.68e-13	0.225059	-7.55327	4.24e-14	unspecified product	-0.987437	0.504373	1.16e-05
AARA011635	23231.4	0.881743	1.8426	7.24e-06	0.182194	4.83958	1.3e-06	F-type H+-transporting ATPase subunit 6	1.72714	3.31072	9.16e-09
AARA004119	23592.6	1.64832	3.13469	7.61e-31	0.137841	11.9582	5.89e-33	Isocitrate dehydrogenase [NAD] subunit, mitochondrial	1.64956	3.13738	1.16e-13
AARA005318	23916.1	0.832031	1.78019	2.18e-10	0.123213	6.75278	1.45e-11	Multifunctional fusion protein	1.71904	3.29218	3.59e-13
AARA011676	24031.7	0.986335	1.98115	5.41e-10	0.149235	6.60929	3.86e-11	mitochondrial processing peptidase	2.21785	4.65199	6e-23
AARA005971	24206.8	-0.753087	0.593333	4.97e-05	0.171364	-4.39465	1.11e-05	unspecified product	-1.13462	0.455455	7.05e-05
AARA007930	24246	0.585159	1.5002	0.000856763	0.160557	3.64456	0.000267848	succinate dehydrogenase (ubiquinone) iron-sulfur subunit	1.13243	2.19227	7.61e-05
AARA017447	24287.2	-1.09325	0.468706	1.11e-17	0.121655	-8.9864	2.55e-19	Aminopeptidase	-1.06563	0.477765	6.78e-07
AARA009264	24340.5	0.638111	1.55629	1.52e-05	0.136577	4.67218	2.98e-06	Armitage	0.485579	1.40015	0.0187307
AARA016001	24600.6	1.01598	2.02227	1.64e-11	0.142115	7.14899	8.74e-13	succinyl-CoA synthetase alpha subunit	1.50474	2.83773	1.22e-10
AARA011964	24705.8	0.722363	1.64988	0.00065172	0.194031	3.72292	0.000196934	mitochondrial cytochrome c oxidase subunit VIC	1.78888	3.45547	3.54e-09
AARA005074	25051.5	1.12775	2.18517	1.06e-12	0.149551	7.54087	4.67e-14	sensory appendage protein 2	-0.731122	0.602435	0.000394099
AARA016674	25204.4	0.875301	1.83439	1.51e-09	0.135869	6.44226	1.18e-10	Alpha-actinin, sarcomeric	1.29264	2.44976	1.61e-10
AARA015629	25500.3	0.939145	1.91739	2.01e-05	0.203755	4.6092	4.04e-06	F-type H+-transporting ATPase subunit e	1.57193	2.97302	2.04e-05
AARA015976	25754.6	0.645217	1.56398	1.56e-06	0.124823	5.16908	2.35e-07	Citrate synthase	1.48454	2.79828	1.22e-14
AARA015680	26707.5	-0.826752	0.563797	0.000209035	0.204977	-4.0334	5.5e-05	cecropin anti-microbial peptide	-1.41127	0.375982	9.64e-05
AARA008295	27274.7	-1.27845	0.412239	1.71e-26	0.115518	-11.0671	1.81e-28	chitinase	0.893832	1.85811	1.77e-06
AARA016986	27387.6	0.719783	1.64693	7.35e-05	0.167435	4.29889	1.72e-05	NADH dehydrogenase (ubiquinone) Fe-S protein 1	0.930503	1.90594	0.000215104
AARA009129	27776	-1.4659	0.36201	7.93e-33	0.118755	-12.3439	5.25e-35	peritrophin 1	0.716191	1.64284	0.000851182
AARA002672	28500.5	0.660113	1.58021	9.14e-07	0.125062	5.27829	1.3e-07	dihydrolipoamide dehydrogenase	0.973007	1.96293	2.18e-05
AARA016310	28626.5	0.624369	1.54154	0.0104441	0.220075	2.83708	0.00455288	Deltameth_res domain-containing protein	1.61866	3.0709	4.46e-06
AARA003645	28722.2	-0.552019	0.682065	0.0159133	0.205763	-2.68279	0.007301	ATP citrate lyase	1.45186	2.73561	2.52e-11
AARA005169	28923.5	0.659295	1.57931	6.29e-07	0.123123	5.35475	8.57e-08	choline/ethanolamine kinase	-0.544427	0.685664	0.00657937
AARA006693	29021.6	1.26174	2.39784	7.88e-11	0.182534	6.91233	4.77e-12	cytochrome b-c1 complex subunit 6, mitochondrial	1.96725	3.91021	4.49e-10
AARA009515	29047.5	1.40236	2.64334	9.54e-17	0.160576	8.7333	2.47e-18	ubiquinol-cytochrome c reductase iron-sulfur subunit	0.998947	1.99854	0.000409913
AARA002258	29085.9	0.92842	1.90319	1.3e-10	0.135807	6.83632	8.13e-12	mitochondrial processing peptidase	1.5191	2.86612	1.41e-07
AARA005076	29793.6	1.44519	2.72298	8.16e-11	0.209236	6.90697	4.95e-12	sensory appendage protein 1	0.900213	1.86634	0.0108407
AARA008616	30144.3	-0.543233	0.686232	5.51e-07	0.100948	-5.38132	7.39e-08	ATP-dependent RNA helicase UAP56/SUB2	-0.657971	0.633769	0.00156063
AARA002078	30163.2	0.696	1.62001	3.71e-08	0.118084	5.89413	3.77e-09	unspecified product	0.995084	1.9932	7.05e-05
AARA002634	30262.3	0.460353	1.37588	0.0412803	0.200981	2.29053	0.0219907	succinyl-CoA synthetase beta subunit	1.1783	2.26309	0.0002325
AARA002536	31388.5	0.878076	1.83792	4.18e-06	0.177013	4.9605	7.03e-07	cytochrome c oxidase subunit 6a, mitochrondrial	1.81059	3.50785	4.27e-07
AARA006271	31638.6	-0.526593	0.694192	0.023284	0.207851	-2.53351	0.0112926	defensin anti-microbial peptide	-1.48444	0.357388	9.81e-16
AARA014262	32387	1.09497	2.13609	2.6e-07	0.198078	5.528	3.24e-08	unspecified product	1.70917	3.26972	1.35e-07
AARA016470	32496.4	-0.567708	0.674688	0.000146154	0.137593	-4.12601	3.69e-05	protease m1 zinc metalloprotease	-0.533399	0.690925	0.0354113
AARA004523	32997.2	0.794524	1.7345	3.15e-09	0.12568	6.32178	2.59e-10	troponin T, fast skeletal muscle	1.8494	3.60349	7.21e-16
AARA009755	33513.8	1.02094	2.02923	3.85e-12	0.138745	7.35835	1.86e-13	2-oxoglutarate dehydrogenase E2 component (dihydrolipoamide succinyltransferas	1.31786	2.49297	1.36e-09
AARA010954	34180	-1.76878	0.293457	1.93e-15	0.211356	-8.36871	5.83e-17	gambicin anti-microbial peptide	-2.93695	0.130584	3.2e-26
AARA017483	34964.3	0.739094	1.66913	0.000100198	0.175091	4.2212	2.43e-05	mitochondrial cytochrome c oxidase subunit 5B isoform 1	1.40178	2.64227	8.3e-07
AARA010693	35264.6	0.572798	1.48741	1.93e-05	0.124043	4.61774	3.88e-06	unspecified product	-0.869631	0.547287	3.09e-06
AARA007633	37450.7	0.682692	1.60513	0.0028567	0.208283	3.27772	0.0010465	unspecified product	1.44578	2.7241	5.42e-06
AARA002588	39634.2	-0.471826	0.721051	0.00373698	0.14785	-3.19125	0.00141661	alanine transaminase	1.308	2.47598	4.22e-07
AARA009769	40280	-0.427813	0.743388	0.000175573	0.104879	-4.07912	4.52e-05	heme peroxidase 7	-0.653738	0.635631	0.00236145
AARA017855	40691.2	1.19111	2.28328	7.97e-12	0.164177	7.25504	4.02e-13	ubiquinol-cytochrome c reductase core subunit 2	1.55999	2.94852	3.81e-10
AARA016891	40774	0.680799	1.60303	0.00865767	0.234425	2.90412	0.00368289	CLIP-domain serine protease	0.692464	1.61604	0.0167078
AARA006657	41380.9	0.906912	1.87503	1.24e-06	0.17385	5.21665	1.82e-07	F-type H+-transporting ATPase oligomycin sensitivity conferral protein	1.42867	2.69198	9.39e-06
AARA003282	41508.3	0.910667	1.87991	2.69e-07	0.164928	5.5216	3.36e-08	abhydrolase domain-containing protein 12	1.36018	2.56717	1.8e-06
AARA009424	42264.1	-0.457923	0.728034	0.000236112	0.114431	-4.00173	6.29e-05	unspecified product	-0.73686	0.600044	0.000336983
AARA008584	42561.5	-1.6643	0.315497	1.83e-11	0.233361	-7.13188	9.9e-13	serine-type endopeptidase	-0.742969	0.597508	0.0326625
AARA003599	42625.6	0.637549	1.55568	0.000163964	0.15562	4.09684	4.19e-05	AAA_28 domain-containing protein	0.652695	1.5721	0.00284491
AARA004478	43609.6	1.77375	3.41941	3.49e-19	0.189232	9.37338	7.02e-21	unspecified product	2.13727	4.3993	2e-11
AARA016597	44035.2	-0.585829	0.666266	0.000289873	0.148436	-3.94668	7.92e-05	solute carrier family 9 (sodium/hydrogen exchanger), member 3	-0.46631	0.723814	0.0316968
AARA005164	44192.4	0.497648	1.41191	0.000546156	0.131886	3.77332	0.00016109	Sarcoplasmic calcium-binding protein	1.4561	2.74365	2.19e-08
AARA016307	44807.6	1.15213	2.22242	7.92e-10	0.175935	6.54865	5.81e-11	cytochrome c oxidase subunit Va	1.50967	2.84745	4.62e-06
AARA012025	45223.2	0.754633	1.6872	1.21e-06	0.14453	5.22128	1.78e-07	Enolase	1.07764	2.11058	6.09e-06
AARA005343	45995.5	-0.820309	0.566321	6.54e-14	0.103595	-7.91842	2.41e-15	nucleophosmin 3	-0.55456	0.680865	0.0157725
AARA006088	46798.3	0.436168	1.35301	0.00167641	0.126625	3.44457	0.000571958	paramyosin	1.17272	2.25436	2.35e-08
AARA002065	48797.5	1.12975	2.18821	3.59e-09	0.179322	6.30014	2.97e-10	myosin light chain 5	1.40515	2.64846	4.22e-09
AARA010871	49205.3	1.1051	2.15114	1.35e-08	0.181949	6.0737	1.25e-09	cytochrome c oxidase subunit 4, mitochondrial precursor	1.84388	3.58975	1.01e-13
AARA018031	49378	0.879919	1.84027	5.9e-06	0.180117	4.88527	1.03e-06	cytochrome c oxidase subunit VIb polypeptide 1	1.57711	2.98371	8.81e-10
AARA005160	50456	0.973105	1.96306	1.9e-07	0.174147	5.58783	2.3e-08	F-type H+-transporting ATPase subunit gamma	1.46896	2.76823	6.97e-07
AARA009052	53404	-0.89067	0.539363	8.29e-11	0.128998	-6.90451	5.04e-12	unspecified product	-1.04473	0.484737	7.57e-08
AARA007221	54697.3	0.934326	1.911	1.86e-10	0.137815	6.77956	1.21e-11	unspecified product	-1.01706	0.494123	3.08e-06
AARA005570	55025.6	0.795146	1.73525	1.26e-05	0.168593	4.71637	2.4e-06	F-type H+-transporting ATPase subunit d	1.58303	2.99598	6.9e-11
AARA000875	56499.6	0.92369	1.89696	2.12e-08	0.154102	5.99401	2.05e-09	2-oxoglutarate dehydrogenase E1 component DHKTD1	1.00898	2.01249	7.63e-07
AARA002019	56956.2	0.448737	1.36485	0.00530042	0.145965	3.07427	0.00211017	myosin alkali light chain 1	0.797617	1.73823	0.000194571
AARA010444	58734.9	-0.63262	0.645004	0.000149775	0.153558	-4.11976	3.79e-05	unspecified product	2.43574	5.41042	1.35e-21
AARA009400	61181.5	0.644655	1.56337	0.0206317	0.24965	2.58224	0.00981618	female reproductive tract protease GLEANR_896	-1.32303	0.399696	2.07e-11
AARA006359	61977.1	2.62496	6.16867	1.46e-51	0.169115	15.5217	2.47e-54	Glycerol-3-phosphate dehydrogenase	2.55054	5.85853	4.82e-15
AARA015724	62203	0.949434	1.93111	1.97e-06	0.185411	5.12071	3.04e-07	F-type H+-transporting ATPase subunit b	1.76715	3.40381	5.1e-10
AARA016491	62525.5	2.59063	6.02362	9.21e-34	0.206916	12.5202	5.79e-36	Phosphate carrier, mitochondrial	2.35016	5.09881	1.84e-12
AARA009635	64697.8	2.60653	6.09037	6.14e-05	0.600074	4.34368	1.4e-05	myofilin variant C	3.25118	9.52143	7.5e-12
AARA003202	66686	0.522036	1.43598	0.000814627	0.142637	3.65989	0.000252321	F-type H+-transporting ATPase subunit beta	1.89401	3.71667	3.3e-11
AARA012050	70540.9	1.3983	2.63591	1.02e-10	0.203439	6.87334	6.27e-12	aconitate hydratase 1 / homoaconitase	0.746303	1.67749	0.0221027
AARA009261	77650.4	0.968972	1.95745	3.05e-11	0.137319	7.05635	1.71e-12	mitochondrial cytochrome c1 heme protein	1.56197	2.95258	1.43e-14
AARA003651	77855.9	0.651336	1.57062	0.000201527	0.161119	4.04259	5.29e-05	myosin heavy chain	1.05928	2.08389	1.25e-05
AARA006604	78737.3	-0.269803	0.829433	0.0185089	0.102772	-2.62526	0.00865834	protein oskar	-0.942717	0.520252	9.74e-07
AARA017650	88059.7	3.39925	10.5506	9.25e-08	0.593922	5.72339	1.04e-08	unspecified product	2.92705	7.60555	8.46e-07
AARA001410	89477.3	0.667867	1.58872	0.0057503	0.219288	3.04562	0.00232201	NADH dehydrogenase (ubiquinone) 1 alpha subcomplex 4	2.2463	4.74464	2.1e-12
AARA003413	94324.2	-1.06843	0.476839	4.08e-19	0.114192	-9.35638	8.25e-21	high mobility group protein B1	-0.561691	0.677508	0.028216
AARA002164	103335	0.523121	1.43706	0.0143022	0.192121	2.72287	0.0064717	stearoyl-CoA desaturase (delta-9 desaturase)	1.16368	2.24028	1.09e-06
AARA016534	110906	-1.39083	0.381347	1.14e-19	0.146437	-9.49775	2.14e-21	CLIP-domain serine protease	-1.64564	0.319605	4.95e-19
AARA000047	111444	-0.266008	0.831617	0.0416548	0.116351	-2.28625	0.0222398	40S ribosomal protein S20	-0.91003	0.532174	0.0101218
AARA004851	115614	-0.266572	0.831292	0.0272044	0.107938	-2.46967	0.0135236	60S ribosomal protein LP2	-0.980708	0.506731	0.00227662
AARA010362	118328	-0.781408	0.581799	6.79e-05	0.180971	-4.31786	1.58e-05	Cecropin-B	-1.60106	0.329634	4.17e-14
AARA006651	128168	-0.502847	0.705713	6.82e-05	0.116486	-4.31682	1.58e-05	60S ribosomal protein LP0	0.439566	1.3562	0.0495106
AARA011366	130282	1.38528	2.61222	2.75e-13	0.179334	7.72456	1.12e-14	glyceraldehyde 3-phosphate dehydrogenase	1.47229	2.77461	2e-11
AARA017958	160498	3.01348	8.0751	1.06e-08	0.492802	6.115	9.66e-10	ADP,ATP carrier protein 2	3.39275	10.5032	4.84e-11
AARA003045	173391	1.02972	2.04163	1.44e-10	0.150974	6.82053	9.07e-12	F-type H+-transporting ATPase subunit alpha	1.69594	3.23987	8.08e-11
AARA009116	207705	-0.259842	0.835179	0.0432637	0.114475	-2.26986	0.0232164	ADP,ATP carrier protein 2	0.629316	1.54683	0.00180423
AARA016439	359013	0.334202	1.26068	0.0195083	0.128314	2.60458	0.0091988	long wavelength sensitive opsin	-0.983787	0.505651	0.000282529

## Sheet: Commonly upregulated
GeneId	baseMean	log2FoldChange	fold_change	padj	lfcSE	stat	pvalue	Description	logFC Asendabo	FC Asendabo	FDR Asendabo
AARA008725	2329.09	6.9898	127.098	1.56e-172	0.246694	28.3339	1.32e-176	Fibrinogen C-terminal domain-containing protein	2.19113	4.56665	0.00117956
AARA016988	1673.07	7.45142	175.025	2.62e-110	0.328511	22.6824	6.68e-114	hexamerin	2.90692	7.50016	0.00293867
AARA004009	947.822	4.29545	19.6363	4.93e-85	0.215371	19.9444	1.68e-88	BPTI/Kunitz inhibitor domain-containing protein	4.03497	16.3926	2.21e-42
AARA005553	454.204	3.38734	10.4638	1.08e-69	0.187625	18.0538	7.36e-73	Leucine-rich immune protein (Coil-less)	1.1185	2.17122	0.0125303
AARA006760	2906.54	2.85889	7.25455	2.98e-58	0.173197	16.5066	3.29e-61	unspecified product	0.715312	1.64184	0.00223936
AARA016560	1564.65	3.46262	11.0244	9.61e-55	0.216433	15.9986	1.31e-57	ATP-binding cassette transporter (ABC transporter) family G member 2	1.04346	2.06116	1.01e-05
AARA017450	15643.4	3.13478	8.78341	6.82e-54	0.1975	15.8723	9.85e-57	unspecified product	1.60796	3.04821	6.66e-06
AARA006359	61977.1	2.62496	6.16867	1.46e-51	0.169115	15.5217	2.47e-54	Glycerol-3-phosphate dehydrogenase	2.55054	5.85853	4.82e-15
AARA017669	10017	2.55825	5.88994	1.02e-50	0.166258	15.3873	1.99e-53	unspecified product	0.677468	1.59933	0.0208719
AARA017267	3864.68	3.12818	8.7433	6.15e-50	0.204888	15.2677	1.25e-52	serine protease snake	1.27718	2.42364	3.53e-08
AARA002400	2044.21	3.86043	14.5247	4.94e-47	0.260621	14.8125	1.22e-49	unspecified product	2.29581	4.91028	8.81e-10
AARA006041	7329.19	2.88561	7.39018	5.63e-43	0.203848	14.1557	1.72e-45	pancreatic triacylglycerol lipase	1.70994	3.27147	2.84e-12
AARA010446	3316.42	3.04119	8.23168	3.44e-42	0.216884	14.0222	1.14e-44	unspecified product	3.27994	9.71316	3.63e-25
AARA016215	7165.18	1.56418	2.9571	1.93e-40	0.113925	13.7299	6.72e-43	unspecified product	1.63204	3.09951	4.63e-14
AARA008292	2682.17	2.2031	4.60468	2.61e-40	0.160778	13.7027	9.78e-43	unspecified product	0.850759	1.80345	0.00132777
AARA007546	17826.4	2.00578	4.01606	4.61e-40	0.146871	13.6567	1.84e-42	Phospholipase B-like	0.488369	1.40286	0.0194617
AARA007814	554.546	3.78405	13.7757	1.47e-39	0.278844	13.5705	5.99e-42	alpha-crystallin B chain	3.04846	8.2733	2.01e-08
AARA002778	1493.53	2.26781	4.81592	1.34e-38	0.169223	13.4013	5.94e-41	ATP-binding cassette transporter (ABC transporter) family A member 7	1.08375	2.11953	0.00139408
AARA015642	11603	2.20684	4.61665	4.23e-37	0.168016	13.1347	2.08e-39	cytochrome P450	1.13297	2.1931	3.9e-05
AARA008748	4364.22	2.16456	4.48331	8.52e-37	0.165499	13.079	4.34e-39	serine protease inhibitor (serpin) 6	0.627816	1.54522	0.0104009
AARA010189	1581.11	3.0616	8.34898	3.68e-36	0.236126	12.966	1.91e-38	unspecified product	3.01692	8.09438	2.52e-14
AARA006961	2841.92	2.33543	5.04701	1.11e-35	0.181343	12.8785	5.95e-38	unspecified product	1.53777	2.90344	0.000126557
AARA005694	2011.82	2.17882	4.52782	7.22e-35	0.171208	12.7261	4.23e-37	Class B Scavenger Receptor (CD36 domain).	0.684478	1.60712	0.00303991
AARA016457	244.789	5.23678	37.7074	1.07e-34	0.412523	12.6945	6.34e-37	unspecified product	5.94953	61.7997	4.11e-12
AARA015807	661.993	3.44297	10.8752	1.57e-34	0.271895	12.6629	9.5e-37	3-OH androgenic UDPGT	0.903905	1.87112	0.00308941
AARA016491	62525.5	2.59063	6.02362	9.21e-34	0.206916	12.5202	5.79e-36	Phosphate carrier, mitochondrial	2.35016	5.09881	1.84e-12
AARA001340	2161.82	1.88078	3.68274	1.79e-33	0.150872	12.4661	1.14e-35	CLIP-domain serine protease	1.17962	2.26517	7.52e-05
AARA011273	1180.13	6.78333	110.15	9.83e-33	0.550345	12.3256	6.6e-35	CLIP-domain serine protease	1.1413	2.2058	0.000146987
AARA002507	10733.2	1.78975	3.45755	2.51e-32	0.14613	12.2477	1.73e-34	cytochrome P450	1.12041	2.17409	0.000663213
AARA016553	1295.37	3.24002	9.4481	3.11e-32	0.264938	12.2294	2.17e-34	cuticular protein	2.09778	4.28049	2.71e-10
AARA001723	990.12	2.11348	4.32734	1.48e-31	0.174698	12.0979	1.08e-33	unspecified product	1.37745	2.59809	1.36e-05
AARA004119	23592.6	1.64832	3.13469	7.61e-31	0.137841	11.9582	5.89e-33	Isocitrate dehydrogenase [NAD] subunit, mitochondrial	1.64956	3.13738	1.16e-13
AARA009230	7409.12	1.53903	2.90599	1.52e-30	0.129346	11.8985	1.2e-32	unspecified product	1.79146	3.46166	1.19e-14
AARA017765	2427.66	1.94576	3.8524	1.78e-30	0.163735	11.8836	1.44e-32	unspecified product	1.58631	3.00281	3.93e-08
AARA017608	429.594	3.73103	13.2786	5.75e-30	0.31663	11.7836	4.74e-32	unspecified product	1.80338	3.49036	0.00159058
AARA018459	950.841	2.69019	6.454	1.19e-29	0.229533	11.7203	1e-31	Alpha-mannosidase	3.31096	9.92426	3.34e-36
AARA001648	1205.32	2.26259	4.79853	1.32e-29	0.193218	11.7101	1.13e-31	unspecified product	1.37688	2.59706	8.93e-06
AARA009889	2940.27	1.88299	3.6884	2.8e-29	0.161718	11.6437	2.47e-31	AIF-like mitochondrial oxidoreductase (Nfrl)	0.915089	1.88569	0.000196816
AARA017550	5311.25	1.6618	3.16412	4.5e-29	0.143231	11.6023	4.01e-31	unspecified product	0.476643	1.3915	0.031534
AARA016661	4954.04	1.39286	2.62599	5.9e-29	0.1203	11.5782	5.31e-31	ATP-binding cassette transporter (ABC transporter) family C member 2	0.54214	1.45613	0.0148487
AARA003715	507.026	3.25919	9.57447	1.43e-28	0.283396	11.5005	1.31e-30	nicotinic acetylcholine receptor, beta-2 subunit	1.34807	2.54572	0.00561225
AARA017548	6481.08	2.49703	5.64521	2.22e-28	0.217858	11.4617	2.05e-30	unspecified product	1.86604	3.64531	7.65e-09
AARA008157	21011.1	1.92377	3.79413	4.93e-28	0.1689	11.39	4.69e-30	glycerol-3-phosphate dehydrogenase (NAD+)	1.57175	2.97265	5.82e-11
AARA007329	7598.01	2.10352	4.29756	9.08e-28	0.185601	11.3335	8.95e-30	chitinase	4.0669	16.7594	8.66e-11
AARA002101	1238.34	8.0119	258.12	9.86e-28	0.707416	11.3256	9.8e-30	hexamerin	2.40305	5.2892	0.00966839
AARA017301	2210.82	2.25376	4.76923	1.47e-27	0.199636	11.2893	1.48e-29	unspecified product	1.46489	2.76043	2.56e-06
AARA008635	408.464	3.04405	8.24803	3.38e-27	0.271429	11.2149	3.45e-29	Protein-glutamine gamma-glutamyltransferase E	0.95085	1.93301	0.0132969
AARA009442	2497	2.5444	5.83366	7.18e-26	0.23275	10.9319	8.11e-28	unspecified product	1.11954	2.17278	0.0106941
AARA002079	1210.34	1.82783	3.55003	7.46e-26	0.167275	10.9271	8.56e-28	unspecified product	1.6008	3.03312	4.39e-10
AARA015787	540.389	3.47119	11.09	2.06e-25	0.320457	10.832	2.43e-27	cytochrome P450	1.85577	3.61946	6.97e-07
AARA006675	4092.38	1.24639	2.37247	2.76e-25	0.115368	10.8036	3.31e-27	choline-phosphate cytidylyltransferase	0.930688	1.90618	9.24e-08
AARA000188	137.327	4.15313	17.7917	1.45e-23	0.398447	10.4233	1.94e-25	unspecified product	1.24347	2.36767	0.00324485
AARA006327	3034.46	1.56185	2.95232	2.76e-23	0.150736	10.3615	3.71e-25	Tubulin beta chain	1.09675	2.13872	1.28e-07
AARA008071	3005.69	1.21127	2.31542	9.4e-23	0.118306	10.2385	1.33e-24	unspecified product	0.50096	1.41515	0.0120034
AARA001689	2573.65	1.70651	3.26371	9.85e-23	0.16677	10.2327	1.41e-24	unspecified product	1.47504	2.77991	2.08e-13
AARA018266	1896.93	1.85687	3.6222	1.03e-22	0.181554	10.2276	1.49e-24	ATP-binding cassette transporter (ABC transporter) family G member 15	0.571824	1.4864	0.0156577
AARA015832	8117.97	1.23426	2.3526	1.06e-22	0.120724	10.2238	1.55e-24	LETM1 and EF-hand domain-containing protein 1, mitochondrial precursor	0.895385	1.86011	4.06e-07
AARA015641	88.4247	4.03135	16.3514	3.68e-22	0.39922	10.098	5.64e-24	aldehyde oxidase	1.61636	3.06601	1.77e-05
AARA008241	3047.69	1.44733	2.72703	4.51e-22	0.143626	10.0771	6.98e-24	Tubulointerstitial nephritis antigen	1.16534	2.24286	1.37e-08
AARA004672	2777.49	1.41492	2.66644	6.19e-22	0.140859	10.0449	9.67e-24	unspecified product	0.781586	1.71902	0.00455675
AARA000621	911.194	1.68511	3.21564	1.39e-21	0.16916	9.9616	2.24e-23	elongation of very long chain fatty acids	0.697793	1.62202	0.0286421
AARA001803	92.9457	4.05642	16.6381	1.72e-21	0.408121	9.93926	2.81e-23	fatty acyl-CoA reductase 2	0.707894	1.63342	0.0405593
AARA002786	767.303	1.78666	3.45016	4.92e-21	0.181727	9.83158	8.23e-23	NA	1.34469	2.53976	1.6e-06
AARA009324	634.715	2.13492	4.39212	1.04e-20	0.218871	9.75422	1.77e-22	unspecified product	2.07021	4.19948	6.4e-13
AARA010445	3275.41	1.65735	3.15437	1.92e-20	0.171033	9.69028	3.32e-22	unspecified product	1.1505	2.21991	3.52e-08
AARA004832	2290.57	1.3347	2.52224	2.32e-20	0.138038	9.66913	4.08e-22	serine/threonine-protein kinase SIK	1.14949	2.21835	1.22e-10
AARA002285	1039.35	4.78717	27.6109	9.76e-20	0.503068	9.51595	1.8e-21	cubilin	1.17821	2.26296	0.0117502
AARA017678	3232.42	1.33317	2.51956	1.02e-19	0.140178	9.51054	1.9e-21	unspecified product	0.681095	1.60336	0.00559256
AARA004477	1358.73	1.37956	2.60189	1.38e-19	0.145575	9.47663	2.63e-21	NA	0.934146	1.91076	2.58e-05
AARA003985	256.437	3.25989	9.5791	1.44e-19	0.344168	9.47181	2.75e-21	NA	1.39779	2.63497	8.9e-08
AARA017965	181.344	2.87799	7.35126	1.85e-19	0.304771	9.44312	3.62e-21	lipase	3.00892	8.04964	3.68e-08
AARA016713	7578.44	1.09107	2.13033	2.3e-19	0.115836	9.41914	4.55e-21	tripartite motif-containing protein 71	0.956256	1.94027	6.97e-07
AARA004478	43609.6	1.77375	3.41941	3.49e-19	0.189232	9.37338	7.02e-21	unspecified product	2.13727	4.3993	2e-11
AARA017705	85.1643	3.5666	11.8482	6.05e-19	0.382939	9.31376	1.23e-20	unspecified product	2.03265	4.09157	0.000418937
AARA016147	690.504	2.70376	6.515	7.6e-19	0.291112	9.28772	1.58e-20	cuticular protein RR-1 family 26	2.29275	4.89989	1.51e-06
AARA003423	1025.89	1.31647	2.49056	1.19e-18	0.142532	9.23633	2.55e-20	POU domain transcription factor, class 6	0.50825	1.42232	0.0139912
AARA016769	4524.18	1.24165	2.36469	1.51e-18	0.134843	9.20813	3.32e-20	unspecified product	1.83481	3.56724	3.1e-20
AARA004017	85.8108	3.56936	11.8709	3.8e-18	0.392025	9.10492	8.63e-20	cuticular protein (putative) CPLCP10	1.85568	3.61921	0.0266637
AARA015586	9462.01	1.23458	2.35313	5.17e-18	0.136106	9.07073	1.18e-19	cytochrome P450	0.720146	1.64735	0.00781749
AARA018062	13675.2	1.37578	2.59509	5.43e-18	0.151768	9.06502	1.25e-19	MFS domain-containing protein	0.978162	1.96995	7.25e-07
AARA000447	8345.94	1.06815	2.09675	9.54e-18	0.118645	9.00293	2.2e-19	unspecified product	0.893092	1.85715	1.87e-05
AARA007882	8467.47	1.432	2.69821	1.14e-17	0.159422	8.98248	2.65e-19	unspecified product	0.678651	1.60064	0.00214069
AARA018460	232.285	3.34353	10.1508	1.18e-17	0.372437	8.97743	2.77e-19	Alpha-mannosidase	3.32697	10.035	9.79e-18
AARA004676	4136.28	1.16822	2.24734	1.36e-17	0.130363	8.96126	3.21e-19	cytochrome P450	1.28503	2.43688	1.67e-07
AARA008332	10111.5	1.02369	2.03311	5.26e-17	0.116289	8.80298	1.33e-18	unspecified product	1.56377	2.95626	1.28e-10
AARA007069	2084.61	1.44485	2.72234	5.81e-17	0.164347	8.79146	1.48e-18	period circadian protein	1.07878	2.11225	4.16e-07
AARA018209	11225.9	2.15568	4.45579	8.72e-17	0.246524	8.7443	2.24e-18	heme peroxidase 3	2.04549	4.12813	1.96e-20
AARA009515	29047.5	1.40236	2.64334	9.54e-17	0.160576	8.7333	2.47e-18	ubiquinol-cytochrome c reductase iron-sulfur subunit	0.998947	1.99854	0.000409913
AARA017183	863.54	2.45846	5.49632	1.12e-16	0.282165	8.71285	2.96e-18	Sulfotransferase (Sult)	1.09411	2.13482	0.0177671
AARA007222	4789.95	1.29441	2.45276	1.26e-16	0.148795	8.69928	3.34e-18	myosin-light-chain kinase	0.893939	1.85824	7.54e-05
AARA001936	1451.53	1.11947	2.17267	4.69e-16	0.131009	8.54493	1.29e-17	unspecified product	0.94941	1.93108	2.85e-05
AARA017028	2638.45	1.39066	2.62198	5.85e-16	0.16329	8.51647	1.64e-17	carboxypeptidase A1	1.36543	2.57653	1.62e-07
AARA016764	631.898	1.86662	3.64677	1.26e-15	0.221619	8.42264	3.68e-17	unspecified product	0.978643	1.97061	0.000959447
AARA009711	597.372	2.06167	4.1747	1.69e-15	0.245844	8.38612	5.02e-17	unspecified product	1.13946	2.20299	0.0036708
AARA009963	1524.13	1.43761	2.70871	1.71e-15	0.171468	8.38409	5.11e-17	unspecified product	1.63877	3.114	2.72e-15
AARA011445	8522.21	1.55631	2.941	1.86e-15	0.185874	8.37294	5.62e-17	Tubulin beta chain	1.35064	2.55025	3.08e-07
AARA016666	3421.78	0.993678	1.99125	2.15e-15	0.11893	8.35518	6.53e-17	calcyphosin-like protein	1.08438	2.12047	1.85e-06
AARA005702	491.886	2.13109	4.38048	2.35e-15	0.255422	8.34342	7.22e-17	C-type lysozyme (multi-lysozyme domain protein)	1.34388	2.53833	4.35e-10
AARA011115	400.745	2.85161	7.21806	3.03e-15	0.343132	8.31054	9.53e-17	cuticular protein CPLCG family (CPLCG5)	5.10823	34.4929	5.29e-13
AARA015691	75.1312	3.58769	12.0227	5.49e-15	0.435552	8.23711	1.76e-16	chymotrypsin B chain C	8.82274	452.803	4.7e-09
AARA017544	3284	1.96923	3.9156	6.54e-15	0.239703	8.2153	2.12e-16	unspecified product	0.861305	1.81668	0.00853473
AARA010364	770.736	1.65733	3.15433	8.07e-15	0.202384	8.18904	2.63e-16	unspecified product	0.675954	1.59765	0.0454096
AARA002039	713.363	1.87887	3.67787	9.84e-15	0.230169	8.16301	3.27e-16	unspecified product	2.89168	7.42137	9.4e-22
AARA010435	9694.25	1.4315	2.69727	1.41e-14	0.176344	8.11767	4.75e-16	succinate dehydrogenase (ubiquinone) membrane anchor subunit	1.69599	3.23998	3.34e-09
AARA008361	964.359	2.20977	4.62601	1.73e-14	0.273121	8.09081	5.93e-16	unspecified product	2.43826	5.41989	4.67e-11
AARA000722	446.314	2.86006	7.26047	3.28e-14	0.357141	8.00822	1.16e-15	F-box and leucine-rich repeat protein 9	5.01373	32.306	4.36e-16
AARA004883	1329.2	1.06333	2.08975	3.28e-14	0.132771	8.00876	1.16e-15	stearoyl-CoA desaturase (delta-9 desaturase)	0.816631	1.76129	0.0172518
AARA000095	1346.91	1.38259	2.60735	6.19e-14	0.174435	7.92609	2.26e-15	unspecified product	0.829177	1.77667	0.000345899
AARA007636	2223.27	1.10046	2.14423	6.88e-14	0.139101	7.9112	2.55e-15	UDENN FNIP1/2-type domain-containing protein	0.889512	1.85255	2.53e-06
AARA018026	2686.35	1.14701	2.21454	1.32e-13	0.1466	7.82407	5.11e-15	unspecified product	0.556649	1.47085	0.0149953
AARA004816	8059.95	1.00631	2.00877	1.43e-13	0.128793	7.81341	5.57e-15	cuticular protein RR-2 family 10	1.2659	2.40477	2.15e-06
AARA016788	3141.56	1.33526	2.5232	2.1e-13	0.172008	7.76276	8.31e-15	Non-specific serine/threonine protein kinase	1.25623	2.3887	4.07e-09
AARA010554	4870.43	0.873272	1.83181	2.32e-13	0.1127	7.74865	9.29e-15	unspecified product	0.802767	1.74444	2.24e-05
AARA002839	1797.96	1.98994	3.97219	2.43e-13	0.257046	7.74155	9.82e-15	salivary cysteine-rich protein	0.696767	1.62087	0.0125964
AARA003897	694.909	1.9175	3.77769	2.68e-13	0.248119	7.72816	1.09e-14	cuticular protein RR-1 family 81	2.58411	5.99646	3.09e-26
AARA015708	3939.08	2.04554	4.12828	2.68e-13	0.264699	7.72779	1.09e-14	CLIP-domain serine protease	0.81379	1.75782	0.0201792
AARA011366	130282	1.38528	2.61222	2.75e-13	0.179334	7.72456	1.12e-14	glyceraldehyde 3-phosphate dehydrogenase	1.47229	2.77461	2e-11
AARA005269	2490.73	1.32227	2.50059	8.23e-13	0.174536	7.57594	3.57e-14	unspecified product	0.662778	1.58313	0.00257496
AARA009226	215.567	1.88626	3.69675	9.62e-13	0.249693	7.55433	4.21e-14	chitinase	1.55259	2.93344	1.59e-09
AARA006572	885.056	1.19378	2.28752	9.85e-13	0.158104	7.55063	4.33e-14	unspecified product	0.939977	1.9185	0.000335682
AARA005349	22091.1	1.3997	2.63847	1.12e-12	0.185822	7.53247	4.98e-14	unspecified product	1.36828	2.58163	2.98e-05
AARA017157	11787.7	0.973339	1.96338	1.23e-12	0.129424	7.52057	5.45e-14	MICOS complex subunit MIC60	1.30807	2.47609	5.4e-13
AARA009293	611.528	1.46651	2.76353	1.33e-12	0.195304	7.50888	5.96e-14	NA	2.74786	6.71722	8.43e-18
AARA016579	577.782	5.25767	38.2575	2.17e-12	0.706639	7.44039	1e-13	polyubiquitin	6.08009	67.6534	1.27e-14
AARA010657	9093.67	1.2641	2.40178	2.83e-12	0.170745	7.40345	1.33e-13	unspecified product	1.92758	3.80417	1.3e-24
AARA015791	1934.23	1.65896	3.1579	2.99e-12	0.224321	7.39549	1.41e-13	cytochrome P450	0.774485	1.71058	0.0108358
AARA006908	2948.1	1.59719	3.02554	3.22e-12	0.216278	7.38492	1.53e-13	unspecified product	1.87256	3.66182	5.25e-09
AARA000326	476.954	1.62771	3.09022	3.26e-12	0.220486	7.38237	1.55e-13	low molecular weight phosphotyrosine protein phosphatase	2.28143	4.8616	4.25e-08
AARA001107	394.789	1.44188	2.71675	3.75e-12	0.195854	7.362	1.81e-13	unspecified product	2.3954	5.26124	2.67e-16
AARA009755	33513.8	1.02094	2.02923	3.85e-12	0.138745	7.35835	1.86e-13	2-oxoglutarate dehydrogenase E2 component (dihydrolipoamide succinyltransferas	1.31786	2.49297	1.36e-09
AARA004281	969.064	1.26191	2.39813	4.62e-12	0.172093	7.33273	2.26e-13	unspecified product	0.806779	1.7493	0.000840964
AARA003883	12082.4	1.53703	2.90197	4.72e-12	0.209705	7.3295	2.31e-13	Aa_trans domain-containing protein	1.61625	3.06578	1.71e-17
AARA003277	1558.71	0.978639	1.97061	4.78e-12	0.133555	7.32759	2.34e-13	unspecified product	0.769555	1.70474	0.000109459
AARA006658	1036.49	1.46078	2.75258	6.15e-12	0.200323	7.29215	3.05e-13	Elongation of very long chain fatty acids protein	1.11954	2.17278	1.73e-05
AARA005478	2252.68	1.22721	2.34114	7.26e-12	0.168816	7.26953	3.61e-13	unspecified product	1.50899	2.84612	0.000242056
AARA017855	40691.2	1.19111	2.28328	7.97e-12	0.164177	7.25504	4.02e-13	ubiquinol-cytochrome c reductase core subunit 2	1.55999	2.94852	3.81e-10
AARA000235	651.618	1.38056	2.6037	8.18e-12	0.190401	7.25084	4.14e-13	unspecified product	0.66546	1.58607	0.0241886
AARA005500	770.587	1.72469	3.30508	8.62e-12	0.238114	7.24311	4.39e-13	aldose reductase	2.6632	6.33438	7.91e-15
AARA017709	7616.49	1.39533	2.63048	8.63e-12	0.192656	7.24259	4.4e-13	Anopheles Plasmodium-responsive Leucine-Rich Repeat 1C	1.56684	2.96254	2.91e-06
AARA006963	2477.27	1.60827	3.04886	1.25e-11	0.223713	7.189	6.53e-13	unspecified product	1.75794	3.38214	7.13e-17
AARA005270	3608.48	1.27012	2.41181	1.5e-11	0.177346	7.16178	7.96e-13	unspecified product	0.558732	1.47297	0.0155718
AARA017326	3095.25	1.20595	2.30689	1.63e-11	0.168661	7.15012	8.67e-13	fatty acyl-CoA reductase 2	0.651229	1.57051	0.00349989
AARA016001	24600.6	1.01598	2.02227	1.64e-11	0.142115	7.14899	8.74e-13	succinyl-CoA synthetase alpha subunit	1.50474	2.83773	1.22e-10
AARA015928	4429.26	1.29972	2.46182	1.77e-11	0.182087	7.13792	9.48e-13	unspecified product	0.685551	1.60832	0.000393626
AARA005348	5895.88	1.79545	3.47124	1.79e-11	0.251595	7.13627	9.59e-13	phosphoglycerate mutase	2.13438	4.39049	9.01e-24
AARA007934	350.475	1.92443	3.79587	1.94e-11	0.270148	7.12361	1.05e-12	unspecified product	1.14556	2.21233	0.000202576
AARA018221	5927.39	1.27146	2.41406	1.94e-11	0.178498	7.12308	1.06e-12	unspecified product	1.01087	2.01513	7.27e-07
AARA003903	14493.4	4.15811	17.8532	1.97e-11	0.583917	7.12106	1.07e-12	cuticular protein RR-1 family 75	3.97082	15.6797	5.11e-28
AARA018128	2804.93	1.53543	2.89875	2.01e-11	0.215724	7.11759	1.1e-12	adenylate cyclase 1	0.473348	1.38833	0.0357718
AARA004462	6506.53	0.815064	1.75938	2.17e-11	0.114694	7.10645	1.19e-12	carboxypeptidase D	0.521582	1.43553	0.0158667
AARA009261	77650.4	0.968972	1.95745	3.05e-11	0.137319	7.05635	1.71e-12	mitochondrial cytochrome c1 heme protein	1.56197	2.95258	1.43e-14
AARA016771	3886.67	0.932278	1.90829	3.33e-11	0.132368	7.04305	1.88e-12	SNF related kinase	0.600052	1.51577	0.00113985
AARA007338	4505.87	0.787116	1.72562	3.62e-11	0.111968	7.02984	2.07e-12	unspecified product	0.644526	1.56323	0.00966839
AARA008096	1459.64	0.927733	1.90228	3.83e-11	0.132132	7.02126	2.2e-12	unspecified product	0.673999	1.59549	0.00723118
AARA003436	2963.24	1.35551	2.55888	4e-11	0.193227	7.01515	2.3e-12	Vanin-like protein 1	0.602451	1.51829	0.00679563
AARA016068	4277.7	1.64023	3.11715	4.63e-11	0.234522	6.99392	2.67e-12	unspecified product	1.23364	2.3516	1.63e-05
AARA002132	1712.12	5.14374	35.3526	5.94e-11	0.739542	6.95532	3.52e-12	Alkaline phosphatase	3.78021	13.739	2.3e-07
AARA018029	1526.88	1.48584	2.8008	6.25e-11	0.213884	6.94693	3.73e-12	3-OH androgenic UDPGT	1.14499	2.21145	1.17e-05
AARA016617	3658.11	0.87841	1.83835	6.53e-11	0.126569	6.94015	3.92e-12	Rab-GAP TBC domain-containing protein	0.71127	1.63724	0.000116689
AARA011890	21017.8	1.19299	2.28627	7.35e-11	0.172329	6.92277	4.43e-12	F-type H+-transporting ATPase subunit g	2.42379	5.36577	7.05e-18
AARA006693	29021.6	1.26174	2.39784	7.88e-11	0.182534	6.91233	4.77e-12	cytochrome b-c1 complex subunit 6, mitochondrial	1.96725	3.91021	4.49e-10
AARA005076	29793.6	1.44519	2.72298	8.16e-11	0.209236	6.90697	4.95e-12	sensory appendage protein 1	0.900213	1.86634	0.0108407
AARA015693	120.566	2.97223	7.84748	9.6e-11	0.431851	6.88254	5.88e-12	chymotrypsin B chain C	2.49132	5.62294	3.26e-05
AARA012050	70540.9	1.3983	2.63591	1.02e-10	0.203439	6.87334	6.27e-12	aconitate hydratase 1 / homoaconitase	0.746303	1.67749	0.0221027
AARA002258	29085.9	0.92842	1.90319	1.3e-10	0.135807	6.83632	8.13e-12	mitochondrial processing peptidase	1.5191	2.86612	1.41e-07
AARA002108	60.2934	3.5792	11.9522	1.35e-10	0.524067	6.82967	8.51e-12	cuticular protein RR-2 family 1	2.35074	5.10085	0.0330496
AARA007586	7693.38	0.818526	1.7636	1.42e-10	0.11997	6.82277	8.93e-12	NFkappaB essential modulator	0.715293	1.64182	0.000397786
AARA003045	173391	1.02972	2.04163	1.44e-10	0.150974	6.82053	9.07e-12	F-type H+-transporting ATPase subunit alpha	1.69594	3.23987	8.08e-11
AARA008168	865.835	1.11088	2.15977	1.47e-10	0.162967	6.81658	9.32e-12	MADS-box transcription enhancer factor 2, invertebrate	0.467251	1.38247	0.0317075
AARA008890	169.497	2.88458	7.38493	1.49e-10	0.423303	6.81446	9.46e-12	thioester-containing protein 15	2.1855	4.54884	0.0015152
AARA017913	1873.5	1.24786	2.37489	1.49e-10	0.183126	6.81422	9.48e-12	secretory phospholipase A2	1.23196	2.34886	1.81e-08
AARA001961	1335.27	1.08563	2.1223	1.63e-10	0.159663	6.79947	1.05e-11	unspecified product	1.03296	2.04622	2.02e-06
AARA009022	606.74	1.87026	3.65599	2.11e-10	0.276712	6.75887	1.39e-11	Gamma-glutamylcyclotransferase family protein	0.537763	1.45172	0.0137806
AARA005318	23916.1	0.832031	1.78019	2.18e-10	0.123213	6.75278	1.45e-11	Multifunctional fusion protein	1.71904	3.29218	3.59e-13
AARA012038	20305.1	0.944292	1.92424	2.23e-10	0.13991	6.74927	1.49e-11	F-type H+-transporting ATPase subunit delta	1.9353	3.82457	5.77e-11
AARA000437	1821.96	0.806632	1.74912	2.84e-10	0.12018	6.71188	1.92e-11	unspecified product	1.45904	2.74926	1.52e-07
AARA004812	1022.48	1.40078	2.64044	3.58e-10	0.209816	6.6762	2.45e-11	unspecified product	2.74758	6.71588	1.15e-15
AARA005568	10470.6	0.940992	1.91985	3.75e-10	0.141113	6.66837	2.59e-11	NADH dehydrogenase (ubiquinone) 1 alpha subcomplex 10	1.84864	3.60161	1.74e-11
AARA008124	10572.2	0.752371	1.68456	3.88e-10	0.112925	6.66255	2.69e-11	unspecified product	0.565735	1.48014	0.0143965
AARA001254	1029.96	1.05457	2.07709	4.08e-10	0.158471	6.65464	2.84e-11	unspecified product	1.72899	3.31496	2.48e-10
AARA015772	6087.66	3.39529	10.5217	4.44e-10	0.511307	6.64042	3.13e-11	Actin-5C	3.60868	12.1989	3.86e-09
AARA018126	6614.51	1.04861	2.06853	5.04e-10	0.158384	6.62069	3.58e-11	dual specificity phosphatase	0.538518	1.45248	0.0100217
AARA011676	24031.7	0.986335	1.98115	5.41e-10	0.149235	6.60929	3.86e-11	mitochondrial processing peptidase	2.21785	4.65199	6e-23
AARA002606	13655.7	1.20866	2.31122	5.73e-10	0.183126	6.60015	4.11e-11	tyrosine aminotransferase	1.34169	2.53448	7.84e-11
AARA014880	517.897	3.63498	12.4233	6.09e-10	0.5516	6.58989	4.4e-11	NA	9.4946	721.372	2.68e-33
AARA000678	725.718	2.00554	4.01539	7.78e-10	0.306123	6.55141	5.7e-11	unspecified product	1.88752	3.7	2.06e-16
AARA016307	44807.6	1.15213	2.22242	7.92e-10	0.175935	6.54865	5.81e-11	cytochrome c oxidase subunit Va	1.50967	2.84745	4.62e-06
AARA015922	1211.19	1.03075	2.04309	9.65e-10	0.15817	6.51675	7.18e-11	unspecified product	0.60556	1.52157	0.00510811
AARA006065	2447.67	0.922487	1.89538	1.08e-09	0.141946	6.49884	8.09e-11	sprouty	0.690217	1.61353	0.00433535
AARA007248	180.122	2.09952	4.28566	1.15e-09	0.323646	6.48708	8.75e-11	cuticular protein RR-2 family 70	2.55189	5.86404	4.3e-10
AARA008966	6330.54	0.834317	1.78301	1.21e-09	0.128788	6.47825	9.28e-11	Glucose-6-phosphate 1-dehydrogenase	0.49414	1.40848	0.0153464
AARA011975	521.444	1.30865	2.47709	1.22e-09	0.202049	6.47688	9.36e-11	unspecified product	1.36969	2.58416	0.00233217
AARA016674	25204.4	0.875301	1.83439	1.51e-09	0.135869	6.44226	1.18e-10	Alpha-actinin, sarcomeric	1.29264	2.44976	1.61e-10
AARA010388	19751	1.09618	2.13789	1.96e-09	0.171294	6.39944	1.56e-10	unspecified product	1.89292	3.71387	1.21e-12
AARA011976	9186.02	1.1257	2.18207	2.25e-09	0.176509	6.37755	1.8e-10	NADH dehydrogenase (ubiquinone) 1 beta subcomplex 10	1.9016	3.73627	1.92e-14
AARA004523	32997.2	0.794524	1.7345	3.15e-09	0.12568	6.32178	2.59e-10	troponin T, fast skeletal muscle	1.8494	3.60349	7.21e-16
AARA002065	48797.5	1.12975	2.18821	3.59e-09	0.179322	6.30014	2.97e-10	myosin light chain 5	1.40515	2.64846	4.22e-09
AARA009752	580.471	1.28091	2.42993	5.55e-09	0.20569	6.22739	4.74e-10	Ca-activated cl channel protein	0.716768	1.6435	0.00437075
AARA007524	337.161	1.48176	2.79289	5.57e-09	0.237973	6.22659	4.77e-10	unspecified product	0.880437	1.84093	0.000444963
AARA010793	1060.5	1.15886	2.23281	6.65e-09	0.18701	6.19676	5.76e-10	unspecified product	0.53852	1.45248	0.0484542
AARA009069	64.982	3.19297	9.1449	8.77e-09	0.519262	6.14905	7.79e-10	DE-cadherin	2.19917	4.59214	1.06e-07
AARA008956	3743.03	0.920346	1.89257	8.91e-09	0.149745	6.14609	7.94e-10	unspecified product	0.655375	1.57503	0.00151965
AARA000436	13466.3	0.834885	1.78371	9.19e-09	0.13596	6.14065	8.22e-10	Tropomyosin 1	1.53917	2.90627	1.5e-09
AARA015789	604.142	1.48193	2.79321	9.44e-09	0.241535	6.13545	8.49e-10	cytochrome P450	3.01104	8.06145	5.68e-15
AARA017958	160498	3.01348	8.0751	1.06e-08	0.492802	6.115	9.66e-10	ADP,ATP carrier protein 2	3.39275	10.5032	4.84e-11
AARA001040	1184.41	1.49766	2.82385	1.16e-08	0.245535	6.09958	1.06e-09	MFS transporter, VNT family, synaptic vesicle glycoprotein 2	1.73218	3.32229	5.94e-13
AARA010871	49205.3	1.1051	2.15114	1.35e-08	0.181949	6.0737	1.25e-09	cytochrome c oxidase subunit 4, mitochondrial precursor	1.84388	3.58975	1.01e-13
AARA006747	22131.2	1.16726	2.24585	1.37e-08	0.192248	6.07164	1.27e-09	isocitrate dehydrogenase (NAD+)	1.56112	2.95082	5.41e-08
AARA002509	125.968	2.50163	5.66325	1.59e-08	0.413792	6.04562	1.49e-09	cuticular protein RR-2 family 125	4.49205	22.5031	1.7e-10
AARA017110	6164.49	1.27394	2.41821	1.61e-08	0.210829	6.04254	1.52e-09	phosphoribosylamine--glycine ligase / phosphoribosylglycinamide formyltransfer	1.7281	3.31292	0.000389105
AARA008346	742.354	1.06264	2.08874	1.69e-08	0.176092	6.03457	1.59e-09	unspecified product	1.07957	2.11341	3.19e-05
AARA017468	1948.56	1.24095	2.36355	1.69e-08	0.205655	6.03415	1.6e-09	lysophosphatidylcholine acyltransferase 2B	0.901579	1.86811	0.00277125
AARA002622	403.835	1.09904	2.14212	2.11e-08	0.183323	5.99509	2.03e-09	cuticular protein RR-1 family 127	2.73537	6.6593	3.93e-13
AARA000875	56499.6	0.92369	1.89696	2.12e-08	0.154102	5.99401	2.05e-09	2-oxoglutarate dehydrogenase E1 component DHKTD1	1.00898	2.01249	7.63e-07
AARA011346	7567.25	0.942443	1.92178	2.13e-08	0.157251	5.99324	2.06e-09	NADH dehydrogenase (ubiquinone) 1 beta subcomplex 6	1.76016	3.38736	7.42e-09
AARA016853	1253.53	1.33343	2.52001	2.34e-08	0.223092	5.97702	2.27e-09	unspecified product	0.601905	1.51772	0.00689154
AARA001131	464.659	3.36994	10.3384	2.71e-08	0.566317	5.95063	2.67e-09	cuticular protein RR-2 family 130	5.21257	37.08	2.49e-14
AARA001282	4299.82	0.929244	1.90428	2.79e-08	0.156298	5.94533	2.76e-09	5-aminolevulinate synthase	1.08455	2.12072	1.07e-07
AARA011835	1589.76	1.01791	2.02498	3.03e-08	0.171639	5.93052	3.02e-09	unspecified product	0.928183	1.90288	1.55e-05
AARA016324	919.592	0.958873	1.94379	3.17e-08	0.161901	5.92257	3.17e-09	unspecified product	0.475292	1.3902	0.0486702
AARA006433	3467.37	1.01419	2.01977	3.33e-08	0.171497	5.91372	3.34e-09	Innexin inx2	0.647276	1.56621	0.00148391
AARA000440	4656.9	0.841812	1.7923	3.47e-08	0.142532	5.90612	3.5e-09	Tropomyosin 1	1.02645	2.037	1.19e-05
AARA015710	12871.4	2.88397	7.3818	3.53e-08	0.488554	5.90307	3.57e-09	unspecified product	0.977213	1.96866	0.00667217
AARA015771	22088.8	0.870836	1.82872	3.6e-08	0.147622	5.89908	3.66e-09	Actin-5C	2.11916	4.34441	1.25e-09
AARA002078	30163.2	0.696	1.62001	3.71e-08	0.118084	5.89413	3.77e-09	unspecified product	0.995084	1.9932	7.05e-05
AARA004153	557.902	1.04367	2.06147	4.04e-08	0.177562	5.8778	4.16e-09	arrestin domain containing 2	0.992463	1.98958	0.0025866
AARA017837	4075.58	0.69707	1.62121	4.3e-08	0.118826	5.86632	4.46e-09	SH3 domain-binding glutamic acid-rich-like protein 3	0.61608	1.5327	0.0055479
AARA003283	3376.39	0.809171	1.7522	4.43e-08	0.138068	5.86066	4.61e-09	unspecified product	1.12384	2.17927	2.13e-08
AARA009228	416.831	1.0262	2.03665	4.55e-08	0.175261	5.85527	4.76e-09	unspecified product	0.834942	1.78379	0.00481576
AARA001095	424	1.16855	2.24786	4.82e-08	0.199919	5.84516	5.06e-09	unspecified product	1.31295	2.48449	6.52e-05
AARA011751	1964.14	1.08699	2.1243	4.91e-08	0.186081	5.84149	5.17e-09	unspecified product	0.787963	1.72664	0.00011841
AARA016442	277.217	1.56541	2.95961	4.94e-08	0.268039	5.84021	5.21e-09	eupolytin	0.94105	1.91993	0.035919
AARA003671	87.6641	1.80782	3.50112	5.16e-08	0.309976	5.83211	5.47e-09	unspecified product	1.09004	2.1288	0.0445037
AARA000561	4966.13	1.03934	2.05528	5.23e-08	0.178275	5.82995	5.54e-09	unspecified product	0.618392	1.53516	0.00843054
AARA007701	2982.14	1.10946	2.15765	5.49e-08	0.190605	5.82071	5.86e-09	NA	0.958379	1.94313	1.98e-06
AARA009764	2144.45	1.09417	2.1349	5.74e-08	0.188255	5.81215	6.17e-09	Mpv17-like protein	1.64206	3.12112	0.00603243
AARA008814	10293	0.727386	1.65564	6.4e-08	0.125563	5.79301	6.91e-09	ariadne-1	0.458625	1.37423	0.0413561
AARA009034	15460.7	1.0349	2.04897	6.62e-08	0.17885	5.7864	7.19e-09	unspecified product	1.34445	2.53933	6.72e-09
AARA011351	632.263	1.44711	2.72661	6.81e-08	0.250327	5.78087	7.43e-09	homogentisate 1,2-dioxygenase	1.00488	2.00677	0.00349993
AARA017434	557.764	1.44492	2.72248	7.38e-08	0.250597	5.76593	8.12e-09	unspecified product	1.14711	2.21471	0.00126318
AARA016559	290.346	1.20417	2.30405	7.88e-08	0.209281	5.75387	8.72e-09	ATP-binding cassette transporter (ABC transporter) family G member 2	1.04895	2.06902	7.78e-06
AARA000814	6595.54	0.655852	1.57555	8.09e-08	0.114085	5.74882	8.99e-09	Niemann-Pick Type C-2	1.04526	2.06374	4.04e-06
AARA017560	1524	0.78722	1.72575	8.52e-08	0.137175	5.73882	9.53e-09	unspecified product	0.572705	1.48731	0.00890951
AARA006899	5228.08	0.655072	1.57469	8.9e-08	0.114308	5.73077	1e-08	atlastin	0.541361	1.45534	0.00496248
AARA006057	133.649	2.03268	4.09165	8.93e-08	0.354741	5.73005	1e-08	unspecified product	2.72924	6.63107	9.15e-07
AARA016749	8920.51	0.68248	1.6049	9.08e-08	0.119173	5.72681	1.02e-08	Zyg-11 protein homolog	0.908574	1.87719	1.17e-06
AARA017650	88059.7	3.39925	10.5506	9.25e-08	0.593922	5.72339	1.04e-08	unspecified product	2.92705	7.60555	8.46e-07
AARA007971	839.641	0.973109	1.96307	1.04e-07	0.170645	5.70254	1.18e-08	CRAL-TRIO domain-containing protein	0.80034	1.74151	0.00184353
AARA009848	2993.44	1.08808	2.1259	1.12e-07	0.191283	5.6883	1.28e-08	NA	1.23811	2.35889	3.69e-07
AARA011382	5416.34	0.773489	1.7094	1.22e-07	0.136396	5.67091	1.42e-08	unspecified product	0.631176	1.54883	0.00236622
AARA002342	784.096	1.13291	2.193	1.25e-07	0.199898	5.66743	1.45e-08	cuticular protein RR-1 family 16	1.50583	2.83989	1.36e-09
AARA004106	795.731	1.22088	2.33089	1.28e-07	0.215567	5.66357	1.48e-08	unspecified product	0.686109	1.60894	0.0327073
AARA009297	364.59	1.67101	3.18437	1.32e-07	0.295404	5.65669	1.54e-08	TOLL-like receptor 9	0.965518	1.95276	0.00199804
AARA007565	1186.83	1.39234	2.62504	1.42e-07	0.246725	5.64328	1.67e-08	unspecified product	2.34866	5.09351	6.69e-13
AARA008114	14422.8	0.762429	1.69634	1.64e-07	0.135764	5.61584	1.96e-08	unspecified product	1.49445	2.81757	1.86e-14
AARA016538	17704.5	3.53762	11.6126	1.64e-07	0.629878	5.61635	1.95e-08	CLIP-domain serine protease	0.635688	1.55368	0.00963965
AARA009954	5035.33	1.05349	2.07554	1.75e-07	0.187985	5.60412	2.09e-08	Class b basic helix-loop-helix protein	0.520032	1.43399	0.011208
AARA014866	264.243	1.38255	2.60728	1.85e-07	0.247169	5.59352	2.23e-08	NA	1.19785	2.29398	5.14e-06
AARA005160	50456	0.973105	1.96306	1.9e-07	0.174147	5.58783	2.3e-08	F-type H+-transporting ATPase subunit gamma	1.46896	2.76823	6.97e-07
AARA015773	437.296	1.19397	2.28781	2.17e-07	0.214654	5.56229	2.66e-08	Actin-5C	1.43023	2.69489	0.000474399
AARA010178	5743.77	0.641544	1.56	2.24e-07	0.115458	5.55649	2.75e-08	serine/threonine-protein kinase LATS1/2	0.803272	1.74505	6.34e-06
AARA007912	3841.86	0.946721	1.92749	2.39e-07	0.170758	5.54423	2.95e-08	inhibitor of apoptosis 4	0.941349	1.92032	5.3e-05
AARA014262	32387	1.09497	2.13609	2.6e-07	0.198078	5.528	3.24e-08	unspecified product	1.70917	3.26972	1.35e-07
AARA003282	41508.3	0.910667	1.87991	2.69e-07	0.164928	5.5216	3.36e-08	abhydrolase domain-containing protein 12	1.36018	2.56717	1.8e-06
AARA017872	18228	0.797844	1.7385	3.02e-07	0.145062	5.50003	3.8e-08	unspecified product	0.466635	1.38188	0.0399784
AARA007674	4383.94	0.923859	1.89718	3.22e-07	0.168338	5.48811	4.06e-08	unspecified product	1.84089	3.5823	1.38e-13
AARA006695	637.15	0.927689	1.90223	3.94e-07	0.170286	5.44782	5.1e-08	unspecified product	1.31708	2.49161	4.02e-06
AARA005050	1646.75	0.827057	1.77406	4.09e-07	0.152014	5.44066	5.31e-08	unspecified product	0.504284	1.41842	0.0306316
AARA005289	3103.28	0.661962	1.58223	4.37e-07	0.121968	5.42736	5.72e-08	unspecified product	0.548162	1.46222	0.0106274
AARA007409	193.616	1.63551	3.10698	4.4e-07	0.301409	5.42623	5.76e-08	unspecified product	0.544102	1.45811	0.0484542
AARA002987	1964.52	4.93451	30.5798	4.99e-07	0.913531	5.40158	6.61e-08	unspecified product	2.66061	6.32301	5.49e-32
AARA016908	225.82	1.29675	2.45674	5.13e-07	0.240313	5.39608	6.81e-08	unspecified product	0.794202	1.73412	0.018377
AARA007280	312.409	1.12337	2.17856	5.34e-07	0.208514	5.38752	7.14e-08	unspecified product	1.59403	3.01892	2.86e-08
AARA002981	3319.26	1.01084	2.01508	5.77e-07	0.188161	5.37219	7.78e-08	peptidoglycan recognition protein (long)	0.58484	1.49987	0.00587329
AARA009695	5575.68	0.788771	1.7276	6.51e-07	0.147493	5.34784	8.9e-08	Xaa-Pro aminopeptidase	1.096	2.13761	8.24e-10
AARA015591	16098	0.933166	1.90946	7.19e-07	0.175136	5.32823	9.92e-08	fumarate hydratase, class II	1.42507	2.68528	5.62e-12
AARA008205	11218.4	0.758778	1.69206	7.5e-07	0.142642	5.31947	1.04e-07	ATP-dependent 6-phosphofructokinase	1.38878	2.61858	2.34e-11
AARA003262	11093.6	0.751192	1.68318	8.23e-07	0.141729	5.30021	1.16e-07	phosphoglucose isomerase (glucose-6-phosphate isomerase)	1.03493	2.04902	1.33e-06
AARA002672	28500.5	0.660113	1.58021	9.14e-07	0.125062	5.27829	1.3e-07	dihydrolipoamide dehydrogenase	0.973007	1.96293	2.18e-05
AARA002208	6457.63	0.606469	1.52253	9.29e-07	0.114972	5.27495	1.33e-07	unspecified product	0.44979	1.36584	0.0202924
AARA017587	9275.03	0.892737	1.85669	1.1e-06	0.170308	5.2419	1.59e-07	cytochrome P450	0.682917	1.60538	0.00221192
AARA001760	473.084	1.24398	2.36851	1.2e-06	0.238148	5.22356	1.76e-07	unspecified product	1.7456	3.35335	2.32e-09
AARA005763	65.2769	2.0558	4.15774	1.21e-06	0.393775	5.22075	1.78e-07	chitinase	1.73578	3.3306	0.000552361
AARA012025	45223.2	0.754633	1.6872	1.21e-06	0.14453	5.22128	1.78e-07	Enolase	1.07764	2.11058	6.09e-06
AARA006657	41380.9	0.906912	1.87503	1.24e-06	0.17385	5.21665	1.82e-07	F-type H+-transporting ATPase oligomycin sensitivity conferral protein	1.42867	2.69198	9.39e-06
AARA001877	192.596	1.85999	3.63005	1.53e-06	0.359489	5.17398	2.29e-07	Sulfotransferase (Sult)	0.896212	1.86117	0.00600377
AARA015976	25754.6	0.645217	1.56398	1.56e-06	0.124823	5.16908	2.35e-07	Citrate synthase	1.48454	2.79828	1.22e-14
AARA006833	7304.33	0.656343	1.57608	1.81e-06	0.127725	5.13874	2.77e-07	solute carrier family 31 (copper transporter), member 1	0.444005	1.36038	0.0271574
AARA008343	440.436	1.45286	2.73751	1.84e-06	0.282874	5.13608	2.81e-07	unspecified product	1.63496	3.10579	4.24e-10
AARA015828	19851.8	0.72522	1.65315	1.87e-06	0.14132	5.13177	2.87e-07	NAD-dependent malate dehydrogenase	0.988433	1.98403	4.63e-05
AARA015724	62203	0.949434	1.93111	1.97e-06	0.185411	5.12071	3.04e-07	F-type H+-transporting ATPase subunit b	1.76715	3.40381	5.1e-10
AARA001190	63.4464	2.04132	4.11622	2.16e-06	0.400115	5.10184	3.36e-07	NA	0.863115	1.81896	0.018503
AARA016213	127.634	1.91957	3.78311	2.24e-06	0.37681	5.09428	3.5e-07	juvenile hormone-inducible protein	1.88531	3.69432	1.47e-08
AARA004404	1801.9	0.721814	1.64925	2.28e-06	0.141825	5.08946	3.59e-07	ubiquitin associated and SH3 domain-containing protein B	0.537253	1.45121	0.0195726
AARA017283	8393.12	1.14309	2.20854	2.3e-06	0.224648	5.08835	3.61e-07	unspecified product	0.677276	1.59912	0.0396448
AARA001792	2855.9	0.806334	1.74876	2.67e-06	0.159497	5.05548	4.29e-07	furin	0.492299	1.40668	0.0100251
AARA002780	12952.6	0.862416	1.81808	3.71e-06	0.172965	4.98607	6.16e-07	Actin-5C	2.13434	4.39036	3.05e-20
AARA011923	2988.51	0.656686	1.57646	3.97e-06	0.132086	4.97167	6.64e-07	Cyclin N-terminal domain-containing protein	0.633283	1.55109	0.0105714
AARA002536	31388.5	0.878076	1.83792	4.18e-06	0.177013	4.9605	7.03e-07	cytochrome c oxidase subunit 6a, mitochrondrial	1.81059	3.50785	4.27e-07
AARA006901	249.919	1.59671	3.02454	4.9e-06	0.324088	4.9268	8.36e-07	unspecified product	1.3307	2.51525	0.00638402
AARA015644	1836.49	3.31439	9.94792	4.94e-06	0.672967	4.92504	8.43e-07	cytochrome P450	1.28175	2.43134	0.000622618
AARA018031	49378	0.879919	1.84027	5.9e-06	0.180117	4.88527	1.03e-06	cytochrome c oxidase subunit VIb polypeptide 1	1.57711	2.98371	8.81e-10
AARA010590	553.101	1.29542	2.45449	5.96e-06	0.265281	4.88321	1.04e-06	solute carrier family 25	1.972	3.92312	1.2e-09
AARA016467	65.9443	2.77397	6.83987	6.26e-06	0.569264	4.8729	1.1e-06	COesterase domain-containing protein	2.55472	5.87553	0.0153366
AARA004275	11353.8	0.65801	1.5779	6.32e-06	0.135097	4.87064	1.11e-06	glycogen(starch) synthase	1.30739	2.47494	7.48e-10
AARA009919	86.2692	1.71945	3.29311	6.41e-06	0.353286	4.86702	1.13e-06	bHLH factor, other	0.800243	1.74139	0.00798559
AARA016397	13325.5	0.863132	1.81898	6.52e-06	0.177473	4.86344	1.15e-06	unspecified product	1.19272	2.28583	9.21e-08
AARA006795	6839.7	0.533217	1.44715	6.73e-06	0.1098	4.85626	1.2e-06	unspecified product	0.510355	1.4244	0.0467066
AARA008600	6448.33	0.664927	1.58549	6.74e-06	0.136928	4.85605	1.2e-06	Ester hydrolase C11orf54	1.32248	2.50095	1.62e-07
AARA005909	14430.6	0.813311	1.75724	6.96e-06	0.167761	4.84803	1.25e-06	pyruvate dehydrogenase E1 component subunit beta	1.24546	2.37094	2.32e-05
AARA007459	3562.16	0.707906	1.63343	7.19e-06	0.146226	4.84117	1.29e-06	unspecified product	0.457639	1.37329	0.0431308
AARA011635	23231.4	0.881743	1.8426	7.24e-06	0.182194	4.83958	1.3e-06	F-type H+-transporting ATPase subunit 6	1.72714	3.31072	9.16e-09
AARA008927	241.885	1.15514	2.22706	7.39e-06	0.238919	4.83488	1.33e-06	dolichyl-phosphate-mannose-protein mannosyltransferase	0.89298	1.85701	0.0158721
AARA004314	971.701	1.09467	2.13564	7.64e-06	0.226762	4.82738	1.38e-06	unspecified product	0.871265	1.82927	7.97e-06
AARA003984	5417.11	2.53868	5.81056	7.7e-06	0.526093	4.82553	1.4e-06	unspecified product	1.52785	2.88355	4.12e-13
AARA015595	1216.05	0.778494	1.71534	9.11e-06	0.162591	4.78804	1.68e-06	unspecified product	0.988678	1.98437	1.4e-05
AARA008200	6697.6	0.571276	1.48584	9.17e-06	0.119349	4.78658	1.7e-06	phosphatidate phosphatase LPIN	0.660912	1.58108	0.00318654
AARA008919	17373.8	0.776471	1.71294	9.35e-06	0.162367	4.78221	1.73e-06	NADH dehydrogenase (ubiquinone) 1 alpha subcomplex 9	1.21456	2.3207	5.85e-07
AARA012058	459.389	0.973146	1.96312	1.02e-05	0.204385	4.76135	1.92e-06	potassium voltage-gated channel Shaker-related subfamily A	0.801644	1.74309	0.000196249
AARA006803	1738.62	0.592982	1.50836	1.13e-05	0.125102	4.73997	2.14e-06	unspecified product	0.645918	1.56473	0.00687531
AARA010595	192.437	1.05616	2.07939	1.13e-05	0.22279	4.74061	2.13e-06	unspecified product	1.48399	2.79721	0.0056949
AARA005570	55025.6	0.795146	1.73525	1.26e-05	0.168593	4.71637	2.4e-06	F-type H+-transporting ATPase subunit d	1.58303	2.99598	6.9e-11
AARA001557	3461.57	0.620538	1.53745	1.28e-05	0.131686	4.71224	2.45e-06	oxysterol-binding protein	0.640118	1.55846	0.00196621
AARA006946	548.222	0.907244	1.87546	1.29e-05	0.192666	4.7089	2.49e-06	Kv channel-interacting protein	0.552568	1.46669	0.0254266
AARA016849	4194.25	0.630021	1.54759	1.33e-05	0.133944	4.7036	2.56e-06	filamin	0.496246	1.41054	0.0130366
AARA017948	107.286	1.89287	3.71373	1.42e-05	0.403831	4.68728	2.77e-06	unspecified product	1.41356	2.66395	0.000378068
AARA010730	1239.33	0.619963	1.53684	1.5e-05	0.132619	4.67477	2.94e-06	unspecified product	1.01581	2.02204	2.59e-05
AARA015606	19641.6	0.550673	1.46477	1.51e-05	0.117836	4.67321	2.97e-06	unspecified product	0.593007	1.50839	0.00772574
AARA009264	24340.5	0.638111	1.55629	1.52e-05	0.136577	4.67218	2.98e-06	Armitage	0.485579	1.40015	0.0187307
AARA007994	10661	0.707626	1.63311	1.55e-05	0.151597	4.6678	3.04e-06	NADH dehydrogenase (ubiquinone) 1 beta subcomplex 11	1.24304	2.36696	1.81e-06
AARA002329	515.616	0.778675	1.71555	1.61e-05	0.167147	4.65862	3.18e-06	unspecified product	0.760177	1.6937	0.000808693
AARA005787	7077.14	0.946015	1.92654	1.72e-05	0.203689	4.64442	3.41e-06	unspecified product	0.839463	1.78938	0.00963965
AARA010573	10351.8	0.563175	1.47752	1.75e-05	0.121353	4.64081	3.47e-06	cAMP response element-binding protein (CREB)	0.433843	1.35083	0.0305738
AARA016752	22127.1	0.667795	1.58864	1.79e-05	0.144083	4.6348	3.57e-06	NA	0.691405	1.61486	0.000230104
AARA000665	8968.89	0.555436	1.46961	1.86e-05	0.120068	4.62603	3.73e-06	platelet-activating factor acetylhydrolase IB subunit alpha	0.514912	1.42891	0.0168842
AARA015629	25500.3	0.939145	1.91739	2.01e-05	0.203755	4.6092	4.04e-06	F-type H+-transporting ATPase subunit e	1.57193	2.97302	2.04e-05
AARA003840	2288.55	0.635458	1.55343	2.07e-05	0.138114	4.60097	4.21e-06	unspecified product	0.513707	1.42771	0.0449925
AARA008946	2200.63	0.717121	1.6439	2.2e-05	0.156292	4.58832	4.47e-06	Metalloendopeptidase	1.41485	2.66633	6.09e-11
AARA002137	251.217	1.19607	2.29115	2.34e-05	0.261472	4.57438	4.78e-06	unspecified product	0.885172	1.84698	0.0131733
AARA010598	14503.2	0.844515	1.79566	2.37e-05	0.184764	4.57077	4.86e-06	mitochondrial ATP synthase epsilon chain	1.8053	3.49503	2.15e-12
AARA002197	111.741	1.41116	2.65952	2.42e-05	0.309043	4.56623	4.97e-06	chitin synthase	2.59563	6.04454	1.01e-13
AARA004779	141.149	1.24517	2.37047	2.71e-05	0.274282	4.53975	5.63e-06	CHK domain-containing protein	1.79726	3.47559	2.65e-11
AARA000645	9964.94	0.763763	1.69791	2.75e-05	0.168358	4.53655	5.72e-06	NADH dehydrogenase (ubiquinone) 1 beta subcomplex 4	1.53968	2.9073	4.1e-09
AARA018183	8176.18	0.563245	1.47759	3.2e-05	0.125159	4.50024	6.79e-06	dual-specificity tyrosine-(Y)-phosphorylation regulated kinase	0.506508	1.42061	0.021326
AARA010799	12585.2	0.734699	1.66405	3.55e-05	0.164138	4.47611	7.6e-06	Phosphoglycerate kinase	1.15657	2.22927	7.82e-05
AARA004610	1343.27	0.660967	1.58114	3.84e-05	0.148293	4.45718	8.3e-06	amyloid beta A4 protein	0.630344	1.54793	0.00662794
AARA015889	1659.45	0.594434	1.50988	4.24e-05	0.134076	4.43358	9.27e-06	Valacyclovir hydrolase	1.01827	2.0255	0.000330095
AARA016214	730.913	1.04923	2.06942	4.25e-05	0.236705	4.43264	9.31e-06	juvenile hormone-inducible protein	1.45548	2.74247	1.46e-07
AARA003280	8007.51	0.496474	1.41076	4.32e-05	0.112097	4.42898	9.47e-06	erythrocyte membrane protein band 4.1	0.505474	1.41959	0.00991633
AARA017570	6435.79	0.515684	1.42967	4.42e-05	0.116585	4.42323	9.72e-06	protein yorkie	0.427889	1.34526	0.0374002
AARA005834	998.752	0.683101	1.60559	4.79e-05	0.155127	4.4035	1.07e-05	sodium-independent sulfate anion transporter	1.13422	2.19501	4.92e-06
AARA017780	1696.51	0.773894	1.70988	4.83e-05	0.175839	4.40115	1.08e-05	MFS transporter, PCFT/HCP family, solute carrier family 46 (folate transporter	0.572243	1.48683	0.0487866
AARA015783	3601.75	0.766581	1.70123	5.04e-05	0.174569	4.39127	1.13e-05	unspecified product	0.919292	1.89119	7.54e-05
AARA007344	782.463	0.982962	1.97652	5.15e-05	0.224126	4.38575	1.16e-05	troponin C	1.02343	2.03275	6.8e-05
AARA000680	2108.18	1.98687	3.96375	5.21e-05	0.453314	4.38298	1.17e-05	unspecified product	2.014	4.039	1.92e-17
AARA003330	1128.4	1.0872	2.12462	5.44e-05	0.248689	4.37174	1.23e-05	phosphoserine phosphatase	1.2952	2.4541	0.00300984
AARA007817	9850.8	0.569602	1.48411	5.98e-05	0.130947	4.34985	1.36e-05	alpha-crystallin B chain	1.38244	2.60709	2.06e-09
AARA009635	64697.8	2.60653	6.09037	6.14e-05	0.600074	4.34368	1.4e-05	myofilin variant C	3.25118	9.52143	7.5e-12
AARA016768	3281.11	0.696637	1.62072	6.43e-05	0.160806	4.33216	1.48e-05	protein flightin	1.35557	2.55897	0.000108032
AARA016812	3411.09	0.59741	1.513	6.67e-05	0.138195	4.32295	1.54e-05	MFS domain-containing protein	0.66891	1.58987	0.000891927
AARA010016	321.798	1.58022	2.99016	7.25e-05	0.367301	4.30226	1.69e-05	unspecified product	2.62247	6.15803	0.000151802
AARA016986	27387.6	0.719783	1.64693	7.35e-05	0.167435	4.29889	1.72e-05	NADH dehydrogenase (ubiquinone) Fe-S protein 1	0.930503	1.90594	0.000215104
AARA015649	1220.75	0.860097	1.81516	7.79e-05	0.200783	4.28372	1.84e-05	glutathione S-transferase theta class 1	1.16055	2.23543	1.13e-06
AARA004859	316.158	0.89432	1.85873	8.19e-05	0.209383	4.27121	1.94e-05	unspecified product	0.877903	1.8377	0.00250985
AARA016518	1689.57	0.587843	1.503	8.29e-05	0.137729	4.26812	1.97e-05	unspecified product	1.69833	3.24524	3.29e-05
AARA006362	633.713	0.802626	1.74427	8.61e-05	0.188459	4.25889	2.05e-05	unspecified product	0.967704	1.95573	0.0141071
AARA003174	650.789	2.25761	4.78198	8.72e-05	0.530468	4.25588	2.08e-05	calpain-3	1.84048	3.5813	8.65e-08
AARA010171	100.042	1.21998	2.32943	9e-05	0.287188	4.248	2.16e-05	C-type lectin domain-containing protein	1.49817	2.82484	0.000323915
AARA017483	34964.3	0.739094	1.66913	0.000100198	0.175091	4.2212	2.43e-05	mitochondrial cytochrome c oxidase subunit 5B isoform 1	1.40178	2.64227	8.3e-07
AARA018146	4751.98	0.733332	1.66247	0.000108435	0.174526	4.20186	2.65e-05	UMP-CMP kinase	0.917439	1.88876	0.000216436
AARA010592	475.287	0.95831	1.94303	0.000110909	0.228376	4.1962	2.71e-05	potassium voltage-gated channel Shaker-related subfamily A	0.65451	1.57408	0.0266237
AARA008333	1715.92	0.605221	1.52121	0.000114998	0.144543	4.18713	2.83e-05	unspecified product	1.08877	2.12693	1.4e-06
AARA016774	4030.99	0.909386	1.87825	0.000125788	0.218372	4.1644	3.12e-05	unspecified product	1.33083	2.51547	6.18e-09
AARA000482	1794.02	0.717744	1.64461	0.000133356	0.172977	4.14937	3.33e-05	MYND-type domain-containing protein	0.92403	1.89741	0.000293893
AARA005230	763.057	0.633056	1.55085	0.000151949	0.153805	4.11597	3.86e-05	A-kinase anchor protein 10	0.493487	1.40784	0.0421945
AARA004979	173.134	1.0391	2.05495	0.000156447	0.252913	4.10854	3.98e-05	LRRCT domain-containing protein	0.761558	1.69532	0.0487866
AARA007491	4273.1	0.468341	1.38352	0.000163459	0.114293	4.09771	4.17e-05	Mitoferrin	0.770176	1.70548	4.78e-05
AARA003599	42625.6	0.637549	1.55568	0.000163964	0.15562	4.09684	4.19e-05	AAA_28 domain-containing protein	0.652695	1.5721	0.00284491
AARA003705	406.675	0.901057	1.86743	0.000168981	0.220344	4.08932	4.33e-05	Aldo_ket_red domain-containing protein	0.632406	1.55015	0.00361273
AARA007004	73.1482	1.35831	2.56385	0.000176038	0.333054	4.07835	4.54e-05	unspecified product	0.785895	1.72416	0.0222557
AARA006037	14651.3	0.80724	1.74986	0.000180957	0.198278	4.07125	4.68e-05	Up-regulated during skeletal muscle growth 5 homolog	1.73645	3.33215	2.13e-07
AARA002534	12874.4	0.735259	1.6647	0.000189314	0.181104	4.05988	4.91e-05	NADH dehydrogenase (ubiquinone) 1 beta subcomplex 1	1.98298	3.95309	2.84e-17
AARA011315	115.706	1.22327	2.33475	0.00019771	0.30221	4.04775	5.17e-05	ASD2 domain-containing protein	0.848846	1.80106	0.00171395
AARA003651	77855.9	0.651336	1.57062	0.000201527	0.161119	4.04259	5.29e-05	myosin heavy chain	1.05928	2.08389	1.25e-05
AARA003906	4528.98	0.691927	1.61544	0.000214992	0.171854	4.02626	5.67e-05	AFG1-family ATPase	1.0065	2.00903	0.000117644
AARA009637	17998	0.651544	1.57085	0.000215749	0.161866	4.02521	5.69e-05	malate dehydrogenase (oxaloacetate-decarboxylating)(NADP+)	1.34941	2.54808	6.13e-14
AARA016803	356.801	1.04268	2.06004	0.000245246	0.261226	3.99146	6.57e-05	unspecified product	0.813139	1.75703	0.000349233
AARA008203	6336.3	0.633921	1.55178	0.000247254	0.158905	3.9893	6.63e-05	unspecified product	0.404729	1.32384	0.0467797
AARA004857	5886.12	0.922267	1.89509	0.000251216	0.231417	3.9853	6.74e-05	Pyruvate dehydrogenase E1 component subunit alpha	2.18267	4.53993	9.69e-11
AARA004448	1830.19	0.639992	1.55832	0.000283948	0.161929	3.95229	7.74e-05	unspecified product	0.571385	1.48595	0.0141167
AARA003707	2673.91	1.73927	3.33866	0.000297601	0.441489	3.93955	8.16e-05	unspecified product	2.25694	4.77977	4.46e-09
AARA016405	362.989	0.729476	1.65804	0.000303794	0.185449	3.93357	8.37e-05	Chitinase	1.14634	2.21351	4.47e-08
AARA010002	17644.9	0.472723	1.38773	0.000313851	0.120437	3.92507	8.67e-05	annexin A4	0.759565	1.69298	0.000199231
AARA003901	154.315	1.93894	3.83423	0.00032601	0.495293	3.91473	9.05e-05	unspecified product	2.5864	6.00596	5.21e-09
AARA014172	12263.8	0.819768	1.76512	0.000345843	0.21026	3.89883	9.67e-05	unspecified product	1.6954	3.23867	1.25e-10
AARA002948	631.055	0.625997	1.54328	0.000364284	0.161139	3.88483	0.000102401	unspecified product	0.810085	1.75331	0.00657096
AARA004091	348.163	0.979815	1.97221	0.000373402	0.25264	3.87831	0.000105186	unspecified product	1.20541	2.30603	4.46e-06
AARA004219	8161.04	0.754993	1.68762	0.000382391	0.194991	3.87193	0.000107978	NA	1.70969	3.27091	1.02e-08
AARA017057	2579.49	0.618355	1.53512	0.000389124	0.159914	3.86679	0.000110276	odorant-binding protein 25	1.09769	2.14012	0.000952232
AARA008509	273.11	0.855518	1.80941	0.000394117	0.221447	3.86332	0.000111859	Syntrophin, gamma 2	0.646089	1.56492	0.0100086
AARA002653	3357.38	0.478013	1.39282	0.000394476	0.123743	3.86295	0.000112027	inositol-1,4,5-trisphosphate 5-phosphatase	0.510922	1.42496	0.0137967
AARA000438	377.987	0.725293	1.65324	0.000424119	0.188719	3.84324	0.000121419	Tropomyosin 1	2.1547	4.45276	5.16e-16
AARA011852	17939.8	1.87674	3.67243	0.000425079	0.4884	3.84262	0.00012173	unspecified product	3.30262	9.86707	5.34e-10
AARA017298	11242.2	0.677336	1.59918	0.000436049	0.176584	3.83578	0.000125168	NADH dehydrogenase (ubiquinone) 1 beta subcomplex 8	0.810872	1.75427	0.0088781
AARA006935	496.841	0.691796	1.61529	0.000445088	0.180636	3.82979	0.000128254	ammonium transporter Rh	0.853878	1.80735	0.00157966
AARA008756	20037.6	0.571371	1.48594	0.000452737	0.149363	3.82537	0.000130574	PKS_ER domain-containing protein	1.01581	2.02204	1.6e-06
AARA012043	7922.71	0.688743	1.61188	0.000464814	0.180396	3.81794	0.00013457	dual specificity tyrosine-phosphorylation-regulated kinase	0.561175	1.47547	0.0322025
AARA011944	8509.99	0.661025	1.58121	0.000495028	0.173931	3.8005	0.000144402	unspecified product	0.897362	1.86266	1.39e-05
AARA017630	9587.3	0.610455	1.52674	0.000515827	0.161098	3.78934	0.000151048	unspecified product	0.767547	1.70237	0.0215563
AARA001625	5497.56	0.725309	1.65325	0.000543341	0.192144	3.77482	0.000160121	Polymerase delta-interacting protein 2	0.772287	1.70798	0.011935
AARA005164	44192.4	0.497648	1.41191	0.000546156	0.131886	3.77332	0.00016109	Sarcoplasmic calcium-binding protein	1.4561	2.74365	2.19e-08
AARA016552	193.097	1.51853	2.86498	0.000592115	0.404913	3.75025	0.000176658	cuticular protein	3.50346	11.3408	1.63e-19
AARA005307	103.991	2.12463	4.3609	0.000594388	0.566685	3.74922	0.000177387	Synaptic vesicle protein	4.09882	17.1344	0.000215104
AARA006813	2363.61	0.477637	1.39246	0.000594803	0.127405	3.74897	0.000177561	BRCA1-associated protein	0.802772	1.74445	0.00161503
AARA011989	14365.6	0.494657	1.40899	0.000627968	0.132502	3.7332	0.000189063	sodium/potassium-transporting ATPase subunit beta	0.902764	1.86964	3.58e-06
AARA016370	7729.33	0.557231	1.47144	0.000635903	0.149393	3.72997	0.000191506	unspecified product	0.530553	1.44448	0.00645622
AARA011964	24705.8	0.722363	1.64988	0.00065172	0.194031	3.72292	0.000196934	mitochondrial cytochrome c oxidase subunit VIC	1.78888	3.45547	3.54e-09
AARA007854	1006.45	0.482335	1.397	0.000656955	0.129639	3.72061	0.000198739	Tetraspanin	0.452872	1.36876	0.0481366
AARA001343	444.626	2.14856	4.43384	0.000683594	0.579226	3.70936	0.000207785	ZP domain-containing protein	2.60621	6.08903	2.4e-25
AARA005026	1345.58	0.988421	1.98401	0.000770327	0.268935	3.67532	0.000237552	NA	1.53545	2.8988	0.000238076
AARA010945	10444.1	0.72023	1.64744	0.00081092	0.196712	3.66134	0.000250897	NADH dehydrogenase (ubiquinone) 1 alpha subcomplex 12	1.42588	2.68678	1.84e-05
AARA004024	2963.55	0.499442	1.41367	0.000812827	0.13644	3.66053	0.000251695	Sugar transporter ERD6-like 4	0.465304	1.38061	0.0333773
AARA003202	66686	0.522036	1.43598	0.000814627	0.142637	3.65989	0.000252321	F-type H+-transporting ATPase subunit beta	1.89401	3.71667	3.3e-11
AARA011082	2536.05	0.721042	1.64837	0.000827964	0.197266	3.65517	0.000257015	bis(5'-nucleosidyl)-tetraphosphatase	0.951224	1.93351	1.71e-05
AARA002621	425.916	0.652109	1.57146	0.000836314	0.178564	3.65196	0.000260247	unspecified product	1.45433	2.74029	0.00302631
AARA000147	274.494	1.14809	2.2162	0.000841613	0.31453	3.65017	0.00026207	unspecified product	1.34919	2.54769	3.64e-07
AARA005903	3845.63	2.00999	4.02781	0.00084751	0.551019	3.64777	0.000264523	unspecified product	1.17941	2.26484	0.000341714
AARA010035	222.534	0.884663	1.84633	0.00084794	0.242535	3.64757	0.000264729	unspecified product	1.49538	2.81939	3.15e-05
AARA007930	24246	0.585159	1.5002	0.000856763	0.160557	3.64456	0.000267848	succinate dehydrogenase (ubiquinone) iron-sulfur subunit	1.13243	2.19227	7.61e-05
AARA002074	9919.28	0.590173	1.50543	0.000868592	0.162108	3.64061	0.000271989	Triosephosphate isomerase	1.65795	3.15567	4.49e-12
AARA007136	1116.04	0.63097	1.54861	0.000875797	0.173425	3.63828	0.000274468	Neur_chan_LBD domain-containing protein	0.770999	1.70645	0.0376751
AARA008183	18996.5	0.628729	1.5462	0.000916518	0.173463	3.62456	0.000289453	cytochrome c oxidase VIIc	1.34147	2.53409	9.55e-06
AARA005067	2736.22	0.703103	1.628	0.000921606	0.194073	3.62289	0.00029133	chemosensory protein 1	0.938945	1.91713	0.000409166
AARA009935	492.539	0.784721	1.72276	0.000953723	0.217174	3.61333	0.000302293	proline dehydrogenase	0.598422	1.51406	0.0399655
AARA002344	981.668	0.77895	1.71588	0.00100383	0.216473	3.59837	0.000320222	cuticular protein RR-1 family 15	1.22389	2.33576	0.00132103
AARA010721	5313.62	0.527092	1.44102	0.00100754	0.146533	3.5971	0.000321789	Trimeric intracellular cation channel type B	0.523367	1.43731	0.0130142
AARA017521	1068.93	0.788018	1.7267	0.00103585	0.219585	3.58867	0.000332372	Peptidase_M14 domain-containing protein	1.59046	3.01144	1.03e-08
AARA011545	9060.9	0.488331	1.40282	0.00104304	0.13615	3.58672	0.000334859	unspecified product	0.50236	1.41653	0.0137133
AARA014057	132.318	1.76396	3.39629	0.00110564	0.49412	3.5699	0.000357115	NA	1.04244	2.0597	0.0168766
AARA008830	1389.46	0.709214	1.63491	0.001106	0.198673	3.56975	0.000357325	Aquaporin	0.831997	1.78015	0.00968343
AARA018137	4279.09	0.405787	1.32481	0.00112573	0.113839	3.56456	0.000364465	unspecified product	0.458544	1.37415	0.0250663
AARA011275	8525.22	0.508333	1.42241	0.00115079	0.142867	3.55809	0.000373556	timeless	0.757675	1.69076	7.59e-05
AARA016320	3621.68	2.25131	4.76114	0.00117153	0.6337	3.55264	0.000381384	unspecified product	2.72213	6.59845	8.09e-06
AARA018264	11262.5	0.439457	1.35609	0.00124436	0.124344	3.5342	0.000409007	unspecified product	1.24017	2.36227	5.98e-09
AARA001567	1571.18	0.502639	1.4168	0.00135529	0.143241	3.50904	0.00044973	unspecified product	0.575069	1.48975	0.0063086
AARA008338	9772.02	0.584138	1.49914	0.00142189	0.167163	3.49442	0.000475091	NADH dehydrogenase (ubiquinone) Fe-S protein 3	1.46201	2.75492	2.25e-08
AARA017881	22460.1	0.525415	1.43935	0.00152606	0.151254	3.47373	0.000513268	Z band alternatively spliced PDZ-motif protein 66	1.13436	2.19521	2.03e-09
AARA010807	1268.87	0.507699	1.42178	0.00154087	0.146277	3.4708	0.000518905	unspecified product	0.570455	1.48499	0.0120295
AARA009680	220.422	0.870394	1.82816	0.00157184	0.251212	3.46478	0.000530669	protein osiris 24	0.906052	1.87391	0.00401939
AARA000234	601.68	0.717951	1.64484	0.00160517	0.207626	3.45791	0.000544379	cellular retinaldehyde-binding protein	1.15647	2.22911	0.048673
AARA018279	107.109	1.347	2.54382	0.00161572	0.389793	3.45568	0.000548917	N-acetyllactosaminide beta-1,3-N-acetylglucosaminyltransferase	0.940884	1.9197	0.00567614
AARA006088	46798.3	0.436168	1.35301	0.00167641	0.126625	3.44457	0.000571958	paramyosin	1.17272	2.25436	2.35e-08
AARA001171	19043.8	0.738213	1.66811	0.00178698	0.215563	3.42458	0.000615754	tubulin polyglutamylase TTLL1	0.773622	1.70956	0.0205138
AARA016826	357.286	0.664405	1.58491	0.00181834	0.194298	3.41951	0.000627336	ATP-binding cassette transporter (ABC transporter) family G member 13	1.33862	2.5291	2.37e-09
AARA011817	6006.51	0.670905	1.59207	0.0019496	0.197413	3.39849	0.000677587	mitochondrial ATP synthase epsilon chain	1.59344	3.01767	1.98e-09
AARA007627	10194.1	0.484506	1.39911	0.00199975	0.142883	3.39093	0.000696549	electron-transferring-flavoprotein dehydrogenase	0.760289	1.69383	0.00342422
AARA000798	363.118	0.969955	1.95878	0.0020492	0.286684	3.38336	0.000716037	NA	7.79169	221.582	1.3e-38
AARA009482	73.0731	1.35968	2.56628	0.00205752	0.40202	3.38212	0.000719293	NA	3.01168	8.06501	0.0444795
AARA002571	15070.6	3.78722	13.806	0.00206438	1.12013	3.38107	0.00072204	aminopeptidase N	0.790896	1.73015	0.00245505
AARA005778	6622.55	0.566452	1.48088	0.00206631	0.167552	3.38075	0.000722891	NADH dehydrogenase (ubiquinone) 1 alpha subcomplex 5	0.815056	1.75937	0.00160572
AARA003373	3107.36	0.461836	1.37729	0.00208573	0.136731	3.37771	0.000730927	cytochrome P450	0.97182	1.96131	0.000209088
AARA010667	2777.31	0.495648	1.40995	0.00220896	0.147525	3.35975	0.000780118	protein-L-isoaspartate(D-aspartate) O-methyltransferase	0.773062	1.70889	0.000336017
AARA015695	850.433	3.13521	8.78602	0.002227	0.933902	3.35711	0.000787626	chymotrypsin B chain C	5.10901	34.5116	2.06e-16
AARA014597	92.0941	1.16252	2.23848	0.00222859	0.346327	3.35671	0.000788757	NA	0.92458	1.89813	0.00734733
AARA017861	1547.84	0.578848	1.49366	0.0023345	0.173194	3.34219	0.0008312	unspecified product	0.552542	1.46667	0.0291972
AARA003068	590.578	0.597497	1.51309	0.00236497	0.179002	3.33793	0.000844058	Thiamine pyrophosphate carrier	0.75677	1.6897	0.01033
AARA001870	2149.93	0.595656	1.51116	0.00242877	0.178869	3.33013	0.000868066	Brain protein 44-like protein	0.935155	1.9121	0.000121016
AARA017589	991.083	0.617302	1.534	0.00255053	0.186247	3.31443	0.000918303	FERM domain-containing protein	0.468173	1.38336	0.0487866
AARA000674	477.645	0.559969	1.47424	0.00261226	0.169358	3.30642	0.000944969	matrix metalloprotease 2	0.688691	1.61182	0.00265002
AARA009345	964.155	0.887612	1.85011	0.00261259	0.268459	3.30632	0.000945309	3-OH androgenic UDPGT	1.25623	2.38871	2.81e-06
AARA002167	94.1094	1.07195	2.10227	0.0026605	0.324785	3.3005	0.000965133	unspecified product	3.62918	12.3735	2.65e-12
AARA005678	3728.77	0.491219	1.40563	0.00266054	0.148835	3.30043	0.000965374	unspecified product	0.717567	1.64441	0.000832698
AARA009934	6862.42	0.416763	1.33493	0.0026633	0.126292	3.30001	0.000966828	proline dehydrogenase	0.989517	1.98552	2.4e-05
AARA011257	8454.94	1.61168	3.05608	0.00267667	0.488655	3.29821	0.000973046	acylphosphatase	2.21018	4.62733	1.69e-06
AARA016193	189.253	0.838473	1.78816	0.00270326	0.25445	3.29523	0.0009834	Salivary gland protein 8	1.29217	2.44896	0.00101161
AARA010630	2656.75	0.410784	1.32941	0.00270423	0.124666	3.29507	0.000983983	unspecified product	0.668643	1.58958	0.00152751
AARA007633	37450.7	0.682692	1.60513	0.0028567	0.208283	3.27772	0.0010465	unspecified product	1.44578	2.7241	5.42e-06
AARA001772	997.141	0.601771	1.51758	0.00288166	0.183743	3.27506	0.00105638	coiled-coil domain-containing protein 64	0.468271	1.38345	0.0430101
AARA017025	2032.38	0.613492	1.52996	0.00312824	0.188815	3.24917	0.00115741	autophagy related gene DEBCL	0.747115	1.67843	0.00143559
AARA016977	2730.37	0.527038	1.44097	0.00316267	0.162379	3.24573	0.00117149	glycerol kinase	0.708862	1.63451	0.00250042
AARA009329	2877.74	0.40452	1.32365	0.00327934	0.12509	3.23384	0.00122139	unspecified product	0.454377	1.37019	0.0428703
AARA003535	881.22	0.718312	1.64526	0.00340564	0.222999	3.22114	0.00127682	unspecified product	1.61441	3.06185	3.16e-10
AARA015584	2331.1	0.593254	1.50865	0.00345824	0.184472	3.21596	0.00130007	unspecified product	0.818899	1.76406	0.0236969
AARA010100	17704.9	0.464563	1.3799	0.00368323	0.145372	3.19569	0.00139498	Anpep	0.493382	1.40774	0.020745
AARA017330	3122.24	0.534902	1.44884	0.00376447	0.167733	3.189	0.00142767	fumarylacetoacetase	1.13228	2.19205	1.8e-06
AARA004702	12583.9	0.552942	1.46707	0.00377238	0.173434	3.1882	0.00143163	NADH dehydrogenase (ubiquinone) 1 subcomplex unknown 2	1.23102	2.34733	0.000152257
AARA002162	9209.01	0.560564	1.47485	0.00379466	0.17594	3.18611	0.00144202	NADH dehydrogenase (ubiquinone) Fe-S protein 8	1.47995	2.78939	2.23e-08
AARA003838	6212.52	0.458257	1.37388	0.00432755	0.145792	3.14322	0.001671	ankyrin	0.560643	1.47493	0.00588025
AARA001883	845.546	0.618062	1.53481	0.00440219	0.196971	3.13782	0.00170207	unspecified product	0.497569	1.41183	0.0343932
AARA004161	2359.49	0.436775	1.35358	0.00449079	0.139497	3.13108	0.00174167	JmjC domain-containing protein	0.50348	1.41763	0.0168842
AARA003908	8311.31	0.543112	1.45711	0.00459099	0.173847	3.12407	0.00178365	NADH dehydrogenase (ubiquinone) 1 beta subcomplex 9	1.55156	2.93133	5.43e-08
AARA003790	920.778	0.615666	1.53226	0.00465853	0.197371	3.11932	0.00181266	Homeobox domain-containing protein	0.663941	1.5844	0.00351557
AARA001413	9874.2	0.599357	1.51504	0.00479426	0.192758	3.10937	0.00187489	NADH dehydrogenase (ubiquinone) 1 alpha subcomplex 6	1.99939	3.9983	2.4e-14
AARA002370	2577.46	0.432712	1.34977	0.00491142	0.139527	3.10127	0.00192692	Actin-binding LIM protein	0.691665	1.61515	0.00085518
AARA018228	2530.04	0.488936	1.40341	0.0050076	0.157982	3.09488	0.00196891	cell division cycle 20-like protein 1, cofactor of APC complex	0.504393	1.41853	0.0218188
AARA000588	189.734	0.73592	1.66546	0.00504159	0.237975	3.09243	0.00198527	unspecified product	0.901529	1.86805	0.00673634
AARA000995	14455.8	0.609131	1.52534	0.00505379	0.197029	3.09158	0.00199094	NADH dehydrogenase (ubiquinone) Fe-S protein 7	0.936983	1.91452	0.0224216
AARA011399	9516.16	0.575626	1.49032	0.00505814	0.186211	3.09126	0.00199308	NADH dehydrogenase (ubiquinone) 1 alpha subcomplex 13	1.50735	2.84287	4.74e-09
AARA002766	63.1569	1.17548	2.25868	0.00512942	0.380835	3.08658	0.00202474	unspecified product	1.83755	3.57402	0.00283697
AARA010638	4386.45	0.495136	1.40945	0.00522778	0.160786	3.07947	0.0020737	SPARC	0.661563	1.5818	0.0115256
AARA002019	56956.2	0.448737	1.36485	0.00530042	0.145965	3.07427	0.00211017	myosin alkali light chain 1	0.797617	1.73823	0.000194571
AARA010141	13116.2	0.43762	1.35437	0.00546753	0.142836	3.06379	0.00218553	Terribly reduced optic lobes, isoform B	0.705005	1.63015	0.000474399
AARA016413	10017.5	0.433809	1.35079	0.00559474	0.141956	3.05595	0.00224351	unspecified product	0.670117	1.5912	0.00268097
AARA006222	2308.79	0.43184	1.34895	0.00567668	0.141563	3.05051	0.00228457	unspecified product	0.54235	1.45634	0.00962545
AARA016210	3578.59	1.85742	3.62358	0.00569639	0.609134	3.04927	0.00229395	unspecified product	3.01074	8.05978	4.78e-06
AARA001410	89477.3	0.667867	1.58872	0.0057503	0.219288	3.04562	0.00232201	NADH dehydrogenase (ubiquinone) 1 alpha subcomplex 4	2.2463	4.74464	2.1e-12
AARA007640	1771.49	0.389259	1.30972	0.00577579	0.127876	3.04404	0.00233426	unspecified product	0.668446	1.58936	0.0122129
AARA016431	2796.19	0.507519	1.4216	0.00581116	0.166837	3.04201	0.00235004	Acyl-coenzyme A oxidase	0.739814	1.66996	0.00158639
AARA017610	2861.29	0.471284	1.38634	0.0059681	0.155378	3.03316	0.0024201	unspecified product	1.2477	2.37463	9.35e-07
AARA011602	517.802	0.618647	1.53543	0.00613374	0.204583	3.02394	0.00249509	unspecified product	0.703843	1.62884	0.00201829
AARA017073	12383.1	0.481767	1.39645	0.0063194	0.159826	3.01432	0.00257552	NADH dehydrogenase (ubiquinone) 1 beta subcomplex 3	1.421	2.67771	8.63e-07
AARA008734	381.177	0.764273	1.69851	0.00658205	0.254747	3.00012	0.00269871	glutathione S-transferase theta class 1	2.38291	5.21589	2.88e-05
AARA016184	128.825	3.56193	11.8099	0.00677758	1.19133	2.98987	0.00279097	Cysteine-rich venom protein	1.50195	2.83225	0.00689454
AARA018377	1090.84	0.392928	1.31306	0.00698787	0.13191	2.97876	0.0028942	unspecified product	0.535044	1.44899	0.0133415
AARA003376	3195.41	0.478062	1.39287	0.00701171	0.160564	2.9774	0.00290705	cytochrome P450	1.02253	2.03147	4.31e-05
AARA016475	1454.86	0.803124	1.74488	0.00704222	0.269906	2.97557	0.00292448	3-glucan binding protein	1.38981	2.62044	2.75e-07
AARA016325	155.277	1.1799	2.26561	0.0071255	0.397053	2.97164	0.0029621	COesterase domain-containing protein	1.31579	2.48938	0.0139849
AARA006039	3719.81	0.587719	1.50287	0.00738645	0.19862	2.95901	0.00308627	StAR-related lipid transfer protein 7	0.587018	1.50214	0.0196958
AARA010812	1384.55	1.39892	2.63704	0.00791763	0.476629	2.93503	0.00333512	23.4 kDa salivary protein	1.75179	3.36777	8.38e-14
AARA004865	73.8364	1.40448	2.64722	0.00855952	0.482971	2.908	0.00363751	unspecified product	2.18605	4.55057	0.000932459
AARA016891	40774	0.680799	1.60303	0.00865767	0.234425	2.90412	0.00368289	CLIP-domain serine protease	0.692464	1.61604	0.0167078
AARA003386	17004.2	0.311629	1.24111	0.00881446	0.10754	2.89781	0.00375783	Muscular protein 20	0.961505	1.94734	3.65e-07
AARA011562	2621.94	0.380077	1.30141	0.00908897	0.131638	2.8873	0.00388567	nuclear lamin L1 alpha	0.634622	1.55253	0.00269866
AARA010588	1144.14	0.431919	1.34903	0.00909985	0.149616	2.88686	0.0038911	unspecified product	0.497096	1.41137	0.0393426
AARA016310	28626.5	0.624369	1.54154	0.0104441	0.220075	2.83708	0.00455288	Deltameth_res domain-containing protein	1.61866	3.0709	4.46e-06
AARA006932	492.481	0.47614	1.39102	0.0110888	0.169049	2.81659	0.00485372	unspecified product	0.853852	1.80732	0.0018398
AARA017104	8575.71	0.507423	1.42151	0.0111762	0.180344	2.81364	0.00489837	NADH dehydrogenase (ubiquinone) Fe-S protein 5	1.32296	2.50179	1.08e-07
AARA016045	8345.45	0.37532	1.29713	0.0112984	0.133586	2.80957	0.00496081	NA	0.67014	1.59123	0.0028561
AARA003676	7697.61	0.457256	1.37293	0.0118056	0.163662	2.7939	0.00520758	cuticular protein RR-2 family 132	1.41384	2.66446	8.06e-07
AARA006281	4841.01	0.318878	1.24736	0.0118254	0.114158	2.7933	0.00521734	optic atrophy protein 1	0.640959	1.55936	0.00316638
AARA008929	1321.52	0.462707	1.37813	0.0122229	0.166361	2.78134	0.00541349	Ral guanine nucleotide exchange factor 2	0.483036	1.39768	0.0499441
AARA017649	2516.88	1.56491	2.95859	0.0123855	0.563566	2.7768	0.0054897	unspecified product	1.94931	3.86188	4.92e-06
AARA010424	736	0.553341	1.46748	0.0124026	0.199314	2.77623	0.00549936	NRF domain-containing protein	0.63814	1.55632	0.0256528
AARA009712	5821.36	0.434474	1.35142	0.0126399	0.156917	2.76881	0.00562609	Sterol carrier protein-2	0.814407	1.75858	0.0192391
AARA017559	15803.4	0.394955	1.3149	0.0137485	0.144259	2.73781	0.00618494	Autophagy-related protein 13	0.635041	1.55298	0.00265002
AARA008696	647.301	0.455357	1.37112	0.0137492	0.166326	2.73773	0.00618643	unspecified product	0.678916	1.60094	0.00215784
AARA016646	6619.62	0.364544	1.28747	0.0142544	0.133819	2.72416	0.00644645	unspecified product	1.08622	2.12317	1.2e-07
AARA002164	103335	0.523121	1.43706	0.0143022	0.192121	2.72287	0.0064717	stearoyl-CoA desaturase (delta-9 desaturase)	1.16368	2.24028	1.09e-06
AARA004591	808.822	0.445897	1.36216	0.01504	0.164851	2.70484	0.00683367	unspecified product	0.934528	1.91127	6.47e-05
AARA017623	5907	0.285216	1.21859	0.0158753	0.106269	2.68391	0.00727661	unspecified product	1.02741	2.03837	1.81e-06
AARA017184	8852.82	0.653941	1.57346	0.0164943	0.245003	2.66911	0.00760519	Sulfotransferase (Sult)	0.811176	1.75464	0.00245338
AARA016958	4784.02	0.408354	1.32717	0.0166402	0.153183	2.66578	0.00768095	procollagen-lysine, 2-oxoglutarate 5-dioxygenase	0.566476	1.4809	0.00983531
AARA008772	668.969	0.792296	1.73183	0.0173887	0.29911	2.64885	0.00807672	cytochrome P450	1.82562	3.54458	0.000103129
AARA008022	305.448	0.74704	1.67835	0.017643	0.282611	2.64335	0.00820903	MH2 domain-containing protein	1.57213	2.97343	4.31e-15
AARA015764	1512.18	1.25637	2.38894	0.0182704	0.477666	2.63023	0.0085328	glutathione S-transferase theta class 1	2.4213	5.35652	5.74e-10
AARA008866	826.088	0.488425	1.40291	0.0184283	0.185935	2.62687	0.0086175	unspecified product	0.609362	1.52558	0.00489331
AARA010282	11010.2	0.456772	1.37247	0.0185894	0.174118	2.62335	0.00870708	NADH dehydrogenase (ubiquinone) Fe-S protein 2	1.16609	2.24403	9.71e-06
AARA015966	1546.99	0.352926	1.27715	0.0189191	0.134886	2.61649	0.008884	pre-mRNA-splicing factor CWC26	0.825068	1.77162	0.000115273
AARA004400	405.847	0.545098	1.45912	0.0190165	0.208496	2.61442	0.00893781	potassium channel, subfamily K	0.676822	1.59861	0.0184152
AARA007916	9636.06	0.436444	1.35326	0.0190811	0.167023	2.61308	0.00897307	NADH dehydrogenase (ubiquinone) 1 beta subcomplex 5	1.97475	3.9306	8.3e-18
AARA014048	309.669	0.497631	1.41189	0.0191808	0.190586	2.61105	0.00902646	NA	0.639135	1.55739	0.0173881
AARA010356	69.1386	1.08122	2.11582	0.019256	0.414335	2.60953	0.00906673	NA	1.97476	3.93064	6.05e-10
AARA006772	9472.44	0.441814	1.35831	0.0194053	0.169496	2.60664	0.00914364	NADH dehydrogenase (ubiquinone) flavoprotein 2	1.13226	2.19202	0.000142473
AARA016926	3086.65	0.409629	1.32834	0.0194367	0.157186	2.60602	0.00916007	potassium inwardly-rectifying channel subfamily J	0.524701	1.43864	0.0140886
AARA007742	9321.39	0.451726	1.36768	0.0197273	0.173724	2.60025	0.00931548	NADH dehydrogenase (ubiquinone) Fe-S protein 4	1.40335	2.64515	1.91e-07
AARA004850	3446.27	0.610065	1.52633	0.0197549	0.234672	2.59965	0.00933189	unspecified product	1.58219	2.99425	2.72e-10
AARA004064	804.877	0.41053	1.32917	0.0198072	0.15798	2.59862	0.00935995	torso-like protein	0.702048	1.62681	0.0166552
AARA017689	12410.5	0.347981	1.27278	0.0199481	0.134051	2.59588	0.00943499	RAC serine/threonine-protein kinase	0.505067	1.41919	0.0240456
AARA011798	14997.1	0.361132	1.28443	0.0209731	0.14022	2.57546	0.0100107	unspecified product	0.437071	1.35385	0.0459364
AARA003092	3928.81	0.361575	1.28483	0.0210613	0.140485	2.57376	0.0100599	protein GDAP2 homolog	0.436754	1.35356	0.028855
AARA010065	1114.71	0.498993	1.41323	0.0211351	0.193982	2.57237	0.0101006	alpha-tocopherol transfer protein-like protein	0.677766	1.59966	0.0420423
AARA007782	8899.36	0.455748	1.37149	0.0211775	0.177223	2.57161	0.0101227	Sideroflexin 1,2,3	1.64181	3.12057	1.37e-10
AARA002929	10172.1	0.410046	1.32873	0.0220923	0.1605	2.5548	0.0106248	serine protease inhibitor (serpin) 10	0.883299	1.84459	2.4e-06
AARA002130	8567.65	0.412769	1.33124	0.0228272	0.162391	2.54182	0.0110276	calcium/calmodulin-dependent serine protein kinase	0.580443	1.49531	0.0072173
AARA006985	2925.53	0.280433	1.21456	0.0228585	0.110359	2.5411	0.0110505	TBC1 domain family, member 10A	0.595922	1.51144	0.00233217
AARA002358	307.28	0.635442	1.55341	0.0233248	0.250904	2.53262	0.0113215	Iodotyrosine dehalogenase	1.34568	2.5415	0.00341438
AARA008732	1218.17	0.529093	1.44302	0.0234171	0.209046	2.53099	0.0113743	glutathione S-transferase theta class 1	1.25036	2.37901	2.04e-05
AARA015991	346.51	0.583319	1.49829	0.0238056	0.23106	2.52453	0.0115852	4-coumarate:CoA ligase	0.969038	1.95753	0.00431972
AARA011258	2954.17	0.422122	1.3399	0.0239651	0.16738	2.52194	0.011671	unspecified product	0.8527	1.80588	0.000113373
AARA011364	2252.78	0.459961	1.3755	0.0243569	0.18286	2.51537	0.0118907	alpha-galactosidase	0.774326	1.71039	0.000274705
AARA015945	492.175	0.433677	1.35067	0.024854	0.172964	2.50732	0.0121651	unspecified product	1.05849	2.08274	0.000567703
AARA011451	2689.77	0.450089	1.36612	0.025457	0.180235	2.49724	0.0125165	bitesize	0.654667	1.57425	0.00188762
AARA016462	1179.3	0.468072	1.38326	0.0262872	0.18844	2.48394	0.0129939	nimrod B2	0.859092	1.8139	0.0042653
AARA016637	1115.4	0.416857	1.33502	0.0268276	0.168371	2.47582	0.013293	signal peptidase, endoplasmic reticulum-type	0.504479	1.41861	0.0396921
AARA010255	1545.75	0.39927	1.31884	0.0270248	0.161462	2.47284	0.0134045	Septin 4	0.55094	1.46504	0.0152923
AARA000669	9169.7	0.419836	1.33778	0.0271483	0.169932	2.47061	0.0134882	unspecified product	1.10438	2.15006	2.17e-06
AARA006304	17134.4	0.389159	1.30963	0.0271874	0.157557	2.46996	0.0135129	unspecified product	0.933208	1.90952	0.000177619
AARA008266	5932	0.409136	1.32789	0.0274161	0.165879	2.46647	0.0136452	unspecified product	1.11973	2.17306	8.77e-08
AARA016194	2113.55	0.463945	1.37931	0.0279811	0.188754	2.45793	0.0139739	unspecified product	0.482203	1.39687	0.0394334
AARA006328	11459.1	0.406023	1.32503	0.0284478	0.165656	2.45101	0.0142457	organic cation transporter 3	0.851506	1.80438	0.000173381
AARA009997	3409.47	0.39049	1.31084	0.029019	0.159873	2.4425	0.0145859	unspecified product	0.98512	1.97948	9.96e-06
AARA009246	9516.84	0.378562	1.30005	0.0290231	0.155001	2.44233	0.0145929	NADH dehydrogenase (ubiquinone) 1 alpha subcomplex 8	1.78793	3.45319	1.1e-14
AARA002442	1550.42	0.325349	1.25297	0.0297571	0.133791	2.43177	0.0150252	unspecified product	0.636254	1.55429	0.00401939
AARA010878	1789.77	0.362018	1.28522	0.0300225	0.149105	2.42794	0.0151847	MFS domain-containing protein	2.78242	6.88006	2.02e-28
AARA017093	2472.96	0.574783	1.48945	0.0301773	0.236943	2.42583	0.0152733	heat shock 70kDa protein 1/8	1.56771	2.96434	5.75e-08
AARA006145	1652.36	0.447419	1.3636	0.0303092	0.184601	2.4237	0.0153632	Serine/threonine-protein kinase SBK1	0.692642	1.61624	0.00246117
AARA008086	1109.66	0.368866	1.29134	0.0305918	0.152457	2.41948	0.0155429	unspecified product	0.614317	1.53083	0.00379543
AARA010252	1170.35	0.422216	1.33998	0.0309575	0.174868	2.41448	0.0157576	unspecified product	0.441469	1.35799	0.048295
AARA015682	5565.33	0.371122	1.29336	0.0311213	0.153841	2.41238	0.0158489	glutathione transferase microsomal 1	0.67315	1.59455	0.00332911
AARA001265	7111.03	0.295952	1.22769	0.0320793	0.123322	2.39984	0.0164022	Succinate-semialdehyde dehydrogenase I	0.656748	1.57653	0.00103839
AARA001286	506.569	0.426018	1.34352	0.0322876	0.177722	2.39711	0.0165252	unspecified product	0.66344	1.58385	0.00984944
AARA005479	3415.24	0.389599	1.31003	0.0328934	0.163096	2.38877	0.0169051	unspecified product	0.53179	1.44572	0.0146139
AARA008102	1637.5	0.357586	1.28128	0.0339009	0.150525	2.37559	0.0175209	Angiomotin_C domain-containing protein	0.827143	1.77417	3.87e-05
AARA001673	15011.8	0.448196	1.36433	0.0340428	0.188819	2.37369	0.0176115	glycogen debranching enzyme	1.02485	2.03474	0.000129783
AARA002587	4045.93	0.31506	1.24406	0.034171	0.132821	2.37206	0.0176895	Protein-tyrosine sulfotransferase	0.569343	1.48385	0.00629508
AARA001120	985.493	0.391935	1.31215	0.0342314	0.165288	2.37122	0.0177295	paired box protein	0.661673	1.58192	0.0129544
AARA001457	4797.32	0.432507	1.34958	0.0367887	0.184815	2.34021	0.0192728	NADH dehydrogenase (ubiquinone) 1 alpha subcomplex 2	1.5723	2.97379	1.85e-09
AARA000799	72.6458	0.864725	1.82099	0.0375752	0.370959	2.33105	0.0197506	NA	1.03444	2.04832	0.00781749
AARA007043	17686.4	0.415506	1.33377	0.0378017	0.178436	2.32859	0.0198806	protease m1 zinc metalloprotease	1.01016	2.01414	0.000151514
AARA001835	12352.1	0.325779	1.25334	0.0388238	0.140567	2.3176	0.0204709	mRNA binding protein	0.752665	1.6849	0.000101445
AARA010834	9143.09	0.315853	1.24475	0.0388879	0.136328	2.31686	0.0205113	MIF4G domain-containing protein	0.709351	1.63507	0.000505859
AARA008736	7148.68	0.394551	1.31453	0.0399738	0.171222	2.30432	0.0212044	collagen type IV alpha	1.18263	2.2699	9.16e-09
AARA008602	341.491	1.65827	3.15638	0.0407827	0.722326	2.29574	0.0216909	DE-cadherin	2.55671	5.88366	1.63e-06
AARA002634	30262.3	0.460353	1.37588	0.0412803	0.200981	2.29053	0.0219907	succinyl-CoA synthetase beta subunit	1.1783	2.26309	0.0002325
AARA003392	769.778	0.331066	1.25794	0.0438383	0.146237	2.26389	0.0235806	unspecified product	0.551486	1.46559	0.0266237
AARA006104	2872.94	0.262005	1.19914	0.0480298	0.11786	2.22302	0.0262148	Tetraspanin	0.783067	1.72079	9.96e-05
AARA016209	872.59	1.1811	2.2675	0.049255	0.534013	2.21175	0.0269839	unspecified product	1.92968	3.80972	0.014757

## Sheet: Commonly downregulated
GeneId	baseMean	log2FoldChange	fold_change	padj	lfcSE	stat	pvalue	Description	logFC Asendabo	FC Asendabo	FDR Asendabo
AARA016191	6235.43	-4.28394	0.0513342	1.95e-131	0.173106	-24.7474	3.31e-135	hexamerin	-1.98373	0.252836	4.27e-06
AARA008283	2284.49	-1.96848	0.255523	2.11e-38	0.147271	-13.3663	9.51e-41	unspecified product	-1.12318	0.45908	1.13e-06
AARA016390	3112.8	-1.76498	0.29423	1.39e-35	0.137271	-12.8576	7.79e-38	atrial natriuretic peptide receptor A	-0.431101	0.741696	0.0425039
AARA009158	9277.47	-1.37491	0.385577	1.57e-34	0.108585	-12.662	9.6e-37	ribonucleoside-diphosphate reductase subunit M2	-0.600368	0.659586	0.0169375
AARA010927	1715.62	-1.86455	0.274609	3.57e-33	0.150247	-12.4099	2.31e-35	unspecified product	-0.968879	0.510903	0.00199804
AARA009006	2274.43	-1.93678	0.261198	1.78e-29	0.16577	-11.6836	1.55e-31	SWI/SNF-related matrix-associated actin-dependent regulator of chromatin	-1.18863	0.43872	6.76e-05
AARA018276	118.206	-4.73216	0.0376251	1.42e-27	0.419032	-11.2931	1.42e-29	unspecified product	-2.57816	0.167455	0.0146375
AARA000660	5333.74	-1.43216	0.370576	7.44e-26	0.131054	-10.928	8.47e-28	Histone H2A	-1.0835	0.471883	2.06e-06
AARA003114	2172.62	-1.55173	0.3411	5.77e-25	0.144557	-10.7344	7.02e-27	unspecified product	-1.79204	0.288762	2.48e-14
AARA009589	517.709	-2.05971	0.239864	1.24e-24	0.193201	-10.661	1.55e-26	unspecified product	-0.875958	0.544892	0.000611948
AARA014350	111.228	-5.90942	0.0166375	2.58e-24	0.558018	-10.59	3.32e-26	NA	-5.30535	0.0252889	4.77e-21
AARA007712	656.157	-1.72916	0.301628	6.01e-23	0.16815	-10.2834	8.37e-25	unspecified product	-1.8	0.287175	1.1e-09
AARA011158	2154.09	-1.68125	0.311812	6.41e-22	0.167442	-10.0408	1.01e-23	unspecified product	-1.95799	0.257386	1.35e-21
AARA016858	1679.37	-1.74043	0.29928	6.56e-22	0.173382	-10.0381	1.04e-23	cellular retinaldehyde-binding protein	-2.67143	0.156971	4.59e-12
AARA007161	1683.17	-1.27922	0.412019	1.88e-20	0.131976	-9.69281	3.24e-22	epidermal retinal dehydrogenase	-0.604142	0.657862	0.0299824
AARA006490	1490.11	-1.28279	0.411	9.76e-20	0.134811	-9.51547	1.81e-21	cyclin-dependent kinase 2	-0.746462	0.596063	0.00130576
AARA016534	110906	-1.39083	0.381347	1.14e-19	0.146437	-9.49775	2.14e-21	CLIP-domain serine protease	-1.64564	0.319605	4.95e-19
AARA001597	186.294	-2.42834	0.185779	2.47e-19	0.258048	-9.41041	4.94e-21	NA	-1.64599	0.319527	0.00147403
AARA003413	94324.2	-1.06843	0.476839	4.08e-19	0.114192	-9.35638	8.25e-21	high mobility group protein B1	-0.561691	0.677508	0.028216
AARA004355	1078.91	-1.6617	0.316066	7.63e-19	0.178931	-9.28685	1.59e-20	protease m1 zinc metalloprotease	-0.83059	0.562299	0.00191537
AARA007424	2300.72	-1.23123	0.425954	8.13e-19	0.132679	-9.27975	1.7e-20	nanos	-0.554362	0.680958	0.0264573
AARA006048	1845.73	-1.15313	0.449649	1.45e-18	0.125153	-9.21373	3.15e-20	unspecified product	-0.487069	0.713473	0.0291972
AARA017447	24287.2	-1.09325	0.468706	1.11e-17	0.121655	-8.9864	2.55e-19	Aminopeptidase	-1.06563	0.477765	6.78e-07
AARA005167	1171.05	-1.13889	0.45411	1.4e-17	0.127151	-8.95693	3.34e-19	NA	-0.880173	0.543302	0.00064552
AARA003075	830.694	-1.4967	0.354363	1.83e-17	0.167678	-8.92603	4.42e-19	DUF4806 domain-containing protein	-0.62695	0.647544	0.00843514
AARA006246	11701.4	-1.67734	0.312659	2.1e-17	0.188243	-8.91047	5.08e-19	unspecified product	-0.892104	0.538828	0.0287963
AARA003564	15671.4	-1.40397	0.377888	2.11e-17	0.157584	-8.90933	5.13e-19	cyclin B	-0.72992	0.602937	0.000490117
AARA004786	7582.5	-0.986783	0.504602	1.33e-16	0.113514	-8.69302	3.53e-18	Importin-11	-0.757256	0.59162	0.000142473
AARA005501	2669.08	-1.22385	0.428137	1.49e-16	0.141008	-8.67934	3.98e-18	unspecified product	-0.684084	0.622401	0.00112991
AARA017294	7505.1	-1.17623	0.442507	1.85e-16	0.135922	-8.65367	4.99e-18	unspecified product	-1.13328	0.455879	2.75e-08
AARA001426	2288.45	-1.14917	0.450885	8.24e-16	0.135591	-8.47528	2.35e-17	xeroderma pigmentosum group C-complementing protein	-1.05217	0.482243	1.83e-06
AARA016011	857.105	-1.34471	0.393734	9.03e-16	0.158889	-8.46317	2.6e-17	mono-ADP-ribosyltransferase sirtuin 6	-0.900475	0.53571	0.00241217
AARA002704	220.72	-1.90508	0.267001	9.35e-16	0.225219	-8.4588	2.7e-17	unspecified product	-1.2596	0.417658	3.26e-05
AARA011797	1380.59	-1.18735	0.439109	1.48e-15	0.141304	-8.40278	4.36e-17	unspecified product	-0.638057	0.642578	0.0145241
AARA010954	34180	-1.76878	0.293457	1.93e-15	0.211356	-8.36871	5.83e-17	gambicin anti-microbial peptide	-2.93695	0.130584	3.2e-26
AARA002070	714.23	-1.2373	0.424167	2.49e-15	0.148443	-8.33518	7.74e-17	unspecified product	-2.00253	0.249563	2.04e-11
AARA001817	3242.09	-1.35587	0.390698	3.47e-15	0.163483	-8.29368	1.1e-16	unspecified product	-0.516143	0.699239	0.040429
AARA010840	2195.85	-1.76144	0.294953	5.35e-15	0.213744	-8.2409	1.71e-16	unspecified product	-1.68117	0.31183	3e-06
AARA010093	1040.48	-1.10856	0.463758	9.15e-15	0.135631	-8.17333	3e-16	oxygen-dependent protoporphyrinogen oxidase	-0.676003	0.625897	0.00658573
AARA005282	1471.3	-1.15983	0.447565	1.22e-14	0.142569	-8.13526	4.11e-16	unspecified product	-0.49761	0.708279	0.0454096
AARA006113	3165.62	-0.991569	0.502931	3.28e-14	0.123811	-8.00872	1.16e-15	DnaJ homolog subfamily C member 9	-0.834254	0.560873	0.000932106
AARA014666	431.122	-1.96519	0.256105	6.41e-14	0.248096	-7.9211	2.35e-15	NA	-2.45327	0.182596	4.14e-32
AARA005343	45995.5	-0.820309	0.566321	6.54e-14	0.103595	-7.91842	2.41e-15	nucleophosmin 3	-0.55456	0.680865	0.0157725
AARA014975	275.655	-1.79621	0.28793	6.86e-14	0.227026	-7.91192	2.53e-15	NA	-1.77817	0.291553	1.07e-10
AARA001200	3979.4	-1.12212	0.459419	1.62e-13	0.143924	-7.79661	6.36e-15	unspecified product	-0.80937	0.570631	0.00327955
AARA009370	5291.28	-0.93315	0.523713	2.16e-13	0.120281	-7.7581	8.62e-15	Fcf2 domain-containing protein	-0.670154	0.62844	0.0019026
AARA016108	989.905	-1.34322	0.39414	2.91e-13	0.174077	-7.71624	1.2e-14	DUF4806 domain-containing protein	-0.645385	0.639322	0.0116095
AARA001980	1982.43	-0.943603	0.519933	7.32e-13	0.12428	-7.59258	3.14e-14	unspecified product	-0.580145	0.668897	0.0139162
AARA003472	1062.66	-1.22068	0.429081	9.36e-13	0.161505	-7.55812	4.09e-14	unspecified product	-0.874399	0.545481	0.0439083
AARA008319	22737.1	-1.69993	0.307801	9.68e-13	0.225059	-7.55327	4.24e-14	unspecified product	-0.987437	0.504373	1.16e-05
AARA006683	1077.81	-1.12654	0.458012	1.5e-12	0.150346	-7.49302	6.73e-14	RNA-binding protein 7	-0.527771	0.693626	0.0215346
AARA003145	1182.61	-0.990112	0.503439	2.08e-12	0.132964	-7.44648	9.59e-14	unspecified product	-0.541346	0.687129	0.0221186
AARA003798	5901.91	-1.14679	0.451628	4.42e-12	0.156258	-7.33911	2.15e-13	dual oxidase: peroxidase and NADPH-oxidase domains	-0.610625	0.654913	0.00302631
AARA018411	506.218	-1.15643	0.448621	9.53e-12	0.159995	-7.22791	4.9e-13	phosphatidylinositol glycan, class X	-1.22597	0.42751	0.0112515
AARA015982	2806.24	-0.929222	0.525142	1.38e-11	0.129523	-7.17419	7.27e-13	CDC42 small effector protein-like protein	-0.727536	0.603935	0.000444963
AARA008584	42561.5	-1.6643	0.315497	1.83e-11	0.233361	-7.13188	9.9e-13	serine-type endopeptidase	-0.742969	0.597508	0.0326625
AARA015903	7377.41	-1.02778	0.490464	2e-11	0.144376	-7.11877	1.09e-12	unspecified product	-1.84039	0.279246	1.33e-18
AARA006073	1290.27	-0.954344	0.516076	2.58e-11	0.13476	-7.08183	1.42e-12	metallophosphoesterase domain-containing protein 1	-0.649781	0.637377	0.0343711
AARA007919	3759.75	-1.04171	0.485751	2.8e-11	0.14735	-7.06962	1.55e-12	Alkaline phosphatase	-2.1134	0.231102	1.1e-25
AARA008023	1126.7	-1.06739	0.477182	3.17e-11	0.151389	-7.05062	1.78e-12	unspecified product	-0.616532	0.652237	0.0156701
AARA017907	1904.6	-1.05201	0.482297	5.14e-11	0.150778	-6.97717	3.01e-12	rhomboid-related protein 1/2/3	-0.570934	0.673181	0.0125964
AARA004521	6866.58	-0.901076	0.535487	5.45e-11	0.12931	-6.96833	3.21e-12	unspecified product	-0.503765	0.705264	0.0188459
AARA000554	586.185	-1.28194	0.411243	6.12e-11	0.184435	-6.95063	3.64e-12	unspecified product	-0.867973	0.547916	0.00817897
AARA009126	1862.96	-1.8118	0.284836	6.22e-11	0.26077	-6.94787	3.71e-12	unspecified product	-0.825176	0.564413	0.0071887
AARA009052	53404	-0.89067	0.539363	8.29e-11	0.128998	-6.90451	5.04e-12	unspecified product	-1.04473	0.484737	7.57e-08
AARA018418	557.397	-1.1786	0.441779	8.35e-11	0.17073	-6.90332	5.08e-12	unspecified product	-1.4662	0.361936	8.05e-09
AARA001429	1218.02	-1.09924	0.466762	9.55e-11	0.159693	-6.88345	5.84e-12	xeroderma pigmentosum group C-complementing protein	-0.671518	0.627846	0.00977287
AARA008672	631.301	-1.09339	0.468659	1.03e-10	0.159104	-6.87219	6.32e-12	unspecified product	-0.791562	0.577718	0.00044726
AARA009393	516.996	-1.34175	0.394541	1.04e-10	0.195297	-6.87033	6.41e-12	unspecified product	-0.69122	0.61933	0.0357702
AARA006119	1893.4	-1.11455	0.461835	1.11e-10	0.162463	-6.86032	6.87e-12	unspecified product	-0.729355	0.603173	0.000234884
AARA007181	387.641	-2.03103	0.244681	1.31e-10	0.297193	-6.83402	8.26e-12	unspecified product	-1.55081	0.341319	6.37e-11
AARA016375	2461.38	-1.05681	0.480695	2.02e-10	0.156208	-6.76536	1.33e-11	unspecified product	-0.544674	0.685546	0.00778585
AARA009536	3534.81	-0.969308	0.510751	2.67e-10	0.144217	-6.72119	1.8e-11	protein cornichon homolog	-0.5594	0.678584	0.00978074
AARA016972	228.329	-1.60349	0.32908	2.67e-10	0.238552	-6.72178	1.8e-11	juvenile hormone-inducible protein	-2.85996	0.137742	8.03e-25
AARA003531	848.097	-0.977645	0.507808	3.66e-10	0.146521	-6.6724	2.52e-11	unspecified product	-0.513875	0.700339	0.0381412
AARA003622	618.179	-1.42235	0.373103	4.03e-10	0.213673	-6.65669	2.8e-11	Histone H3	-1.01667	0.494255	0.0352398
AARA017080	2745.46	-1.15099	0.450317	8.95e-10	0.176266	-6.52985	6.58e-11	peptide-methionine (S)-S-oxide reductase	-2.23841	0.211919	2.04e-13
AARA010058	1688.82	-1.03024	0.489627	9e-10	0.157806	-6.52856	6.64e-11	ESF2/ABP1 family protein	-0.732289	0.601948	0.00750787
AARA005229	2021.14	-0.884981	0.541495	9.03e-10	0.135571	-6.52778	6.68e-11	predicted G-protein coupled receptor GPCR	-0.571205	0.673055	0.00915711
AARA003126	1132.06	-0.926906	0.525985	1.1e-09	0.142698	-6.49558	8.27e-11	unspecified product	-0.744129	0.597028	0.0120001
AARA005276	3505.07	-1.06789	0.477015	1.34e-09	0.165275	-6.46131	1.04e-10	DNA mismatch repair protein MSH2	-0.473049	0.72044	0.0476064
AARA000151	320.176	-2.17498	0.221445	1.91e-09	0.339639	-6.4038	1.52e-10	unspecified product	-3.1052	0.116209	7.75e-12
AARA010892	702.547	-1.01722	0.494067	1.93e-09	0.158886	-6.40221	1.53e-10	Maf-like protein yceF 1	-1.01119	0.496135	0.00197981
AARA014045	3000.75	-1.32325	0.399633	1.95e-09	0.206763	-6.39987	1.56e-10	unspecified product	-1.19597	0.436494	6.18e-09
AARA011985	1183.63	-0.889924	0.539643	2.33e-09	0.139661	-6.37203	1.87e-10	unspecified product	-0.706376	0.612858	0.00223527
AARA002706	208.958	-1.73943	0.299487	2.48e-09	0.273452	-6.36103	2e-10	unspecified product	-0.720206	0.607011	0.0254266
AARA011206	1236.39	-1.09111	0.469399	2.65e-09	0.171811	-6.35065	2.14e-10	NA	-1.16898	0.444735	8.24e-05
AARA007845	12693	-0.743705	0.597204	2.82e-09	0.117312	-6.33954	2.3e-10	unspecified product	-0.634154	0.644319	0.00455675
AARA018469	745.915	-0.893067	0.538468	3.92e-09	0.142094	-6.28505	3.28e-10	ATP-binding cassette transporter (ABC transporter) family C member 2	-0.545225	0.685285	0.0323129
AARA003991	2940.11	-0.813146	0.569139	5.15e-09	0.130307	-6.24026	4.37e-10	serine/threonine-protein kinase Chk2	-0.772564	0.585376	0.00037745
AARA005514	1273.71	-0.872238	0.546299	5.74e-09	0.140194	-6.22163	4.92e-10	unspecified product	-0.646825	0.638684	0.00630818
AARA017112	20781.1	-0.772307	0.585481	6.15e-09	0.124367	-6.20992	5.3e-10	angiotensin-converting enzyme 9	-0.444535	0.734821	0.0266637
AARA001713	1196.23	-1.38991	0.381588	6.29e-09	0.223969	-6.20584	5.44e-10	Mediator of RNA polymerase II transcription subunit 29	-0.733407	0.601482	0.00401939
AARA017518	459.234	-1.13252	0.456119	6.96e-09	0.183	-6.18862	6.07e-10	NA	-0.807084	0.571536	0.00497119
AARA014339	2326.83	-0.954207	0.516125	8.77e-09	0.155179	-6.14906	7.79e-10	NA	-0.846575	0.556103	0.000230173
AARA008011	12891.8	-0.630033	0.646162	9.24e-09	0.102623	-6.13932	8.29e-10	YrdC domain-containing protein, mitochondrial	-0.569842	0.673691	0.00383841
AARA006495	14560.2	-0.829589	0.56269	1.12e-08	0.135867	-6.10588	1.02e-09	nuclear pore complex protein Nup160	-0.462396	0.72578	0.0365473
AARA007709	1747.55	-0.922018	0.52777	1.43e-08	0.152065	-6.0633	1.33e-09	DNA replication licensing factor MCM7	-0.911321	0.531698	5.11e-05
AARA006714	2460	-0.68024	0.624061	1.54e-08	0.112408	-6.05152	1.43e-09	pyridoxamine 5'-phosphate oxidase	-0.763881	0.58891	0.00110926
AARA001649	14832	-0.762132	0.589624	1.58e-08	0.126039	-6.04679	1.48e-09	unspecified product	-1.35134	0.391929	6.36e-10
AARA005894	2339.5	-0.917548	0.529408	1.6e-08	0.151818	-6.04372	1.51e-09	Elongator complex protein 4	-0.58197	0.668051	0.00469468
AARA003203	3297.72	-1.07401	0.474998	1.74e-08	0.178124	-6.02957	1.64e-09	ubiquitin-conjugating enzyme E2 I	-0.673005	0.627199	0.0281178
AARA006650	847.239	-1.14642	0.451746	2.08e-08	0.191119	-5.99844	1.99e-09	LRR-repeat protein 1	-0.746821	0.595915	0.021357
AARA007591	1330.15	-0.809421	0.570611	2.1e-08	0.134977	-5.99671	2.01e-09	39S ribosomal protein L36, mitochondrial	-0.786369	0.579802	0.013264
AARA001484	904.447	-1.09999	0.46652	2.14e-08	0.183575	-5.99205	2.07e-09	phosphatidylinositol glycan, class H	-1.11811	0.460697	0.000154968
AARA005170	1346.66	-0.761113	0.590041	2.75e-08	0.127965	-5.94783	2.72e-09	unspecified product	-0.627592	0.647256	0.00181454
AARA010759	1579.45	-1.06395	0.47832	2.78e-08	0.178928	-5.94627	2.74e-09	E3 ubiquitin-protein ligase ZNRF1/2	-0.492631	0.710728	0.0384112
AARA003383	18103.5	-0.821594	0.565816	3.41e-08	0.139033	-5.90936	3.43e-09	sodium-independent sulfate anion transporter	-0.562347	0.677199	0.0152352
AARA000555	111.699	-2.69682	0.154233	4e-08	0.458668	-5.87967	4.11e-09	unspecified product	-1.61215	0.32711	3.46e-05
AARA004258	429.089	-1.24178	0.422851	6.62e-08	0.214595	-5.78661	7.18e-09	unspecified product	-1.01415	0.49512	0.0179678
AARA003078	419.048	-1.21477	0.430843	7.79e-08	0.21104	-5.7561	8.61e-09	unspecified product	-0.924061	0.527023	0.00317606
AARA011358	1111.86	-0.809442	0.570603	8.4e-08	0.140981	-5.74151	9.38e-09	pH-sensitive chloride channel 2	-0.697535	0.616625	0.00387787
AARA000279	3264.36	-0.961626	0.513478	9.03e-08	0.167882	-5.72799	1.02e-08	unspecified product	-0.543532	0.686089	0.0173617
AARA018447	669.992	-1.08696	0.470754	9.05e-08	0.189774	-5.72763	1.02e-08	unspecified product	-0.652621	0.636124	0.0087607
AARA007629	2606.68	-0.764896	0.588496	9.95e-08	0.13397	-5.70948	1.13e-08	importin beta-2	-0.55691	0.679757	0.00601456
AARA006046	4107.6	-0.728162	0.603673	1.04e-07	0.127704	-5.70197	1.18e-08	unspecified product	-0.454591	0.729717	0.0266772
AARA004250	2238.19	-0.664932	0.630718	1.14e-07	0.116998	-5.6833	1.32e-08	Ribokinase	-0.562978	0.676903	0.0470886
AARA006796	1016.73	-0.806476	0.571777	1.19e-07	0.142061	-5.67696	1.37e-08	U4/U6 small nuclear ribonucleoprotein Prp4	-0.611844	0.65436	0.0385706
AARA005328	1096.99	-0.79185	0.577603	1.33e-07	0.140025	-5.65505	1.56e-08	aldose 1-epimerase	-0.794762	0.576438	0.00308941
AARA011400	5477.42	-0.703808	0.61395	1.46e-07	0.124808	-5.63912	1.71e-08	Tetraspanin	-1.07074	0.476075	1.77e-05
AARA011356	812.909	-1.13072	0.456687	1.48e-07	0.200637	-5.63566	1.74e-08	unspecified product	-0.928839	0.525281	0.00013476
AARA018303	787.168	-0.957265	0.515032	1.6e-07	0.170303	-5.62095	1.9e-08	unspecified product	-0.554692	0.680802	0.0187195
AARA003245	1299.66	-0.740837	0.598392	1.74e-07	0.132181	-5.60472	2.09e-08	endoplasmic reticulum-Golgi intermediate compartment protein 3	-0.624816	0.648502	0.00687629
AARA003584	4215.53	-0.713612	0.609792	1.84e-07	0.127564	-5.59417	2.22e-08	multiprotein bridging factor 1	-0.559563	0.678508	0.0129343
AARA009541	3095.83	-0.653994	0.635518	1.87e-07	0.116976	-5.59084	2.26e-08	unspecified product	-0.495909	0.709115	0.0377246
AARA005793	1535.99	-0.709433	0.611561	1.93e-07	0.12702	-5.5852	2.33e-08	zinc finger protein 706	-0.544207	0.685768	0.0306316
AARA011605	907.534	-1.0914	0.469305	1.94e-07	0.195453	-5.58396	2.35e-08	unspecified product	-0.708238	0.612067	0.0146343
AARA016157	459.318	-1.01001	0.496543	2.26e-07	0.181834	-5.55456	2.78e-08	purine nucleoside phosphorylase I, inosine and guanosine-specific family protein	-1.43445	0.369989	0.000333603
AARA009646	1540.43	-0.890867	0.53929	2.4e-07	0.160725	-5.5428	2.98e-08	unspecified product	-0.487578	0.713222	0.0333519
AARA003889	1900.77	-0.724555	0.605184	2.42e-07	0.130755	-5.54133	3e-08	unspecified product	-0.659375	0.633152	0.00805096
AARA011163	1790.41	-0.732464	0.601875	2.48e-07	0.132284	-5.53705	3.08e-08	39S ribosomal protein L24, mitochondrial	-0.564436	0.67622	0.0066363
AARA007680	3566.05	-1.10305	0.465532	2.7e-07	0.199805	-5.52063	3.38e-08	unspecified product	-0.643224	0.640281	0.0228633
AARA017592	516.987	-0.934224	0.523324	2.75e-07	0.169332	-5.51712	3.45e-08	Putative frizzled 4-like receptor	-0.445231	0.734467	0.0449925
AARA015726	1238.35	-0.744055	0.597059	2.95e-07	0.135175	-5.50438	3.7e-08	unspecified product	-0.842079	0.557839	0.000394737
AARA003983	7015.71	-0.848471	0.555373	3.67e-07	0.155331	-5.46235	4.7e-08	karyopherin (Importin) alpha 6	-0.711994	0.610476	0.00714942
AARA010991	76.7828	-2.39615	0.189971	3.67e-07	0.438675	-5.46224	4.7e-08	ANK_REP_REGION domain-containing protein	-2.60101	0.164823	2.74e-06
AARA004492	9665.84	-0.732835	0.60172	3.83e-07	0.134362	-5.45416	4.92e-08	acid phosphatase	-0.986765	0.504608	1.16e-05
AARA018154	347.428	-1.0281	0.490354	4.17e-07	0.18911	-5.43655	5.43e-08	unspecified product	-0.92392	0.527075	0.000111453
AARA003007	15127.8	-0.586997	0.665727	4.22e-07	0.108014	-5.43446	5.5e-08	unspecified product	-0.857378	0.551955	1.73e-06
AARA016034	324.253	-1.16917	0.444677	4.3e-07	0.215286	-5.43078	5.61e-08	unspecified product	-1.31471	0.402008	6.49e-05
AARA014624	1032.67	-0.877445	0.54433	4.32e-07	0.161596	-5.42985	5.64e-08	unspecified product	-0.484328	0.71483	0.0239745
AARA011524	978.453	-0.782545	0.58134	4.69e-07	0.144559	-5.41332	6.19e-08	unspecified product	-0.715939	0.608809	0.00302631
AARA018238	388.544	-1.66391	0.315583	4.95e-07	0.307936	-5.40342	6.54e-08	amiloride-sensitive sodium channel, other	-1.14473	0.452275	0.0397335
AARA007696	834.216	-0.738114	0.599523	5.19e-07	0.136846	-5.39374	6.9e-08	unspecified product	-0.8734	0.545859	0.00158639
AARA008616	30144.3	-0.543233	0.686232	5.51e-07	0.100948	-5.38132	7.39e-08	ATP-dependent RNA helicase UAP56/SUB2	-0.657971	0.633769	0.00156063
AARA008198	2796.36	-0.748205	0.595344	5.8e-07	0.139307	-5.3709	7.83e-08	Ras-related GTP-binding protein C/D	-0.645316	0.639353	0.00197981
AARA001807	2943.64	-0.836891	0.559849	6.04e-07	0.156045	-5.36315	8.18e-08	unspecified product	-1.23294	0.425451	5.53e-05
AARA009383	11263.6	-0.664817	0.630769	6.13e-07	0.124025	-5.36035	8.31e-08	aquaporin	-0.48852	0.712756	0.0451309
AARA001421	2135.36	-0.627642	0.647233	7.15e-07	0.11777	-5.32939	9.85e-08	tetratricopeptide repeat domain 1 variant	-0.882827	0.542304	1.37e-05
AARA004833	7445.28	-0.606619	0.656734	7.41e-07	0.11399	-5.32169	1.03e-07	unspecified product	-0.610712	0.654873	0.0296187
AARA009770	4179.52	-0.85651	0.552287	7.63e-07	0.16113	-5.31564	1.06e-07	heme peroxidase 7	-1.10914	0.463571	5.06e-07
AARA001736	854.024	-0.834913	0.560617	8.1e-07	0.157432	-5.30334	1.14e-07	unspecified product	-0.69924	0.615897	0.0206623
AARA010903	193.525	-1.42666	0.37199	8.14e-07	0.26906	-5.30239	1.14e-07	YqaJ domain-containing protein	-0.909369	0.532418	0.0372372
AARA001680	6547.08	-0.569606	0.673801	8.59e-07	0.107654	-5.2911	1.22e-07	chitin synthase	-0.879513	0.543551	4.71e-06
AARA001276	1265.92	-0.910007	0.532183	8.69e-07	0.172079	-5.28831	1.23e-07	glutaredoxin	-1.15951	0.447664	0.00197981
AARA007200	2814.81	-0.745036	0.596653	9.2e-07	0.141187	-5.27695	1.31e-07	phosphatidylinositol 3-kinase	-0.430137	0.742191	0.0465617
AARA017730	7237.98	-0.616679	0.65217	9.39e-07	0.116961	-5.27251	1.35e-07	glucose-repressible alcohol dehydrogenase transcriptional effector homolog	-0.425134	0.74477	0.0369933
AARA008014	5514.93	-0.827203	0.563621	1.02e-06	0.157358	-5.25682	1.47e-07	unspecified product	-1.258	0.418124	6.29e-05
AARA016816	5016.79	-0.561656	0.677524	1.12e-06	0.107238	-5.23746	1.63e-07	unspecified product	-0.715475	0.609005	0.000230173
AARA016676	823.971	-0.918706	0.528983	1.17e-06	0.17568	-5.22943	1.7e-07	ethanolaminephosphotransferase	-0.563474	0.676671	0.038068
AARA001487	4102.63	-0.608621	0.655823	1.39e-06	0.117194	-5.19328	2.07e-07	aldose reductase	-1.06829	0.476885	2.2e-07
AARA008983	651.895	-0.966199	0.511853	1.48e-06	0.186522	-5.18008	2.22e-07	unspecified product	-0.911281	0.531713	0.000202576
AARA001852	1499.46	-0.74197	0.597922	1.5e-06	0.143296	-5.17787	2.24e-07	DNA polymerase eta	-1.10902	0.463609	9.42e-08
AARA011233	304.622	-0.977511	0.507855	1.59e-06	0.189231	-5.1657	2.4e-07	RING-type domain-containing protein	-1.25011	0.420417	0.00348757
AARA011271	505.738	-1.21855	0.429716	1.81e-06	0.237131	-5.1387	2.77e-07	U5 snRNP protein, DIM1 family	-0.660078	0.632844	0.0374963
AARA008695	20385.5	-0.570358	0.67345	2.06e-06	0.111578	-5.11176	3.19e-07	unspecified product	-0.560684	0.677981	0.00714328
AARA009865	332.061	-1.09834	0.467053	2.24e-06	0.215626	-5.09373	3.51e-07	unspecified product	-0.705059	0.613418	0.0283037
AARA008984	982.93	-0.794809	0.57642	2.28e-06	0.156152	-5.08997	3.58e-07	SF4 helicase domain-containing protein	-0.589634	0.664511	0.0207606
AARA001344	1399.08	-0.649033	0.637707	2.51e-06	0.128049	-5.06865	4.01e-07	integrator complex subunit 10	-0.669703	0.628636	0.0109116
AARA004279	663.72	-0.860115	0.550909	2.52e-06	0.169715	-5.06799	4.02e-07	unspecified product	-0.958287	0.514668	0.0009522
AARA011940	1981.3	-0.676552	0.625659	2.62e-06	0.133711	-5.0598	4.2e-07	transducin (beta)-like 1	-0.507259	0.703558	0.0470536
AARA002100	1401.49	-0.723858	0.605476	2.74e-06	0.14334	-5.04996	4.42e-07	ribosomal RNA-processing protein 7	-0.467754	0.72309	0.0322874
AARA009843	1541.77	-1.32863	0.398146	2.76e-06	0.263169	-5.04859	4.45e-07	unspecified product	-1.0983	0.467068	1.63e-07
AARA016038	1314.87	-0.782626	0.581308	3.2e-06	0.155982	-5.01742	5.24e-07	unspecified product	-0.553738	0.681253	0.0215955
AARA002537	22667.6	-0.602625	0.658555	3.21e-06	0.120114	-5.01711	5.25e-07	Small ubiquitin-related modifier	-0.561337	0.677674	0.00401111
AARA010154	833.439	-0.887515	0.540544	3.33e-06	0.177193	-5.00875	5.48e-07	unspecified product	-0.680625	0.623895	0.0332822
AARA002237	1726.54	-0.748944	0.595039	3.48e-06	0.149792	-4.99988	5.74e-07	WD repeat, sterile alpha motif and U-box domain containing 1	-0.735358	0.600669	0.00102278
AARA001493	2146.57	-0.778426	0.583002	3.51e-06	0.155745	-4.99808	5.79e-07	3-hydroxyacyl-CoA dehydrogenase / 3-hydroxy-2-methylbutyryl-CoA dehydrogenase	-0.79031	0.57822	0.00839299
AARA009505	522.282	-1.10084	0.466244	3.55e-06	0.22038	-4.99519	5.88e-07	NA	-1.69343	0.309191	1.85e-05
AARA005684	8083.91	-0.824851	0.564541	4.12e-06	0.166173	-4.96381	6.91e-07	unspecified product	-1.02301	0.492089	3.68e-06
AARA001659	3243.8	-1.1358	0.455083	4.55e-06	0.229833	-4.94185	7.74e-07	Female reproductive tract protease GLEANR_896	-1.37518	0.385506	0.00111071
AARA005631	3867.11	-0.819768	0.566533	5.33e-06	0.167	-4.90879	9.16e-07	unspecified product	-0.718129	0.607885	0.00101437
AARA009283	4763.87	-0.639627	0.641879	5.54e-06	0.130538	-4.89993	9.59e-07	heat shock protein 90kDa beta	-0.65907	0.633286	0.0139741
AARA005571	1121.11	-0.7265	0.604369	5.62e-06	0.148362	-4.8968	9.74e-07	GINS complex subunit 3	-0.77545	0.584207	0.00101964
AARA005052	1302.03	-0.758283	0.5912	5.72e-06	0.154997	-4.89224	9.97e-07	phosphatidylinositol glycan, class U	-0.503389	0.705447	0.0373854
AARA003756	758.974	-1.08338	0.471921	5.74e-06	0.221482	-4.89152	1e-06	DNA replication complex GINS protein pSF2	-0.638198	0.642515	0.0255719
AARA003292	770.121	-1.10784	0.463989	5.86e-06	0.226695	-4.88689	1.02e-06	membrane-bound transcription factor site-1 protease	-1.7859	0.289994	2.19e-12
AARA005162	2720.32	-0.728874	0.603375	6.37e-06	0.149708	-4.86865	1.12e-06	HTH OST-type domain-containing protein	-0.708798	0.61183	0.00102215
AARA000544	2963.73	-0.694106	0.618092	6.74e-06	0.142941	-4.85591	1.2e-06	ADP-ribosylation factor-like protein 1	-0.634767	0.644045	0.00557828
AARA010859	13147.4	-0.706705	0.612718	6.92e-06	0.145719	-4.84977	1.24e-06	unspecified product	-0.663875	0.631181	0.0133183
AARA000522	362.577	-1.02435	0.491632	6.94e-06	0.211252	-4.84894	1.24e-06	unspecified product	-1.16332	0.446484	0.0217796
AARA003468	118.125	-1.37999	0.384222	7.67e-06	0.285931	-4.8263	1.39e-06	peptide-methionine (S)-S-oxide reductase	-3.12534	0.114599	6.46e-17
AARA009284	22549	-0.654723	0.635197	7.99e-06	0.135909	-4.81737	1.45e-06	heat shock protein 90kDa beta	-0.55944	0.678566	0.0029559
AARA003284	1409.82	-0.645933	0.63908	8.13e-06	0.134189	-4.8136	1.48e-06	DNA mismatch repair protein MLH1	-1.22165	0.428792	1.03e-08
AARA011079	815.909	-0.785017	0.580345	8.18e-06	0.163131	-4.81219	1.49e-06	PCI domain-containing protein 2	-0.866121	0.54862	0.00161503
AARA001445	2331.82	-0.698467	0.616227	9e-06	0.145793	-4.79081	1.66e-06	dynein light chain roadblock-type	-1.10096	0.466208	0.00012089
AARA017254	1721.9	-0.731776	0.602162	9.44e-06	0.153093	-4.77994	1.75e-06	RhoA activator C11orf59 homolog	-0.886491	0.540928	0.0145235
AARA015834	535.885	-0.805001	0.572362	9.77e-06	0.168665	-4.77279	1.82e-06	7SK snRNA methylphosphate capping enzyme	-1.2695	0.414804	1.2e-05
AARA008634	4117.89	-0.749529	0.594798	1.1e-05	0.157919	-4.74629	2.07e-06	unspecified product	-0.454656	0.729684	0.0254266
AARA016255	437.176	-0.982414	0.506132	1.18e-05	0.207668	-4.73069	2.24e-06	unspecified product	-0.64979	0.637373	0.0230503
AARA003833	3241.29	-0.635222	0.643842	1.26e-05	0.134748	-4.71415	2.43e-06	DnaJ homolog subfamily A member 5	-0.547776	0.684074	0.00743857
AARA003767	1060.62	-0.836562	0.559976	1.29e-05	0.177646	-4.70916	2.49e-06	PI-PLC X domain-containing protein 3	-0.565442	0.675748	0.00962545
AARA001423	2086.47	-0.650655	0.636991	1.49e-05	0.139124	-4.6768	2.91e-06	unspecified product	-1.23072	0.426104	1.26e-10
AARA017664	2403.42	-0.898701	0.536369	1.52e-05	0.192328	-4.67276	2.97e-06	sodium-coupled monocarboxylate transporter 2	-0.596369	0.661416	0.0153863
AARA008845	1522.28	-0.595097	0.662	1.97e-05	0.128998	-4.61321	3.96e-06	sodium-dependent nutrient amino acid transporter 5	-0.598892	0.660261	0.020855
AARA001855	1756.85	-0.751409	0.594023	2.04e-05	0.163164	-4.60524	4.12e-06	tRNA (guanine-N(7)-)-methyltransferase subunit wuho	-0.514414	0.700077	0.0186897
AARA018318	952.086	-0.894976	0.537756	2.24e-05	0.19524	-4.58397	4.56e-06	unspecified product	-0.750955	0.59421	0.00468485
AARA017269	1546.62	-2.7444	0.149229	2.37e-05	0.600404	-4.57092	4.86e-06	unspecified product	-2.09176	0.234594	0.00136857
AARA003108	1113.88	-0.64991	0.63732	2.41e-05	0.142293	-4.5674	4.94e-06	zinc finger CCHC domain-containing protein 8	-0.581506	0.668266	0.0108358
AARA018093	2276.43	-0.711119	0.610846	2.56e-05	0.156189	-4.55295	5.29e-06	unspecified product	-0.498458	0.707863	0.0204288
AARA008158	1789.42	-0.600242	0.659643	2.7e-05	0.132193	-4.54065	5.61e-06	unspecified product	-0.478288	0.717829	0.0276916
AARA011143	678.636	-0.735131	0.600763	2.75e-05	0.16207	-4.53587	5.74e-06	retinol dehydrogenase 13 (all-trans/9-cis)	-0.999683	0.50011	0.00168631
AARA003054	3271.76	-0.707207	0.612505	2.77e-05	0.155961	-4.53452	5.77e-06	tripartite motif-containing protein 71	-0.637956	0.642623	0.00411995
AARA011189	1940.32	-0.556828	0.679795	3.25e-05	0.123835	-4.49653	6.91e-06	Mannose-P-dolichol utilization defect 1 protein homolog	-0.601493	0.659072	0.0279512
AARA007129	9705.44	-0.58726	0.665606	3.27e-05	0.130651	-4.49488	6.96e-06	SPRY domain-containing SOCS box protein 1	-0.504079	0.705111	0.0141575
AARA000311	676.916	-0.713725	0.609744	3.28e-05	0.158808	-4.49426	6.98e-06	phosphatidylinositol glycan, class W	-0.956559	0.515284	0.0156374
AARA017279	6838.23	-0.60616	0.656943	3.37e-05	0.135072	-4.48769	7.2e-06	NA	-0.558947	0.678798	0.00603243
AARA008164	1370.02	-0.600473	0.659538	3.52e-05	0.134105	-4.47763	7.55e-06	unspecified product	-0.531441	0.691864	0.0326444
AARA016878	165.235	-1.20833	0.432769	3.7e-05	0.270552	-4.46618	7.96e-06	unspecified product	-1.70052	0.307675	0.00133966
AARA001696	2773.49	-0.644819	0.639573	3.84e-05	0.144668	-4.45723	8.3e-06	ATP-dependent RNA helicase DDX55/SPB4	-0.664193	0.631042	0.0116246
AARA000122	107.445	-2.09547	0.233992	3.91e-05	0.470572	-4.45303	8.47e-06	ANK_REP_REGION domain-containing protein	-1.17501	0.44288	0.0370951
AARA009466	661.491	-0.789983	0.578351	3.93e-05	0.177457	-4.45167	8.52e-06	unspecified product	-0.958102	0.514734	0.00260601
AARA001519	20759.5	-0.544486	0.685636	4.73e-05	0.123563	-4.40653	1.05e-05	unspecified product	-0.501239	0.7065	0.0232618
AARA005971	24206.8	-0.753087	0.593333	4.97e-05	0.171364	-4.39465	1.11e-05	unspecified product	-1.13462	0.455455	7.05e-05
AARA000874	1974.12	-0.508702	0.702855	5.28e-05	0.116151	-4.37964	1.19e-05	RNA-binding protein 8A	-0.65195	0.63642	0.00482806
AARA000571	1055.87	-0.633702	0.64452	5.35e-05	0.144805	-4.37625	1.21e-05	C2H2-type domain-containing protein	-2.40079	0.189361	3.1e-24
AARA008653	1602.69	-0.685068	0.621976	6.14e-05	0.157717	-4.34365	1.4e-05	solute carrier family 29 (equilibrative nucleoside transporter), member 1/2/3	-0.635672	0.643641	0.0031037
AARA005086	1496.34	-0.589194	0.664714	6.21e-05	0.135744	-4.34049	1.42e-05	RING finger protein 121	-0.593332	0.66281	0.0225732
AARA017990	6809.82	-0.871825	0.546455	6.44e-05	0.201274	-4.33153	1.48e-05	unspecified product	-0.621694	0.649907	0.00617982
AARA002980	785.672	-0.694542	0.617906	6.71e-05	0.160723	-4.32136	1.55e-05	unspecified product	-0.523256	0.6958	0.0234099
AARA009097	593.933	-0.764396	0.5887	6.77e-05	0.176986	-4.31897	1.57e-05	unspecified product	-0.777548	0.583357	0.0290616
AARA010362	118328	-0.781408	0.581799	6.79e-05	0.180971	-4.31786	1.58e-05	Cecropin-B	-1.60106	0.329634	4.17e-14
AARA015688	1230.25	-0.738191	0.59949	7.82e-05	0.17237	-4.28261	1.85e-05	aquaporin	-1.86206	0.275083	1.43e-05
AARA003894	2497.67	-0.523777	0.695548	8.09e-05	0.122536	-4.27448	1.92e-05	heat shock factor-binding protein 1	-0.473182	0.720374	0.0377246
AARA000546	2223.03	-0.552133	0.682011	8.32e-05	0.129383	-4.26744	1.98e-05	Patsas	-0.493253	0.710421	0.0264573
AARA005810	1518.88	-0.596701	0.661264	8.89e-05	0.140361	-4.25117	2.13e-05	pre-rRNA-processing protein TSR4	-0.678319	0.624893	0.00246263
AARA015884	3609.49	-0.63733	0.642902	8.97e-05	0.149997	-4.24894	2.15e-05	Histone H3	-1.18612	0.439482	5.31e-06
AARA011210	1959.67	-0.719378	0.607359	0.000106658	0.171034	-4.20605	2.6e-05	DNA polymerase delta subunit 3	-1.07965	0.473143	4.29e-07
AARA010020	1232.42	-0.826886	0.563745	0.0001128	0.197255	-4.19197	2.77e-05	unspecified product	-0.695065	0.617682	0.0480274
AARA000841	190.547	-1.10267	0.465655	0.000122101	0.264282	-4.17232	3.02e-05	unspecified product	-0.685458	0.621809	0.0358347
AARA005114	1250.17	-0.58881	0.664891	0.000127614	0.14152	-4.1606	3.17e-05	Dynactin 5 (p25)	-0.656686	0.634334	0.0175842
AARA005510	549.836	-0.64256	0.640575	0.000128783	0.154525	-4.15829	3.21e-05	Protein anon-73B1	-0.638867	0.642217	0.0487866
AARA000180	1153.14	-0.530003	0.692553	0.00012958	0.12751	-4.15656	3.23e-05	cyclin-dependent kinase 2	-0.619565	0.650867	0.0162096
AARA011289	1578.84	-0.551253	0.682427	0.000143401	0.13344	-4.13108	3.61e-05	Protein pelota homolog	-0.895642	0.537508	4.46e-06
AARA016470	32496.4	-0.567708	0.674688	0.000146154	0.137593	-4.12601	3.69e-05	protease m1 zinc metalloprotease	-0.533399	0.690925	0.0354113
AARA018320	554.585	-0.706173	0.612944	0.000150444	0.171457	-4.11865	3.81e-05	unspecified product	-0.635611	0.643668	0.0333773
AARA004937	1397.6	-0.516791	0.698924	0.000154488	0.125686	-4.11176	3.93e-05	unspecified product	-0.645222	0.639394	0.00280362
AARA017946	380.032	-0.765284	0.588338	0.000163433	0.186754	-4.09782	4.17e-05	unspecified product	-0.867543	0.548079	0.00225209
AARA016008	1678.76	-0.543032	0.686327	0.000167368	0.132713	-4.09177	4.28e-05	Brain protein 16	-0.558047	0.679221	0.0466009
AARA011471	772.326	-0.704235	0.613768	0.000170021	0.172286	-4.08758	4.36e-05	ADP-ribosylation factor-like protein 2	-0.85106	0.554377	0.0168541
AARA009769	40280	-0.427813	0.743388	0.000175573	0.104879	-4.07912	4.52e-05	heme peroxidase 7	-0.653738	0.635631	0.00236145
AARA008794	67.7743	-1.98536	0.25255	0.000183993	0.488164	-4.06699	4.76e-05	NA	-7.26175	0.00651622	1.79e-88
AARA005062	15363.1	-0.625551	0.648172	0.000196683	0.154482	-4.04935	5.14e-05	CUB domain-containing protein	-0.47282	0.720555	0.0264544
AARA010742	5212.81	-0.708607	0.611911	0.000197094	0.175017	-4.04878	5.15e-05	Transferrin	-1.57689	0.335204	0.0257386
AARA009513	448.993	-0.755824	0.592208	0.000205319	0.187175	-4.03806	5.39e-05	TIMELESS-interacting protein	-1.1395	0.453918	6.08e-05
AARA016301	429.671	-0.77997	0.582379	0.000208935	0.193362	-4.03374	5.49e-05	Kinase	-1.29642	0.407135	0.00271498
AARA015680	26707.5	-0.826752	0.563797	0.000209035	0.204977	-4.0334	5.5e-05	cecropin anti-microbial peptide	-1.41127	0.375982	9.64e-05
AARA009424	42264.1	-0.457923	0.728034	0.000236112	0.114431	-4.00173	6.29e-05	unspecified product	-0.73686	0.600044	0.000336983
AARA009063	2342.14	-0.623294	0.649187	0.000240854	0.155972	-3.9962	6.44e-05	Groucho protein	-0.660926	0.632472	0.00962545
AARA009696	1385.1	-0.64407	0.639905	0.000276663	0.16268	-3.95913	7.52e-05	Amalgam	-0.864755	0.54914	0.0004084
AARA016597	44035.2	-0.585829	0.666266	0.000289873	0.148436	-3.94668	7.92e-05	solute carrier family 9 (sodium/hydrogen exchanger), member 3	-0.46631	0.723814	0.0316968
AARA009952	2299.89	-0.453896	0.730069	0.000292253	0.115071	-3.9445	8e-05	RNA exonuclease 1	-0.627651	0.647229	0.00688592
AARA014315	717.681	-0.647625	0.63833	0.000296143	0.164332	-3.94096	8.12e-05	NA	-1.39405	0.380495	0.000116505
AARA001320	199.35	-1.15975	0.44759	0.000299471	0.29451	-3.9379	8.22e-05	nucleoside-diphosphate kinase	-1.20735	0.433063	0.000310787
AARA011795	1915.63	-0.596417	0.661394	0.00030179	0.151541	-3.93568	8.3e-05	unspecified product	-0.481392	0.716286	0.0287241
AARA004964	1160.49	-0.543284	0.686207	0.000305807	0.138178	-3.93176	8.43e-05	heparan sulfate 2-O-sulfotransferase HS2ST1	-0.840174	0.558576	0.000366654
AARA001926	2142.52	-0.481336	0.716314	0.00031514	0.122667	-3.92394	8.71e-05	C2 domain-containing protein	-0.514011	0.700273	0.0224981
AARA000671	773.173	-0.65361	0.635688	0.000315175	0.166574	-3.92384	8.71e-05	zinc finger HIT domain-containing protein 3	-0.623707	0.649001	0.0106275
AARA003080	522.11	-0.747174	0.595769	0.000334751	0.191214	-3.90753	9.32e-05	MADF domain-containing protein	-0.525002	0.694958	0.0296583
AARA002234	69.7571	-2.09024	0.234841	0.000354511	0.537028	-3.89224	9.93e-05	pre-rRNA-processing protein TSR4	-0.94605	0.519052	0.00839299
AARA015670	2881.41	-0.627367	0.647357	0.0003647	0.161509	-3.88441	0.00010258	cytochrome P450	-1.43102	0.370868	2.57e-13
AARA004811	2033.16	-0.614193	0.653295	0.000378752	0.15852	-3.87454	0.000106826	gamma-interferon-inducible lysosomal thiol reductase	-1.06299	0.478639	0.00142501
AARA005443	1338.49	-0.595768	0.661692	0.000383114	0.153893	-3.87132	0.000108247	transcription initiation factor TFIIH subunit 4	-0.518168	0.698258	0.0231678
AARA000583	568.599	-0.744377	0.596926	0.000383407	0.192293	-3.87106	0.000108363	unspecified product	-0.970108	0.510468	3.02e-05
AARA011608	17187.3	-0.474923	0.719505	0.000384823	0.122723	-3.86987	0.000108894	splicing factor, arginine/serine-rich 4/5/6	-0.562623	0.67707	0.004573
AARA000556	113.251	-1.66426	0.315505	0.000436625	0.433933	-3.83531	0.000125407	unspecified product	-1.47903	0.358729	0.00388643
AARA003977	4358.32	-0.716435	0.6086	0.000490118	0.188371	-3.80332	0.000142771	Protein kinase, cGMP-dependent	-0.690202	0.619767	0.000340431
AARA008131	462.146	-0.657519	0.633968	0.000513763	0.173466	-3.79048	0.000150357	DNA-repair protein complementing XP-A cells	-0.730427	0.602725	0.0173509
AARA006687	7919.12	-0.48015	0.716903	0.00054423	0.127217	-3.77427	0.000160476	ubiquitin-conjugating enzyme E2 G1	-0.539108	0.688196	0.0145656
AARA012078	19699.5	-0.419483	0.747693	0.000550673	0.111244	-3.77083	0.000162703	unspecified product	-0.6141	0.653338	0.00162696
AARA010974	1653.73	-0.596075	0.661551	0.000607831	0.159264	-3.74268	0.00018207	unspecified product	-0.698811	0.61608	0.0131733
AARA004972	358.006	-0.716087	0.608746	0.000608866	0.191356	-3.74218	0.000182432	dCMP deaminase	-1.20161	0.43479	7.48e-05
AARA009590	75.5618	-1.69779	0.308259	0.000612275	0.453902	-3.74042	0.000183714	unspecified product	-0.873246	0.545917	0.00555714
AARA009425	793.797	-0.770371	0.586267	0.000689858	0.207832	-3.70669	0.000209982	unspecified product	-2.00077	0.249867	1.65e-09
AARA007788	5417	-0.462431	0.725762	0.000721375	0.125189	-3.69387	0.000220863	glutamate-rich WD repeat-containing protein 1	-0.584455	0.666901	0.0039712
AARA000053	3463.89	-0.496339	0.708903	0.000797198	0.135388	-3.66606	0.000246313	aminoacyl tRNA synthase complex-interacting multifunctional protein 1	-0.481323	0.716321	0.0236007
AARA004667	2152.88	-0.847893	0.555596	0.000802641	0.231396	-3.66425	0.000248063	Niemann-Pick Type C-2	-0.896999	0.537003	0.0255036
AARA002437	452.901	-0.766584	0.587807	0.000826159	0.20969	-3.6558	0.000256385	biogenesis of lysosome-related organelles complex 1 subunit 2	-0.702097	0.614678	0.0291972
AARA016857	2924.98	-0.494966	0.709578	0.000883161	0.136138	-3.63577	0.000277151	unspecified product	-0.982742	0.506017	0.000235318
AARA017131	701.734	-0.613896	0.65343	0.000895043	0.169032	-3.63184	0.000281412	cyclin-dependent kinase 7	-1.03851	0.48683	0.000616978
AARA001768	1052.33	-0.684216	0.622344	0.000905861	0.188595	-3.62797	0.00028566	chemosensory protein 6	-0.985317	0.505115	2.67e-06
AARA004387	840.526	-0.632171	0.645205	0.00096545	0.175129	-3.60974	0.000306502	single-stranded DNA-binding protein, mitochondrial	-0.624021	0.64886	0.040963
AARA000450	2343.98	-0.520576	0.697094	0.00100824	0.144735	-3.59674	0.000322229	M-type 9 protein	-0.755541	0.592324	0.00239276
AARA003481	14280.2	-0.493576	0.710262	0.00102047	0.137367	-3.59312	0.000326744	cyclin B	-0.533092	0.691072	0.0186583
AARA003129	623.176	-0.773775	0.584885	0.00105246	0.215908	-3.58383	0.000338597	DNA polymerase epsilon subunit 3	-1.15387	0.449417	0.000679171
AARA002643	203.084	-0.857689	0.551836	0.001088	0.239945	-3.57453	0.000350862	unspecified product	-1.03692	0.487368	0.0466648
AARA009621	661.784	-0.603584	0.658117	0.00120232	0.170281	-3.54464	0.000393145	unspecified product	-0.776387	0.583827	0.0140886
AARA008313	2101.49	-0.460603	0.726683	0.00122184	0.130117	-3.53992	0.000400254	ribosomal biogenesis protein LAS1	-0.587673	0.665415	0.00757391
AARA001607	19910.7	-0.448097	0.733009	0.00125462	0.126872	-3.5319	0.000412593	poly(A) RNA polymerase GLD2	-0.687093	0.621104	0.00168631
AARA006385	206.539	-0.854135	0.553197	0.00136213	0.243526	-3.50736	0.000452578	Tctex1 domain-containing protein 4	-1.04761	0.483767	0.0378962
AARA016125	866.131	-0.632166	0.645207	0.00136572	0.180283	-3.50652	0.000454002	translation machinery-associated protein 16	-0.935666	0.522801	1.19e-05
AARA000581	4354.18	-0.769522	0.586612	0.00142478	0.220253	-3.49381	0.000476179	DUF4781 domain-containing protein	-0.735365	0.600666	0.000108504
AARA011225	151.058	-0.916388	0.529834	0.00150332	0.263458	-3.4783	0.000504599	unspecified product	-1.84059	0.279207	3.86e-07
AARA000766	393.097	-1.07229	0.475565	0.00156905	0.309427	-3.46539	0.000529461	unspecified product	-1.23921	0.423603	0.000104428
AARA016933	984.517	-0.554661	0.680817	0.001577	0.160136	-3.46369	0.000532813	phosphatidylinositol glycan, class V	-0.518135	0.698274	0.0144267
AARA002041	1209.79	-0.509725	0.702356	0.00157856	0.147179	-3.46329	0.000533608	Chitin-binding type-2 domain-containing protein	-0.715855	0.608844	0.000984956
AARA007105	6257.16	-0.421388	0.746706	0.00160886	0.121889	-3.45716	0.000545903	oligosaccharyltransferase complex subunit alpha (ribophorin I)	-0.455657	0.729178	0.0405628
AARA011278	1145.15	-0.518326	0.698182	0.0016145	0.149976	-3.45605	0.000548155	Beta-1,4-galactosyltransferase	-0.868706	0.547638	1.24e-05
AARA007144	1826.99	-0.566387	0.675306	0.00162607	0.163992	-3.45375	0.000552849	unspecified product	-0.689452	0.620089	0.00541872
AARA001986	1066.25	-0.583465	0.667359	0.00166607	0.169298	-3.44638	0.000568145	histone acetyltransferase HTATIP	-0.664001	0.631125	0.0268063
AARA007944	285.148	-0.826933	0.563726	0.00172882	0.240742	-3.43494	0.000592682	unspecified product	-0.826357	0.563951	0.032493
AARA009549	3328.36	-0.521842	0.696482	0.00182442	0.152658	-3.41837	0.000629975	unspecified product	-0.483544	0.715218	0.0157063
AARA015734	644.625	-0.548365	0.683795	0.00190056	0.160994	-3.40612	0.000658928	unspecified product	-1.42977	0.37119	9.53e-08
AARA002707	3940.74	-0.445026	0.734571	0.00201249	0.131313	-3.38906	0.000701328	Anionic trypsin-1 precursor	-0.472631	0.720649	0.0438861
AARA004489	2400.85	-0.379582	0.76866	0.00202918	0.11209	-3.38639	0.000708178	unspecified product	-0.512305	0.701102	0.0273002
AARA000071	1442.13	-0.458473	0.727756	0.00215714	0.136165	-3.36704	0.000759802	ER membrane protein complex subunit 4	-0.745109	0.596623	0.0020987
AARA018319	288.796	-0.762807	0.589349	0.00227626	0.227683	-3.3503	0.000807236	unspecified product	-0.912428	0.53129	0.00315437
AARA002845	827.701	-0.696043	0.617263	0.00230487	0.208002	-3.34633	0.000818886	unspecified product	-0.637658	0.642756	0.0141638
AARA006254	990.464	-0.510659	0.701902	0.00252806	0.153933	-3.31742	0.000908541	phosphatidylinositol glycan, class P	-1.54023	0.343832	1.38e-13
AARA014163	108.26	-0.903337	0.534649	0.00273339	0.274432	-3.29166	0.000995988	NA	-0.819748	0.566541	0.0254178
AARA016506	7278.47	-0.782042	0.581543	0.00280194	0.238144	-3.2839	0.00102382	C-type lysozyme	-1.26647	0.415675	1.63e-05
AARA000312	955.429	-0.534894	0.690209	0.00288219	0.163332	-3.27489	0.00105702	unspecified product	-0.870953	0.546786	0.0092466
AARA002244	444.073	-0.529302	0.69289	0.00332625	0.163915	-3.22913	0.00124169	unspecified product	-0.642319	0.640682	0.00974633
AARA010001	152.539	-0.856154	0.552423	0.00336704	0.265475	-3.22499	0.00125978	RAD51-like protein 2	-0.932331	0.524011	0.0134505
AARA011145	1138.15	-0.480582	0.716689	0.0035339	0.149759	-3.20903	0.00133182	unspecified product	-0.620054	0.650646	0.00995877
AARA014166	3733.65	-0.424073	0.745318	0.00361085	0.132431	-3.20221	0.00136378	NA	-0.898389	0.536486	4.94e-05
AARA016136	298.612	-0.750629	0.594344	0.00366862	0.234785	-3.19709	0.0013882	methyltransferase-like protein 9	-0.805676	0.572094	0.00653488
AARA003857	2750.32	-0.474896	0.719519	0.00380899	0.149109	-3.18489	0.00144811	Pyrimidine-specific ribonucleoside hydrolase rihA	-1.6005	0.329762	2.88e-14
AARA014461	409.924	-2.60702	0.164138	0.0039135	0.820847	-3.17601	0.00149317	unspecified product	-1.40702	0.377089	3.82e-12
AARA005314	792.084	-0.606982	0.656569	0.00440867	0.193475	-3.13726	0.00170533	integrator complex subunit 12	-0.711986	0.610479	0.00382425
AARA014557	140.065	-0.809719	0.570493	0.0044773	0.258524	-3.13208	0.00173573	dopamine beta-monooxygenase	-0.853776	0.553335	0.00624595
AARA011139	2405.43	-0.371019	0.773236	0.0046352	0.118881	-3.12093	0.0018028	U3 small nucleolar RNA-associated protein 6 homolog	-0.481537	0.716214	0.0395258
AARA016923	2327.53	-0.42704	0.743786	0.00470579	0.137049	-3.11596	0.00183345	potassium inwardly-rectifying channel subfamily J	-0.723648	0.605564	0.0011454
AARA016289	66.5287	-1.40647	0.377233	0.00472524	0.45159	-3.11449	0.00184263	NA	-1.52852	0.346632	2.56e-05
AARA001358	1296.46	-0.483525	0.715228	0.00473485	0.155287	-3.11376	0.00184719	unspecified product	-1.04899	0.483307	2.17e-05
AARA016938	2796.21	-0.405104	0.755182	0.00490406	0.130601	-3.10184	0.0019232	tetracycline transporter	-0.898507	0.536441	7.14e-06
AARA011107	521.646	-0.502456	0.705904	0.00521904	0.163133	-3.08005	0.00206968	solute carrier family 6 (neurotransmitter transporter, amino acid) member 5/7/	-2.07438	0.237437	1.76e-09
AARA010717	3101.44	-0.34269	0.78857	0.00556223	0.112061	-3.05808	0.00222763	thioredoxin peroxidase 1	-0.740585	0.598496	0.00582478
AARA006735	97.596	-0.973623	0.509226	0.00560119	0.318649	-3.05547	0.00224704	unspecified product	-0.928412	0.525436	0.0202055
AARA005035	629.336	-0.559653	0.678465	0.00569769	0.183544	-3.04914	0.00229496	GDP-L-fucose synthase	-0.748753	0.595118	0.0352104
AARA003210	7431.4	-0.38395	0.766336	0.00608245	0.126848	-3.02685	0.00247113	ubiquitin carboxyl-terminal hydrolase L3	-0.668166	0.629306	0.000780025
AARA011293	1259.1	-0.452458	0.730797	0.00630264	0.150056	-3.01527	0.00256755	unspecified product	-0.464981	0.724481	0.0368928
AARA000864	1681.57	-0.415157	0.749938	0.00696435	0.139304	-2.98023	0.00288031	transcription initiation factor TFIIE subunit alpha	-0.635994	0.643497	0.00355604
AARA008349	5997.82	-0.386503	0.764982	0.00699072	0.129761	-2.97857	0.00289597	cell growth-regulating nucleolar protein	-0.865047	0.549029	0.00044726
AARA011086	121.968	-1.00015	0.499948	0.007346	0.337779	-2.96095	0.00306687	Fuzzy	-1.11071	0.463066	0.0318394
AARA007345	4591.65	-0.562787	0.676993	0.00740885	0.19027	-2.95783	0.00309814	unspecified product	-2.5087	0.175714	1.73e-10
AARA017661	110.45	-1.4047	0.377697	0.00816819	0.480315	-2.92454	0.00344969	unspecified product	-4.37011	0.0483576	1.14e-32
AARA011099	520.667	-0.521483	0.696655	0.00847352	0.17911	-2.91153	0.00359664	oligosaccharyltransferase complex subunit OSTC	-1.50168	0.353141	1.78e-09
AARA002422	2918.02	-0.333382	0.793674	0.00873827	0.114931	-2.90072	0.00372312	FHA domain-containing protein	-1.09645	0.467667	4.9e-09
AARA015895	83.28	-1.00017	0.49994	0.00927352	0.347309	-2.87978	0.00397955	cytochrome P450	-1.22564	0.427609	0.000733265
AARA005946	243.99	-0.639652	0.641868	0.00931973	0.222244	-2.87815	0.00400017	Ninjurin 1	-0.956379	0.515349	0.00127473
AARA011084	1974.39	-0.430194	0.742162	0.00936799	0.149564	-2.87633	0.00402327	oligosaccharyltransferase complex subunit epsilon	-0.786444	0.579772	0.000278267
AARA018371	938.778	-0.67482	0.626411	0.00957781	0.23527	-2.86827	0.00412722	unspecified product	-1.69695	0.308437	8.21e-12
AARA004065	1627.4	-0.423082	0.74583	0.00979196	0.147926	-2.86008	0.00423531	peroxin 16	-0.574038	0.671734	0.0273381
AARA015755	3812.72	-0.335685	0.792408	0.0100303	0.117735	-2.8512	0.00435543	unspecified product	-0.471556	0.721186	0.0368928
AARA006269	3460.18	-0.389381	0.763457	0.0104277	0.137217	-2.8377	0.00454394	LRRNT domain-containing protein	-0.798298	0.575027	5.22e-05
AARA007785	5408.84	-0.368297	0.774697	0.0106874	0.130176	-2.82922	0.00466619	tubulin alpha-4A chain	-1.04583	0.484365	2.43e-05
AARA011393	3409.82	-0.44757	0.733277	0.0113038	0.159321	-2.80923	0.00496606	proteasome maturation protein	-0.531732	0.691724	0.0287241
AARA017601	4027.83	-0.369758	0.773912	0.0113736	0.13173	-2.80693	0.00500157	unspecified product	-0.644397	0.63976	0.00689445
AARA005725	1266.89	-0.419765	0.747547	0.0124059	0.151208	-2.77608	0.00550191	unspecified product	-0.721439	0.606492	0.00064281
AARA011831	4219.24	-0.318046	0.802156	0.0125579	0.114766	-2.77127	0.00558382	AAA family ATPase	-0.529286	0.692897	0.0257698
AARA007301	2333.6	-0.363368	0.777348	0.0130207	0.131738	-2.75826	0.00581105	ubiquitin-conjugating enzyme E2 C	-0.640269	0.641593	0.00294029
AARA005176	2110.92	-0.57898	0.669437	0.0131104	0.210122	-2.75545	0.00586113	unspecified product	-1.06099	0.479304	1.31e-05
AARA011927	7570.93	-0.337552	0.791383	0.0132112	0.122632	-2.75257	0.00591293	RNA polymerase I-specific transcription initiation factor RRN3	-0.461266	0.726348	0.0386089
AARA010132	2256.62	-0.412747	0.751192	0.0132183	0.149963	-2.75233	0.00591723	Prenylated Rab acceptor protein 1	-1.282	0.411226	1.46e-06
AARA003252	3768.9	-0.376393	0.770361	0.013923	0.137726	-2.73292	0.00627765	solute carrier family 15 member 1	-1.32896	0.398056	1.27e-10
AARA009493	1415.25	-0.417523	0.748709	0.0153529	0.154807	-2.69706	0.00699545	Recombining binding protein suppressor of hairless	-0.467404	0.723265	0.0352104
AARA003617	1352.91	-0.49755	0.708308	0.0154012	0.184571	-2.69571	0.00702397	unspecified product	-0.700121	0.615521	0.0179678
AARA001797	1298.8	-0.392496	0.761811	0.015743	0.146068	-2.68708	0.00720797	unspecified product	-0.903702	0.534513	0.000866312
AARA006662	385.213	-0.940181	0.521167	0.0161567	0.351234	-2.67679	0.00743306	unspecified product	-3.59637	0.082677	3.94e-27
AARA003932	1182.22	-0.372212	0.772597	0.0170917	0.140145	-2.6559	0.00790972	Phosphatase 1 regulatory subunit 7	-0.478527	0.71771	0.0449472
AARA006604	78737.3	-0.269803	0.829433	0.0185089	0.102772	-2.62526	0.00865834	protein oskar	-0.942717	0.520252	9.74e-07
AARA017441	4758.38	-1.26008	0.417522	0.0185817	0.480283	-2.62361	0.00870031	Aminopeptidase	-1.24967	0.420544	9.9e-09
AARA012040	521.203	-0.55575	0.680303	0.0192395	0.212941	-2.60988	0.00905735	aspartyl-tRNA synthetase	-0.659848	0.632945	0.00904506
AARA008702	693.564	-0.439137	0.737576	0.0196593	0.168797	-2.60156	0.00928001	unspecified product	-0.559663	0.67846	0.0368928
AARA003255	167.59	-0.613031	0.653821	0.021267	0.238542	-2.5699	0.0101727	F-box domain-containing protein	-1.13007	0.456895	0.00718338
AARA007362	334.955	-0.552808	0.681692	0.0222508	0.216619	-2.55198	0.0107113	unspecified product	-0.807829	0.571241	0.0163382
AARA007223	76.1209	-1.01163	0.495987	0.0231787	0.398937	-2.5358	0.011219	TOLL-like receptor 5A	-1.13028	0.456827	0.00718974
AARA005078	1746.46	-0.371347	0.773061	0.023284	0.146576	-2.53347	0.0112938	cell division cycle 123 homolog	-0.717092	0.608322	0.00260932
AARA006271	31638.6	-0.526593	0.694192	0.023284	0.207851	-2.53351	0.0112926	defensin anti-microbial peptide	-1.48444	0.357388	9.81e-16
AARA009143	528.637	-0.380077	0.768396	0.024206	0.150959	-2.51774	0.0118109	chromatin modification-related protein EAF6	-0.840849	0.558315	0.00982771
AARA008847	2728.3	-0.431727	0.741374	0.0242341	0.171506	-2.51727	0.0118267	sodium-dependent nutrient amino acid transporter 5	-0.924281	0.526943	1.78e-05
AARA003494	500.61	-0.531521	0.691825	0.0247283	0.211826	-2.50923	0.0120994	Tetraspanin	-0.908448	0.532758	0.000382848
AARA011519	521.112	-0.479311	0.71732	0.0249658	0.191314	-2.50536	0.0122326	unspecified product	-0.97062	0.510287	0.00134238
AARA004230	3136.16	-0.319384	0.801412	0.0250441	0.127549	-2.50401	0.0122794	sodium-coupled monocarboxylate transporter 1	-0.63577	0.643597	0.0224181
AARA018328	1607.65	-0.337782	0.791257	0.0271483	0.136718	-2.47065	0.0134867	3-ketoacyl-CoA reductase	-1.35881	0.389905	8.3e-05
AARA004851	115614	-0.266572	0.831292	0.0272044	0.107938	-2.46967	0.0135236	60S ribosomal protein LP2	-0.980708	0.506731	0.00227662
AARA008075	12039	-0.398989	0.75839	0.0282336	0.162573	-2.45421	0.0141194	vitellogenic carboxypeptidase-like protein	-0.721572	0.606436	0.000282529
AARA001558	1969.09	-0.320123	0.801002	0.0284226	0.130585	-2.45145	0.0142282	thioredoxin domain-containing protein	-0.602713	0.658514	0.00349842
AARA008204	2666.59	-0.453716	0.73016	0.0290231	0.185769	-2.44237	0.0145911	unspecified product	-0.570561	0.673355	0.00784162
AARA006691	1431.64	-0.30075	0.81183	0.0291382	0.123244	-2.44029	0.0146756	Mediator of RNA polymerase II transcription subunit 21	-0.596279	0.661458	0.0271644
AARA016744	6356.89	-0.330416	0.795307	0.0293296	0.135552	-2.43756	0.0147869	TGF-beta receptor type-1	-0.790023	0.578335	2.75e-05
AARA000902	1450.55	-0.360504	0.778892	0.0317223	0.14993	-2.40448	0.0161954	unspecified product	-1.31553	0.401777	2.1e-07
AARA004385	248.545	-0.528687	0.693186	0.0333715	0.221907	-2.38247	0.017197	unspecified product	-0.803565	0.572932	0.00561866
AARA002043	2105.01	-0.311771	0.805652	0.0337065	0.131116	-2.37783	0.0174146	Ser/Thr protein phosphatase/nucleotidase	-0.841223	0.55817	6.16e-05
AARA006172	270.465	-0.912368	0.531312	0.0352123	0.386751	-2.35906	0.0183213	Fatty acyl-CoA reductase	-1.09391	0.468491	8.01e-05
AARA018186	1628.44	-0.498573	0.707806	0.0355744	0.211739	-2.35465	0.0185399	unspecified product	-0.675412	0.626154	0.00272734
AARA018150	64.2036	-0.956786	0.515203	0.0357723	0.406736	-2.35235	0.0186552	unspecified product	-1.03345	0.488541	0.00716875
AARA014333	1968.85	-0.329097	0.796035	0.03598	0.140033	-2.35014	0.0187666	NA	-0.48232	0.715825	0.0271574
AARA015953	1732.44	-0.311776	0.805649	0.0364346	0.132968	-2.34475	0.0190398	defective proboscis extension response	-0.493498	0.710301	0.0220728
AARA006109	7302.58	-0.398478	0.758658	0.0381422	0.171398	-2.32487	0.0200791	histone demethylase JARID1	-0.399557	0.758091	0.043499
AARA000294	3374.62	-0.260288	0.834921	0.0383374	0.112053	-2.32289	0.0201851	unspecified product	-0.512119	0.701192	0.0103339
AARA017567	2620.05	-0.323782	0.798973	0.0384163	0.139438	-2.32206	0.0202299	unspecified product	-0.736386	0.600241	0.000477712
AARA010961	773.919	-0.382934	0.766876	0.0409757	0.16695	-2.2937	0.0218075	Pigeon protein	-0.878402	0.54397	0.000118911
AARA008844	1068.36	-0.343587	0.78808	0.0412947	0.15002	-2.29028	0.0220053	6-phosphogluconolactonase	-0.692652	0.618715	0.0258409
AARA000047	111444	-0.266008	0.831617	0.0416548	0.116351	-2.28625	0.0222398	40S ribosomal protein S20	-0.91003	0.532174	0.0101218
AARA001271	6020.5	-0.298431	0.813136	0.0416755	0.130551	-2.28594	0.0222579	nucleolar protein 12	-0.998262	0.500603	1.3e-07
AARA018365	4126.33	-0.331369	0.794782	0.0437239	0.146279	-2.26532	0.023493	U3 small nucleolar RNA-associated protein 4	-0.559484	0.678545	0.0145241
AARA007005	1695.82	-0.341082	0.789449	0.0442246	0.150918	-2.26005	0.0238184	kinase	-0.769682	0.586547	0.00183528
AARA002503	114.442	-1.19417	0.437038	0.0449723	0.530078	-2.25281	0.0242708	unspecified product	-2.93186	0.131046	2.93e-36
AARA015964	127.443	-0.673312	0.627065	0.0486412	0.303629	-2.21755	0.0265857	unspecified product	-0.893665	0.538245	0.0272606
AARA016641	6761.75	-0.247423	0.8424	0.048727	0.111622	-2.21662	0.0266491	Motile sperm domain-containing protein 2	-0.767475	0.587445	0.000104428
