# Supplementary material for: Insecticide resistant Anopheles from Ethiopia but not Burkina Faso show a microbiota composition shift upon insecticide exposure
Source: Parasit Vectors. 2025 Jan 20;18:17. doi: 10.1186/s13071-024-06638-2 (PMC11748507; doi:10.1186/s13071-024-06638-2)
Supplement: Supplementary file 5 — Additional file 5. [file 13071_2024_6638_MOESM5_ESM.xlsx]

## Sheet: Shared
Supplememtary Table 4: RNAseq results comparing results from Bahirdar and Gaoua (Burkina Faso). Vectorbase Gene ID, mean read count, log2 fold change, raw fold change, adjusted p-value, a vectorbase description based on AGAP homologs followed by log2 fold change, fold change and corrected p value from the Gaoua data. Tab 1 = complete list of shared differential genes. Tab 2 = genes commonly upreg…
GeneId	baseMean Bahirdar	log2FoldChange Bahirdar	fold_change Bahirdar	padj Bahirdar	lfcSE Bahirdar	stat Bahirdar	pvalue Bahirdar	Description Bahirdar	log2FoldChange Gaoua	fold_change Gaoua	padj Gaoua
AARA015794	5928.92	1.41111	2.65942	1.78e-09	0.219967	6.4151	1.41e-10	cytochrome P450	-2.81869	0.141739	3.19e-65
AARA002645	2957.72	1.01107	2.01541	1.02e-11	0.140082	7.21773	5.29e-13	membrane dipeptidase	-4.07521	0.0593254	8.21e-62
AARA009126	1862.96	-1.8118	0.284836	6.22e-11	0.26077	-6.94787	3.71e-12	unspecified product	2.31854	4.98826	4.27e-52
AARA008387	4193.25	1.5656	2.96	0.00138357	0.446974	3.50266	0.00046064	salivary gland protein 2	-2.29678	0.203517	2.32e-48
AARA011275	8525.22	0.508333	1.42241	0.00115079	0.142867	3.55809	0.000373556	timeless	-1.20447	0.433928	3.66e-40
AARA002101	1238.34	8.0119	258.12	9.86e-28	0.707416	11.3256	9.8e-30	hexamerin	-7.51789	0.00545617	4.97e-40
AARA016115	865.355	4.53465	23.1775	1.63e-14	0.559982	8.09786	5.59e-16	hexamerin	-6.1529	0.0140537	9.89e-37
AARA017028	2638.45	1.39066	2.62198	5.85e-16	0.16329	8.51647	1.64e-17	carboxypeptidase A1	-1.74589	0.29815	1.15e-35
AARA017913	1873.5	1.24786	2.37489	1.49e-10	0.183126	6.81422	9.48e-12	secretory phospholipase A2	1.8757	3.66979	1.52e-35
AARA018370	9975.88	1.78775	3.45277	3.48e-15	0.215567	8.29328	1.1e-16	alpha-crystallin chain B	-1.31206	0.402745	2.47e-35
AARA012000	10745.2	0.928873	1.90379	1.36e-05	0.197716	4.69802	2.63e-06	vrille	1.94182	3.84189	6.7e-35
AARA011261	1395.91	1.53251	2.89289	3.12e-14	0.191198	8.01532	1.1e-15	unspecified product	-2.5821	0.166998	1.4e-34
AARA002987	1964.52	4.93451	30.5798	4.99e-07	0.913531	5.40158	6.61e-08	unspecified product	-3.47455	0.0899616	3.98e-34
AARA007769	1824.39	0.596102	1.51163	0.00532572	0.194002	3.07266	0.0021216	DnaJ homolog subfamily B member 4	1.63497	3.10582	1.28e-32
AARA006742	1268.11	0.711254	1.63723	0.0147545	0.262291	2.7117	0.00669393	unspecified product	1.41255	2.66206	1.81e-32
AARA003114	2172.62	-1.55173	0.3411	5.77e-25	0.144557	-10.7344	7.02e-27	unspecified product	3.03649	8.20491	3.47e-32
AARA009525	626.671	1.89086	3.70855	0.00657391	0.630167	3.00056	0.00269481	unspecified product	-3.91774	0.0661673	1.92e-30
AARA009237	20641.2	2.93373	7.64082	4.33e-12	0.399567	7.34226	2.1e-13	matrix metalloprotease 3	-1.79567	0.288037	4.76e-30
AARA010239	504.658	0.738555	1.6685	0.00698426	0.247922	2.97898	0.00289211	unspecified product	-1.55654	0.339966	1.49e-28
AARA014815	402.512	-1.56954	0.336915	1.99e-06	0.306648	-5.11838	3.08e-07	NA	2.06509	4.18459	5.64e-28
AARA017058	1025.91	0.657186	1.577	0.0102759	0.231179	2.84275	0.00447255	odorant-binding protein 10	2.34904	5.09485	6.74e-28
AARA002004	437.889	1.16741	2.24608	5.34e-06	0.237853	4.90811	9.2e-07	odorant-binding protein antennal 7	-2.42881	0.185718	9.12e-28
AARA014600	734.531	-1.50246	0.352952	1.02e-13	0.191162	-7.85959	3.85e-15	39S ribosomal protein L33, mitochondrial	1.87095	3.65773	7.39e-27
AARA002411	126.302	5.84258	57.3841	2.24e-06	1.14686	5.09443	3.5e-07	phosphatidylinositol transfer protein SEC14	-8.50666	0.00274941	1.31e-26
AARA011963	7495.17	-0.979096	0.507298	3.91e-09	0.155772	-6.28544	3.27e-10	unspecified product	1.51984	2.86759	1.71e-26
AARA010100	17704.9	0.464563	1.3799	0.00368323	0.145372	3.19569	0.00139498	Anpep	-1.28435	0.410554	1.76e-26
AARA002780	12952.6	0.862416	1.81808	3.71e-06	0.172965	4.98607	6.16e-07	Actin-5C	-1.30713	0.404123	1.7e-25
AARA011273	1180.13	6.78333	110.15	9.83e-33	0.550345	12.3256	6.6e-35	CLIP-domain serine protease	-3.34364	0.0985064	4.21e-25
AARA011262	654.452	2.05713	4.16158	1.83e-15	0.245599	8.37597	5.48e-17	unspecified product	-2.07954	0.23659	4.6e-25
AARA006961	2841.92	2.33543	5.04701	1.11e-35	0.181343	12.8785	5.95e-38	unspecified product	-1.74134	0.299091	5.3e-25
AARA017293	786.587	2.01033	4.02876	1.02e-14	0.246432	8.15775	3.41e-16	phosphatidylethanolamine binding protein 1	-1.64457	0.319842	1.59e-24
AARA011024	1600.45	-1.44248	0.367935	1.97e-19	0.152874	-9.43573	3.88e-21	4-coumarate:CoA ligase	-1.938	0.260978	2.6e-24
AARA003405	2187.11	-0.593766	0.662611	0.000125832	0.142588	-4.1642	3.12e-05	unspecified product	1.78533	3.44698	3.38e-24
AARA007906	873.612	-0.560949	0.677856	0.00073004	0.15201	-3.6902	0.000224074	alpha-L-fucosidase	-1.48906	0.356245	3.45e-24
AARA010759	1579.45	-1.06395	0.47832	2.78e-08	0.178928	-5.94627	2.74e-09	E3 ubiquitin-protein ligase ZNRF1/2	1.49452	2.8177	3.84e-24
AARA015712	1082.31	3.7015	13.0096	5.79e-10	0.560984	6.59823	4.16e-11	CLIP-domain serine protease	-4.22386	0.0535171	6.36e-24
AARA004451	1719.07	0.942533	1.9219	0.000711556	0.254882	3.69792	0.000217373	cysteine sulfinic acid decarboxylase	-1.47482	0.359779	1.74e-23
AARA009442	2497	2.5444	5.83366	7.18e-26	0.23275	10.9319	8.11e-28	unspecified product	-2.2477	0.210559	4.74e-23
AARA001805	570.122	9.42184	685.895	1.08e-21	0.943263	9.98856	1.71e-23	hexamerin	-8.17035	0.00347119	6.21e-23
AARA003881	15617.2	1.55863	2.94575	9.33e-26	0.142915	10.906	1.08e-27	Aa_trans domain-containing protein	1.11291	2.16282	6.28e-23
AARA010629	2838.26	-0.448979	0.732561	0.0097609	0.156902	-2.86153	0.00421606	NA	1.70488	3.26003	8.29e-23
AARA016777	14167.8	-0.909292	0.532446	6.32e-17	0.103545	-8.78164	1.61e-18	unspecified product	1.97571	3.93323	1.35e-22
AARA011201	317.401	1.639	3.11451	3.88e-14	0.205231	7.98613	1.39e-15	cytochrome P450	-2.61522	0.163208	2.71e-22
AARA008232	254.308	1.33338	2.51992	3.65e-07	0.244038	5.46381	4.66e-08	endoplasmic reticulum metallopeptidase 1	-2.71997	0.151778	2.98e-22
AARA000581	4354.18	-0.769522	0.586612	0.00142478	0.220253	-3.49381	0.000476179	DUF4781 domain-containing protein	-1.25884	0.417879	3.16e-22
AARA008361	964.359	2.20977	4.62601	1.73e-14	0.273121	8.09081	5.93e-16	unspecified product	-1.80415	0.28635	4.74e-22
AARA008564	147.347	-1.03251	0.48886	0.0183274	0.39273	-2.62904	0.00856254	BTB (POZ) domain containing 9	4.14546	17.6973	4.94e-21
AARA018792	158.339	-0.820459	0.566262	0.00624358	0.271827	-3.01831	0.00254189	unspecified product	2.71269	6.55544	5.89e-21
AARA003985	256.437	3.25989	9.5791	1.44e-19	0.344168	9.47181	2.75e-21	NA	-3.24184	0.105708	6.79e-21
AARA010872	2682.77	0.581711	1.49662	0.00232037	0.173956	3.34401	0.000825773	eyes absent homolog 1	1.15625	2.22877	8.46e-21
AARA009284	22549	-0.654723	0.635197	7.99e-06	0.135909	-4.81737	1.45e-06	heat shock protein 90kDa beta	0.9573	1.94167	1.12e-20
AARA017499	660.08	-3.03207	0.122252	1.17e-35	0.235531	-12.8734	6.36e-38	Glyco_hydro_65m domain-containing protein	2.71715	6.57574	1.29e-20
AARA011540	1580.95	-0.429203	0.742672	0.000985274	0.1191	-3.6037	0.000313717	cryptochrome 2	-1.15984	0.447562	1.43e-20
AARA009904	3531.13	-0.479862	0.717046	0.00529659	0.156072	-3.07462	0.00210774	U3 small nucleolar ribonucleoprotein protein IMP4	1.51728	2.86251	1.78e-20
AARA009511	3299.5	-0.60877	0.655755	6.98e-05	0.141214	-4.31099	1.63e-05	Pin2-interacting protein X1	1.28682	2.4399	4.05e-20
AARA006540	1226.55	-1.39129	0.381223	7.88e-15	0.169825	-8.1925	2.56e-16	replication factor C subunit 3/5	1.46025	2.75156	6.25e-20
AARA008139	3388.71	-0.495437	0.709347	0.00109697	0.138691	-3.57224	0.000353943	unspecified product	0.974789	1.96535	9.34e-20
AARA016209	872.59	1.1811	2.2675	0.049255	0.534013	2.21175	0.0269839	unspecified product	-5.34802	0.024552	4.81e-19
AARA007919	3759.75	-1.04171	0.485751	2.8e-11	0.14735	-7.06962	1.55e-12	Alkaline phosphatase	1.44814	2.72856	7.52e-19
AARA015939	1544.87	0.850632	1.80329	1.07e-08	0.139151	6.11303	9.78e-10	Eph receptor B1	-1.15964	0.447624	9.51e-19
AARA016537	10098.5	1.44072	2.71457	0.00415349	0.456411	3.15663	0.00159603	CLIP-domain serine protease	1.56621	2.96125	1.15e-18
AARA003651	77855.9	0.651336	1.57062	0.000201527	0.161119	4.04259	5.29e-05	myosin heavy chain	-1.02688	0.490771	1.57e-18
AARA000896	3723.33	1.06258	2.08866	8.37e-08	0.185043	5.74231	9.34e-09	transcription factor AP-1	0.920792	1.89315	1.69e-18
AARA003319	5033.49	-0.601318	0.659151	4.18e-06	0.121223	-4.96043	7.03e-07	prefoldin 6	1.13288	2.19296	2.07e-18
AARA017274	4615.98	-0.837997	0.55942	7.07e-10	0.127624	-6.56616	5.16e-11	U3 small nucleolar RNA-associated protein 18	1.12734	2.18456	2.58e-18
AARA003855	3366.95	-0.426437	0.744097	0.00463094	0.136623	-3.12127	0.00180075	unspecified product	1.19361	2.28724	4.29e-18
AARA004143	1523.01	-0.935885	0.522722	1.22e-06	0.179325	-5.21893	1.8e-07	small nuclear ribonucleoprotein G	1.1453	2.21192	4.67e-18
AARA015693	120.566	2.97223	7.84748	9.6e-11	0.431851	6.88254	5.88e-12	chymotrypsin B chain C	-3.72593	0.0755757	5.62e-18
AARA015885	3447.6	-1.50157	0.353168	1.34e-15	0.178439	-8.41508	3.93e-17	Histone H2A	1.5402	2.90835	8.43e-18
AARA002468	949.026	0.697926	1.62217	0.000166301	0.1705	4.09341	4.25e-05	Protein kinase domain-containing protein	-1.22778	0.426973	8.83e-18
AARA017266	1464.42	0.824715	1.77119	8.64e-07	0.15591	5.28968	1.23e-07	unspecified product	-1.54369	0.343007	9.66e-18
AARA016512	4293.96	2.07613	4.21675	2.01e-26	0.187871	11.0508	2.17e-28	SCP domain-containing protein	-1.80661	0.285861	1.18e-17
AARA002234	69.7571	-2.09024	0.234841	0.000354511	0.537028	-3.89224	9.93e-05	pre-rRNA-processing protein TSR4	4.75339	26.972	1.31e-17
AARA016127	2847.85	-0.808855	0.570835	1.5e-07	0.143606	-5.63246	1.78e-08	SET and MYND domain-containing protein 5	1.12891	2.18694	1.42e-17
AARA011596	1484	-1.08842	0.470277	3.73e-12	0.147822	-7.36303	1.8e-13	unspecified product	1.35718	2.56184	1.71e-17
AARA008725	2329.09	6.9898	127.098	1.56e-172	0.246694	28.3339	1.32e-176	Fibrinogen C-terminal domain-containing protein	-5.63056	0.0201852	6.07e-17
AARA008217	257.288	-1.3658	0.388019	0.000166649	0.333704	-4.09285	4.26e-05	Regulatory protein zeste	2.44149	5.43201	6.46e-17
AARA018575	5859.9	-0.572343	0.672524	0.000288978	0.144983	-3.94765	7.89e-05	NA	0.95202	1.93458	7.95e-17
AARA010264	5557.61	0.407244	1.32615	0.00898485	0.140858	2.89117	0.00383811	myosin VI	-0.983909	0.505608	1.07e-16
AARA011519	521.112	-0.479311	0.71732	0.0249658	0.191314	-2.50536	0.0122326	unspecified product	1.80747	3.50027	1.86e-16
AARA015653	5277.71	0.562577	1.4769	0.00642446	0.187007	3.00832	0.002627	unspecified product	-1.64464	0.319825	2.91e-16
AARA004873	3572.91	-0.575979	0.670831	6.24e-05	0.132738	-4.33921	1.43e-05	unspecified product	1.06557	2.09299	3.26e-16
AARA003292	770.121	-1.10784	0.463989	5.86e-06	0.226695	-4.88689	1.02e-06	membrane-bound transcription factor site-1 protease	1.69599	3.24	3.41e-16
AARA004889	1721	-0.596162	0.661511	0.000520348	0.157437	-3.78667	0.000152682	CLIP-domain serine protease	1.13119	2.1904	3.46e-16
AARA002100	1401.49	-0.723858	0.605476	2.74e-06	0.14334	-5.04996	4.42e-07	ribosomal RNA-processing protein 7	1.19847	2.29497	3.78e-16
AARA002976	454.005	1.80016	3.4826	1.58e-08	0.297741	6.04607	1.48e-09	odorant-binding protein 19	-2.50607	0.176034	3.81e-16
AARA016988	1673.07	7.45142	175.025	2.62e-110	0.328511	22.6824	6.68e-114	hexamerin	-6.63229	0.0100805	5.59e-16
AARA000452	5079.95	1.32865	2.51168	3.33e-11	0.188632	7.04363	1.87e-12	unspecified product	-0.861142	0.550517	8.4e-16
AARA015880	13379.3	1.11133	2.16045	5.8e-06	0.227308	4.88912	1.01e-06	unspecified product	-1.67754	0.312615	9.68e-16
AARA017764	1129.14	-0.719692	0.607227	6.22e-07	0.134341	-5.35721	8.45e-08	unspecified product	1.14482	2.21119	1.25e-15
AARA015692	75.0758	3.21028	9.25528	3.13e-10	0.479396	6.69651	2.13e-11	chymotrypsin B chain C	-4.48553	0.0446395	1.26e-15
AARA015797	641.717	3.41245	10.6475	2.7e-06	0.675331	5.053	4.35e-07	cytochrome P450	-2.45081	0.182908	1.36e-15
AARA003987	439.165	1.97463	3.93027	1.47e-10	0.289694	6.81625	9.34e-12	unspecified product	-2.54247	0.171648	2.3e-15
AARA007788	5417	-0.462431	0.725762	0.000721375	0.125189	-3.69387	0.000220863	glutamate-rich WD repeat-containing protein 1	1.12509	2.18115	2.53e-15
AARA008283	2284.49	-1.96848	0.255523	2.11e-38	0.147271	-13.3663	9.51e-41	unspecified product	1.80401	3.49188	5.4e-15
AARA002370	2577.46	0.432712	1.34977	0.00491142	0.139527	3.10127	0.00192692	Actin-binding LIM protein	-0.824422	0.564709	5.55e-15
AARA009848	2993.44	1.08808	2.1259	1.12e-07	0.191283	5.6883	1.28e-08	NA	-1.03974	0.486417	7.29e-15
AARA009748	1906.39	-0.45134	0.731363	0.0124269	0.16264	-2.77509	0.00551862	Mediator of RNA polymerase II transcription subunit 4	0.984914	1.9792	8.02e-15
AARA016475	1454.86	0.803124	1.74488	0.00704222	0.269906	2.97557	0.00292448	3-glucan binding protein	-2.48378	0.178776	8.48e-15
AARA004833	7445.28	-0.606619	0.656734	7.41e-07	0.11399	-5.32169	1.03e-07	unspecified product	0.968011	1.95614	8.6e-15
AARA018758	1171.89	2.52666	5.76236	9.9e-44	0.176868	14.2855	2.69e-46	MFS transporter, PCFT/HCP family, solute carrier family 46 (folate transporter	-1.13869	0.454173	1.01e-14
AARA003621	984.797	-1.57457	0.335744	1.17e-19	0.16583	-9.49505	2.2e-21	Histone H4	1.67658	3.19669	1.1e-14
AARA005218	1685.76	-0.518148	0.698268	0.0159052	0.193115	-2.68311	0.00729418	salivary Kazal 1	1.01996	2.02786	1.5e-14
AARA017958	160498	3.01348	8.0751	1.06e-08	0.492802	6.115	9.66e-10	ADP,ATP carrier protein 2	-1.23003	0.42631	2.16e-14
AARA005684	8083.91	-0.824851	0.564541	4.12e-06	0.166173	-4.96381	6.91e-07	unspecified product	1.25374	2.38459	2.54e-14
AARA007908	513.443	1.72189	3.29869	1.08e-11	0.238825	7.20985	5.6e-13	odorant-binding protein 47	-1.82609	0.282027	3.01e-14
AARA014880	517.897	3.63498	12.4233	6.09e-10	0.5516	6.58989	4.4e-11	NA	-5.36951	0.0241889	3.25e-14
AARA017003	1833.72	-0.894698	0.53786	5.57e-10	0.135461	-6.60485	3.98e-11	unspecified product	1.07687	2.10945	3.58e-14
AARA009479	3769.93	-0.988488	0.504006	2.09e-06	0.193494	-5.10862	3.25e-07	unspecified product	1.35011	2.54932	3.73e-14
AARA008071	3005.69	1.21127	2.31542	9.4e-23	0.118306	10.2385	1.33e-24	unspecified product	-1.23617	0.424498	3.82e-14
AARA001576	331.356	1.0345	2.0484	9.09e-07	0.195938	5.27971	1.29e-07	myosin V	-1.37118	0.386575	4.33e-14
AARA001974	940.932	-0.676309	0.625764	0.00158764	0.195385	-3.46141	0.000537353	U6 snRNA-associated Sm-like protein LSm3	1.13946	2.20299	5.61e-14
AARA016120	3066.39	1.51889	2.8657	4.72e-12	0.20722	7.32984	2.3e-13	lipopolysaccharide-induced TNF-alpha transcription factor (LITAF-like 6)	0.946215	1.92681	6.53e-14
AARA008718	2283.47	-0.56369	0.676569	4.14e-05	0.126986	-4.43901	9.04e-06	Nucleolar protein 6	1.01995	2.02785	6.6e-14
AARA002078	30163.2	0.696	1.62001	3.71e-08	0.118084	5.89413	3.77e-09	unspecified product	-0.95043	0.517478	7.36e-14
AARA010099	7138.19	1.03758	2.05279	7.84e-21	0.10606	9.78301	1.33e-22	Anpep	-1.26941	0.414829	7.88e-14
AARA010936	829.108	2.30511	4.94207	2.08e-39	0.170219	13.542	8.83e-42	UDP-glucose 4-epimerase	-1.28533	0.410278	8.04e-14
AARA017448	7981.78	-0.827136	0.563647	1.34e-07	0.146279	-5.65451	1.56e-08	Aminopeptidase	-1.38216	0.383645	8.07e-14
AARA009463	1403.76	-1.44924	0.366215	6.1e-19	0.155623	-9.31247	1.25e-20	DNA polymerase delta small subunit	1.20107	2.29909	9.03e-14
AARA001526	4261.77	0.964467	1.95134	4.48e-05	0.218186	4.4204	9.85e-06	rootletin	-2.11972	0.230091	9.66e-14
AARA005949	3711.8	-1.02926	0.489962	6.85e-16	0.121132	-8.49702	1.95e-17	NA	-1.07114	0.475943	1.47e-13
AARA008155	882.643	-1.01844	0.493652	5.64e-10	0.154248	-6.60256	4.04e-11	tRNA-splicing endonuclease subunit Sen15	1.49989	2.82821	1.62e-13
AARA006045	1617.1	1.9348	3.82326	4.11e-20	0.201367	9.60835	7.37e-22	unspecified product	-1.30776	0.403948	1.69e-13
AARA007571	5691.46	-0.902531	0.534947	2.61e-10	0.13419	-6.72579	1.75e-11	2-acylglycerol O-acyltransferase 2	1.49475	2.81815	2.21e-13
AARA008565	515.017	1.69068	3.2281	2.11e-21	0.170461	9.91833	3.47e-23	BTB (POZ) domain containing 9	-2.20593	0.216745	2.21e-13
AARA010906	100.268	-8.01739	0.00385945	1.39e-12	1.06852	-7.50329	6.22e-14	unspecified product	6.66281	101.322	2.33e-13
AARA008921	9964.88	-0.851175	0.554333	1.34e-08	0.140095	-6.07568	1.23e-09	unspecified product	1.41176	2.66062	2.68e-13
AARA003897	694.909	1.9175	3.77769	2.68e-13	0.248119	7.72816	1.09e-14	cuticular protein RR-1 family 81	-1.71059	0.305536	3.25e-13
AARA014946	119.025	9.63914	797.388	1.53e-13	1.23507	7.80451	5.97e-15	NA	-9.58211	0.00130466	3.45e-13
AARA018064	1081.04	-0.917877	0.529287	1.26e-05	0.194682	-4.71475	2.42e-06	MFS domain-containing protein	1.56261	2.95389	3.92e-13
AARA011944	8509.99	0.661025	1.58121	0.000495028	0.173931	3.8005	0.000144402	unspecified product	-1.08199	0.472376	4.58e-13
AARA004596	1375.32	-0.385608	0.765457	0.00543329	0.125775	-3.06586	0.00217045	protein misato	1.02069	2.02889	5.33e-13
AARA017253	1935.55	-1.11848	0.460579	1.66e-05	0.240452	-4.65156	3.29e-06	NA	-1.07561	0.47447	6.41e-13
AARA007907	2636.86	1.51259	2.85321	8.16e-13	0.199622	7.57727	3.53e-14	odorant-binding protein 48	-1.35547	0.390806	6.47e-13
AARA000876	61.9226	-1.25201	0.419862	0.0318931	0.521151	-2.4024	0.016288	unspecified product	2.78649	6.8995	6.98e-13
AARA018023	82.3981	3.35493	10.2314	1.73e-11	0.469794	7.14128	9.25e-13	unspecified product	-5.78355	0.0181543	7.17e-13
AARA005109	4275.42	-0.787992	0.579149	8.43e-07	0.148819	-5.29496	1.19e-07	lamin	1.18228	2.26935	7.88e-13
AARA014795	605.962	-1.49933	0.353717	9.22e-13	0.198315	-7.56035	4.02e-14	unspecified product	1.32842	2.51127	8.25e-13
AARA017990	6809.82	-0.871825	0.546455	6.44e-05	0.201274	-4.33153	1.48e-05	unspecified product	0.97875	1.97076	8.29e-13
AARA016800	1467.45	0.931801	1.90766	1.17e-07	0.164067	5.67938	1.35e-08	unspecified product	-0.981578	0.506425	8.55e-13
AARA015842	4330.27	0.620144	1.53703	0.00207678	0.183531	3.37896	0.000727613	unspecified product	-0.939302	0.521485	1.11e-12
AARA001415	46235	-0.793597	0.576904	5.4e-06	0.161768	-4.90578	9.31e-07	Enolase-phosphatase E1	1.32887	2.51206	1.12e-12
AARA001954	12877	-0.594867	0.662105	8.65e-06	0.123951	-4.79923	1.59e-06	mitochondrial 10 kDa heat shock protein	0.801124	1.74246	1.27e-12
AARA016859	740.471	-3.32197	0.0999971	3.43e-60	0.197927	-16.7838	3.2e-63	Cellular retinaldehyde-binding protein	2.77124	6.82696	1.39e-12
AARA009386	1170.82	-0.927248	0.525861	1.46e-07	0.164466	-5.63792	1.72e-08	unspecified product	1.22751	2.34163	1.47e-12
AARA002132	1712.12	5.14374	35.3526	5.94e-11	0.739542	6.95532	3.52e-12	Alkaline phosphatase	-4.70866	0.0382429	1.49e-12
AARA017486	1843.69	-0.816559	0.567795	3.9e-07	0.149811	-5.45061	5.02e-08	unspecified product	0.981009	1.97385	1.56e-12
AARA011797	1380.59	-1.18735	0.439109	1.48e-15	0.141304	-8.40278	4.36e-17	unspecified product	1.32192	2.49999	1.83e-12
AARA000472	326.081	-1.71183	0.305272	5.12e-07	0.317209	-5.39655	6.79e-08	unspecified product	-3.54685	0.0855641	1.99e-12
AARA005758	434.336	0.587226	1.50236	0.00478042	0.188797	3.11036	0.00186862	unspecified product	-1.47643	0.359377	2.1e-12
AARA000450	2343.98	-0.520576	0.697094	0.00100824	0.144735	-3.59674	0.000322229	M-type 9 protein	1.19246	2.28543	2.36e-12
AARA018697	1823.37	-0.895812	0.537445	1.22e-08	0.147068	-6.09116	1.12e-09	60S ribosome subunit biogenesis protein NIP7 homolog	1.40336	2.64517	2.58e-12
AARA009489	105.443	-5.38099	0.0239972	5.37e-26	0.490926	-10.9609	5.89e-28	unspecified product	6.91127	120.364	2.6e-12
AARA007161	1683.17	-1.27922	0.412019	1.88e-20	0.131976	-9.69281	3.24e-22	epidermal retinal dehydrogenase	-0.796751	0.575644	2.75e-12
AARA003124	2594.51	-1.69497	0.30886	2.87e-38	0.127052	-13.3408	1.34e-40	cyclin-related protein FAM58A	1.21364	2.31922	2.77e-12
AARA007072	7276.16	0.864495	1.8207	3.43e-10	0.129358	6.68297	2.34e-11	hypoxia up-regulated 1	-0.799987	0.574354	3.12e-12
AARA010271	2183.05	0.840365	1.7905	4.71e-08	0.143679	5.84891	4.95e-09	unspecified product	-0.931016	0.524489	3.76e-12
AARA017185	674.693	-0.636783	0.643145	0.00242991	0.191234	-3.32986	0.000868886	Sulfotransferase (Sult)	1.25259	2.38268	3.77e-12
AARA005150	1598.98	3.08921	8.51029	0.000319091	0.787964	3.92049	8.84e-05	antennae-specific protein	-1.61741	0.32592	4.71e-12
AARA016208	1516.63	1.96305	3.89887	9.63e-17	0.224815	8.73186	2.51e-18	salivary gland protein 9	-2.11743	0.230456	5e-12
AARA014582	1042.57	-0.559105	0.678723	0.0454475	0.248678	-2.24831	0.0245565	unspecified product	-2.81629	0.141975	5.91e-12
AARA008979	1695.96	1.117	2.16895	4.94e-06	0.226816	4.92469	8.45e-07	sodium-independent sulfate anion transporter	1.29123	2.44736	6.03e-12
AARA010630	2656.75	0.410784	1.32941	0.00270423	0.124666	3.29507	0.000983983	unspecified product	1.00347	2.00482	6.09e-12
AARA010836	30568.3	-0.499997	0.707108	0.0142678	0.183566	-2.72379	0.00645371	unspecified product	0.731733	1.66063	6.2e-12
AARA011847	5397.22	-0.694431	0.617953	4.55e-05	0.157238	-4.41643	1e-05	unspecified product	0.904216	1.87153	6.27e-12
AARA017290	403.608	-1.81219	0.284759	0.0209664	0.70354	-2.57581	0.0100005	Beta-galactosidase	2.76064	6.77697	6.42e-12
AARA002429	4858.88	-0.428419	0.743076	0.000410047	0.111202	-3.85261	0.000116868	ribosome biogenesis protein BRX1	0.956549	1.94066	7.07e-12
AARA008847	2728.3	-0.431727	0.741374	0.0242341	0.171506	-2.51727	0.0118267	sodium-dependent nutrient amino acid transporter 5	0.819017	1.7642	7.67e-12
AARA016939	3886.3	-1.26043	0.417419	2.16e-20	0.130239	-9.67784	3.75e-22	unspecified product	0.881589	1.8424	8.45e-12
AARA016474	154.882	-1.14286	0.452859	0.000281724	0.289006	-3.95447	7.67e-05	3-glucan binding protein	-1.4112	0.375999	9.02e-12
AARA000059	2241.81	-0.663957	0.631145	0.000621648	0.177711	-3.73617	0.000186843	pre-rRNA-processing protein IPI1	1.22494	2.33746	9.04e-12
AARA003335	28064.2	0.571414	1.48598	0.0366034	0.243925	2.34258	0.0191508	solute carrier family 17, member 5	0.655148	1.57478	1.03e-11
AARA009370	5291.28	-0.93315	0.523713	2.16e-13	0.120281	-7.7581	8.62e-15	Fcf2 domain-containing protein	1.06985	2.09921	1.16e-11
AARA016088	484.499	-1.81836	0.283543	7.7e-12	0.250433	-7.26087	3.85e-13	salivary gland protein 7-like	-1.53247	0.345686	1.16e-11
AARA011863	9032.41	-1.13761	0.454511	9.93e-07	0.216227	-5.2612	1.43e-07	unspecified product	1.11065	2.15944	1.21e-11
AARA008204	2666.59	-0.453716	0.73016	0.0290231	0.185769	-2.44237	0.0145911	unspecified product	1.17484	2.25767	1.29e-11
AARA007565	1186.83	1.39234	2.62504	1.42e-07	0.246725	5.64328	1.67e-08	unspecified product	-1.41311	0.375502	1.31e-11
AARA002344	981.668	0.77895	1.71588	0.00100383	0.216473	3.59837	0.000320222	cuticular protein RR-1 family 15	-1.4664	0.361885	1.35e-11
AARA011876	1281.29	-0.62576	0.648078	1.16e-05	0.132159	-4.73491	2.19e-06	U3 small nucleolar RNA-associated protein 24	1.21828	2.32669	1.47e-11
AARA011028	800.838	1.7576	3.38134	1.74e-17	0.196777	8.9319	4.19e-19	unspecified product	-1.17345	0.44336	1.68e-11
AARA009141	3393.39	-0.347563	0.78591	0.00848779	0.119399	-2.91094	0.00360342	regulator of ribosome biosynthesis	0.931002	1.9066	1.7e-11
AARA016430	1041.86	-0.690533	0.619625	3.06e-05	0.153097	-4.51043	6.47e-06	ribonuclease P protein subunit POP4	1.32084	2.49812	1.86e-11
AARA003888	3477.87	0.895863	1.86072	5.99e-05	0.205982	4.34924	1.37e-05	cabut	1.12604	2.18259	1.9e-11
AARA014166	3733.65	-0.424073	0.745318	0.00361085	0.132431	-3.20221	0.00136378	NA	1.23947	2.36112	1.91e-11
AARA017652	2198.92	-0.831123	0.562092	2.02e-06	0.162479	-5.11527	3.13e-07	unspecified product	1.13222	2.19195	2.08e-11
AARA018022	99.5536	10.3443	1300.03	2.36e-15	1.23996	8.34248	7.27e-17	unspecified product	-8.91899	0.00206594	2.08e-11
AARA016884	250.068	2.05147	4.14528	1.07e-05	0.431783	4.75116	2.02e-06	CLIP-domain serine protease	-3.11905	0.115099	2.34e-11
AARA000684	3005.17	-0.776001	0.583983	7.17e-06	0.160273	-4.84175	1.29e-06	Nucleolar protein 4	0.862141	1.81773	3.13e-11
AARA004217	4108.85	-1.31545	0.401799	1.86e-09	0.205289	-6.40782	1.48e-10	unspecified product	-2.03289	0.244365	3.24e-11
AARA017294	7505.1	-1.17623	0.442507	1.85e-16	0.135922	-8.65367	4.99e-18	unspecified product	0.956732	1.94091	3.34e-11
AARA015614	324.06	2.92084	7.57288	5.03e-43	0.206194	14.1655	1.5e-45	cuticular protein RR-1 family 9	-2.02704	0.245358	3.39e-11
AARA017166	6016.17	3.09717	8.55739	2.38e-55	0.192449	16.0935	2.83e-58	CLIP domain-containing serine protease	-2.54283	0.171606	3.39e-11
AARA005678	3728.77	0.491219	1.40563	0.00266054	0.148835	3.30043	0.000965374	unspecified product	-0.62014	0.650608	3.54e-11
AARA017291	2123.87	0.770004	1.70527	8.62e-07	0.145548	5.29037	1.22e-07	unspecified product	0.804289	1.74629	3.54e-11
AARA012056	4247.79	-0.620906	0.650263	0.000559705	0.164853	-3.76641	0.00016561	DNA-directed RNA polymerase II subunit RPB3	0.882135	1.8431	4.08e-11
AARA016579	577.782	5.25767	38.2575	2.17e-12	0.706639	7.44039	1e-13	polyubiquitin	-3.68827	0.0775747	4.46e-11
AARA016371	8351.9	0.438634	1.35532	0.000186613	0.107944	4.06354	4.83e-05	Sec16_C domain-containing protein	-0.665721	0.630374	4.62e-11
AARA017538	1290.41	-0.558532	0.678993	0.0056977	0.183181	-3.04908	0.00229545	unspecified product	0.978755	1.97076	4.68e-11
AARA017608	429.594	3.73103	13.2786	5.75e-30	0.31663	11.7836	4.74e-32	unspecified product	-3.22896	0.106656	5.18e-11
AARA001658	2041.72	0.738043	1.66791	5.4e-06	0.150447	4.90567	9.31e-07	odorant-binding protein 10	-1.11734	0.460943	5.71e-11
AARA002043	2105.01	-0.311771	0.805652	0.0337065	0.131116	-2.37783	0.0174146	Ser/Thr protein phosphatase/nucleotidase	1.2079	2.31001	5.77e-11
AARA006467	9559.14	-0.681516	0.62351	1.49e-05	0.145725	-4.67671	2.92e-06	ribosome biogenesis protein SSF1/2	1.16846	2.24772	6.35e-11
AARA008946	2200.63	0.717121	1.6439	2.2e-05	0.156292	4.58832	4.47e-06	Metalloendopeptidase	-1.07266	0.475443	6.61e-11
AARA009722	582.756	0.53209	1.44602	0.0069495	0.178489	2.98107	0.0028724	unspecified product	-2.06702	0.238652	6.61e-11
AARA017641	855.101	-0.683615	0.622603	0.00108934	0.191267	-3.57413	0.000351388	unspecified product	0.945564	1.92594	7.09e-11
AARA005870	1303.31	1.53675	2.9014	3.23e-23	0.148543	10.3455	4.39e-25	unspecified product	-1.0653	0.477873	8.43e-11
AARA000881	2059.65	-0.663234	0.631461	3.34e-06	0.132433	-5.00808	5.5e-07	U3 small nucleolar ribonucleoprotein protein IMP3	0.944921	1.92508	9.25e-11
AARA014790	174.374	1.49993	2.8283	9.51e-08	0.262321	5.71794	1.08e-08	unspecified product	-2.69831	0.154073	9.47e-11
AARA011322	1711.38	-0.604036	0.657911	4.75e-06	0.122452	-4.93285	8.1e-07	NA	0.881247	1.84197	9.49e-11
AARA011376	947.387	-1.92577	0.263199	1.12e-14	0.236372	-8.1472	3.72e-16	3-oxoacyl-(acyl-carrier protein) reductase fabG2	1.04897	2.06905	9.58e-11
AARA007845	12693	-0.743705	0.597204	2.82e-09	0.117312	-6.33954	2.3e-10	unspecified product	0.865622	1.82213	1.11e-10
AARA005780	803.839	0.532618	1.44655	0.0172081	0.200742	2.65324	0.00797236	P66_CC domain-containing protein	-1.00171	0.499407	1.15e-10
AARA010773	2051.66	0.997762	1.9969	1.03e-08	0.163025	6.12029	9.34e-10	unspecified product	-1.11697	0.461063	1.2e-10
AARA005164	44192.4	0.497648	1.41191	0.000546156	0.131886	3.77332	0.00016109	Sarcoplasmic calcium-binding protein	-0.844938	0.556735	1.32e-10
AARA009696	1385.1	-0.64407	0.639905	0.000276663	0.16268	-3.95913	7.52e-05	Amalgam	0.863724	1.81973	1.42e-10
AARA015772	6087.66	3.39529	10.5217	4.44e-10	0.511307	6.64042	3.13e-11	Actin-5C	-3.92573	0.065802	1.52e-10
AARA017145	404.502	-1.13767	0.454492	1.86e-05	0.245929	-4.62604	3.73e-06	Lipocln_cytosolic_FA-bd_dom domain-containing protein	-2.49085	0.177901	1.6e-10
AARA010261	586.774	1.28055	2.42931	7.19e-07	0.240336	5.32814	9.92e-08	single-minded	-0.910201	0.532111	1.82e-10
AARA010338	3626.04	0.472413	1.38743	0.00351546	0.147127	3.21093	0.00132308	phosphorylase kinase alpha/beta subunit	-0.682892	0.622915	1.82e-10
AARA007701	2982.14	1.10946	2.15765	5.49e-08	0.190605	5.82071	5.86e-09	NA	-1.25327	0.419496	1.99e-10
AARA006368	2391.98	1.00596	2.00828	9.45e-10	0.154287	6.52008	7.03e-11	BAH domain-containing protein	-0.822616	0.565416	2.04e-10
AARA018459	950.841	2.69019	6.454	1.19e-29	0.229533	11.7203	1e-31	Alpha-mannosidase	-1.59312	0.331454	2.1e-10
AARA014395	73.4935	2.28386	4.86979	3.24e-08	0.385854	5.91898	3.24e-09	NA	-2.31468	0.201007	2.44e-10
AARA005716	846.642	0.957484	1.94192	1.12e-07	0.168355	5.68729	1.29e-08	unspecified product	-1.35343	0.39136	2.66e-10
AARA015937	724.817	-1.71157	0.305328	4.52e-18	0.18838	-9.08573	1.03e-19	unspecified product	1.66562	3.17251	2.66e-10
AARA003126	1132.06	-0.926906	0.525985	1.1e-09	0.142698	-6.49558	8.27e-11	unspecified product	1.12145	2.17566	2.72e-10
AARA008114	14422.8	0.762429	1.69634	1.64e-07	0.135764	5.61584	1.96e-08	unspecified product	0.816582	1.76123	2.72e-10
AARA006181	333.717	0.867737	1.8248	6.07e-05	0.199656	4.34617	1.39e-05	unspecified product	-1.81859	0.283497	2.74e-10
AARA011787	18979.1	0.546424	1.46046	0.0177817	0.20698	2.63999	0.00829097	cytochrome P450	-1.288	0.40952	2.99e-10
AARA017601	4027.83	-0.369758	0.773912	0.0113736	0.13173	-2.80693	0.00500157	unspecified product	0.802345	1.74393	2.99e-10
AARA008602	341.491	1.65827	3.15638	0.0407827	0.722326	2.29574	0.0216909	DE-cadherin	2.92514	7.59545	3.04e-10
AARA017930	1499.35	-0.835736	0.560297	1.53e-09	0.129776	-6.43982	1.2e-10	DNA-directed RNA polymerase III subunit RPC6	1.19528	2.28989	3.04e-10
AARA008433	8218.7	-1.29196	0.408395	4.95e-13	0.168971	-7.64606	2.07e-14	glycine cleavage system H protein	-1.32534	0.399055	3.07e-10
AARA018665	18904.1	0.907022	1.87517	5.36e-08	0.155705	5.82525	5.7e-09	salivary secreted mucin 3	-0.829094	0.562883	3.15e-10
AARA003258	1512.73	0.761447	1.69519	2.85e-05	0.168158	4.52816	5.95e-06	atrial natriuretic peptide receptor A	-0.995102	0.501701	3.17e-10
AARA016509	254.074	8.03092	261.546	3.8e-34	0.63781	12.5914	2.35e-36	SCP domain-containing protein	-7.6243	0.00506824	3.26e-10
AARA016770	1037.37	1.00934	2.01299	3.79e-06	0.202608	4.98174	6.3e-07	unspecified product	-0.876897	0.544538	3.36e-10
AARA001649	14832	-0.762132	0.589624	1.58e-08	0.126039	-6.04679	1.48e-09	unspecified product	1.2246	2.33691	3.4e-10
AARA009258	1588.58	0.609039	1.52524	0.000145196	0.147542	4.12791	3.66e-05	unspecified product	-0.984356	0.505451	3.4e-10
AARA000187	580.069	0.976007	1.96701	6.31e-07	0.182293	5.35407	8.6e-08	Rhomboid-like protein	-1.51823	0.349113	3.42e-10
AARA009890	5331.64	-0.741483	0.598124	4.59e-07	0.136862	-5.41774	6.04e-08	Required for meiotic nuclear division 1 homolog (S. cerevisiae)	0.690266	1.61358	3.51e-10
AARA008706	674.395	-1.19154	0.437835	2.61e-10	0.177168	-6.72549	1.75e-11	unspecified product	1.05026	2.0709	3.55e-10
AARA010927	1715.62	-1.86455	0.274609	3.57e-33	0.150247	-12.4099	2.31e-35	unspecified product	1.38605	2.61362	3.56e-10
AARA007954	6891.02	-0.728127	0.603687	6.66e-08	0.125859	-5.78525	7.24e-09	troponin C, isoform 3	0.739906	1.67007	3.68e-10
AARA016301	429.671	-0.77997	0.582379	0.000208935	0.193362	-4.03374	5.49e-05	Kinase	1.30568	2.472	3.68e-10
AARA010741	279.998	-1.61523	0.326413	1.75e-12	0.216212	-7.47059	7.98e-14	E3 ubiquitin-protein ligase	-1.49231	0.355443	3.69e-10
AARA007848	2430.05	-0.875316	0.545134	5.28e-10	0.13236	-6.61315	3.76e-11	unspecified product	0.742093	1.6726	3.77e-10
AARA017115	2742.88	-0.58192	0.668074	0.00214594	0.172741	-3.36874	0.000755128	angiotensin-converting enzyme 9	-0.857529	0.551897	3.96e-10
AARA009074	677.194	0.811535	1.75508	0.00116832	0.228367	3.55364	0.000379941	unspecified product	-1.17534	0.442781	4.73e-10
AARA011995	4122.95	1.45506	2.74168	1.77e-14	0.179915	8.08747	6.09e-16	unspecified product	-1.13687	0.454744	4.89e-10
AARA010668	1509.87	0.690013	1.6133	0.000114866	0.164781	4.18746	2.82e-05	unspecified product	-0.82557	0.564259	4.94e-10
AARA003142	244.507	0.663969	1.58444	0.00642886	0.220732	3.00803	0.00262949	unspecified product	-1.44504	0.367282	5.27e-10
AARA009996	410.27	-1.04431	0.484878	7.52e-05	0.243278	-4.29264	1.77e-05	cyclin-dependent kinases regulatory subunit 1	1.2017	2.3001	5.27e-10
AARA011120	14579.6	-0.564317	0.676275	0.0056156	0.184756	-3.05439	0.00225521	cuticular protein CPLCG family (CPLCG1)	-0.74038	0.598582	5.34e-10
AARA010364	770.736	1.65733	3.15433	8.07e-15	0.202384	8.18904	2.63e-16	unspecified product	-1.10481	0.464963	5.72e-10
AARA010096	3291.13	-0.325466	0.798041	0.0101937	0.114374	-2.84562	0.00443244	zinc finger protein 593 homolog	0.875463	1.8346	5.85e-10
AARA003183	967.031	-0.749899	0.594645	1.17e-05	0.158489	-4.73157	2.23e-06	RNase_PH domain-containing protein	0.973374	1.96343	6.21e-10
AARA001779	7026.98	0.699982	1.62448	3.22e-07	0.127554	5.48773	4.07e-08	unspecified product	-0.839677	0.558769	6.28e-10
AARA009457	1546.38	1.07089	2.10073	0.0353884	0.454362	2.3569	0.018428	cysteine sulfinic acid decarboxylase	-1.51481	0.349943	6.75e-10
AARA014332	477.977	1.28796	2.44183	1.04e-05	0.270664	4.75852	1.95e-06	NA	-1.25206	0.419847	7.41e-10
AARA004580	1426.26	-0.811588	0.569754	1.84e-06	0.158018	-5.13606	2.81e-07	bud site selection protein 31	1.04554	2.06414	8.8e-10
AARA001879	1899.65	1.36441	2.57471	1.25e-13	0.174232	7.83098	4.84e-15	unspecified product	-0.962392	0.513205	8.94e-10
AARA017310	1938.44	-0.433458	0.740485	0.00670197	0.144788	-2.99374	0.00275585	Niemann-Pick Type C-2	1.23993	2.36187	8.94e-10
AARA008341	2947.73	1.06538	2.09272	2.69e-09	0.167825	6.34815	2.18e-10	HTH La-type RNA-binding domain-containing protein	-1.21436	0.430964	9.41e-10
AARA014461	409.924	-2.60702	0.164138	0.0039135	0.820847	-3.17601	0.00149317	unspecified product	2.33222	5.03579	9.96e-10
AARA006364	3113.02	-0.72317	0.605765	3.9e-07	0.132681	-5.45045	5.02e-08	unspecified product	1.04019	2.0565	1.03e-09
AARA017267	3864.68	3.12818	8.7433	6.15e-50	0.204888	15.2677	1.25e-52	serine protease snake	-1.58555	0.333198	1.05e-09
AARA009393	516.996	-1.34175	0.394541	1.04e-10	0.195297	-6.87033	6.41e-12	unspecified product	1.2511	2.38022	1.08e-09
AARA016535	2078.35	2.13367	4.38832	0.00728779	0.719929	2.96372	0.00303947	CLIP-domain serine protease	1.83359	3.56422	1.23e-09
AARA006534	7988.37	0.617811	1.53455	7.48e-06	0.127855	4.83212	1.35e-06	lipopolysaccharide-induced TNF-alpha transcription factor (LITAF-like 6)	0.920981	1.8934	1.26e-09
AARA003363	9025.78	-0.449408	0.732343	7.29e-05	0.104499	-4.30059	1.7e-05	Eukaryotic translation initiation factor 3 subunit M	0.633664	1.5515	1.28e-09
AARA008956	3743.03	0.920346	1.89257	8.91e-09	0.149745	6.14609	7.94e-10	unspecified product	-0.714235	0.609528	1.28e-09
AARA014407	127.708	0.784549	1.72255	0.00882163	0.270769	2.89749	0.00376164	NA	-2.18784	0.219479	1.28e-09
AARA004255	1143.59	-1.02511	0.491375	2.98e-05	0.226928	-4.51731	6.26e-06	unspecified product	1.07412	2.10544	1.29e-09
AARA004462	6506.53	0.815064	1.75938	2.17e-11	0.114694	7.10645	1.19e-12	carboxypeptidase D	-0.7021	0.614677	1.31e-09
AARA014727	741.335	1.02065	2.02883	1.43e-05	0.217807	4.68603	2.79e-06	NA	-1.45487	0.364788	1.42e-09
AARA006604	78737.3	-0.269803	0.829433	0.0185089	0.102772	-2.62526	0.00865834	protein oskar	0.792054	1.73154	1.49e-09
AARA017368	10036	-0.814945	0.56843	2.11e-08	0.135938	-5.99497	2.04e-09	ribosome biogenesis protein UTP30	0.856925	1.81117	1.59e-09
AARA018066	73.8946	-3.7561	0.0740117	1.89e-07	0.672013	-5.58933	2.28e-08	unspecified product	4.33965	20.2471	1.59e-09
AARA010795	3790.76	-0.401903	0.756859	0.00328662	0.124307	-3.23314	0.00122438	beta-1,3-glucuronyltransferase	0.739805	1.66995	1.77e-09
AARA010810	2658.33	-0.616775	0.652127	1.39e-05	0.13142	-4.69316	2.69e-06	Ras suppressor protein 1	0.689521	1.61275	1.87e-09
AARA001701	1306.05	-0.917769	0.529327	1.49e-09	0.142421	-6.44406	1.16e-10	DNA-directed RNA polymerase II subunit RPB4	1.12903	2.18712	1.88e-09
AARA004967	7006.05	-0.559061	0.678744	0.000226506	0.139326	-4.0126	6.01e-05	U4/U6 small nuclear ribonucleoprotein SNU13	1.05275	2.07447	1.88e-09
AARA001614	1573.35	-0.85368	0.553372	1.77e-08	0.141662	-6.02616	1.68e-09	39S ribosomal protein L19, mitochondrial	0.917883	1.88934	2.06e-09
AARA009653	2854.52	-0.367089	0.775345	0.0106035	0.129622	-2.83199	0.00462596	RNA-binding protein PNO1	0.947324	1.92829	2.09e-09
AARA016011	857.105	-1.34471	0.393734	9.03e-16	0.158889	-8.46317	2.6e-17	mono-ADP-ribosyltransferase sirtuin 6	1.06095	2.08631	2.1e-09
AARA003026	4014.91	0.494371	1.40871	0.00324983	0.152737	3.23674	0.00120902	unspecified product	-0.918526	0.529049	2.2e-09
AARA005605	120.208	0.939287	1.91758	0.0327974	0.392984	2.39014	0.0168418	takeout 3	1.64756	3.13303	2.23e-09
AARA010905	4131.18	-0.897064	0.536978	3.03e-15	0.107938	-8.31095	9.49e-17	U3 small nucleolar ribonucleoprotein protein LCP5	1.08058	2.11489	2.46e-09
AARA001631	457.136	1.22071	2.33062	4.17e-07	0.224518	5.43703	5.42e-08	unspecified product	-1.52289	0.347989	2.56e-09
AARA009956	7462.83	-0.606622	0.656733	3.69e-05	0.135804	-4.4669	7.94e-06	proline-, glutamic acid- and leucine-rich protein 1	1.06993	2.09933	2.56e-09
AARA018214	4193.33	0.912486	1.88229	6.81e-09	0.147355	6.19244	5.92e-10	lachesin	-0.682083	0.623265	2.56e-09
AARA005403	1785.18	-0.785899	0.57999	3.79e-08	0.133433	-5.88982	3.87e-09	unspecified product	0.860395	1.81553	2.69e-09
AARA000791	1997.03	0.81478	1.75903	5.02e-06	0.16556	4.92136	8.59e-07	PDZ domain-containing protein	-1.02309	0.492062	2.78e-09
AARA016352	20785.6	0.761469	1.69522	5.11e-10	0.115051	6.61855	3.63e-11	unspecified product	-0.797915	0.57518	2.79e-09
AARA003212	4401.07	-0.420571	0.747129	0.000396233	0.108914	-3.8615	0.000112695	Calcium-transporting ATPase sarcoplasmic/endoplasmic reticulum type	-0.809623	0.570531	3.06e-09
AARA018017	300.255	1.10793	2.15537	3.52e-06	0.221725	4.99688	5.83e-07	unspecified product	-1.76964	0.293283	3.22e-09
AARA014959	133.96	3.29792	9.83496	1.05e-18	0.356491	9.25105	2.22e-20	NA	-3.80099	0.0717444	3.34e-09
AARA017412	783.101	-1.78915	0.289342	1.25e-21	0.179391	-9.97346	1.99e-23	heme peroxidase 14	-1.8783	0.272005	3.34e-09
AARA016896	1204.33	-0.67818	0.624953	1.65e-05	0.145741	-4.65333	3.27e-06	nuclear pore complex protein Nup37	1.09773	2.14017	3.46e-09
AARA005834	998.752	0.683101	1.60559	4.79e-05	0.155127	4.4035	1.07e-05	sodium-independent sulfate anion transporter	-1.11108	0.462948	3.77e-09
AARA003388	1225.42	-1.11863	0.460529	5.54e-13	0.146608	-7.63013	2.35e-14	unspecified product	1.04185	2.05886	3.87e-09
AARA018346	3417.24	-0.816974	0.567631	7.68e-09	0.132374	-6.17171	6.76e-10	ribosomal RNA-processing protein 8	1.02841	2.03977	3.96e-09
AARA008062	2290.27	-0.835241	0.560489	6.17e-05	0.192351	-4.34227	1.41e-05	signal recognition particle subunit SRP9	0.909854	1.87886	4.04e-09
AARA014350	111.228	-5.90942	0.0166375	2.58e-24	0.558018	-10.59	3.32e-26	NA	5.74874	53.7705	4.55e-09
AARA012078	19699.5	-0.419483	0.747693	0.000550673	0.111244	-3.77083	0.000162703	unspecified product	0.968705	1.95708	4.75e-09
AARA005743	815.134	-0.714754	0.609309	0.000578351	0.19025	-3.75693	0.000172011	cytochrome P450	-0.925945	0.526336	4.86e-09
AARA009091	854.01	0.572116	1.4867	0.00424316	0.181631	3.14988	0.00163337	unspecified product	0.89623	1.8612	4.88e-09
AARA007889	4313.46	-0.397496	0.759175	0.0152455	0.147233	-2.69977	0.00693873	TMEM9 protein	0.622666	1.53972	4.98e-09
AARA016024	514.482	1.0575	2.08131	7.76e-07	0.199073	5.3121	1.08e-07	carboxylesterase beta esterase	-1.32716	0.398552	4.99e-09
AARA016781	3375.65	0.368184	1.29073	0.00845113	0.126416	2.91248	0.0035857	unspecified product	-0.790714	0.578058	5.1e-09
AARA010500	22208.3	-0.907356	0.533161	1.2e-13	0.115776	-7.83717	4.61e-15	acyl-CoA-binding protein	0.78926	1.72819	5.12e-09
AARA004628	1149.72	-0.641079	0.641233	3.91e-05	0.143956	-4.45331	8.46e-06	rRNA small subunit pseudouridine methyltransferase Nep1	1.02548	2.03564	5.41e-09
AARA007680	3566.05	-1.10305	0.465532	2.7e-07	0.199805	-5.52063	3.38e-08	unspecified product	1.30518	2.47115	5.49e-09
AARA009935	492.539	0.784721	1.72276	0.000953723	0.217174	3.61333	0.000302293	proline dehydrogenase	-1.08831	0.470312	5.49e-09
AARA011161	763.361	1.36169	2.56985	2.42e-10	0.20211	6.73734	1.61e-11	thioester-containing protein 13	-1.25522	0.418929	5.49e-09
AARA007412	1400.25	0.388445	1.30898	0.0264052	0.156499	2.48209	0.0130613	unspecified product	-1.19521	0.436722	5.6e-09
AARA011689	1764.68	-0.402369	0.756615	0.0052401	0.1307	-3.07858	0.00207992	glutathione S-transferase unclassified 1	0.823193	1.76932	5.87e-09
AARA003799	7196.44	-0.961974	0.513354	1.47e-10	0.141112	-6.81712	9.29e-12	unspecified product	0.915099	1.8857	5.88e-09
AARA001495	4315.42	-0.543105	0.686292	2.94e-05	0.120132	-4.52091	6.16e-06	prefoldin alpha subunit	0.725321	1.65327	5.97e-09
AARA010941	1959.64	-0.376251	0.770437	0.00527765	0.122318	-3.076	0.00209796	unspecified product	0.738915	1.66892	6.1e-09
AARA005101	4101.64	0.611477	1.52782	0.000308456	0.15561	3.92954	8.51e-05	Enhancer of polycomb-like protein	-0.60666	0.656715	6.56e-09
AARA017625	478.229	-0.415708	0.749651	0.0275764	0.168712	-2.46402	0.013739	unspecified product	1.26545	2.40403	6.79e-09
AARA009293	611.528	1.46651	2.76353	1.33e-12	0.195304	7.50888	5.96e-14	NA	-1.81795	0.283624	7.22e-09
AARA016888	118.052	1.22032	2.32999	0.00118734	0.343893	3.54856	0.00038734	CLIP-domain serine protease	-2.51331	0.175154	7.38e-09
AARA009424	42264.1	-0.457923	0.728034	0.000236112	0.114431	-4.00173	6.29e-05	unspecified product	0.869316	1.8268	7.78e-09
AARA011173	1477.19	-0.589387	0.664625	0.00222859	0.175583	-3.35674	0.00078868	hsp70-interacting protein	0.874282	1.8331	8.14e-09
AARA014530	1166.58	-0.622766	0.649424	4.31e-06	0.125737	-4.95293	7.31e-07	galectin 7	1.49355	2.81582	8.14e-09
AARA016390	3112.8	-1.76498	0.29423	1.39e-35	0.137271	-12.8576	7.79e-38	atrial natriuretic peptide receptor A	0.881966	1.84288	8.23e-09
AARA016359	27302.5	-0.522308	0.696257	0.00114512	0.146729	-3.55967	0.000371327	NA	0.796203	1.73652	8.41e-09
AARA005388	632.219	-1.06574	0.477728	2.99e-11	0.150963	-7.0596	1.67e-12	cleavage stimulation factor subunit 2	1.12568	2.18205	8.55e-09
AARA016769	4524.18	1.24165	2.36469	1.51e-18	0.134843	9.20813	3.32e-20	unspecified product	-0.814667	0.56854	8.62e-09
AARA010823	1919.88	-0.261939	0.833966	0.0451033	0.116336	-2.25157	0.0243492	DNA-directed RNA polymerases I and III subunit RPAC1	0.991416	1.98814	8.7e-09
AARA005443	1338.49	-0.595768	0.661692	0.000383114	0.153893	-3.87132	0.000108247	transcription initiation factor TFIIH subunit 4	0.937856	1.91568	8.79e-09
AARA000330	1662.76	0.608616	1.5248	0.000384507	0.157259	3.87014	0.000108772	Rap guanine nucleotide exchange factor (GEF) 2	-0.836362	0.560054	9.32e-09
AARA014717	9127.24	1.0373	2.05239	4.27e-05	0.234065	4.43169	9.35e-06	salivary gland protein 3	-1.55933	0.339308	9.45e-09
AARA002602	1001.54	-0.652645	0.636113	0.000119013	0.15619	-4.17854	2.93e-05	tRNA (guanine9-N1)-methyltransferase	1.2328	2.35023	9.72e-09
AARA016650	5034.06	1.42851	2.69169	5.36e-15	0.173358	8.24026	1.72e-16	CLIP-domain serine protease	-0.963656	0.512756	1.04e-08
AARA008664	7281.18	0.810837	1.75423	9.42e-08	0.141763	5.71965	1.07e-08	unspecified product	-0.714983	0.609212	1.07e-08
AARA004081	397.475	1.02827	2.03958	8.11e-06	0.213595	4.81414	1.48e-06	cytoplasmic polyadenylation element binding protein 2	-1.37062	0.386726	1.08e-08
AARA009770	4179.52	-0.85651	0.552287	7.63e-07	0.16113	-5.31564	1.06e-07	heme peroxidase 7	0.934777	1.91159	1.12e-08
AARA009008	3349.53	0.945503	1.92586	4.3e-09	0.150804	6.26973	3.62e-10	unspecified product	-0.706726	0.612709	1.14e-08
AARA010262	1272.1	1.03248	2.04554	1.03e-08	0.168697	6.12033	9.34e-10	PH and SEC7 domain-containing protein	-0.878933	0.543769	1.16e-08
AARA017865	507.445	-0.579744	0.669082	0.000828128	0.158615	-3.65505	0.000257136	NA	1.96826	3.91295	1.17e-08
AARA006407	9157.41	-0.401366	0.757141	0.000979704	0.111324	-3.60538	0.000311694	CDGSH iron sulfur domain-containing protein 2 homolog	0.561214	1.47551	1.21e-08
AARA005281	132.571	2.09565	4.27419	4.34e-10	0.315411	6.64419	3.05e-11	unspecified product	-2.00031	0.249946	1.25e-08
AARA008372	4738.33	-1.36751	0.38756	0.00788547	0.465688	-2.93653	0.00331902	unspecified product	0.849837	1.8023	1.31e-08
AARA003440	2168.87	-0.420747	0.747038	0.0463358	0.187887	-2.23936	0.0251327	MRG-binding protein	0.855125	1.80892	1.4e-08
AARA004651	5782.71	-0.505609	0.704363	0.0386029	0.21793	-2.32005	0.0203381	C-1-tetrahydrofolate synthase, mitochondrial precursor	-0.810214	0.570297	1.41e-08
AARA008332	10111.5	1.02369	2.03311	5.26e-17	0.116289	8.80298	1.33e-18	unspecified product	-0.891812	0.538937	1.44e-08
AARA011266	986.356	0.530629	1.44456	0.000418486	0.137932	3.84703	0.000119557	unspecified product	-1.04014	0.486281	1.45e-08
AARA001243	16899.5	1.43128	2.69686	2.36e-19	0.152008	9.41585	4.69e-21	serine protease inhibitor (serpin) 9	-1.08713	0.470698	1.47e-08
AARA017281	2879.06	-0.507681	0.703352	0.000954817	0.140519	-3.61289	0.000302802	calcyclin binding protein	0.723432	1.6511	1.58e-08
AARA010907	70.2458	-3.06253	0.119698	1.62e-12	0.409316	-7.48207	7.32e-14	unspecified product	3.32245	10.0036	1.65e-08
AARA003381	1497.61	-0.94422	0.51971	7.55e-09	0.152917	-6.1747	6.63e-10	N4-(beta-N-acetylglucosaminyl)-L-asparaginase	0.763518	1.69762	1.66e-08
AARA000783	1183.14	-0.830477	0.562343	1.41e-06	0.159995	-5.19065	2.1e-07	unspecified product	1.53988	2.90771	1.69e-08
AARA008544	1705.36	0.546736	1.46078	0.000568099	0.145324	3.76219	0.000168431	unspecified product	-0.640727	0.64139	1.74e-08
AARA006448	1585.27	1.7548	3.3748	2.01e-26	0.158783	11.0516	2.15e-28	unspecified product	1.09717	2.13934	1.77e-08
AARA011088	1821.74	1.04359	2.06135	0.000130619	0.251199	4.15443	3.26e-05	Sphingomyelin phosphodiesterase	-2.82339	0.141278	1.79e-08
AARA004753	10775.8	-0.566502	0.675252	9.12e-07	0.107311	-5.27907	1.3e-07	Eukaryotic translation initiation factor 3 subunit F	0.611833	1.5282	1.8e-08
AARA000565	742.482	-0.755435	0.592368	8.83e-05	0.177634	-4.25276	2.11e-05	tRNA(His) guanylyltransferase	0.97417	1.96451	1.94e-08
AARA007696	834.216	-0.738114	0.599523	5.19e-07	0.136846	-5.39374	6.9e-08	unspecified product	1.16908	2.24869	1.96e-08
AARA000085	2165.41	0.74933	1.68101	5.1e-05	0.17075	4.38846	1.14e-05	unspecified product	-0.79215	0.577483	1.98e-08
AARA009152	395.831	0.506026	1.42013	0.04549	0.225127	2.24774	0.0245928	unspecified product	-1.18247	0.440597	2.15e-08
AARA005742	121.31	0.962383	1.94853	0.00681462	0.322101	2.98783	0.0028097	cytochrome P450	2.09812	4.28151	2.16e-08
AARA008356	2553.74	1.10769	2.15501	3.7e-14	0.138592	7.99249	1.32e-15	unspecified product	-0.771473	0.585819	2.16e-08
AARA001394	2191.52	0.583638	1.49862	0.000756531	0.158583	3.68033	0.000232935	unspecified product	-0.897963	0.536644	2.24e-08
AARA008207	3712.48	-0.614588	0.653116	2.18e-06	0.120502	-5.10022	3.39e-07	mRNA turnover protein 4	0.796641	1.73705	2.29e-08
AARA016501	125.246	1.63072	3.09668	1.93e-06	0.318157	5.12553	2.97e-07	Acyl_transf_3 domain-containing protein	-2.46263	0.181415	2.29e-08
AARA001147	1641.77	0.589315	1.50453	0.00146612	0.169073	3.48556	0.000491116	Protein retinal degeneration B	-0.756733	0.591835	2.31e-08
AARA009016	359.982	1.13038	2.18916	3.12e-05	0.250847	4.50626	6.6e-06	unspecified product	-1.36502	0.388229	2.38e-08
AARA008156	2206.2	0.685128	1.60784	4.09e-05	0.154222	4.44248	8.89e-06	kinesin family member	-0.794671	0.576475	2.45e-08
AARA006695	637.15	0.927689	1.90223	3.94e-07	0.170286	5.44782	5.1e-08	unspecified product	1.12113	2.17517	2.48e-08
AARA007352	4002.18	0.638209	1.5564	6.83e-05	0.14786	4.31632	1.59e-05	protein phosphatase 2C homolog 2/3	-0.60686	0.656624	2.54e-08
AARA016552	193.097	1.51853	2.86498	0.000592115	0.404913	3.75025	0.000176658	cuticular protein	-1.77668	0.291854	2.57e-08
AARA015971	552.274	-0.870772	0.546854	3.84e-05	0.195339	-4.45774	8.28e-06	short caspase 7	1.39156	2.62363	2.68e-08
AARA002664	2179.64	-0.453388	0.730326	0.00368158	0.141861	-3.19601	0.00139342	unspecified product	0.77106	1.70652	2.74e-08
AARA000939	7873.98	-1.35136	0.391922	5e-13	0.176786	-7.64406	2.1e-14	unspecified product	1.02479	2.03466	2.77e-08
AARA006764	957.414	-1.37314	0.386051	9.03e-10	0.210355	-6.52772	6.68e-11	exosome complex component RRP46	1.0651	2.09232	2.79e-08
AARA001273	3956.1	1.39163	2.62374	3.73e-08	0.236147	5.89306	3.79e-09	solute carrier family 23 (nucleobase transporter)	-0.981498	0.506453	2.88e-08
AARA008837	1197.51	-0.669327	0.6288	1.23e-05	0.141759	-4.72159	2.34e-06	ATP-binding protein involved in chromosome partitioning	0.745376	1.67641	2.88e-08
AARA010069	1872.87	-0.420867	0.746975	0.00218354	0.125136	-3.36328	0.000770213	Uncharacterized methyltransferase WBSCR22	0.963675	1.95027	2.97e-08
AARA009110	3213.43	1.00311	2.00432	2.7e-07	0.181699	5.52073	3.38e-08	unspecified product	-0.64519	0.639408	3e-08
AARA005114	1250.17	-0.58881	0.664891	0.000127614	0.14152	-4.1606	3.17e-05	Dynactin 5 (p25)	0.823958	1.77026	3.07e-08
AARA011985	1183.63	-0.889924	0.539643	2.33e-09	0.139661	-6.37203	1.87e-10	unspecified product	0.949995	1.93187	3.07e-08
AARA008830	1389.46	0.709214	1.63491	0.001106	0.198673	3.56975	0.000357325	Aquaporin	-1.0229	0.492125	3.21e-08
AARA005800	2319.26	0.836067	1.78518	8.4e-07	0.15787	5.29591	1.18e-07	a component of the cytoplasm (encore)	-0.865019	0.549039	3.29e-08
AARA009844	1835.26	-0.625402	0.648239	0.00328808	0.193447	-3.23294	0.00122523	LYR motif-containing protein 5	1.19249	2.28546	3.29e-08
AARA006883	1132.06	1.08181	2.11669	1.91e-10	0.159686	6.77459	1.25e-11	alpha-tocopherol transfer protein	0.877959	1.83777	3.43e-08
AARA002567	6993.45	-0.490294	0.71188	0.000950757	0.135658	-3.6142	0.000301272	aldehyde dehydrogenase family 7 member A1	-0.607752	0.656219	3.65e-08
AARA001034	2230.96	-0.995115	0.501696	3.24e-12	0.134772	-7.38368	1.54e-13	unspecified product	1.16663	2.24487	3.74e-08
AARA005155	966.386	-0.79672	0.575656	1.57e-05	0.170772	-4.6654	3.08e-06	unspecified product	1.01583	2.02207	3.87e-08
AARA000030	1678.67	0.642849	1.56141	0.00253729	0.19385	3.31621	0.000912458	unspecified product	-0.753581	0.593129	3.9e-08
AARA001400	586.444	0.972891	1.96277	3.11e-06	0.193643	5.02415	5.06e-07	ZP domain-containing protein	-0.947441	0.518551	4.09e-08
AARA003901	154.315	1.93894	3.83423	0.00032601	0.495293	3.91473	9.05e-05	unspecified product	-2.5024	0.176483	4.09e-08
AARA008634	4117.89	-0.749529	0.594798	1.1e-05	0.157919	-4.74629	2.07e-06	unspecified product	0.655829	1.57552	4.1e-08
AARA000830	2676.45	-0.698806	0.616082	3.53e-06	0.139866	-4.99625	5.85e-07	unspecified product	1.0498	2.07024	4.11e-08
AARA009704	1241.61	0.691065	1.61448	3.15e-06	0.137621	5.02151	5.13e-07	dehydrogenase/reductase SDR family member 11 precursor	-1.18043	0.441219	4.11e-08
AARA016433	5826.42	2.77607	6.84986	3.2e-55	0.172739	16.0709	4.08e-58	ATP-binding cassette transporter (ABC transporter) family A member 7	0.954394	1.93777	4.18e-08
AARA005561	4086.05	0.705916	1.63118	5.33e-08	0.121157	5.82647	5.66e-09	unspecified product	-0.546198	0.684823	4.28e-08
AARA015764	1512.18	1.25637	2.38894	0.0182704	0.477666	2.63023	0.0085328	glutathione S-transferase theta class 1	-1.08432	0.471615	4.28e-08
AARA016044	1128.02	-0.367291	0.775237	0.00983046	0.128481	-2.85871	0.00425363	protein KTI12	0.889342	1.85233	4.31e-08
AARA015784	23941.5	-0.464098	0.724924	0.00115135	0.130444	-3.55783	0.000373936	unspecified product	-1.18883	0.438659	4.34e-08
AARA006212	3404.33	-1.07955	0.473175	1.3e-17	0.120393	-8.96692	3.05e-19	glucosamine--fructose-6-phosphate aminotransferase (isomerizing)	-1.38199	0.38369	4.52e-08
AARA000999	305.833	-1.34142	0.394632	3.68e-11	0.190889	-7.02725	2.11e-12	PA2c domain-containing protein	1.85348	3.6137	4.6e-08
AARA016412	6041.01	-0.341234	0.789366	0.0068529	0.114288	-2.98574	0.00282897	unspecified product	-0.603854	0.657994	4.6e-08
AARA006222	2308.79	0.43184	1.34895	0.00567668	0.141563	3.05051	0.00228457	unspecified product	0.868061	1.82521	4.97e-08
AARA010058	1688.82	-1.03024	0.489627	9e-10	0.157806	-6.52856	6.64e-11	ESF2/ABP1 family protein	0.985148	1.97952	5.2e-08
AARA009769	40280	-0.427813	0.743388	0.000175573	0.104879	-4.07912	4.52e-05	heme peroxidase 7	1.28967	2.44472	5.21e-08
AARA010930	274.4	-2.19384	0.218569	5.71e-16	0.25746	-8.52108	1.58e-17	unspecified product	2.03646	4.10239	5.25e-08
AARA008672	631.301	-1.09339	0.468659	1.03e-10	0.159104	-6.87219	6.32e-12	unspecified product	0.992925	1.99022	5.46e-08
AARA000737	1967.42	-0.565189	0.675867	0.000380692	0.145925	-3.87316	0.000107434	39S ribosomal protein L15, mitochondrial	0.883941	1.84541	5.57e-08
AARA007545	8351.73	-1.87975	0.271732	1.3e-51	0.121022	-15.5323	2.1e-54	4-nitrophenylphosphatase	1.15451	2.22608	5.7e-08
AARA015709	301.393	2.57869	5.97397	2.75e-14	0.321077	8.03139	9.64e-16	unspecified product	-2.4912	0.177858	6.21e-08
AARA017802	824.591	-0.773507	0.584994	8.42e-06	0.160961	-4.80557	1.54e-06	unspecified product	1.50632	2.84084	6.3e-08
AARA009635	64697.8	2.60653	6.09037	6.14e-05	0.600074	4.34368	1.4e-05	myofilin variant C	-1.08343	0.471904	6.32e-08
AARA002486	254.388	-2.20188	0.217354	1.32e-07	0.389232	-5.65699	1.54e-08	unspecified product	1.83782	3.57469	6.4e-08
AARA010548	137.191	2.0259	4.07245	3.07e-13	0.262789	7.70921	1.27e-14	unspecified product	-1.59475	0.33108	6.6e-08
AARA000695	2901.88	-0.516092	0.699263	0.0256717	0.206963	-2.49365	0.0126439	unspecified product	1.00506	2.00703	6.73e-08
AARA018559	3846.61	1.04977	2.0702	1.1e-18	0.113542	9.2456	2.34e-20	unspecified product	-0.704316	0.613734	6.89e-08
AARA010257	286.266	1.04925	2.06945	4.13e-05	0.236343	4.43952	9.02e-06	NA	-1.76697	0.293826	7.62e-08
AARA016235	469.824	1.02456	2.03434	3.2e-06	0.204176	5.01804	5.22e-07	jumping translocation breakpoint protein	-1.3956	0.380085	7.62e-08
AARA011115	400.745	2.85161	7.21806	3.03e-15	0.343132	8.31054	9.53e-17	cuticular protein CPLCG family (CPLCG5)	-2.6949	0.154438	7.88e-08
AARA018460	232.285	3.34353	10.1508	1.18e-17	0.372437	8.97743	2.77e-19	Alpha-mannosidase	-2.13424	0.227788	8.03e-08
AARA003186	3079.42	-0.491157	0.711454	0.00204113	0.14511	-3.38471	0.000712523	DNA-directed RNA polymerase I subunit RPA43	0.913865	1.88409	8.43e-08
AARA018609	1913.53	0.74247	1.67304	0.000605136	0.198317	3.74386	0.000181212	UBA domain-containing protein	-0.671041	0.628053	8.72e-08
AARA010128	953.322	-0.604596	0.657656	0.0397809	0.262122	-2.30654	0.0210804	unspecified product	1.85273	3.61184	8.87e-08
AARA001469	1463.42	-0.398159	0.758826	0.00898982	0.137727	-2.89093	0.00384099	NA	-0.823364	0.565122	8.92e-08
AARA000485	746.207	1.72828	3.31332	9.18e-12	0.238924	7.23357	4.7e-13	Lipase domain-containing protein	0.985567	1.98009	9.01e-08
AARA006683	1077.81	-1.12654	0.458012	1.5e-12	0.150346	-7.49302	6.73e-14	RNA-binding protein 7	1.1043	2.14995	9.21e-08
AARA005997	13795.1	-0.758804	0.590986	5.67e-09	0.121921	-6.22374	4.85e-10	H/ACA ribonucleoprotein complex subunit 4	0.796307	1.73665	9.68e-08
AARA009318	1357.77	-0.355727	0.781475	0.0162508	0.133005	-2.67454	0.00748325	transcription initiation factor TFIIF subunit beta	0.757283	1.6903	9.92e-08
AARA002320	2046.25	-0.709999	0.611321	1.96e-06	0.138623	-5.12181	3.03e-07	39S ribosomal protein L50, mitochondrial	0.78669	1.72511	1.05e-07
AARA014182	45362.9	-0.344824	0.787404	0.0302576	0.142221	-2.42456	0.0153268	40S ribosomal protein S29	0.575243	1.48993	1.07e-07
AARA017231	2593.58	0.403302	1.32253	0.00628521	0.133713	3.01617	0.00255991	unspecified product	-0.62916	0.646553	1.08e-07
AARA018580	3021.37	0.820937	1.76655	9e-07	0.155432	5.28164	1.28e-07	filamin	-0.79703	0.575533	1.09e-07
AARA006160	3558.14	0.408862	1.32764	0.0141456	0.149917	2.72725	0.00638644	fos-like antigen, invertebrate	0.73278	1.66184	1.11e-07
AARA000439	5593.27	0.508378	1.42245	8.12e-05	0.118959	4.27357	1.92e-05	Tropomyosin 1	-0.557805	0.679335	1.13e-07
AARA003896	1251.1	-0.676884	0.625515	2.77e-05	0.149293	-4.53393	5.79e-06	anaphase-promoting complex subunit 8	0.853062	1.80633	1.13e-07
AARA009602	2505.86	-0.559479	0.678547	3.85e-05	0.125539	-4.4566	8.33e-06	U3 small nucleolar RNA-associated protein 7	0.781589	1.71902	1.2e-07
AARA010306	4243.2	0.61992	1.53679	0.000146154	0.150244	4.12608	3.69e-05	unspecified product	-0.83713	0.559756	1.2e-07
AARA005500	770.587	1.72469	3.30508	8.62e-12	0.238114	7.24311	4.39e-13	aldose reductase	-1.40322	0.378083	1.21e-07
AARA000188	137.327	4.15313	17.7917	1.45e-23	0.398447	10.4233	1.94e-25	unspecified product	-2.8175	0.141856	1.23e-07
AARA003277	1558.71	0.978639	1.97061	4.78e-12	0.133555	7.32759	2.34e-13	unspecified product	-0.854756	0.552959	1.24e-07
AARA004890	3585.35	0.475251	1.39016	0.00227626	0.141855	3.35026	0.000807367	unspecified product	0.626759	1.54409	1.24e-07
AARA011710	1872.12	-0.382143	0.767297	0.0170775	0.143863	-2.6563	0.00790023	estrogen receptor binding site associated antigen 9 variant 1	0.883958	1.84543	1.24e-07
AARA009032	285.703	0.586267	1.50136	0.0355744	0.24898	2.35467	0.0185391	WH1 domain-containing protein	-1.26184	0.417012	1.3e-07
AARA016721	671.17	0.529019	1.44295	0.00642886	0.175872	3.00798	0.00262989	unspecified product	-1.21696	0.430188	1.3e-07
AARA004694	184.296	0.610557	1.52685	0.0241977	0.242472	2.51805	0.0118007	unspecified product	-1.5128	0.350431	1.37e-07
AARA017900	6371.28	0.410011	1.3287	0.00212044	0.12157	3.37263	0.000744531	Ubiquitin-like domain-containing protein	-0.50649	0.703933	1.4e-07
AARA017119	4272.53	-0.648009	0.638161	1.87e-06	0.126254	-5.13257	2.86e-07	tRNA (guanine26-N2/guanine27-N2)-dimethyltransferase	0.881561	1.84237	1.42e-07
AARA016540	2121.42	-0.845323	0.556586	0.00252806	0.254818	-3.31736	0.00090871	D7 long form salivary protein	-1.36853	0.387285	1.43e-07
AARA005243	1764.73	-0.440717	0.736768	0.0117842	0.157706	-2.79455	0.00519712	ribosome maturation protein SBDS	0.705899	1.63116	1.52e-07
AARA002839	1797.96	1.98994	3.97219	2.43e-13	0.257046	7.74155	9.82e-15	salivary cysteine-rich protein	-1.32811	0.398289	1.56e-07
AARA016008	1678.76	-0.543032	0.686327	0.000167368	0.132713	-4.09177	4.28e-05	Brain protein 16	0.975733	1.96664	1.56e-07
AARA005270	3608.48	1.27012	2.41181	1.5e-11	0.177346	7.16178	7.96e-13	unspecified product	-0.997004	0.501039	1.63e-07
AARA006252	364.204	0.505762	1.41987	0.0307875	0.209265	2.41685	0.0156554	CortBP2 domain-containing protein	-1.2161	0.430446	1.65e-07
AARA007125	5602.93	1.14253	2.20768	1.53e-14	0.14094	8.10647	5.21e-16	C-type lectin (CTL) - galactose binding	-1.06504	0.477961	1.69e-07
AARA001116	6092.05	-0.367359	0.7752	0.00267729	0.111386	-3.29808	0.000973496	unspecified product	0.65198	1.57132	1.72e-07
AARA011715	1726.57	-1.01298	0.495521	3.35e-09	0.160498	-6.3115	2.76e-10	neutral ceramidase	-0.919567	0.528668	1.8e-07
AARA017453	927.874	0.85759	1.81201	0.00162311	0.248267	3.45431	0.000551703	Peptidase S1 domain-containing protein	-2.48085	0.179138	1.81e-07
AARA011139	2405.43	-0.371019	0.773236	0.0046352	0.118881	-3.12093	0.0018028	U3 small nucleolar RNA-associated protein 6 homolog	0.838717	1.78846	1.82e-07
AARA001637	2649.25	-0.8187	0.566952	2.05e-06	0.160133	-5.11262	3.18e-07	pre-rRNA-processing protein TSR2	0.84188	1.79238	2.14e-07
AARA010157	2709.14	0.388682	1.3092	0.0133292	0.141373	2.74935	0.00597143	ubiquitin carboxyl-terminal hydrolase 34	-0.634514	0.644158	2.14e-07
AARA004435	3971.4	0.765095	1.69948	1.78e-08	0.126977	6.02545	1.69e-09	tyrosine-protein phosphatase non-receptor type 11	-0.52122	0.696782	2.17e-07
AARA005529	4946.18	1.63627	3.10862	1.23e-18	0.177222	9.23289	2.63e-20	myosin III	0.745041	1.67602	2.17e-07
AARA009430	2504.24	-0.702242	0.614616	6.81e-05	0.16267	-4.31699	1.58e-05	Anamorsin homolog	0.644309	1.56299	2.22e-07
AARA017508	3641.04	1.11744	2.16961	3.34e-09	0.177034	6.312	2.75e-10	fatty acid synthase, animal type	-1.32887	0.398081	2.31e-07
AARA000317	475.789	-3.14271	0.113227	0.00249753	0.946233	-3.32129	0.000896036	unspecified product	-1.16952	0.444569	2.37e-07
AARA001200	3979.4	-1.12212	0.459419	1.62e-13	0.143924	-7.79661	6.36e-15	unspecified product	1.21823	2.32661	2.42e-07
AARA001855	1756.85	-0.751409	0.594023	2.04e-05	0.163164	-4.60524	4.12e-06	tRNA (guanine-N(7)-)-methyltransferase subunit wuho	1.02289	2.03198	2.46e-07
AARA010126	1922.97	0.672414	1.59374	0.000138421	0.16242	4.13997	3.47e-05	E3 ubiquitin-protein ligase RNF139	-0.905668	0.533785	2.46e-07
AARA017742	619.314	1.39413	2.62831	2.52e-11	0.196771	7.08507	1.39e-12	unspecified product	-0.988587	0.503971	2.46e-07
AARA005726	383.602	0.457449	1.37311	0.0396192	0.198174	2.30832	0.0209812	unspecified product	1.05586	2.07896	2.47e-07
AARA004988	1791.37	0.565618	1.48002	8.43e-05	0.132648	4.26405	2.01e-05	unspecified product	-0.816967	0.567634	2.49e-07
AARA009208	1530.29	0.708473	1.63407	6.17e-07	0.132208	5.35879	8.38e-08	unspecified product	-0.769246	0.586724	2.53e-07
AARA005903	3845.63	2.00999	4.02781	0.00084751	0.551019	3.64777	0.000264523	unspecified product	-1.43139	0.370774	2.56e-07
AARA004410	1162.65	0.932052	1.90799	1.12e-07	0.163875	5.68759	1.29e-08	unspecified product	-0.910244	0.532095	2.57e-07
AARA015748	3105.14	-1.76702	0.293815	9.22e-17	0.202231	-8.73762	2.38e-18	glutathione S-transferase theta class 1	1.12851	2.18633	2.58e-07
AARA003721	19524.6	-0.429188	0.74268	0.0102918	0.151009	-2.84214	0.00448122	unspecified product	-0.489286	0.712378	2.59e-07
AARA010056	754.979	0.998039	1.99728	0.000171544	0.244306	4.08521	4.4e-05	unspecified product	1.06649	2.09434	2.59e-07
AARA018061	2748.94	-0.952586	0.516706	5.3e-13	0.124741	-7.6365	2.23e-14	transcription initiation factor TFIIB	0.675185	1.5968	2.59e-07
AARA001723	990.12	2.11348	4.32734	1.48e-31	0.174698	12.0979	1.08e-33	unspecified product	-2.6206	0.1626	2.68e-07
AARA002107	1649.88	-0.638228	0.642502	0.00111821	0.178946	-3.56659	0.000361651	unspecified product	-0.597185	0.661042	2.71e-07
AARA010965	3732.87	0.554854	1.46902	0.00470182	0.17805	3.11629	0.00183144	Ubiquitin-like domain-containing protein	-0.620537	0.650429	2.73e-07
AARA016317	4117.91	-0.331192	0.79488	0.0449054	0.146971	-2.25345	0.0242309	galectin 8	1.43523	2.70426	2.8e-07
AARA016925	344.9	-1.10396	0.465236	1.95e-07	0.197749	-5.58266	2.37e-08	potassium inwardly-rectifying channel subfamily J	1.68583	3.21726	2.81e-07
AARA008014	5514.93	-0.827203	0.563621	1.02e-06	0.157358	-5.25682	1.47e-07	unspecified product	0.895053	1.85968	2.83e-07
AARA017937	1100.69	-0.834766	0.560674	0.000150569	0.202693	-4.11838	3.82e-05	NA	1.39232	2.62501	3.03e-07
AARA004688	1928.47	-0.494416	0.709849	0.00508601	0.160034	-3.08944	0.00200536	COP9 signalosome complex subunit 5	0.731777	1.66068	3.06e-07
AARA011831	4219.24	-0.318046	0.802156	0.0125579	0.114766	-2.77127	0.00558382	AAA family ATPase	0.531941	1.44587	3.09e-07
AARA016840	10397.2	0.835935	1.78501	4.59e-08	0.142802	5.85379	4.8e-09	FK506-binding protein 2	-0.722094	0.606217	3.16e-07
AARA009823	807.09	0.604297	1.52024	0.00178162	0.176413	3.42546	0.000613755	putative cirl/latrotoxin receptor	-1.06513	0.47793	3.19e-07
AARA011408	3503.89	0.330865	1.25777	0.0323642	0.138084	2.39612	0.0165699	nuclear receptor coactivator 2	-0.664722	0.63081	3.26e-07
AARA006572	885.056	1.19378	2.28752	9.85e-13	0.158104	7.55063	4.33e-14	unspecified product	-1.65607	0.317302	3.3e-07
AARA007262	505.612	-0.868435	0.547741	0.000127896	0.208758	-4.16002	3.18e-05	unspecified product	1.28115	2.43032	3.37e-07
AARA017762	5102.98	1.15057	2.22002	2.64e-08	0.193198	5.9554	2.59e-09	Patatin-like phospholipase domain containing 5	0.839228	1.78909	3.38e-07
AARA016043	1390.45	-1.00456	0.498423	3.25e-10	0.150137	-6.69093	2.22e-11	Biogenesis of lysosome-related organelles complex 1 subunit 6	0.660994	1.58117	3.52e-07
AARA003035	1025.16	-0.952323	0.5168	2.58e-08	0.159806	-5.95926	2.53e-09	replication factor C subunit 3/5	1.04731	2.06667	3.67e-07
AARA016860	305.765	-3.91894	0.066112	1.08e-48	0.25997	-15.0746	2.38e-51	Cellular retinaldehyde-binding protein	2.99125	7.95164	3.68e-07
AARA011485	677.941	1.16234	2.23821	3.23e-06	0.231732	5.0159	5.28e-07	unspecified product	-2.73256	0.150459	3.72e-07
AARA003671	87.6641	1.80782	3.50112	5.16e-08	0.309976	5.83211	5.47e-09	unspecified product	-1.86487	0.274548	3.75e-07
AARA006278	1150.59	-0.769676	0.586549	3.01e-05	0.170501	-4.5142	6.36e-06	diphthamide biosynthesis protein 3	0.912645	1.88249	3.83e-07
AARA009619	922.27	-0.994942	0.501756	3.96e-10	0.149402	-6.65951	2.75e-11	23S rRNA (uridine2552-2'-O)-methyltransferase	0.844351	1.79546	4.01e-07
AARA005702	491.886	2.13109	4.38048	2.35e-15	0.255422	8.34342	7.22e-17	C-type lysozyme (multi-lysozyme domain protein)	-1.48955	0.356125	4.16e-07
AARA001853	610.486	-0.622987	0.649325	7.9e-05	0.145553	-4.28014	1.87e-05	unspecified product	0.783909	1.72179	4.21e-07
AARA007591	1330.15	-0.809421	0.570611	2.1e-08	0.134977	-5.99671	2.01e-09	39S ribosomal protein L36, mitochondrial	1.05934	2.08397	4.22e-07
AARA016492	1986.24	-0.462956	0.725498	0.0172418	0.174547	-2.65233	0.00799384	leucine-rich immune protein (Short)	-1.56803	0.337269	4.31e-07
AARA008168	865.835	1.11088	2.15977	1.47e-10	0.162967	6.81658	9.32e-12	MADS-box transcription enhancer factor 2, invertebrate	-1.08636	0.470949	4.34e-07
AARA005810	1518.88	-0.596701	0.661264	8.89e-05	0.140361	-4.25117	2.13e-05	pre-rRNA-processing protein TSR4	0.713131	1.63936	4.4e-07
AARA017405	448.876	4.03411	16.3827	4.07e-43	0.284402	14.1845	1.14e-45	Lipase domain-containing protein	-2.66343	0.157844	4.53e-07
AARA003709	3490.38	-0.753406	0.593201	3.81e-10	0.113031	-6.66549	2.64e-11	DNA-directed RNA polymerases I, II, and III subunit RPABC1	0.887695	1.85022	4.63e-07
AARA000134	695.818	-0.53104	0.692056	0.00104756	0.148109	-3.58546	0.000336487	exosome complex component RRP4	0.84279	1.79352	4.88e-07
AARA010365	6217.31	0.676469	1.59822	5.11e-06	0.137562	4.91756	8.76e-07	unspecified product	-0.968253	0.511125	5.09e-07
AARA002881	489.037	-1.00597	0.497934	7.64e-06	0.208383	-4.82752	1.38e-06	unspecified product	1.08193	2.11687	5.12e-07
AARA007109	1916.67	-0.986239	0.504792	2.48e-06	0.194462	-5.07162	3.94e-07	unspecified product	-1.52652	0.347114	5.12e-07
AARA000503	99.2276	3.50524	11.3549	1.2e-08	0.575179	6.09418	1.1e-09	duplex-specific nuclease	-2.39269	0.190427	5.3e-07
AARA002779	1011.89	0.883484	1.84483	3.76e-06	0.177289	4.9833	6.25e-07	FOG_N domain-containing protein	-0.844969	0.556723	5.3e-07
AARA011525	594.024	0.57292	1.48753	0.00295928	0.175379	3.26676	0.00108785	Synapse-associated protein	-0.806683	0.571695	5.3e-07
AARA016553	1295.37	3.24002	9.4481	3.11e-32	0.264938	12.2294	2.17e-34	cuticular protein	-1.39941	0.379085	5.48e-07
AARA006305	15747.4	-0.419391	0.74774	0.00387126	0.131895	-3.17974	0.00147409	eukaryotic peptide chain release factor subunit	0.585808	1.50088	5.55e-07
AARA009345	964.155	0.887612	1.85011	0.00261259	0.268459	3.30632	0.000945309	3-OH androgenic UDPGT	-1.31527	0.401852	5.73e-07
AARA010366	885.636	0.631599	1.54928	0.000525651	0.166913	3.784	0.000154327	unspecified product	-1.21882	0.429635	5.73e-07
AARA016876	1696.45	-0.714407	0.609456	2.98e-05	0.158168	-4.51677	6.28e-06	unspecified product	0.695123	1.61902	5.73e-07
AARA017619	247.623	3.04623	8.2605	1.52e-13	0.390275	7.80535	5.93e-15	chitinase	-2.23825	0.211943	5.95e-07
AARA003030	2145.91	-1.1711	0.444081	3.57e-11	0.166546	-7.03171	2.04e-12	H/ACA ribonucleoprotein complex subunit 3	0.932658	1.90879	6e-07
AARA011504	879.354	-0.765986	0.588051	2.01e-05	0.166208	-4.60859	4.05e-06	DTW domain-containing protein 1	1.01878	2.02621	6.04e-07
AARA011094	1256.24	-0.586792	0.665822	0.000863733	0.1611	-3.64241	0.0002701	ribonuclease P/MRP protein subunit RPP1	0.889365	1.85236	6.19e-07
AARA014448	2430.61	-0.473992	0.71997	0.0206443	0.183578	-2.58197	0.00982395	ubiquitin-like protein Nedd8	0.746197	1.67737	6.44e-07
AARA003840	2288.55	0.635458	1.55343	2.07e-05	0.138114	4.60097	4.21e-06	unspecified product	-0.773906	0.584832	6.51e-07
AARA000495	1876.73	0.40538	1.32444	0.028172	0.165112	2.45518	0.0140812	unspecified product	0.52589	1.43982	6.64e-07
AARA005064	549.437	-0.687114	0.621095	8.08e-05	0.160728	-4.27502	1.91e-05	exosome complex component CSL4	0.945588	1.92597	6.67e-07
AARA006885	21196.6	-0.345339	0.787123	0.00254383	0.104161	-3.31543	0.000915026	nucleolar protein 56	0.641317	1.55975	6.86e-07
AARA017141	117.419	-1.31617	0.401601	2.12e-05	0.286356	-4.59627	4.3e-06	unspecified product	1.84834	3.60085	6.86e-07
AARA005941	2337.89	-0.767755	0.587331	3.7e-06	0.153964	-4.98659	6.15e-07	ribosome biogenesis protein NSA1	1.0488	2.06881	7.02e-07
AARA004412	3073.04	-0.450052	0.732016	0.0124129	0.162136	-2.77577	0.00550714	unspecified product	0.62011	1.53699	7.08e-07
AARA010362	118328	-0.781408	0.581799	6.79e-05	0.180971	-4.31786	1.58e-05	Cecropin-B	0.711703	1.63774	7.08e-07
AARA009383	11263.6	-0.664817	0.630769	6.13e-07	0.124025	-5.36035	8.31e-08	aquaporin	0.862913	1.81871	7.15e-07
AARA006754	1338.56	0.433461	1.35047	0.0392601	0.187429	2.31267	0.020741	very low-density lipoprotein receptor	-0.92522	0.5266	7.29e-07
AARA014568	3908.88	-0.78964	0.578488	1.02e-06	0.150211	-5.25686	1.47e-07	U3 small nucleolar RNA-associated protein 21	0.879401	1.83961	7.43e-07
AARA014422	2870.3	0.446051	1.36231	0.0342119	0.188084	2.37155	0.0177136	NA	-0.959459	0.51425	7.45e-07
AARA003191	4955.66	0.625363	1.5426	4.19e-06	0.126099	4.9593	7.07e-07	unspecified product	-0.553403	0.681411	7.54e-07
AARA007776	7384.07	0.370506	1.29281	0.0324091	0.154669	2.39549	0.0165984	1-acyl-sn-glycerol-3-phosphate acyltransferase gamma	-0.605367	0.657304	7.65e-07
AARA003177	1048.92	1.34496	2.54024	8.8e-12	0.185779	7.2396	4.5e-13	anaplastic lymphoma kinase	-1.11343	0.462193	7.94e-07
AARA001575	2007.06	0.627536	1.54492	0.0010796	0.175445	3.57683	0.000347788	unspecified product	-0.595342	0.661888	8.25e-07
AARA011199	761.081	1.64898	3.13612	3.97e-17	0.186629	8.83563	9.95e-19	sodium-coupled monocarboxylate transporter 1	1.47961	2.78873	8.43e-07
AARA007814	554.546	3.78405	13.7757	1.47e-39	0.278844	13.5705	5.99e-42	alpha-crystallin B chain	-1.26179	0.417026	8.49e-07
AARA007949	100.759	1.81095	3.50872	8.09e-07	0.341454	5.30363	1.14e-07	Tektin	1.65239	3.14354	8.54e-07
AARA017957	903.02	1.38272	2.60759	0.0206317	0.535466	2.58226	0.00981545	serine carboxypeptidase 1	-1.64227	0.320353	8.59e-07
AARA009475	545.415	-2.33194	0.198617	8.33e-17	0.266514	-8.74977	2.14e-18	NA	2.0561	4.15861	8.61e-07
AARA011918	139.415	-3.8155	0.0710266	5.85e-25	0.355507	-10.7326	7.16e-27	unspecified product	2.78274	6.8816	8.8e-07
AARA017689	12410.5	0.347981	1.27278	0.0199481	0.134051	2.59588	0.00943499	RAC serine/threonine-protein kinase	0.530649	1.44458	9.13e-07
AARA016895	871.992	-0.894271	0.538019	1.73e-06	0.173678	-5.14901	2.62e-07	28S ribosomal protein S2, mitochondrial	0.824093	1.77042	9.27e-07
AARA008482	13497.4	-0.362557	0.777785	0.00834049	0.124285	-2.91716	0.00353238	Eukaryotic translation initiation factor 3 subunit I	0.527107	1.44104	9.29e-07
AARA001712	2032.16	1.72559	3.30714	0.00329727	0.533914	3.23195	0.00122947	Sugar transporter ERD6-like 6	-0.996129	0.501343	9.31e-07
AARA016835	6023.64	0.306691	1.23687	0.030414	0.126617	2.4222	0.0154267	kinesin family member 5	-0.597088	0.661087	9.32e-07
AARA006898	2928.18	0.779683	1.71675	7.46e-07	0.146547	5.32038	1.04e-07	unspecified product	-0.580581	0.668695	9.76e-07
AARA004040	4252.74	-0.996241	0.501304	1.01e-08	0.162699	-6.12322	9.17e-10	myosin III	-0.947183	0.518644	1e-06
AARA014315	717.681	-0.647625	0.63833	0.000296143	0.164332	-3.94096	8.12e-05	NA	1.04769	2.06722	1e-06
AARA004106	795.731	1.22088	2.33089	1.28e-07	0.215567	5.66357	1.48e-08	unspecified product	-1.05857	0.480106	1.01e-06
AARA005487	40816	-1.15993	0.447536	6.54e-16	0.136417	-8.50279	1.85e-17	thioredoxin peroxidase 1	0.751827	1.68392	1.01e-06
AARA001316	1200.05	-0.820619	0.566199	8.03e-07	0.154677	-5.30535	1.12e-07	phosphatidylinositol glycan, class N	0.793523	1.7333	1.03e-06
AARA011417	2259.43	-0.369037	0.774299	0.0219805	0.144333	-2.55685	0.0105625	unspecified product	0.746454	1.67766	1.07e-06
AARA017301	2210.82	2.25376	4.76923	1.47e-27	0.199636	11.2893	1.48e-29	unspecified product	-1.11812	0.460693	1.09e-06
AARA000044	1798.26	-0.548079	0.68393	0.00262919	0.165873	-3.30421	0.000952435	Protein CWC15 homolog A	0.70917	1.63486	1.1e-06
AARA004257	1205.39	-1.10178	0.465942	3.07e-13	0.142924	-7.70885	1.27e-14	Peptidyl-prolyl cis-trans isomerase NIMA-interacting 4	0.77787	1.7146	1.16e-06
AARA015977	639.579	-1.077	0.474015	1.05e-08	0.176086	-6.11631	9.58e-10	LanC-like protein 3 homolog	0.861212	1.81656	1.16e-06
AARA016375	2461.38	-1.05681	0.480695	2.02e-10	0.156208	-6.76536	1.33e-11	unspecified product	0.768052	1.70297	1.17e-06
AARA000479	4082.03	-0.650678	0.636981	3.36e-06	0.129964	-5.00659	5.54e-07	uncoupling protein 2, mitochondrial	0.933778	1.91027	1.19e-06
AARA006861	1813.23	0.559105	1.47335	0.00366781	0.174865	3.19735	0.00138696	glycerol-3-phosphate O-acyltransferase 3/4	-0.928772	0.525305	1.21e-06
AARA016668	1359.59	0.496046	1.41034	0.00101657	0.138011	3.59425	0.000325324	fatty acid transporter protein 1	-0.788153	0.579085	1.21e-06
AARA002052	5844.92	-0.652634	0.636118	2.1e-07	0.117193	-5.56889	2.56e-08	E3 ubiquitin-protein ligase MYLIP	-0.527306	0.693849	1.23e-06
AARA007643	326.873	0.675263	1.59689	0.0063928	0.224339	3.01001	0.00261242	POU domain transcription factor, class 3	-1.0498	0.483034	1.23e-06
AARA017971	3938.95	-0.482498	0.715737	0.000171286	0.118094	-4.08571	4.39e-05	ER membrane protein complex subunit 3	0.570556	1.4851	1.23e-06
AARA008402	2885.75	-0.324715	0.798456	0.0131104	0.117844	-2.75546	0.00586105	charged multivesicular body protein 1	0.611041	1.52736	1.25e-06
AARA004585	3315.5	-1.27448	0.413374	5.58e-21	0.129807	-9.81825	9.4e-23	unspecified product	0.630041	1.54761	1.27e-06
AARA005467	3292.93	0.383413	1.30442	0.0122726	0.13792	2.77996	0.00543653	unspecified product	-0.700353	0.615422	1.27e-06
AARA005889	4377.69	-0.83309	0.561326	9.12e-10	0.127659	-6.52588	6.76e-11	abhydrolase domain-containing protein FAM108B1	1.27837	2.42565	1.28e-06
AARA008052	1233.12	-0.754095	0.592918	1.03e-05	0.158403	-4.76062	1.93e-06	replication factor C subunit 3/5	0.766299	1.7009	1.29e-06
AARA004276	129.441	4.7953	27.7671	8.73e-27	0.430904	11.1285	9.12e-29	unspecified product	-3.37696	0.0962571	1.31e-06
AARA001696	2773.49	-0.644819	0.639573	3.84e-05	0.144668	-4.45723	8.3e-06	ATP-dependent RNA helicase DDX55/SPB4	0.902868	1.86978	1.33e-06
AARA014283	319.108	-0.887359	0.540603	0.000722728	0.240265	-3.69326	0.0002214	DUF4806 domain-containing protein	1.88871	3.70304	1.36e-06
AARA006347	6491.65	0.643183	1.56177	2.04e-05	0.139667	4.60513	4.12e-06	rabconnectin	-0.602995	0.658386	1.39e-06
AARA000107	251.042	-2.12986	0.22848	7.44e-11	0.307744	-6.92088	4.49e-12	unspecified product	1.60884	3.05006	1.4e-06
AARA017447	24287.2	-1.09325	0.468706	1.11e-17	0.121655	-8.9864	2.55e-19	Aminopeptidase	-0.950019	0.517626	1.42e-06
AARA008370	985.019	0.95696	1.94121	4.55e-07	0.176584	5.41929	5.98e-08	receptor protein-tyrosine kinase	-0.843802	0.557173	1.46e-06
AARA003077	1772.75	-1.37836	0.384657	3.75e-17	0.155868	-8.84312	9.31e-19	unspecified product	1.01112	2.01548	1.51e-06
AARA009483	2205.54	-0.463363	0.725293	0.00693992	0.15541	-2.98156	0.00286785	pre-mRNA-processing factor 17	0.592652	1.50802	1.51e-06
AARA016629	2447.97	1.03797	2.05334	3.77e-10	0.155684	6.66717	2.61e-11	diacylglycerol kinase (ATP dependent)	-1.08546	0.471243	1.52e-06
AARA006753	275.915	0.619707	1.53656	0.0460162	0.276322	2.2427	0.0249163	very low-density lipoprotein receptor	-1.48199	0.357995	1.53e-06
AARA000097	8605.92	1.77239	3.41619	2.15e-15	0.212138	8.35486	6.55e-17	CLIP-domain serine protease	-1.40174	0.378473	1.56e-06
AARA018146	4751.98	0.733332	1.66247	0.000108435	0.174526	4.20186	2.65e-05	UMP-CMP kinase	-0.661483	0.632228	1.56e-06
AARA010318	6450.9	0.447525	1.3637	0.00675341	0.149613	2.99121	0.00277872	high mobility group protein B1	-0.582612	0.667754	1.58e-06
AARA005459	5530.08	0.812143	1.75582	3e-08	0.136901	5.93234	2.99e-09	microtubule-associated serine/threonine kinase	-0.518058	0.698311	1.6e-06
AARA001567	1571.18	0.502639	1.4168	0.00135529	0.143241	3.50904	0.00044973	unspecified product	-0.617052	0.652002	1.61e-06
AARA008749	2258.67	3.44072	10.8582	5.31e-51	0.222955	15.4323	9.92e-54	serine protease inhibitor (serpin) 16	-1.57293	0.336125	1.65e-06
AARA002329	515.616	0.778675	1.71555	1.61e-05	0.167147	4.65862	3.18e-06	unspecified product	-0.845619	0.556472	1.66e-06
AARA010452	295.342	-0.432378	0.741039	0.0452419	0.192145	-2.25027	0.0244317	DNA cross-link repair 1C protein	1.14884	2.21735	1.66e-06
AARA010705	3015.86	0.456148	1.37187	0.000842602	0.124981	3.64974	0.000262504	histone deacetylase 4/5	-0.538845	0.688322	1.72e-06
AARA001807	2943.64	-0.836891	0.559849	6.04e-07	0.156045	-5.36315	8.18e-08	unspecified product	1.30979	2.47906	1.76e-06
AARA008794	67.7743	-1.98536	0.25255	0.000183993	0.488164	-4.06699	4.76e-05	NA	1.98157	3.94924	1.76e-06
AARA005604	8222.01	0.369584	1.29198	0.00396978	0.116546	3.17114	0.00151842	protein phosphatase 1, catalytic subunit	-0.476273	0.718832	1.77e-06
AARA006438	1448.43	-0.559705	0.678441	0.000291063	0.141857	-3.94555	7.96e-05	unspecified product	0.860224	1.81532	1.77e-06
AARA006920	2320.12	0.53401	1.44795	0.00273339	0.162226	3.29177	0.000995582	unspecified product	-1.02281	0.492158	1.77e-06
AARA005362	2253.37	-1.0929	0.468817	4.99e-13	0.142962	-7.64472	2.09e-14	diphthine synthase	0.975703	1.9666	1.79e-06
AARA017174	2735.01	-0.51485	0.699866	0.000123483	0.12348	-4.1695	3.05e-05	zinc finger protein	0.564084	1.47845	1.82e-06
AARA001459	3747.29	0.366963	1.28963	0.0157674	0.136598	2.68644	0.00722183	RNA-binding protein 16	-0.576121	0.670765	1.86e-06
AARA006642	10630.3	0.745905	1.67703	9.18e-06	0.155842	4.7863	1.7e-06	unspecified product	-1.13971	0.453852	1.86e-06
AARA017283	8393.12	1.14309	2.20854	2.3e-06	0.224648	5.08835	3.61e-07	unspecified product	-1.26592	0.415834	1.86e-06
AARA006921	2797.43	-0.331523	0.794697	0.0165873	0.124307	-2.66698	0.00765373	Protein maelstrom	0.567438	1.48189	1.87e-06
AARA016468	2697.46	-1.81178	0.284838	2.37e-31	0.150274	-12.0566	1.79e-33	carboxylesterase	1.13634	2.19823	2.03e-06
AARA005571	1121.11	-0.7265	0.604369	5.62e-06	0.148362	-4.8968	9.74e-07	GINS complex subunit 3	0.760605	1.6942	2.04e-06
AARA007304	1418.25	-0.985228	0.505146	2.87e-11	0.13943	-7.06609	1.59e-12	protein SHQ1	0.907077	1.87524	2.08e-06
AARA001883	845.546	0.618062	1.53481	0.00440219	0.196971	3.13782	0.00170207	unspecified product	-0.96681	0.511636	2.16e-06
AARA002900	546.686	1.15444	2.22598	3.18e-09	0.182664	6.32002	2.62e-10	patched 1	-1.11742	0.460917	2.17e-06
AARA001792	2855.9	0.806334	1.74876	2.67e-06	0.159497	5.05548	4.29e-07	furin	-0.728056	0.603717	2.19e-06
AARA011434	1986.17	0.305278	1.23566	0.0414775	0.133405	2.28835	0.0221169	unspecified product	-0.632557	0.645032	2.19e-06
AARA016752	22127.1	0.667795	1.58864	1.79e-05	0.144083	4.6348	3.57e-06	NA	-0.575967	0.670837	2.19e-06
AARA003270	1615.98	-0.894134	0.53807	1.41e-09	0.138554	-6.4533	1.09e-10	FHA_2 domain-containing protein	0.665947	1.58661	2.25e-06
AARA011479	6153.88	-0.321259	0.800371	0.0313205	0.133318	-2.40971	0.0159653	pumilio homology domain family member 6	0.606698	1.52277	2.25e-06
AARA016490	77944.6	-0.51537	0.699614	2.59e-05	0.11326	-4.55031	5.36e-06	Phosphate carrier, mitochondrial	0.561208	1.4755	2.25e-06
AARA001296	1576.16	-0.506978	0.703695	0.000147559	0.122944	-4.12365	3.73e-05	ATP-dependent RNA helicase DDX28	0.675638	1.5973	2.27e-06
AARA018333	897.375	-0.523862	0.695507	0.00253023	0.15793	-3.31706	0.000909705	unspecified product	0.680181	1.60234	2.27e-06
AARA001971	2815.88	0.520102	1.43406	0.000729204	0.140925	3.69064	0.000223694	golgi-specific brefeldin a-resistance factor	-0.629317	0.646482	2.34e-06
AARA004672	2777.49	1.41492	2.66644	6.19e-22	0.140859	10.0449	9.67e-24	unspecified product	-0.825298	0.564366	2.4e-06
AARA001351	262.591	0.977134	1.96855	9.35e-05	0.230531	4.23862	2.25e-05	unspecified product	-1.25235	0.419765	2.41e-06
AARA008983	651.895	-0.966199	0.511853	1.48e-06	0.186522	-5.18008	2.22e-07	unspecified product	1.07554	2.10752	2.42e-06
AARA016673	5837.95	0.389897	1.3103	0.0140025	0.142775	2.73085	0.00631708	unspecified product	-0.588757	0.664915	2.48e-06
AARA003807	2985.94	-0.530344	0.69239	0.00113657	0.148896	-3.56184	0.000368266	Brix domain-containing protein	1.00232	2.00322	2.49e-06
AARA004542	1953.59	-0.758986	0.590911	5.77e-07	0.14128	-5.37221	7.78e-08	unspecified product	0.672896	1.59427	2.49e-06
AARA018773	1833.81	-0.93102	0.524487	2.57e-05	0.204504	-4.55257	5.3e-06	C2H2-type domain-containing protein	1.00341	2.00473	2.49e-06
AARA002558	3839.64	0.625381	1.54262	0.00214655	0.18565	3.36859	0.000755524	partitioning defective protein 3	-0.564602	0.676142	2.53e-06
AARA002769	220.09	1.05019	2.07081	0.000697061	0.283545	3.70379	0.0002124	protocadherin-16/23	-0.900145	0.535833	2.53e-06
AARA008736	7148.68	0.394551	1.31453	0.0399738	0.171222	2.30432	0.0212044	collagen type IV alpha	-0.685547	0.62177	2.53e-06
AARA008873	670.745	-0.517846	0.698414	0.00174576	0.150894	-3.43185	0.000599473	peroxin 2	1.0747	2.10628	2.54e-06
AARA017270	3859.89	-0.516983	0.698832	0.00161492	0.149595	-3.45588	0.000548506	Signal peptidase complex subunit 3	0.631704	1.54939	2.54e-06
AARA006715	275.516	1.57571	2.98082	2.77e-09	0.248437	6.34249	2.26e-10	diacylglycerol kinase (ATP dependent)	-0.940161	0.521175	2.55e-06
AARA008642	225.131	1.17725	2.26146	8.08e-07	0.221959	5.30391	1.13e-07	unspecified product	-2.12497	0.229256	2.55e-06
AARA015948	2668.04	0.355635	1.27955	0.0375315	0.152521	2.33171	0.0197161	Inactive dipeptidyl peptidase 10	0.904924	1.87245	2.57e-06
AARA010840	2195.85	-1.76144	0.294953	5.35e-15	0.213744	-8.2409	1.71e-16	unspecified product	1.4878	2.80461	2.6e-06
AARA018356	1155.42	-0.732015	0.602063	0.000286734	0.185326	-3.94988	7.82e-05	DNA-directed RNA polymerase II subunit RPB7	1.01565	2.02181	2.63e-06
AARA003735	1551.66	1.13789	2.20059	1.31e-13	0.145409	7.82544	5.06e-15	solute carrier organic anion transporter family member	-0.975536	0.508551	2.7e-06
AARA009809	1017.92	-0.798203	0.575065	2.71e-05	0.175834	-4.53953	5.64e-06	TP53-regulated inhibitor of apoptosis	0.844513	1.79566	2.73e-06
AARA006963	2477.27	1.60827	3.04886	1.25e-11	0.223713	7.189	6.53e-13	unspecified product	-1.39947	0.379068	2.75e-06
AARA007344	782.463	0.982962	1.97652	5.15e-05	0.224126	4.38575	1.16e-05	troponin C	-1.05767	0.480409	2.78e-06
AARA008119	10998.3	-0.653088	0.635918	0.000504944	0.172076	-3.79535	0.000147433	unspecified product	0.896988	1.86217	2.83e-06
AARA016083	1692.29	-0.760993	0.59009	5.81e-07	0.141695	-5.37066	7.85e-08	trafficking protein particle complex subunit 6	0.789555	1.72854	2.85e-06
AARA004610	1343.27	0.660967	1.58114	3.84e-05	0.148293	4.45718	8.3e-06	amyloid beta A4 protein	-0.920217	0.528429	2.9e-06
AARA018332	2115.28	-0.939027	0.521585	2.17e-12	0.126206	-7.44044	1e-13	Down syndrome critical region protein 3-like protein	0.583234	1.4982	2.9e-06
AARA018479	4744.07	-0.377191	0.769935	0.0214599	0.146972	-2.56641	0.0102759	NA	0.843865	1.79485	2.9e-06
AARA016442	277.217	1.56541	2.95961	4.94e-08	0.268039	5.84021	5.21e-09	eupolytin	-1.69433	0.308999	2.92e-06
AARA016946	1247.58	-0.502718	0.705776	0.00103528	0.140077	-3.58888	0.000332104	unspecified product	0.768214	1.70316	3.01e-06
AARA008729	581.956	-0.805749	0.572065	0.000123483	0.193252	-4.16943	3.05e-05	Glutathione S-transferase epsilon class 8	0.742448	1.67301	3.04e-06
AARA011927	7570.93	-0.337552	0.791383	0.0132112	0.122632	-2.75257	0.00591293	RNA polymerase I-specific transcription initiation factor RRN3	0.724236	1.65203	3.08e-06
AARA016223	2201.35	-1.83987	0.279348	6.06e-26	0.168057	-10.9479	6.8e-28	salivary gland protein 1-like 2	1.07821	2.11141	3.08e-06
AARA006914	2836.01	0.708163	1.63372	2.55e-05	0.155506	4.55393	5.27e-06	bromodomain and WD repeat domain containing protein 1/3	-0.610212	0.655101	3.11e-06
AARA000657	2781.59	-0.42025	0.747295	0.0124197	0.151413	-2.77553	0.00551117	signal peptidase complex subunit 2	0.529423	1.44335	3.13e-06
AARA001423	2086.47	-0.650655	0.636991	1.49e-05	0.139124	-4.6768	2.91e-06	unspecified product	0.733378	1.66253	3.13e-06
AARA004023	3308.68	-0.281902	0.822506	0.0404607	0.12262	-2.29898	0.0215059	RuvB-like protein 2	0.656193	1.57592	3.15e-06
AARA000458	910.332	0.786691	1.72511	5.35e-06	0.160294	4.90779	9.21e-07	unspecified product	-0.724948	0.605019	3.17e-06
AARA016325	155.277	1.1799	2.26561	0.0071255	0.397053	2.97164	0.0029621	COesterase domain-containing protein	1.61275	3.05835	3.17e-06
AARA010323	1681.78	0.760425	1.69399	1.4e-06	0.146457	5.19215	2.08e-07	neuronal cell adhesion molecule	-0.775605	0.584144	3.2e-06
AARA008479	883.785	-0.54814	0.683901	0.0095694	0.191078	-2.86867	0.00412197	U6 snRNA-associated Sm-like protein LSm5	0.81851	1.76358	3.24e-06
AARA007785	5408.84	-0.368297	0.774697	0.0106874	0.130176	-2.82922	0.00466619	tubulin alpha-4A chain	0.91862	1.89031	3.26e-06
AARA017817	1165.18	-1.38723	0.382298	5.73e-26	0.126636	-10.9545	6.32e-28	unspecified product	1.58873	3.00785	3.31e-06
AARA017325	2241.9	-0.899771	0.535972	3.51e-06	0.180046	-4.99745	5.81e-07	fatty acyl-CoA reductase 2	1.00131	2.00182	3.34e-06
AARA004129	300.628	1.24495	2.37011	6.02e-09	0.200366	6.21339	5.19e-10	potassium voltage-gated channel Eag-related subfamily H, invertebrate	-1.30833	0.403787	3.35e-06
AARA009917	4001.5	1.26398	2.40158	1.27e-10	0.184807	6.83946	7.95e-12	unspecified product	-1.01688	0.494186	3.51e-06
AARA010177	10567.2	0.427195	1.34462	0.00224895	0.127372	3.35393	0.000796727	transcription elongation factor SPT6	-0.496532	0.708808	3.55e-06
AARA018632	1854.93	0.668637	1.58957	5.67e-06	0.136613	4.89439	9.86e-07	Ig-like domain-containing protein	-0.63022	0.646078	3.55e-06
AARA003833	3241.29	-0.635222	0.643842	1.26e-05	0.134748	-4.71415	2.43e-06	DnaJ homolog subfamily A member 5	0.509378	1.42344	3.58e-06
AARA004152	1560.84	0.36792	1.29049	0.0120984	0.132112	2.78491	0.00535424	unspecified product	-0.614197	0.653293	3.68e-06
AARA007056	1874.54	0.711447	1.63745	1.2e-05	0.150516	4.72673	2.28e-06	mitogen-activated protein kinase kinase 7	-0.574311	0.671607	3.75e-06
AARA016462	1179.3	0.468072	1.38326	0.0262872	0.18844	2.48394	0.0129939	nimrod B2	-1.00488	0.498312	3.8e-06
AARA016323	749.164	-1.07987	0.473072	1.86e-10	0.1593	-6.77881	1.21e-11	peptidyl-prolyl cis-trans isomerase-like 3	0.81079	1.75417	3.89e-06
AARA018049	3494.34	-0.395246	0.76036	0.00643422	0.131414	-3.00763	0.0026329	methionyl aminopeptidase	0.538827	1.45279	3.89e-06
AARA002767	199.124	1.11818	2.17073	0.000197643	0.276231	4.04798	5.17e-05	protocadherin-16/23	-0.889026	0.539978	3.98e-06
AARA004677	988.288	0.881637	1.84246	1.38e-05	0.187796	4.69464	2.67e-06	cytochrome P450	0.797034	1.73753	3.99e-06
AARA001820	1588.62	-0.969541	0.510668	4.84e-08	0.165898	-5.84422	5.09e-09	Ubiquitin-fold modifier 1	0.707226	1.63266	4e-06
AARA011608	17187.3	-0.474923	0.719505	0.000384823	0.122723	-3.86987	0.000108894	splicing factor, arginine/serine-rich 4/5/6	0.437334	1.3541	4.03e-06
AARA002266	5442.34	-0.688772	0.620382	6.02e-09	0.110851	-6.21348	5.18e-10	unspecified product	0.540705	1.45468	4.1e-06
AARA011390	1124.23	-0.867894	0.547946	1.11e-07	0.15255	-5.68923	1.28e-08	DNA-directed RNA polymerases I and III subunit RPAC2	0.817337	1.76215	4.1e-06
AARA017678	3232.42	1.33317	2.51956	1.02e-19	0.140178	9.51054	1.9e-21	unspecified product	-1.20971	0.432357	4.1e-06
AARA004058	2750.91	-0.981835	0.506335	2.88e-13	0.127207	-7.71842	1.18e-14	mitochondrial import inner membrane translocase subunit Tim13	0.774137	1.71017	4.34e-06
AARA011196	1735.86	0.336609	1.26278	0.0419294	0.147428	2.2832	0.0224184	kelch-like protein 2/3	-0.659945	0.632902	4.34e-06
AARA011969	7886.46	-0.917381	0.529469	3.41e-11	0.130331	-7.03884	1.94e-12	unspecified product	0.667905	1.58876	4.34e-06
AARA004626	1774.48	0.561239	1.47554	0.00147345	0.16109	3.48402	0.000493948	unspecified product	-0.618453	0.651369	4.35e-06
AARA006102	1259.84	-0.373628	0.771839	0.0176654	0.141381	-2.6427	0.00822476	unspecified product	-0.539978	0.687781	4.37e-06
AARA017367	4175.8	-0.546187	0.684828	2.02e-05	0.11855	-4.60722	4.08e-06	Ribosome biogenesis protein WDR12 homolog	0.653975	1.5735	4.37e-06
AARA011874	1134.5	-1.02109	0.492742	5.14e-11	0.146343	-6.97741	3.01e-12	U5 snRNP complex subunit	0.618385	1.53516	4.41e-06
AARA017776	1569.89	-0.55258	0.6818	0.0028033	0.16828	-3.28369	0.00102456	dehydrogenase/reductase SDR family member 11 precursor	1.12981	2.1883	4.63e-06
AARA004616	2091.43	-0.869431	0.547363	4.25e-10	0.130785	-6.64778	2.98e-11	unspecified product	0.731743	1.66064	4.64e-06
AARA017359	2972.01	-0.702398	0.61455	2.15e-05	0.152928	-4.593	4.37e-06	pre-mRNA-processing factor 19	0.727566	1.65584	4.65e-06
AARA017872	18228	0.797844	1.7385	3.02e-07	0.145062	5.50003	3.8e-08	unspecified product	-0.675163	0.626262	4.68e-06
AARA004492	9665.84	-0.732835	0.60172	3.83e-07	0.134362	-5.45416	4.92e-08	acid phosphatase	0.802209	1.74377	4.7e-06
AARA003448	1670.67	0.69057	1.61392	4.53e-05	0.156327	4.41746	9.99e-06	unspecified product	-0.746209	0.596168	4.93e-06
AARA014390	182.425	-1.61616	0.326204	2.52e-08	0.270991	-5.96388	2.46e-09	NA	1.16316	2.23947	5.28e-06
AARA008174	19716.2	-1.05862	0.480092	8.79e-11	0.153519	-6.89565	5.36e-12	unspecified product	1.23064	2.34671	5.29e-06
AARA010934	2094.08	0.760384	1.69394	1.59e-06	0.147203	5.16555	2.4e-07	uncharacterized protein CG11426	-0.88261	0.542385	5.37e-06
AARA016707	2350.96	-0.676329	0.625755	4.18e-06	0.136355	-4.96006	7.05e-07	unspecified product	-0.928371	0.525451	5.39e-06
AARA011476	533.932	1.63467	3.10517	1.5e-08	0.269951	6.05545	1.4e-09	unspecified product	-1.48617	0.35696	5.43e-06
AARA014172	12263.8	0.819768	1.76512	0.000345843	0.21026	3.89883	9.67e-05	unspecified product	-0.636495	0.643274	5.5e-06
AARA000037	1732.64	0.941648	1.92072	5.26e-07	0.174675	5.39086	7.01e-08	insulin-like peptide 2	-0.980149	0.506927	5.6e-06
AARA004188	836.43	1.12129	2.17542	1.75e-12	0.1501	7.47028	8e-14	unspecified product	-1.04354	0.485136	5.79e-06
AARA004848	16937.7	0.573965	1.48861	3.8e-05	0.128695	4.4599	8.2e-06	Clathrin heavy chain	-0.550157	0.682946	5.85e-06
AARA007348	581.864	-0.758522	0.591102	0.0001367	0.183075	-4.14323	3.42e-05	INO80 complex subunit B	0.850625	1.80328	5.85e-06
AARA008199	13039.8	-0.388046	0.764164	0.00345637	0.120654	-3.21618	0.00129908	60S ribosomal protein L7	0.513029	1.42704	5.87e-06
AARA009281	622.147	-0.852237	0.553925	1.5e-05	0.182268	-4.67573	2.93e-06	unspecified product	0.862968	1.81878	5.96e-06
AARA003099	29330.2	0.531805	1.44574	5.56e-06	0.108547	4.89929	9.62e-07	guanine nucleotide-binding protein G(q) alpha subunit	0.501804	1.41598	6.03e-06
AARA016189	454.596	5.78006	54.9506	4.15e-12	0.786604	7.34813	2.01e-13	Peptidase S1 domain-containing protein	-7.25636	0.00654062	6.05e-06
AARA006374	848.676	-0.368052	0.774828	0.0344818	0.155433	-2.36792	0.0178884	unspecified product	0.680088	1.60224	6.12e-06
AARA005929	536.274	0.605982	1.52201	0.00682616	0.202865	2.98712	0.0028162	Nuclear receptor subfamily 0 group A	-0.879771	0.543454	6.21e-06
AARA000053	3463.89	-0.496339	0.708903	0.000797198	0.135388	-3.66606	0.000246313	aminoacyl tRNA synthase complex-interacting multifunctional protein 1	0.596372	1.51191	6.26e-06
AARA006760	2906.54	2.85889	7.25455	2.98e-58	0.173197	16.5066	3.29e-61	unspecified product	-2.50697	0.175925	6.26e-06
AARA003838	6212.52	0.458257	1.37388	0.00432755	0.145792	3.14322	0.001671	ankyrin	-0.686792	0.621234	6.29e-06
AARA005139	1683.24	-0.787504	0.579345	1.05e-08	0.128737	-6.11718	9.52e-10	missing oocyte, meiosis regulator homolog (Drosophila)	0.610608	1.5269	6.29e-06
AARA007264	149.562	0.83031	1.77807	0.00853684	0.285439	2.90889	0.00362714	fyn-related kinase	-1.68854	0.310241	6.33e-06
AARA010361	453.052	0.824802	1.77129	0.000138654	0.199255	4.13943	3.48e-05	unspecified product	-0.978698	0.507437	6.4e-06
AARA006388	2726.72	-0.374401	0.771426	0.0123452	0.134774	-2.77798	0.00546974	ribosomal RNA-processing protein 17	0.702442	1.62726	6.69e-06
AARA012007	2040.31	0.59074	1.50602	0.00219269	0.175718	3.36186	0.000774187	F-box and leucine-rich repeat protein 2/20	-0.936447	0.522518	6.76e-06
AARA018272	1083.91	-0.627081	0.647485	0.00186777	0.183815	-3.41147	0.000646132	tRNA (adenine57-N1/adenine58-N1)-methyltransferase	1.00257	2.00357	6.84e-06
AARA001428	2230.67	-0.65174	0.636512	0.000266151	0.164188	-3.96947	7.2e-05	translation machinery-associated protein 20	0.666812	1.58756	6.87e-06
AARA005314	792.084	-0.606982	0.656569	0.00440867	0.193475	-3.13726	0.00170533	integrator complex subunit 12	0.82481	1.7713	6.88e-06
AARA014791	1446.58	-1.20998	0.432276	1.25e-11	0.168302	-7.18932	6.51e-13	unspecified product	0.695118	1.61902	6.9e-06
AARA005298	2817.69	-0.584948	0.666673	2.27e-05	0.127688	-4.58109	4.63e-06	unspecified product	0.844563	1.79572	6.91e-06
AARA001832	7210.32	-0.663147	0.631499	1.46e-05	0.141667	-4.68103	2.85e-06	translation initiation factor 6	0.748981	1.6806	6.94e-06
AARA009571	5835.02	-0.909782	0.532265	2.27e-12	0.122386	-7.43372	1.06e-13	solute carrier family 30 (zinc transporter), member 2	0.717648	1.6445	7e-06
AARA009909	1360.92	-0.447113	0.733509	0.025034	0.17854	-2.50428	0.0122702	peptidyl-tRNA hydrolase, PTH2 family	0.760671	1.69428	7.04e-06
AARA001237	1846.13	-0.475649	0.719143	0.00159713	0.137489	-3.45954	0.000541107	transcription initiation factor TFIID subunit 12	0.528957	1.44289	7.09e-06
AARA016729	3383.69	0.557396	1.47161	0.000243833	0.139594	3.99298	6.52e-05	WD_REPEATS_REGION domain-containing protein	-0.477432	0.718255	7.43e-06
AARA001513	743.748	-0.616397	0.652298	0.000976948	0.170928	-3.60618	0.000310734	unspecified product	0.724239	1.65203	7.61e-06
AARA005946	243.99	-0.639652	0.641868	0.00931973	0.222244	-2.87815	0.00400017	Ninjurin 1	1.44205	2.71707	7.68e-06
AARA002741	4393.57	0.428744	1.34606	0.00209442	0.126981	3.37643	0.000734327	protein transport protein SEC31	-0.55209	0.682032	7.76e-06
AARA010171	100.042	1.21998	2.32943	9e-05	0.287188	4.248	2.16e-05	C-type lectin domain-containing protein	-1.61711	0.325988	7.83e-06
AARA004908	35533	0.761281	1.695	0.00344383	0.236612	3.21742	0.00129349	trehalose 6-phosphate synthase/phosphatase	-1.25634	0.418605	7.96e-06
AARA007012	1105.36	0.573836	1.48848	0.0181211	0.217918	2.63326	0.00845692	solute carrier family 38 (sodium-coupled neutral amino acid transporter)	-0.742167	0.597841	7.99e-06
AARA001969	2520.84	-0.472676	0.720627	0.00744223	0.159885	-2.95636	0.00311293	unspecified product	0.822264	1.76818	8.11e-06
AARA010959	4256.27	-1.0676	0.477114	2.15e-06	0.209216	-5.10284	3.35e-07	H15 domain-containing protein	0.982816	1.97632	8.37e-06
AARA005029	4273.14	0.431919	1.34903	0.00152714	0.124348	3.47348	0.000513763	TMEM131_like domain-containing protein	-0.541394	0.687107	8.41e-06
AARA014935	941.823	0.352616	1.27687	0.025619	0.141354	2.49456	0.0126114	NA	-0.664162	0.631055	8.44e-06
AARA003023	461.47	-0.744124	0.59703	0.00063686	0.199527	-3.72944	0.000191902	unspecified product	0.911027	1.88038	8.52e-06
AARA001301	8004.21	0.294848	1.22676	0.0437671	0.130193	2.2647	0.0235311	unspecified product	0.466891	1.38213	8.77e-06
AARA011072	2552.11	0.921347	1.89388	4.93e-05	0.209573	4.3963	1.1e-05	histone demethylase	-0.725472	0.604799	8.86e-06
AARA008844	1068.36	-0.343587	0.78808	0.0412947	0.15002	-2.29028	0.0220053	6-phosphogluconolactonase	-0.771549	0.585788	8.96e-06
AARA005654	4943.39	0.558187	1.47242	0.00019209	0.137625	4.05587	4.99e-05	DnaJ homolog subfamily C member 13	-0.537048	0.689179	8.98e-06
AARA007783	40349.1	-0.466506	0.723715	0.000242492	0.116789	-3.99444	6.48e-05	nucleoside-diphosphate kinase	0.512089	1.42611	9.09e-06
AARA003502	12695.2	-0.456719	0.728642	0.000916518	0.126008	-3.62453	0.000289488	trypsin type 4	-0.686661	0.62129	9.16e-06
AARA001247	1863.12	-0.835015	0.560577	4.69e-10	0.125902	-6.63228	3.31e-11	unspecified product	0.78538	1.72355	9.33e-06
AARA018399	341.512	0.599673	1.51537	0.00643422	0.199386	3.0076	0.00263318	sodium-dependent nutrient amino acid transporter 5	1.0695	2.09871	9.4e-06
AARA002757	178.193	-1.37044	0.386773	9.11e-05	0.322817	-4.24525	2.18e-05	unspecified product	-1.53989	0.343912	9.51e-06
AARA016297	651.705	-0.676346	0.625748	0.00184457	0.198051	-3.41501	0.000637793	DnaJ (Hsp40) homolog subfamily C	0.796421	1.73679	9.59e-06
AARA017506	2918.31	0.497143	1.41142	0.00565146	0.162879	3.05222	0.00227153	fatty acid synthase, animal type	-1.19412	0.437054	9.59e-06
AARA005499	2308.3	-0.698768	0.616098	5.43e-05	0.159811	-4.37246	1.23e-05	Homeobox domain-containing protein	1.02593	2.03627	9.63e-06
AARA017131	701.734	-0.613896	0.65343	0.000895043	0.169032	-3.63184	0.000281412	cyclin-dependent kinase 7	0.751177	1.68316	9.81e-06
AARA008675	1817.09	-0.377139	0.769963	0.00790637	0.128474	-2.93554	0.00332971	Membrane magnesium transporter	0.590214	1.50547	9.82e-06
AARA008522	3355.45	-0.587787	0.665363	0.00291621	0.179683	-3.27124	0.00107078	unspecified product	0.635432	1.5534	9.85e-06
AARA001936	1451.53	1.11947	2.17267	4.69e-16	0.131009	8.54493	1.29e-17	unspecified product	-0.765591	0.588213	9.88e-06
AARA001213	1386.87	0.595746	1.51125	0.000336819	0.152525	3.90589	9.39e-05	protein phosphatase 1, catalytic subunit	-0.74257	0.597674	9.95e-06
AARA000327	2985.98	0.287267	1.22033	0.0253925	0.11499	2.4982	0.0124825	Ectonucleoside triphosphate diphosphohydrolase 5/6	-0.904591	0.534184	9.97e-06
AARA004396	1031.5	-0.831503	0.561943	9.34e-08	0.145324	-5.72174	1.05e-08	unspecified product	0.709283	1.63499	1e-05
AARA005110	1650.29	0.999008	1.99862	7.77e-12	0.137619	7.25923	3.89e-13	unspecified product	-0.747554	0.595613	1e-05
AARA001711	2249.41	0.51356	1.42757	0.00956142	0.179003	2.869	0.00411772	phosphatidylserine decarboxylase	0.601666	1.51747	1.01e-05
AARA017907	1904.6	-1.05201	0.482297	5.14e-11	0.150778	-6.97717	3.01e-12	rhomboid-related protein 1/2/3	0.685392	1.60814	1.01e-05
AARA002503	114.442	-1.19417	0.437038	0.0449723	0.530078	-2.25281	0.0242708	unspecified product	3.26632	9.62187	1.02e-05
AARA016405	362.989	0.729476	1.65804	0.000303794	0.185449	3.93357	8.37e-05	Chitinase	-0.93571	0.522785	1.02e-05
AARA016921	4274.65	-0.820817	0.566121	3.4e-07	0.149853	-5.47748	4.31e-08	L-caldesmon	0.770084	1.70537	1.02e-05
AARA005166	10665.7	0.702022	1.62678	9.96e-09	0.114591	6.12633	8.99e-10	FSA_C domain-containing protein	-0.485402	0.714298	1.07e-05
AARA015936	5567.66	0.652968	1.5724	6.71e-06	0.134433	4.85721	1.19e-06	myosin IX	-0.525803	0.694572	1.08e-05
AARA001443	2488.72	-0.954218	0.516121	8.59e-07	0.180341	-5.29118	1.22e-07	Sugar transporter SWEET	0.959847	1.9451	1.09e-05
AARA008076	926.65	-1.08283	0.472102	1.83e-11	0.151821	-7.13228	9.87e-13	Williams-Beuren syndrome chromosome region 16 homolog (human)	0.886008	1.84806	1.1e-05
AARA016826	357.286	0.664405	1.58491	0.00181834	0.194298	3.41951	0.000627336	ATP-binding cassette transporter (ABC transporter) family G member 13	-0.920145	0.528456	1.11e-05
AARA017478	2378.87	-0.448888	0.732607	0.0114861	0.16012	-2.80345	0.0050559	Barrier-to-autointegration factor B	0.698867	1.62323	1.11e-05
AARA005289	3103.28	0.661962	1.58223	4.37e-07	0.121968	5.42736	5.72e-08	unspecified product	-0.593785	0.662602	1.13e-05
AARA017296	3537.92	0.39139	1.31166	0.00692217	0.131229	2.98251	0.002859	GC-rich sequence DNA-binding factor	0.542635	1.45663	1.13e-05
AARA007409	193.616	1.63551	3.10698	4.4e-07	0.301409	5.42623	5.76e-08	unspecified product	-1.30858	0.403718	1.14e-05
AARA009165	503.498	0.556087	1.47028	0.0482424	0.250364	2.22112	0.0263431	5-formyltetrahydrofolate cyclo-ligase	-1.32494	0.399167	1.14e-05
AARA018502	885.188	-0.729323	0.603187	8.85e-06	0.152123	-4.79429	1.63e-06	sialic acid synthase	0.796299	1.73664	1.14e-05
AARA006041	7329.19	2.88561	7.39018	5.63e-43	0.203848	14.1557	1.72e-45	pancreatic triacylglycerol lipase	-1.06423	0.478229	1.15e-05
AARA006412	1252.64	-1.55912	0.339357	6.17e-20	0.162987	-9.56593	1.11e-21	exonuclease 1	1.40826	2.65418	1.15e-05
AARA001772	997.141	0.601771	1.51758	0.00288166	0.183743	3.27506	0.00105638	coiled-coil domain-containing protein 64	-0.778564	0.582947	1.16e-05
AARA003465	12236.7	-0.412836	0.751145	0.0180731	0.15672	-2.63422	0.00843298	DUF1298 domain-containing protein	-0.608895	0.655699	1.16e-05
AARA001421	2135.36	-0.627642	0.647233	7.15e-07	0.11777	-5.32939	9.85e-08	tetratricopeptide repeat domain 1 variant	0.594686	1.51014	1.18e-05
AARA014158	1020.63	-0.79183	0.577611	8.4e-07	0.149522	-5.29574	1.19e-07	protein transport protein SEC61 subunit beta	0.793601	1.7334	1.18e-05
AARA003984	5417.11	2.53868	5.81056	7.7e-06	0.526093	4.82553	1.4e-06	unspecified product	-1.28249	0.411085	1.21e-05
AARA008823	1211.09	0.416257	1.33446	0.030636	0.172088	2.41887	0.0155689	unspecified product	-0.905987	0.533667	1.21e-05
AARA009961	1377.46	1.1071	2.15413	1.04e-11	0.153445	7.21501	5.39e-13	unspecified product	-0.804866	0.572415	1.21e-05
AARA010376	1943.42	-0.63299	0.644839	5.51e-06	0.12915	-4.90122	9.52e-07	tRNA:m4X modification enzyme	0.513781	1.42779	1.21e-05
AARA017167	301.49	-1.76281	0.294674	1.19e-13	0.224905	-7.83803	4.58e-15	unspecified product	1.21683	2.32436	1.21e-05
AARA017522	145.544	1.18008	2.26589	0.00666394	0.393922	2.99572	0.00273794	Peptidase_M14 domain-containing protein	2.43835	5.4202	1.21e-05
AARA000882	6470.28	-0.748114	0.595381	1.55e-11	0.104526	-7.15724	8.23e-13	unspecified product	-0.451984	0.731037	1.22e-05
AARA004543	1373.17	-0.616692	0.652165	0.000175273	0.151165	-4.0796	4.51e-05	39S ribosomal protein L11, mitochondrial	0.751639	1.6837	1.22e-05
AARA008134	350.352	-1.10589	0.464616	1.12e-06	0.211116	-5.2383	1.62e-07	unspecified product	1.08274	2.11806	1.22e-05
AARA011356	812.909	-1.13072	0.456687	1.48e-07	0.200637	-5.63566	1.74e-08	unspecified product	0.803289	1.74507	1.23e-05
AARA007693	1260.54	0.427771	1.34515	0.00521904	0.138885	3.08003	0.00206979	unspecified product	-0.693209	0.618477	1.24e-05
AARA008620	1311.59	-0.334466	0.793078	0.0360176	0.142349	-2.34963	0.0187923	FAD-dependent oxidoreductase domain-containing protein 1	-0.699259	0.615888	1.27e-05
AARA003996	1389.51	-1.3197	0.400618	1.29e-15	0.156739	-8.41974	3.77e-17	ANK_REP_REGION domain-containing protein	0.633222	1.55102	1.29e-05
AARA002981	3319.26	1.01084	2.01508	5.77e-07	0.188161	5.37219	7.78e-08	peptidoglycan recognition protein (long)	0.554487	1.46865	1.31e-05
AARA006294	4215.48	0.657922	1.57781	9.06e-08	0.114877	5.7272	1.02e-08	unspecified product	-0.432829	0.740808	1.33e-05
AARA008169	421.234	-0.924551	0.526845	0.00155849	0.266645	-3.46734	0.000525634	unspecified product	1.07634	2.10869	1.33e-05
AARA007298	4217.45	-1.09751	0.467321	4.36e-11	0.156726	-7.00277	2.51e-12	Innexin inx2	1.03587	2.05035	1.36e-05
AARA001236	1808.08	-0.394984	0.760498	0.0109596	0.140042	-2.82047	0.00479529	FK506-binding protein 2	0.56283	1.47716	1.39e-05
AARA016959	585.234	2.10205	4.29318	0.0234887	0.830936	2.52973	0.011415	unspecified product	-5.41143	0.0234961	1.4e-05
AARA004262	4382.27	0.345972	1.27101	0.00774018	0.117545	2.94331	0.00324722	proteasome activator subunit 4	-0.512217	0.701144	1.41e-05
AARA009706	459.131	-0.978711	0.507433	1.49e-07	0.1737	-5.63448	1.76e-08	DNA methyltransferase 2	0.894475	1.85893	1.51e-05
AARA011328	82.8881	-1.19823	0.435809	0.00265479	0.362965	-3.30123	0.00096261	unspecified product	2.18713	4.55398	1.51e-05
AARA003903	14493.4	4.15811	17.8532	1.97e-11	0.583917	7.12106	1.07e-12	cuticular protein RR-1 family 75	-2.42694	0.18596	1.52e-05
AARA004072	1677.72	0.418235	1.33629	0.00516233	0.135618	3.08392	0.00204291	hydroxymethylglutaryl-CoA reductase (NADPH)	-0.649594	0.63746	1.52e-05
AARA007767	351.018	-3.64362	0.0800131	4.43e-22	0.361489	-10.0795	6.81e-24	unspecified product	1.65187	3.14242	1.53e-05
AARA004139	1327.89	0.439034	1.3557	0.00455811	0.140432	3.12632	0.0017701	unspecified product	-0.558994	0.678775	1.55e-05
AARA004533	1641.7	-0.507431	0.703474	0.012025	0.182062	-2.78713	0.00531766	AN1-type zinc finger protein 2B	0.834707	1.78349	1.55e-05
AARA005832	125.152	-1.01972	0.493212	0.00181834	0.298212	-3.41945	0.000627487	gustatory receptor 25	1.4042	2.6467	1.55e-05
AARA007015	968.964	1.24719	2.37379	2.45e-08	0.208956	5.96867	2.39e-09	unspecified product	-0.730656	0.60263	1.55e-05
AARA008588	474.396	0.771893	1.70751	0.000531103	0.20415	3.781	0.000156199	serine/threonine-protein kinase OSR1/STK39	-0.948572	0.518145	1.55e-05
AARA018374	710.4	-0.862691	0.549926	7.67e-06	0.178744	-4.8264	1.39e-06	unspecified product	0.859002	1.81378	1.55e-05
AARA016137	3249.44	-0.752029	0.593768	6.83e-06	0.154981	-4.85241	1.22e-06	prefoldin subunit 1	0.57924	1.49406	1.56e-05
AARA017304	666.812	-0.790102	0.578303	4.94e-05	0.179743	-4.39573	1.1e-05	xeroderma pigmentosum group C-complementing protein	0.962405	1.94856	1.59e-05
AARA010984	2275.78	-0.68807	0.620683	2.5e-06	0.135708	-5.07025	3.97e-07	NA	0.608374	1.52454	1.6e-05
AARA009266	5182.44	-0.605511	0.657239	6.69e-05	0.140102	-4.32193	1.55e-05	ATP-dependent RNA helicase DDX51/DBP6	0.774879	1.71105	1.62e-05
AARA001835	12352.1	0.325779	1.25334	0.0388238	0.140567	2.3176	0.0204709	mRNA binding protein	-0.524703	0.695102	1.63e-05
AARA009015	2617.72	-0.360417	0.778939	0.00525339	0.117106	-3.07769	0.00208609	unspecified product	0.695827	1.61981	1.64e-05
AARA017970	353.75	-0.424508	0.745093	0.0446247	0.188165	-2.25604	0.0240681	protein dpy-30	0.908053	1.87651	1.64e-05
AARA002661	253.187	1.00848	2.01179	0.000198521	0.249214	4.04664	5.2e-05	unspecified product	-1.04672	0.484066	1.65e-05
AARA002714	2759.17	-0.717447	0.608173	2.4e-09	0.112693	-6.3664	1.94e-10	39S ribosomal protein L12, mitochondrial	0.56678	1.48121	1.65e-05
AARA016712	12776.2	0.549686	1.46377	0.000904502	0.151492	3.6285	0.000285078	autophagy related gene	-0.477864	0.71804	1.65e-05
AARA004685	335.469	-0.449151	0.732474	0.0367903	0.191934	-2.34013	0.0192768	single-strand selective monofunctional uracil DNA glycosylase	-0.939875	0.521278	1.67e-05
AARA016538	17704.5	3.53762	11.6126	1.64e-07	0.629878	5.61635	1.95e-08	CLIP-domain serine protease	-0.956736	0.515221	1.67e-05
AARA017221	497.551	-0.812138	0.569537	0.00152455	0.233767	-3.47414	0.0005125	unspecified product	0.801789	1.74326	1.67e-05
AARA008940	2087.17	-0.75401	0.592953	5.54e-08	0.129582	-5.81881	5.93e-09	NEFA-interacting nuclear protein NIP30	0.589416	1.50464	1.68e-05
AARA018205	698.154	0.885803	1.84779	1.08e-05	0.186502	4.74956	2.04e-06	putative serotonin 5HT-2a receptor	0.680195	1.60236	1.68e-05
AARA007103	34834.1	-0.265584	0.831862	0.0300422	0.109402	-2.4276	0.0151989	protein phosphatase 2 (formerly 2A), catalytic subunit	0.4758	1.39069	1.72e-05
AARA018252	25491.6	0.500694	1.41489	4.8e-05	0.113724	4.40272	1.07e-05	Sortilin-related receptor	-0.398488	0.758653	1.72e-05
AARA018683	5056.2	0.785866	1.72413	3.27e-06	0.156778	5.0126	5.37e-07	Ethanolamine-phosphate cytidylyltransferase	0.708491	1.63409	1.73e-05
AARA004499	6164.99	-1.36224	0.388977	6.88e-21	0.139051	-9.79675	1.16e-22	Adenylosuccinate lyase	0.73836	1.66828	1.74e-05
AARA006123	1513.83	-0.617218	0.651927	7.51e-05	0.143768	-4.29316	1.76e-05	RAB5-interacting protein	0.609541	1.52577	1.74e-05
AARA006189	698.856	0.72785	1.65617	2.26e-05	0.158853	4.58191	4.61e-06	Tartan	-1.11449	0.461854	1.76e-05
AARA002332	19593.5	0.45191	1.36785	0.000915331	0.124662	3.62507	0.00028888	vigilin	-0.538416	0.688527	1.8e-05
AARA011393	3409.82	-0.44757	0.733277	0.0113038	0.159321	-2.80923	0.00496606	proteasome maturation protein	0.656023	1.57573	1.81e-05
AARA001467	1400.9	0.709228	1.63493	3.36e-05	0.158013	4.48842	7.18e-06	extracellular sulfatase Sulf	-0.696452	0.617088	1.9e-05
AARA017659	746.849	2.45711	5.49116	1.64e-31	0.203261	12.0885	1.22e-33	glutathione peroxidase 3	-2.18352	0.220138	1.93e-05
AARA018529	22835.7	0.42021	1.33812	0.0281778	0.171161	2.45505	0.0140865	unspecified product	1.22795	2.34234	1.93e-05
AARA018431	519.663	-1.42744	0.37179	1.15e-09	0.220031	-6.48744	8.73e-11	unspecified product	0.985117	1.97947	1.97e-05
AARA004882	2960.46	0.479792	1.39454	0.00470067	0.153953	3.11648	0.00183026	stearoyl-CoA desaturase (delta-9 desaturase)	-0.900458	0.535717	1.98e-05
AARA000279	3264.36	-0.961626	0.513478	9.03e-08	0.167882	-5.72799	1.02e-08	unspecified product	0.789202	1.72812	2.04e-05
AARA011533	1022.71	-0.49834	0.707921	0.00129283	0.141453	-3.523	0.000426694	chaperone BCS1	0.841651	1.7921	2.05e-05
AARA004459	1038.26	0.512781	1.4268	0.00540301	0.167143	3.06791	0.0021556	cytochrome P450	-0.793441	0.576966	2.06e-05
AARA015604	1134.16	0.502061	1.41624	0.0142544	0.184299	2.72417	0.00644637	unspecified product	-0.805956	0.571983	2.11e-05
AARA000093	10838.4	-0.478046	0.717949	0.000418486	0.124262	-3.84709	0.00011953	nucleolar complex protein 2	0.658338	1.57826	2.12e-05
AARA004831	1528.26	-0.333003	0.793882	0.025138	0.133068	-2.5025	0.0123319	TNF-receptor-associated factor	0.595978	1.5115	2.12e-05
AARA006794	142.588	1.20377	2.30341	0.000355462	0.309344	3.89137	9.97e-05	PPM-type phosphatase domain-containing protein	-1.46851	0.361355	2.12e-05
AARA010772	1675.26	0.653335	1.5728	1.91e-06	0.12742	5.1274	2.94e-07	unspecified product	-0.531422	0.691872	2.13e-05
AARA008568	986.727	-1.04158	0.485795	1.94e-06	0.203271	-5.1241	2.99e-07	unspecified product	1.23845	2.35944	2.23e-05
AARA003794	4980.09	1.53606	2.90002	5.31e-23	0.149183	10.2965	7.31e-25	unspecified product	-0.536624	0.689382	2.24e-05
AARA003942	2593.86	-0.510826	0.701821	0.046481	0.228285	-2.23766	0.025243	unspecified product	1.319	2.49494	2.24e-05
AARA005348	5895.88	1.79545	3.47124	1.79e-11	0.251595	7.13627	9.59e-13	phosphoglycerate mutase	0.7252	1.65313	2.25e-05
AARA015586	9462.01	1.23458	2.35313	5.17e-18	0.136106	9.07073	1.18e-19	cytochrome P450	-0.467205	0.723365	2.26e-05
AARA006055	6049.12	0.397123	1.31688	0.00345637	0.123476	3.21621	0.00129895	unspecified product	-0.470691	0.721619	2.27e-05
AARA005465	1593.67	0.895449	1.86019	1.9e-09	0.139818	6.40439	1.51e-10	Odz, odd Oz/ten-m homolog 2 (Drosophila)	-0.851692	0.554134	2.28e-05
AARA011005	463.09	1.00861	2.01197	0.00012967	0.242668	4.15633	3.23e-05	ubiquitin-conjugating enzyme E2 Q	-0.818333	0.567097	2.28e-05
AARA011497	494.907	0.78674	1.72517	0.000925512	0.217236	3.62159	0.000292801	unspecified product	-1.06009	0.479601	2.32e-05
AARA003164	5095.56	-0.296023	0.814495	0.04319	0.130365	-2.27072	0.0231641	unspecified product	-0.473558	0.720186	2.33e-05
AARA010793	1060.5	1.15886	2.23281	6.65e-09	0.18701	6.19676	5.76e-10	unspecified product	-1.87578	0.27248	2.34e-05
AARA001442	1328.68	0.924617	1.89818	6.68e-05	0.213908	4.3225	1.54e-05	RAG1-activating protein 1-like protein	-0.866756	0.548379	2.37e-05
AARA003889	1900.77	-0.724555	0.605184	2.42e-07	0.130755	-5.54133	3e-08	unspecified product	0.681292	1.60357	2.43e-05
AARA005696	1710.39	-0.904961	0.534047	4.68e-11	0.129426	-6.99213	2.71e-12	adenine phosphoribosyltransferase	0.635137	1.55309	2.43e-05
AARA004236	421.433	-1.13028	0.456827	3.11e-08	0.190732	-5.926	3.1e-09	MADF domain-containing protein	0.914127	1.88443	2.47e-05
AARA014152	3506.25	0.662406	1.58272	3.63e-05	0.148174	4.47046	7.81e-06	NA	0.926901	1.90119	2.5e-05
AARA007400	1896.94	0.372724	1.29479	0.0322484	0.15545	2.39771	0.016498	unspecified product	-0.675565	0.626087	2.54e-05
AARA011987	1263.24	-0.334788	0.792901	0.0462486	0.149437	-2.24033	0.0250697	unspecified product	0.567342	1.48179	2.56e-05
AARA017159	1171.39	-0.589795	0.664437	6.61e-05	0.136369	-4.32499	1.53e-05	unspecified product	0.631285	1.54894	2.63e-05
AARA011895	1093.87	-1.55621	0.340044	1.56e-16	0.179422	-8.67347	4.19e-18	tRNA-splicing endonuclease subunit Sen2	0.729356	1.6579	2.64e-05
AARA007316	550.564	0.944138	1.92404	3.24e-05	0.20995	4.49697	6.89e-06	methuselah receptor 1	0.84975	1.80219	2.67e-05
AARA017886	4127.56	0.336377	1.26258	0.0262872	0.135418	2.48398	0.0129923	Stomatin (EPB72)-like 3	0.741389	1.67178	2.75e-05
AARA010578	1254.26	-0.354081	0.782368	0.0227072	0.139184	-2.54397	0.01096	vesicle transport protein SEC20	0.595055	1.51053	2.76e-05
AARA010223	774.787	0.380946	1.3022	0.0408752	0.166007	2.29476	0.0217471	unspecified product	-0.686852	0.621208	2.8e-05
AARA004544	994.1	0.472229	1.38725	0.0233709	0.186524	2.53174	0.0113498	sodium-independent sulfate anion transporter	-0.872806	0.546084	2.83e-05
AARA002475	988.585	-1.03406	0.488334	1.14e-05	0.218251	-4.73793	2.16e-06	U6 snRNA-associated Sm-like protein LSm6	0.7067	1.63207	2.85e-05
AARA010044	540.467	1.12512	2.1812	1.7e-09	0.175182	6.42261	1.34e-10	cuticular protein	-0.897218	0.536921	2.85e-05
AARA005792	369.077	-0.947327	0.518592	1.27e-05	0.201002	-4.71302	2.44e-06	Mediator of RNA polymerase II transcription subunit 20	1.05323	2.07517	2.86e-05
AARA016722	5176.38	0.690442	1.61378	1.08e-07	0.121252	5.69425	1.24e-08	unspecified product	-0.505097	0.704613	2.88e-05
AARA014910	71.588	0.801947	1.74345	0.030245	0.33073	2.42478	0.0153176	NA	-1.58474	0.333384	2.95e-05
AARA004808	628.971	0.411075	1.32968	0.028699	0.167971	2.44729	0.0143934	p21-activated kinase 1	-0.890382	0.539471	2.96e-05
AARA005869	5688.47	-0.917644	0.529373	2.18e-10	0.135882	-6.75324	1.45e-11	solute carrier family 15 member 1	-0.758847	0.590969	2.98e-05
AARA018189	2206.75	-0.327509	0.796911	0.0319432	0.136376	-2.40152	0.0163272	guanine nucleotide-binding protein subunit alpha-12	0.682814	1.60527	3.07e-05
AARA010647	555.27	0.547367	1.46142	0.003055	0.168066	3.25685	0.00112655	unspecified product	-0.655769	0.634737	3.1e-05
AARA006197	1895.19	1.46447	2.75963	9.35e-07	0.277701	5.27356	1.34e-07	odorant-binding protein 57	-1.41323	0.37547	3.12e-05
AARA002583	960.005	-0.590764	0.663991	0.000655816	0.15876	-3.72112	0.000198339	unspecified product	0.810811	1.7542	3.18e-05
AARA002826	93.2978	3.24537	9.48321	1.99e-14	0.402005	8.07297	6.86e-16	Envelysin	-2.58977	0.166113	3.19e-05
AARA008352	8861.05	0.398373	1.31802	0.00532409	0.129642	3.07288	0.00212005	Kinesin motor domain-containing protein	-0.652515	0.63617	3.19e-05
AARA000580	1059.02	0.485413	1.39999	0.0181692	0.184407	2.6323	0.00848092	unspecified product	-0.724822	0.605072	3.2e-05
AARA003656	1168.53	-0.680275	0.624046	0.00034771	0.174547	-3.89737	9.72e-05	DnaJ homolog subfamily C member 4	0.682819	1.60527	3.2e-05
AARA007712	656.157	-1.72916	0.301628	6.01e-23	0.16815	-10.2834	8.37e-25	unspecified product	0.938507	1.91654	3.2e-05
AARA016875	908.197	-0.843319	0.55736	0.000145627	0.204342	-4.127	3.68e-05	unspecified product	0.815545	1.75996	3.22e-05
AARA009340	2963.35	-0.436557	0.738896	0.00226084	0.130225	-3.35234	0.000801322	nuclear transport factor 2	0.603542	1.51944	3.25e-05
AARA004301	182.468	1.59538	3.02174	6.75e-06	0.328578	4.85541	1.2e-06	odorant receptor obligate co-receptor (Orco, Or7)	-1.98666	0.252322	3.29e-05
AARA003956	762.755	-0.936948	0.522337	5.48e-08	0.160955	-5.82118	5.84e-09	peptidyl-prolyl isomerase E (cyclophilin E)	0.888476	1.85122	3.3e-05
AARA001584	8055.55	-0.97774	0.507774	2.31e-12	0.131573	-7.43118	1.08e-13	chromatin assembly factor 1 subunit A	0.556128	1.47032	3.39e-05
AARA001628	1037.13	-0.69014	0.619794	4.31e-06	0.139327	-4.95339	7.29e-07	unspecified product	0.672486	1.59382	3.43e-05
AARA016684	6461.62	0.454086	1.36991	0.00279176	0.138228	3.28505	0.00101963	unspecified product	0.56774	1.4822	3.45e-05
AARA016176	285.84	1.24088	2.36343	0.000819356	0.339213	3.65813	0.000254064	salivary gland protein 2-like	-1.94612	0.259513	3.46e-05
AARA003387	43908.9	-0.368109	0.774797	0.00956988	0.128324	-2.8686	0.00412299	Muscle LIM protein at 84B	-0.486195	0.713905	3.48e-05
AARA010489	288.862	0.789983	1.72905	0.00255833	0.238441	3.31311	0.000922634	mannosyl-oligosaccharide alpha-1,2-mannosidase	-0.837501	0.559612	3.59e-05
AARA016690	2563.27	-0.645795	0.639141	6.86e-06	0.133115	-4.8514	1.23e-06	unspecified product	0.505261	1.41938	3.63e-05
AARA001020	445.861	-0.858295	0.551604	0.000148428	0.208219	-4.12207	3.75e-05	NA	1.21194	2.31649	3.64e-05
AARA005894	2339.5	-0.917548	0.529408	1.6e-08	0.151818	-6.04372	1.51e-09	Elongator complex protein 4	0.728873	1.65734	3.75e-05
AARA015883	1826.73	-0.301717	0.811287	0.0416324	0.131955	-2.28651	0.0222242	unspecified product	0.63173	1.54942	3.83e-05
AARA000440	4656.9	0.841812	1.7923	3.47e-08	0.142532	5.90612	3.5e-09	Tropomyosin 1	-0.51581	0.6994	3.85e-05
AARA002276	1176.82	-0.872281	0.546283	1.67e-08	0.144497	-6.03669	1.57e-09	translin	0.899297	1.86516	3.85e-05
AARA008905	741.125	-0.894207	0.538043	1.46e-06	0.17254	-5.1826	2.19e-07	tRNA pseudouridine synthase	0.81698	1.76171	3.88e-05
AARA017668	335.1	1.64288	3.12288	3.65e-09	0.260883	6.29739	3.03e-10	unspecified product	-1.77019	0.293171	3.89e-05
AARA000448	659.257	1.52422	2.87632	2.21e-15	0.182513	8.35129	6.75e-17	p21-activated kinase 1	-0.798256	0.575044	3.91e-05
AARA008586	2575.43	-0.70156	0.614907	2.3e-07	0.126371	-5.5516	2.83e-08	Gustatory receptor	1.02335	2.03263	3.95e-05
AARA016977	2730.37	0.527038	1.44097	0.00316267	0.162379	3.24573	0.00117149	glycerol kinase	0.641771	1.56024	3.95e-05
AARA007283	212.196	0.972634	1.96242	0.00051891	0.256796	3.78757	0.000152128	Cad74A	-1.42818	0.371598	3.99e-05
AARA007855	1650.6	-0.82992	0.562561	1.05e-07	0.145608	-5.6997	1.2e-08	RNA (guanine-9-)-methyltransferase domain-containing protein 1	0.7626	1.69655	4.08e-05
AARA017168	1555.09	-0.516266	0.699179	0.000102032	0.122432	-4.21676	2.48e-05	Metaxin-2	0.616828	1.5335	4.08e-05
AARA009970	2634.56	-0.431683	0.741396	0.00444292	0.137709	-3.13474	0.00172008	Lin-10 homolog	0.667852	1.58871	4.11e-05
AARA018131	602.707	-0.600746	0.659413	0.00883885	0.207386	-2.89675	0.00377048	unspecified product	0.788818	1.72766	4.14e-05
AARA011726	1915.43	0.612927	1.52936	0.00262834	0.18549	3.30437	0.000951901	unspecified product	0.513336	1.42735	4.2e-05
AARA018497	1237.65	-0.519372	0.697676	0.0153354	0.192538	-2.6975	0.00698614	exosome complex component RRP40	0.758218	1.6914	4.26e-05
AARA017676	1748.25	-0.600259	0.659636	0.00235166	0.179725	-3.33988	0.000838154	Activated RNA polymerase II transcriptional coactivator p15	0.811205	1.75468	4.32e-05
AARA001903	730.602	0.587438	1.50258	0.00649886	0.195528	3.00437	0.00266129	AMP-activated protein kinase, gamma regulatory subunit	-1.08018	0.472969	4.45e-05
AARA011621	2362.8	-0.619017	0.651114	0.000677184	0.166753	-3.71217	0.000205492	HYPK	0.779936	1.71706	4.45e-05
AARA018550	12370.2	-1.41216	0.375749	6.79e-31	0.117989	-11.9686	5.19e-33	unspecified product	0.994724	1.9927	4.45e-05
AARA010466	1136.22	-0.44543	0.734366	0.0216796	0.173834	-2.56238	0.0103958	Niemann-Pick C1 protein	-0.760341	0.590357	4.55e-05
AARA015771	22088.8	0.870836	1.82872	3.6e-08	0.147622	5.89908	3.66e-09	Actin-5C	-0.736006	0.600399	4.63e-05
AARA003661	5350.07	-0.443688	0.735252	0.00265743	0.134415	-3.30089	0.000963793	NCK adaptor protein	0.408065	1.32691	4.64e-05
AARA008984	982.93	-0.794809	0.57642	2.28e-06	0.156152	-5.08997	3.58e-07	SF4 helicase domain-containing protein	0.56902	1.48352	4.64e-05
AARA007534	3286.9	0.792937	1.7326	0.000156865	0.193033	4.10777	3.99e-05	unspecified product	-0.592661	0.663118	4.71e-05
AARA000750	644.58	0.394531	1.31451	0.0390546	0.170427	2.31495	0.0206158	unspecified product	-0.745587	0.596425	4.75e-05
AARA007929	1556.27	0.441505	1.35802	0.00312181	0.135841	3.25015	0.00115344	unspecified product	-0.749442	0.594833	4.75e-05
AARA008769	3516.52	-0.639925	0.641746	1.83e-05	0.138222	-4.62969	3.66e-06	unspecified product	0.54789	1.46195	4.76e-05
AARA008350	578.052	-0.448512	0.732798	0.0201654	0.173064	-2.5916	0.00955321	Augmenter of liver regeneration	0.877704	1.83745	4.78e-05
AARA004754	225.192	0.89904	1.86482	0.00923461	0.31202	2.88135	0.00395971	unspecified product	-1.36575	0.388033	4.8e-05
AARA004864	1931.6	-1.36975	0.386958	3.35e-28	0.119897	-11.4243	3.16e-30	histone deacetylase complex subunit SAP18	0.872183	1.83043	4.82e-05
AARA008539	1414.77	-0.840713	0.558368	1.11e-08	0.137644	-6.10787	1.01e-09	unspecified product	0.654546	1.57412	4.84e-05
AARA006539	1146.69	-0.664379	0.63096	3.68e-05	0.148712	-4.46756	7.91e-06	protein arginine N-methyltransferase 5	0.874237	1.83304	4.96e-05
AARA001667	892.942	-1.41827	0.374161	9.44e-23	0.138538	-10.2374	1.35e-24	Enn protein	0.759074	1.6924	5.05e-05
AARA000042	10451.5	-0.508937	0.70274	0.0473993	0.228344	-2.22881	0.0258263	Alkaline phosphatase	0.839647	1.78961	5.2e-05
AARA001217	5917.82	1.00477	2.00662	2.8e-10	0.149652	6.71401	1.89e-11	unspecified product	-0.438679	0.73781	5.21e-05
AARA009467	32930.9	0.503297	1.41745	6.99e-05	0.116759	4.31057	1.63e-05	BZIP domain-containing protein	-0.380237	0.768312	5.36e-05
AARA017869	5047.62	0.735261	1.6647	2.6e-05	0.161607	4.54969	5.37e-06	unspecified product	-0.574034	0.671736	5.38e-05
AARA014975	275.655	-1.79621	0.28793	6.86e-14	0.227026	-7.91192	2.53e-15	NA	1.39431	2.62863	5.43e-05
AARA018571	3461.26	0.563791	1.47815	0.000681471	0.151953	3.71029	0.000207024	unspecified product	-0.49302	0.710536	5.44e-05
AARA005161	3930.62	-0.444304	0.734939	0.00127499	0.125964	-3.52722	0.00041994	HTH OST-type domain-containing protein	0.803476	1.7453	5.47e-05
AARA005633	9578.47	0.256926	1.19493	0.0493743	0.11622	2.21068	0.0270577	solute carrier family 13 (sodium-dependent dicarboxylate transporter), member	-0.439992	0.737139	5.5e-05
AARA007049	391.11	-1.08372	0.471812	5.34e-07	0.201153	-5.38753	7.14e-08	peptide alpha-N-acetyltransferase	1.08638	2.12341	5.5e-05
AARA004777	10065.2	-0.389167	0.76357	0.0039182	0.122554	-3.17547	0.00149596	ribosomal RNA-processing protein 12	0.527857	1.44179	5.53e-05
AARA006767	1209.81	-0.586166	0.666111	0.00132623	0.166735	-3.51555	0.000438844	unspecified product	0.769902	1.70515	5.53e-05
AARA017227	6629.53	0.639821	1.55814	8.33e-06	0.133066	4.80828	1.52e-06	unspecified product	-0.409136	0.753074	5.53e-05
AARA005099	2047.51	1.15673	2.22952	2.28e-18	0.126245	9.16263	5.06e-20	voltage-dependent calcium channel beta, invertebrate	-0.675462	0.626132	5.54e-05
AARA002770	1372.58	0.841304	1.79167	3.23e-06	0.167738	5.01559	5.29e-07	protocadherin-16/23	-0.547061	0.684413	5.55e-05
AARA006336	1230.92	1.00736	2.01024	0.001271	0.285519	3.52819	0.000418409	unspecified product	-1.3753	0.385474	5.56e-05
AARA016996	1366.87	-0.890848	0.539297	5.93e-08	0.153424	-5.80643	6.38e-09	cappuccino	0.707915	1.63344	5.62e-05
AARA011562	2621.94	0.380077	1.30141	0.00908897	0.131638	2.8873	0.00388567	nuclear lamin L1 alpha	-0.615823	0.652558	5.67e-05
AARA017004	675.645	-0.794416	0.576576	0.000227748	0.198051	-4.01116	6.04e-05	transcription initiation factor TFIID subunit 11	0.67457	1.59612	5.71e-05
AARA004851	115614	-0.266572	0.831292	0.0272044	0.107938	-2.46967	0.0135236	60S ribosomal protein LP2	0.588638	1.50383	5.74e-05
AARA001035	1199.96	-0.508534	0.702936	0.00335426	0.157623	-3.22627	0.00125414	unspecified product	0.534973	1.44892	5.96e-05
AARA017514	1534.5	0.480814	1.39553	0.00395782	0.151576	3.17209	0.00151344	ATP-binding cassette transporter (ABC transporter) family C member 2	-0.939451	0.521431	5.96e-05
AARA016758	12550	0.37238	1.29449	0.00217567	0.110684	3.36435	0.000767253	calsyntenin-1	-0.538442	0.688514	5.97e-05
AARA004485	1355.8	-0.743923	0.597114	2.87e-05	0.164347	-4.52654	6e-06	DNA-directed RNA polymerase III subunit RPC3	0.898212	1.86376	6.02e-05
AARA007537	1640.75	-0.74674	0.595949	8.69e-07	0.1412	-5.28852	1.23e-07	unspecified product	0.675065	1.59667	6.18e-05
AARA001788	242.017	-0.687926	0.620745	0.00800733	0.234704	-2.93103	0.00337835	mitotic spindle assembly checkpoint protein MAD2B	1.13984	2.20357	6.37e-05
AARA005001	33034	0.502454	1.41662	0.00146751	0.144166	3.48523	0.000491705	unspecified product	-0.655895	0.634682	6.41e-05
AARA003857	2750.32	-0.474896	0.719519	0.00380899	0.149109	-3.18489	0.00144811	Pyrimidine-specific ribonucleoside hydrolase rihA	0.713084	1.63931	6.49e-05
AARA005809	1113.55	0.714616	1.64105	0.000665731	0.192257	3.71698	0.00020162	phosphoinositide-3-kinase, regulatory subunit	-0.610574	0.654936	6.66e-05
AARA009540	842.736	-1.04815	0.483589	3.12e-08	0.176888	-5.9255	3.11e-09	S-adenosylmethionine sensor upstream of mTORC1	0.945143	1.92538	6.67e-05
AARA000665	8968.89	0.555436	1.46961	1.86e-05	0.120068	4.62603	3.73e-06	platelet-activating factor acetylhydrolase IB subunit alpha	-0.434152	0.740129	6.81e-05
AARA016938	2796.21	-0.405104	0.755182	0.00490406	0.130601	-3.10184	0.0019232	tetracycline transporter	0.508492	1.42256	6.92e-05
AARA009153	196.207	0.981745	1.97485	0.00228175	0.293106	3.34946	0.000809702	unspecified product	-1.29455	0.407663	6.97e-05
AARA014593	111	2.15169	4.44349	5.95e-09	0.346173	6.21567	5.11e-10	NA	-1.67547	0.313064	7.06e-05
AARA005656	816.319	-1.24913	0.420701	8.03e-12	0.172203	-7.25385	4.05e-13	unspecified product	1.095	2.13613	7.11e-05
AARA008553	2879.31	0.620787	1.53771	0.000102032	0.14722	4.21672	2.48e-05	cyclin T	-0.567964	0.674568	7.12e-05
AARA009747	4264.62	-0.497995	0.70809	0.000811385	0.136022	-3.66112	0.00025111	RNA-binding protein Nob1	0.517609	1.43158	7.16e-05
AARA004971	2309.74	-0.446952	0.733591	0.000792064	0.121852	-3.668	0.000244458	ribosome biogenesis protein ENP2	0.543713	1.45772	7.19e-05
AARA007470	2230.62	-0.340789	0.789609	0.0100607	0.119573	-2.85005	0.00437121	pentatricopeptide repeat domain 1	0.662771	1.58312	7.25e-05
AARA010954	34180	-1.76878	0.293457	1.93e-15	0.211356	-8.36871	5.83e-17	gambicin anti-microbial peptide	1.08823	2.12612	7.26e-05
AARA008256	2105.52	-0.585231	0.666543	0.00112452	0.164164	-3.56491	0.000363979	tRNA acetyltransferase TAN1	0.655741	1.57542	7.35e-05
AARA003411	2504.93	0.939353	1.91767	0.000145258	0.227571	4.12774	3.66e-05	Differentially expressed in FDCP 6-like protein	0.774269	1.71032	7.36e-05
AARA006208	3245.2	0.342654	1.26809	0.0168003	0.128712	2.66219	0.00776343	unspecified product	-0.675854	0.625962	7.42e-05
AARA016803	356.801	1.04268	2.06004	0.000245246	0.261226	3.99146	6.57e-05	unspecified product	-0.847606	0.555706	7.43e-05
AARA011079	815.909	-0.785017	0.580345	8.18e-06	0.163131	-4.81219	1.49e-06	PCI domain-containing protein 2	0.749822	1.68159	7.55e-05
AARA007453	2402.14	-0.593085	0.662924	0.000228677	0.147905	-4.0099	6.07e-05	CUB domain-containing protein	-0.711204	0.61081	7.6e-05
AARA016779	3351.45	-0.536723	0.689335	6.73e-06	0.110523	-4.85622	1.2e-06	Iwr1 domain-containing protein	0.672012	1.59329	7.68e-05
AARA005372	2600.21	-0.726416	0.604403	2.19e-07	0.130632	-5.56079	2.69e-08	Dephospho-CoA kinase domain-containing protein	0.621007	1.53795	7.78e-05
AARA000333	946.948	1.04347	2.06117	2.78e-10	0.15539	6.71515	1.88e-11	unspecified product	-0.646295	0.638919	7.83e-05
AARA004826	162.942	-0.862964	0.549822	0.00673426	0.28841	-2.99214	0.00277027	ribosome assembly protein 1	1.16616	2.24414	7.83e-05
AARA009926	726.124	-1.16891	0.444758	1.1e-09	0.179993	-6.49421	8.35e-11	THO complex subunit 7	0.915519	1.88625	7.83e-05
AARA001986	1066.25	-0.583465	0.667359	0.00166607	0.169298	-3.44638	0.000568145	histone acetyltransferase HTATIP	0.818176	1.76317	7.85e-05
AARA002542	1912.36	-0.283689	0.821488	0.0489299	0.12809	-2.21476	0.0267767	39S ribosomal protein L3, mitochondrial	0.499557	1.41378	7.91e-05
AARA004513	774.993	0.675543	1.5972	0.00260989	0.204289	3.3068	0.000943666	unspecified product	-0.97048	0.510336	7.91e-05
AARA018175	891.364	0.377322	1.29893	0.0400345	0.163801	2.30353	0.0212488	Fibroblast growth factor	-0.929633	0.524992	7.96e-05
AARA008227	13157.6	-0.410368	0.752431	0.00222564	0.12223	-3.35734	0.000786956	Eukaryotic translation initiation factor 3 subunit G	0.465268	1.38057	7.99e-05
AARA007455	2537.11	-0.693966	0.618152	2.31e-05	0.151623	-4.57691	4.72e-06	bladder cancer-associated protein	0.60434	1.52028	8e-05
AARA015695	850.433	3.13521	8.78602	0.002227	0.933902	3.35711	0.000787626	chymotrypsin B chain C	-1.46577	0.362043	8.09e-05
AARA016510	4814.83	1.22228	2.33316	2.96e-07	0.222093	5.50348	3.72e-08	SCP domain-containing protein	-0.750351	0.594459	8.27e-05
AARA006118	2335.87	-1.05332	0.481859	9.81e-14	0.133931	-7.8646	3.7e-15	suppressor of cytokine signaling, invertebrate	0.74005	1.67023	8.43e-05
AARA002342	784.096	1.13291	2.193	1.25e-07	0.199898	5.66743	1.45e-08	cuticular protein RR-1 family 16	-1.09607	0.46779	8.56e-05
AARA003004	1817.05	-0.479183	0.717384	0.000958395	0.132672	-3.61178	0.0003041	nucleoporin SEH1	0.552147	1.46627	8.56e-05
AARA009390	2137.42	1.24258	2.36622	2.97e-11	0.175991	7.06051	1.66e-12	E3 ubiquitin-protein ligase mind-bomb	0.552221	1.46634	8.56e-05
AARA007330	106.59	1.19352	2.2871	0.00207125	0.353124	3.37989	0.000725149	unspecified product	-1.42557	0.372273	8.62e-05
AARA005759	5023.63	1.65548	3.15027	1.12e-10	0.241345	6.85938	6.92e-12	ATP-binding cassette transporter (ABC transporter) family B member 5	-0.830241	0.562435	8.7e-05
AARA014296	523.683	0.470697	1.38578	0.0238267	0.186477	2.52416	0.0115975	NA	-2.02161	0.246283	8.82e-05
AARA017863	1583.04	0.591095	1.50639	0.000397709	0.153113	3.86051	0.000113148	chondroitin sulfate synthase	0.464692	1.38002	8.82e-05
AARA004769	4768.8	-0.571552	0.672893	7.97e-05	0.133597	-4.27818	1.88e-05	peptidyl-prolyl isomerase G (cyclophilin G)	0.432139	1.34923	8.86e-05
AARA000432	764.271	-0.433048	0.740695	0.00405545	0.136852	-3.16436	0.00155422	unspecified product	0.888969	1.85185	8.92e-05
AARA010024	9211.54	0.824961	1.77149	5.06e-11	0.118191	6.97989	2.95e-12	unspecified product	0.498146	1.4124	8.92e-05
AARA016345	10175.9	0.548628	1.46269	1.75e-05	0.118226	4.64049	3.48e-06	JAKSTAT pathway signalling transcription factor	-0.385255	0.765644	8.94e-05
AARA011287	176.55	-1.36537	0.388134	4.22e-07	0.251237	-5.43461	5.49e-08	THAP-type domain-containing protein	1.20602	2.307	9.05e-05
AARA018217	299.707	0.843953	1.79496	0.0011726	0.237591	3.55213	0.00038213	unspecified product	-0.830762	0.562232	9.08e-05
AARA005232	1186.94	-0.570203	0.673522	0.00256012	0.172118	-3.31285	0.000923496	Protein FAM36A	0.610158	1.52643	9.09e-05
AARA002983	7651.81	-0.414991	0.750024	0.00492329	0.133848	-3.10047	0.00193216	RING-box protein 1	0.588741	1.50393	9.1e-05
AARA010964	3860.22	-0.651088	0.6368	8.56e-06	0.13559	-4.80187	1.57e-06	zinc finger CCCH domain-containing protein 15	0.609622	1.52586	9.11e-05
AARA001219	3749.68	0.794614	1.73461	2.56e-06	0.156902	5.0644	4.1e-07	unspecified product	-0.472855	0.720537	9.13e-05
AARA002856	848.804	-1.13637	0.454902	9.72e-09	0.18537	-6.13031	8.77e-10	unspecified product	0.659492	1.57953	9.15e-05
AARA000624	231.415	0.75985	1.69331	0.00526081	0.246928	3.07721	0.00208948	NA	-1.16459	0.446092	9.23e-05
AARA005442	6160.37	0.42111	1.33896	0.000236845	0.105253	4.00092	6.31e-05	BAG family molecular chaperone regulator 2	-0.364978	0.776481	9.34e-05
AARA014889	1297.45	0.712572	1.63872	3.56e-06	0.142683	4.9941	5.91e-07	NA	-0.656246	0.634527	9.47e-05
AARA005458	186.356	1.98675	3.96342	2.7e-09	0.31303	6.34683	2.2e-10	cytochrome P450	-1.27595	0.412954	9.48e-05
AARA011293	1259.1	-0.452458	0.730797	0.00630264	0.150056	-3.01527	0.00256755	unspecified product	0.617802	1.53454	9.5e-05
AARA006116	6975.39	1.35151	2.55178	2.58e-13	0.174764	7.73334	1.05e-14	Class B Scavenger Receptor (CD36 domain).	-0.771868	0.585658	9.75e-05
AARA015893	2288.98	1.98945	3.97087	9.58e-54	0.125538	15.8474	1.47e-56	unspecified product	0.772898	1.7087	9.75e-05
AARA010784	5108.66	-0.727488	0.603955	8.27e-05	0.170419	-4.26881	1.97e-05	26S proteasome alpha 5 subunit	0.495095	1.40941	9.78e-05
AARA005555	1511.48	0.863386	1.8193	1.3e-06	0.165805	5.20723	1.92e-07	unspecified product	-0.878281	0.544015	9.88e-05
AARA004314	971.701	1.09467	2.13564	7.64e-06	0.226762	4.82738	1.38e-06	unspecified product	0.702474	1.62729	9.9e-05
AARA004161	2359.49	0.436775	1.35358	0.00449079	0.139497	3.13108	0.00174167	JmjC domain-containing protein	-0.460073	0.726949	9.96e-05
AARA009600	28933.1	0.721201	1.64855	1.48e-07	0.127959	5.63617	1.74e-08	heat shock 70kDa protein 1/8	-0.483106	0.715435	0.000100711
AARA006117	1178.3	-0.849072	0.555142	0.000131363	0.204449	-4.15297	3.28e-05	scavenger receptor class B member	-1.54748	0.342106	0.000101141
AARA009123	73.3312	-1.83885	0.279544	0.000199222	0.454516	-4.04574	5.22e-05	Fibrinogen C-terminal domain-containing protein	-3.95122	0.0646495	0.000101182
AARA014451	1915.75	-0.757031	0.591713	9.63e-08	0.132451	-5.71557	1.09e-08	unspecified product	0.827547	1.77467	0.000101236
AARA006244	17272.4	1.86398	3.64011	6.06e-26	0.170247	10.9487	6.74e-28	Pacifastin-related peptide	-0.7449	0.596709	0.00010174
AARA010821	923.682	-1.00424	0.498531	7.8e-07	0.189096	-5.31077	1.09e-07	28S ribosomal protein S18C, mitochondrial	0.739162	1.66921	0.00010223
AARA009580	1252.55	-0.771794	0.585689	0.000288797	0.195489	-3.94802	7.88e-05	ubiquitin-like modifier-activating enzyme 5	0.559514	1.47377	0.000102325
AARA002046	1777.97	-0.765291	0.588335	7.56e-07	0.143914	-5.31771	1.05e-07	mitochondrial 18 kDa protein	0.558171	1.4724	0.000104463
AARA008266	5932	0.409136	1.32789	0.0274161	0.165879	2.46647	0.0136452	unspecified product	-0.391456	0.76236	0.000104463
AARA018408	4472.1	1.25987	2.39475	5.31e-12	0.172291	7.31246	2.62e-13	shingomyelin synthase	0.531041	1.44497	0.000104463
AARA005944	3984.19	0.718973	1.64601	1.94e-07	0.128765	5.58363	2.36e-08	unspecified product	-0.608255	0.655989	0.000104695
AARA001864	1155.15	-0.777666	0.58331	9.15e-07	0.147338	-5.2781	1.31e-07	WD40 repeat-containing protein SMU1	0.721563	1.64897	0.000105523
AARA001648	1205.32	2.26259	4.79853	1.32e-29	0.193218	11.7101	1.13e-31	unspecified product	-1.10337	0.465428	0.000105613
AARA005079	1430.53	1.02175	2.03038	1.08e-12	0.135549	7.53791	4.78e-14	unspecified product	-0.8994	0.53611	0.000107001
AARA005498	644.339	0.887533	1.85001	1.01e-05	0.186278	4.76457	1.89e-06	unspecified product	-0.762369	0.589528	0.000107904
AARA009752	580.471	1.28091	2.42993	5.55e-09	0.20569	6.22739	4.74e-10	Ca-activated cl channel protein	-0.796691	0.575668	0.000109826
AARA000151	320.176	-2.17498	0.221445	1.91e-09	0.339639	-6.4038	1.52e-10	unspecified product	-1.50805	0.351585	0.000110175
AARA016508	787.948	-0.468387	0.722772	0.00737095	0.158247	-2.95985	0.00307791	Trafficking protein particle complex 3	0.632602	1.55036	0.000110822
AARA017624	666.517	-0.592762	0.663072	0.00415141	0.187767	-3.15691	0.00159452	unspecified product	0.871175	1.82915	0.000111618
AARA009971	919.481	-0.614355	0.653222	0.0119415	0.220228	-2.78964	0.00527668	NADH dehydrogenase (ubiquinone) 1 alpha subcomplex assembly factor 3	0.720401	1.64764	0.000111789
AARA018353	1058.68	-1.39451	0.380375	3.33e-12	0.188975	-7.37932	1.59e-13	unspecified product	0.606045	1.52208	0.000112309
AARA005593	598.765	-0.557733	0.679369	0.00598819	0.183944	-3.03208	0.00242876	NA	0.876177	1.8355	0.000112475
AARA007151	2212.1	-1.25159	0.419984	5.16e-11	0.179407	-6.97627	3.03e-12	Proliferating cell nuclear antigen	0.724367	1.65218	0.000112488
AARA002561	1248.75	0.963714	1.95032	6.81e-06	0.198573	4.8532	1.21e-06	unspecified product	-0.667956	0.629398	0.000112891
AARA018143	4133.17	0.902719	1.86959	4.06e-08	0.153604	5.87693	4.18e-09	F-box and WD-40 domain protein 7	-0.510881	0.701794	0.000113341
AARA005745	1067.36	-0.624054	0.648845	3.44e-05	0.139196	-4.48327	7.35e-06	Nitric oxide synthase-interacting protein homolog	0.737208	1.66695	0.00011422
AARA005790	3254.02	0.428549	1.34588	0.0153219	0.158848	2.69786	0.00697868	unspecified product	-0.545131	0.685329	0.00011711
AARA008815	1535.79	0.884396	1.84599	3.13e-06	0.176076	5.02281	5.09e-07	unspecified product	-0.654246	0.635408	0.000118892
AARA018308	867.405	-0.631972	0.645294	0.00682616	0.211562	-2.98717	0.00281577	Enhancer of yellow 2 transcription factor	0.884479	1.8461	0.000119947
AARA008239	1725.35	0.313012	1.2423	0.034441	0.132157	2.36848	0.0178614	unspecified product	0.479229	1.394	0.00012007
AARA000130	563.105	1.21735	2.32519	4.08e-09	0.193892	6.27849	3.42e-10	unspecified product	-0.823403	0.565107	0.000121859
AARA005002	462.842	1.31543	2.48877	6.87e-10	0.200185	6.57108	5e-11	epidermal retinal dehydrogenase	-0.794239	0.576647	0.000121873
AARA009418	6554.32	0.527526	1.44145	0.0129972	0.191204	2.75897	0.00579838	ATG11 domain-containing protein	-0.571021	0.67314	0.000121873
AARA009603	1590.87	-0.517146	0.698753	0.00514109	0.1676	-3.08559	0.00203146	unspecified product	-0.638084	0.642566	0.000122167
AARA018324	8655.7	-0.8798	0.543443	8.41e-08	0.153239	-5.74135	9.39e-09	NET1-associated nuclear protein 1 (U3 small nucleolar RNA-associated protein 1	0.694691	1.61854	0.000122167
AARA000220	677.928	1.41842	2.67292	2.13e-13	0.182777	7.76038	8.47e-15	cuticular protein	0.634128	1.552	0.000122611
AARA005286	1962.59	-0.296863	0.814021	0.0464768	0.132657	-2.23782	0.0252329	unspecified product	0.522376	1.43632	0.0001233
AARA001636	978.034	-0.873742	0.54573	3.94e-06	0.17568	-4.9735	6.58e-07	GINS complex subunit 4	0.665763	1.58641	0.000123414
AARA011271	505.738	-1.21855	0.429716	1.81e-06	0.237131	-5.1387	2.77e-07	U5 snRNP protein, DIM1 family	0.711489	1.63749	0.000125362
AARA018386	1034.56	0.494997	1.40932	0.00119314	0.139556	3.54694	0.000389727	CKLF-like MARVEL transmembrane domain-containing protein 4	0.546078	1.46011	0.00012557
AARA007314	1024.16	1.68868	3.22362	3.53e-18	0.185278	9.1143	7.92e-20	methuselah receptor 4	-1.01289	0.495554	0.000125828
AARA004413	1931.3	-0.877001	0.544498	8.51e-09	0.142493	-6.15469	7.52e-10	Golgi SNAP receptor complex member 1	0.580979	1.49586	0.00012686
AARA005039	1309.43	0.585975	1.50105	0.00607831	0.193575	3.02712	0.00246893	unspecified product	-0.618017	0.651566	0.00012686
AARA005774	11716.3	0.885056	1.84684	0.000319091	0.225749	3.92054	8.84e-05	Class A Scavenger Receptor (SRCR domain) with Serine Protease domain.	-0.99356	0.502237	0.000126958
AARA000162	1028.68	1.03281	2.04601	1.26e-08	0.169709	6.08581	1.16e-09	unspecified product	-0.570628	0.673324	0.000128381
AARA002355	501.91	1.27517	2.42027	1.21e-07	0.224786	5.67282	1.4e-08	unspecified product	-0.944345	0.519665	0.000130686
AARA001685	3960.75	0.851837	1.8048	3.94e-07	0.156352	5.44821	5.09e-08	ubiquitin carboxyl-terminal hydrolase 6/32	-0.586733	0.665849	0.00013083
AARA015814	164.007	1.39296	2.62617	2.9e-07	0.252933	5.50724	3.65e-08	CLIP-domain serine protease	-1.68887	0.310169	0.000130922
AARA015713	1055.09	2.24186	4.73007	1.09e-22	0.219345	10.2207	1.6e-24	CLIP-domain serine protease	-2.01323	0.247717	0.00013127
AARA008075	12039	-0.398989	0.75839	0.0282336	0.162573	-2.45421	0.0141194	vitellogenic carboxypeptidase-like protein	0.681039	1.60329	0.000132456
AARA010020	1232.42	-0.826886	0.563745	0.0001128	0.197255	-4.19197	2.77e-05	unspecified product	0.806733	1.74925	0.000132556
AARA017322	5079.46	0.548897	1.46297	0.0006894	0.148073	3.70693	0.000209784	unspecified product	-0.468935	0.722498	0.000133066
AARA011579	1963.99	-0.707904	0.612209	2.12e-06	0.13865	-5.10571	3.3e-07	pre-mRNA-splicing factor	0.573854	1.48849	0.000133574
AARA000314	376.851	-0.995318	0.501625	7.46e-06	0.205942	-4.83301	1.34e-06	unspecified product	0.981067	1.97393	0.000138132
AARA004059	559.278	-1.02973	0.489802	2.65e-06	0.203634	-5.05677	4.26e-07	unspecified product	1.00663	2.00922	0.000140381
AARA000070	1207.62	-0.823288	0.565152	4.17e-07	0.151412	-5.4374	5.41e-08	transcription initiation factor TFIIH subunit 2	0.714312	1.6407	0.000141424
AARA007978	65187.1	-1.50962	0.351204	3.67e-16	0.176067	-8.57414	9.98e-18	unspecified product	0.932791	1.90897	0.00014145
AARA007034	2210.75	0.441026	1.35757	0.0052401	0.143256	3.07859	0.00207985	F-box and leucine-rich repeat protein 10/11	0.454298	1.37012	0.000142536
AARA017033	151.936	3.29782	9.83428	2.11e-10	0.487965	6.75832	1.4e-11	calpain-3 isoform b	-3.53639	0.0861867	0.000143818
AARA004307	246.42	1.23634	2.35601	3.79e-06	0.248176	4.98172	6.3e-07	odorant-binding protein 66	-1.15014	0.450582	0.000146761
AARA010187	7587.68	-0.265177	0.832096	0.0323251	0.110646	-2.39662	0.0165471	unspecified product	0.445254	1.36155	0.000146761
AARA010554	4870.43	0.873272	1.83181	2.32e-13	0.1127	7.74865	9.29e-15	unspecified product	-0.473942	0.719995	0.000146958
AARA018029	1526.88	1.48584	2.8008	6.25e-11	0.213884	6.94693	3.73e-12	3-OH androgenic UDPGT	-0.704691	0.613574	0.000146958
AARA001276	1265.92	-0.910007	0.532183	8.69e-07	0.172079	-5.28831	1.23e-07	glutaredoxin	0.678322	1.60028	0.000147218
AARA008809	33925	0.224941	1.16873	0.0467618	0.100638	2.23515	0.0254074	spectrin beta	-0.398308	0.758748	0.000149011
AARA003291	12161.9	-0.61962	0.650842	0.000384163	0.16009	-3.87043	0.000108641	Histone H2B	0.770345	1.70568	0.000150236
AARA003755	1334.3	-0.918864	0.528925	2.21e-06	0.180288	-5.09665	3.46e-07	RWD domain-containing protein 4A	0.57092	1.48547	0.000150523
AARA008474	1062.74	0.367314	1.28995	0.0278227	0.14929	2.4604	0.0138783	ATP-dependent RNA helicase A	-0.532824	0.691201	0.000151867
AARA006812	2042.57	-0.565728	0.675614	4.33e-05	0.127744	-4.42861	9.48e-06	deoxyhypusine monooxygenase	0.518713	1.43268	0.000153993
AARA003280	8007.51	0.496474	1.41076	4.32e-05	0.112097	4.42898	9.47e-06	erythrocyte membrane protein band 4.1	-0.56752	0.674776	0.000154092
AARA016036	424.998	-0.800305	0.574228	2.91e-05	0.176938	-4.52308	6.09e-06	unspecified product	0.766513	1.70115	0.000154435
AARA003247	4910.82	-0.403756	0.755888	0.000751713	0.109653	-3.68212	0.000231301	phosphatidylserine synthase 1	0.516621	1.4306	0.000155576
AARA003159	778.826	-0.659433	0.633127	7.39e-05	0.153455	-4.29725	1.73e-05	unspecified product	0.852683	1.80586	0.000156775
AARA009097	593.933	-0.764396	0.5887	6.77e-05	0.176986	-4.31897	1.57e-05	unspecified product	0.75581	1.68858	0.00015979
AARA001130	1227.68	0.535707	1.44965	0.000803815	0.146216	3.66381	0.000248494	unspecified product	-0.623774	0.648971	0.000159803
AARA008507	111.557	1.72646	3.30915	1.1e-07	0.303336	5.69158	1.26e-08	Class A Scavenger Receptor (SRCR domain) with Serine Protease domain.	-0.955812	0.515551	0.000159803
AARA017738	835.034	0.54822	1.46228	0.00116919	0.154282	3.55337	0.000380325	dihydropyrimidinase	-0.659466	0.633112	0.000159803
AARA017889	2173.04	-0.439488	0.737396	0.00297309	0.13459	-3.26538	0.00109318	Ig-like domain-containing protein	0.497084	1.41136	0.000159803
AARA008166	4686.1	0.89931	1.86517	1.69e-11	0.125875	7.14445	9.04e-13	unspecified product	-0.477135	0.718403	0.000161187
AARA017444	981.762	-0.815023	0.5684	6.94e-06	0.168087	-4.8488	1.24e-06	unspecified product	0.625204	1.54243	0.000161502
AARA007120	12766.6	-0.365389	0.776259	0.00546753	0.11926	-3.06381	0.00218535	stress-induced-phosphoprotein 1	0.488075	1.40257	0.000162819
AARA000009	4797.18	-0.65312	0.635904	8.21e-06	0.135741	-4.81152	1.5e-06	Developmentally regulated GTP-binding protein	0.445472	1.36176	0.000164476
AARA001445	2331.82	-0.698467	0.616227	9e-06	0.145793	-4.79081	1.66e-06	dynein light chain roadblock-type	0.457027	1.37271	0.000165789
AARA004332	1632.36	-0.758458	0.591128	2.98e-05	0.167899	-4.51735	6.26e-06	polycomb group RING finger protein 3	0.651195	1.57047	0.000168722
AARA017076	2712.67	-0.380641	0.768096	0.00868629	0.131119	-2.90302	0.00369581	unspecified product	-0.94816	0.518293	0.000169183
AARA008053	11202.5	0.318152	1.24673	0.0210532	0.123604	2.57396	0.0100543	unspecified product	-0.419583	0.747641	0.000169383
AARA008896	1809.83	1.31255	2.4838	1.69e-12	0.175575	7.47573	7.68e-14	thioester-containing protein 15	-3.28453	0.102626	0.000170453
AARA009638	961.593	-0.461679	0.726141	0.00411421	0.146114	-3.15972	0.00157919	unspecified product	0.595515	1.51101	0.000171948
AARA018628	4884.41	0.645769	1.56457	2.43e-05	0.141452	4.56528	4.99e-06	CDC-like kinase	-0.48282	0.715578	0.000174604
AARA007452	3090.12	0.735089	1.6645	7.36e-05	0.171014	4.2984	1.72e-05	unspecified product	-0.509349	0.70254	0.000174668
AARA017765	2427.66	1.94576	3.8524	1.78e-30	0.163735	11.8836	1.44e-32	unspecified product	-0.810622	0.570136	0.000175992
AARA007846	3093.05	0.378655	1.30013	0.0319098	0.157635	2.4021	0.0163015	E3 ubiquitin-protein ligase MARCH6	-0.547392	0.684256	0.000176488
AARA008255	1694.19	-0.694354	0.617986	6.53e-07	0.129862	-5.34688	8.95e-08	peptidyl-prolyl cis-trans isomerase SDCCAG10	0.702341	1.62714	0.000177264
AARA000566	748.372	-0.922331	0.527656	5.58e-05	0.211265	-4.36576	1.27e-05	unspecified product	0.777877	1.71461	0.000179922
AARA016401	12855.6	-0.419347	0.747763	0.000340201	0.107433	-3.90333	9.49e-05	aquaporin	0.705828	1.63108	0.000180149
AARA003107	2827.63	0.352226	1.27653	0.0272207	0.142636	2.4694	0.013534	unspecified product	0.43109	1.34825	0.000180615
AARA001177	3634.83	-0.695856	0.617343	7.11e-08	0.120538	-5.77291	7.79e-09	Rwd domain-containing protein	0.405891	1.32491	0.000181551
AARA004763	3356.21	0.294994	1.22688	0.0370883	0.126257	2.33645	0.0194676	NAD-dependent deacetylase sirtuin 2	-0.548163	0.683891	0.000187512
AARA006018	3185.49	-0.515989	0.699314	0.000423485	0.134243	-3.84368	0.000121201	periodic tryptophan protein 1	0.558284	1.47252	0.00018756
AARA017235	719.462	-0.734066	0.601207	2.43e-05	0.160807	-4.5649	5e-06	unspecified product	0.808687	1.75162	0.000187859
AARA016597	44035.2	-0.585829	0.666266	0.000289873	0.148436	-3.94668	7.92e-05	solute carrier family 9 (sodium/hydrogen exchanger), member 3	0.506941	1.42103	0.000188162
AARA006462	3238.97	-0.368102	0.774801	0.002898	0.112459	-3.2732	0.00106335	LIM domain-containing protein	0.490478	1.40491	0.000193685
AARA014329	144.593	-0.975136	0.508692	0.00156855	0.28138	-3.46554	0.000529159	NA	1.11966	2.17295	0.000193685
AARA011480	1310.68	-0.635974	0.643506	0.000283458	0.16089	-3.95286	7.72e-05	NADPH-dependent diflavin oxidoreductase 1	0.514701	1.4287	0.000195351
AARA000918	120.701	1.51734	2.86263	0.000773186	0.412961	3.6743	0.0002385	unspecified product	-1.47167	0.360565	0.000195404
AARA017236	730.652	-1.28533	0.410277	1.82e-09	0.200473	-6.41147	1.44e-10	unspecified product	-1.86728	0.274089	0.000195404
AARA004490	525.959	-1.14615	0.451829	1.16e-09	0.176714	-6.4859	8.82e-11	Endonuclease III homolog	0.695663	1.61963	0.000198225
AARA005237	10971.8	0.464578	1.37991	0.000274339	0.117273	3.96149	7.45e-05	unspecified product	-0.452745	0.730652	0.000198225
AARA011291	9620.99	0.818783	1.76392	3.56e-09	0.129926	6.3019	2.94e-10	Maternal tudor protein	-0.501948	0.706153	0.000198225
AARA017254	1721.9	-0.731776	0.602162	9.44e-06	0.153093	-4.77994	1.75e-06	RhoA activator C11orf59 homolog	0.724139	1.65191	0.000198225
AARA018511	1359.54	-1.16558	0.445785	2.9e-11	0.164991	-7.06452	1.61e-12	Small nuclear ribonucleoprotein E	0.869051	1.82646	0.000198637
AARA001848	1014.64	-0.826771	0.56379	3.42e-07	0.150974	-5.47625	4.34e-08	unspecified product	0.625531	1.54278	0.000198761
AARA010321	1923.77	0.866333	1.82302	3.45e-08	0.146655	5.90728	3.48e-09	cytoplasmic dynein 1 light intermediate chain 2	-0.531572	0.691801	0.000198996
AARA018667	8626.51	1.02146	2.02997	1.67e-12	0.136613	7.47707	7.6e-14	suppressor of cytokine signaling	0.67201	1.59329	0.000207405
AARA016533	156.658	2.67693	6.39495	5.05e-07	0.495805	5.39917	6.69e-08	CLIP-domain serine protease	2.57281	5.94968	0.000208119
AARA009221	1759.54	-0.730021	0.602895	2.51e-05	0.160176	-4.5576	5.17e-06	signal recognition particle subunit SRP19	0.616959	1.53364	0.000209316
AARA010379	504.628	0.465565	1.38086	0.00837341	0.159673	2.91574	0.00354845	WD repeat-containing protein 68	-0.741371	0.598171	0.000209678
AARA015790	1809.62	0.719855	1.64702	0.00067483	0.193868	3.71312	0.00020472	cytochrome P450	0.592858	1.50823	0.000210235
AARA002258	29085.9	0.92842	1.90319	1.3e-10	0.135807	6.83632	8.13e-12	mitochondrial processing peptidase	0.348175	1.27295	0.00021096
AARA003995	7114.26	0.681197	1.60347	1.46e-06	0.131422	5.18327	2.18e-07	UBA domain-containing protein	-0.453689	0.730173	0.000211276
AARA004879	875.295	1.50872	2.84558	1.44e-10	0.22122	6.82001	9.1e-12	stearoyl-CoA desaturase (delta-9 desaturase)	-1.15114	0.450269	0.000214906
AARA012014	523.342	-1.06406	0.478283	1.35e-06	0.204654	-5.19934	2e-07	Protein NEDD1	-0.867925	0.547934	0.000214906
AARA000756	168.379	0.647157	1.56608	0.0277286	0.26288	2.4618	0.0138242	ionotropic receptor IR76b	-1.34471	0.393734	0.000217136
AARA008690	2500.86	-0.665069	0.630658	5.69e-06	0.135905	-4.89362	9.9e-07	28S ribosomal protein S21, mitochondrial	0.480867	1.39558	0.00021895
AARA017503	4832.69	-0.502485	0.70589	0.00294788	0.153763	-3.26792	0.00108341	glutaryl-CoA dehydrogenase	-0.613886	0.653434	0.000220303
AARA009052	53404	-0.89067	0.539363	8.29e-11	0.128998	-6.90451	5.04e-12	unspecified product	0.519598	1.43356	0.000221576
AARA008670	5594.8	0.828499	1.77584	0.00117026	0.233183	3.553	0.000380871	mitochondrial carnitine/acylcarnitine carrier protein	-2.1326	0.228047	0.000224761
AARA009395	1250.4	-0.558445	0.679034	0.000490001	0.146826	-3.80345	0.000142695	COP9 signalosome complex subunit 8	0.64992	1.56908	0.000225169
AARA000682	1808.65	0.395981	1.31584	0.0394405	0.171364	2.31076	0.0208463	polycomb protein SUZ12	-0.725037	0.604982	0.000226321
AARA011055	6624.41	0.256217	1.19434	0.0270258	0.103616	2.47275	0.0134078	unspecified product	-0.375688	0.770738	0.000226557
AARA015991	346.51	0.583319	1.49829	0.0238056	0.23106	2.52453	0.0115852	4-coumarate:CoA ligase	-0.867172	0.54822	0.00022678
AARA007686	5611.54	0.534355	1.44829	0.0141108	0.195865	2.72818	0.00636845	unspecified product	-0.812202	0.569512	0.000227397
AARA004501	532.949	-1.50808	0.351578	3.43e-15	0.181796	-8.29545	1.08e-16	DNA-directed RNA polymerase I subunit RPA12	0.979017	1.97112	0.000229299
AARA001271	6020.5	-0.298431	0.813136	0.0416755	0.130551	-2.28594	0.0222579	nucleolar protein 12	0.478752	1.39354	0.000229312
AARA016563	4294.44	1.24011	2.36216	1.13e-12	0.164654	7.53159	5.01e-14	ATP-binding cassette transporter (ABC transporter) family G member 10	0.668348	1.58925	0.000231782
AARA011172	971.643	-0.648242	0.638057	0.00115126	0.182197	-3.55792	0.000373808	DNA-directed RNA polymerase II subunit RPB9	0.526092	1.44002	0.000232949
AARA006101	1782.28	0.458948	1.37454	0.0332072	0.192448	2.38479	0.017089	Protein N-terminal glutamine amidohydrolase	-0.495333	0.709398	0.000233345
AARA015608	4643.04	0.923608	1.89685	1.32e-12	0.122982	7.51012	5.91e-14	phosphatidylinositol 4-kinase type 2	-0.388768	0.763782	0.000238278
AARA000477	420.379	-1.10461	0.465028	3.06e-06	0.219693	-5.02799	4.96e-07	unspecified product	0.876328	1.8357	0.000238423
AARA000627	553.821	0.648759	1.56782	0.000226325	0.161667	4.01294	6e-05	unspecified product	0.777461	1.71411	0.000238852
AARA009505	522.282	-1.10084	0.466244	3.55e-06	0.22038	-4.99519	5.88e-07	NA	1.64151	3.11993	0.000241806
AARA010598	14503.2	0.844515	1.79566	2.37e-05	0.184764	4.57077	4.86e-06	mitochondrial ATP synthase epsilon chain	0.444295	1.36065	0.000244159
AARA008584	42561.5	-1.6643	0.315497	1.83e-11	0.233361	-7.13188	9.9e-13	serine-type endopeptidase	0.811665	1.75524	0.000244179
AARA004179	614.463	0.685586	1.60836	0.000475132	0.179856	3.81187	0.000137921	unspecified product	-0.690637	0.61958	0.000248031
AARA010501	4988.13	1.39469	2.62932	1.31e-19	0.147077	9.48275	2.48e-21	unspecified product	-0.479951	0.717002	0.000248656
AARA002643	203.084	-0.857689	0.551836	0.001088	0.239945	-3.57453	0.000350862	unspecified product	-1.71857	0.30385	0.000249263
AARA010989	6197.55	-0.334436	0.793094	0.021523	0.130374	-2.5652	0.0103116	ATP-dependent RNA helicase DDX18/HAS1	0.560922	1.47521	0.000249263
AARA009695	5575.68	0.788771	1.7276	6.51e-07	0.147493	5.34784	8.9e-08	Xaa-Pro aminopeptidase	-0.729994	0.602907	0.000251683
AARA009194	60.1294	4.06953	16.79	2.43e-13	0.525653	7.74186	9.8e-15	cuticular protein RR-1 family 140	-1.90546	0.266932	0.000254644
AARA017492	3875.55	0.66808	1.58896	0.00119161	0.188329	3.54741	0.000389036	unspecified product	-0.582531	0.667791	0.000257663
AARA010517	3089.19	-0.813852	0.568861	0.000385833	0.210343	-3.86916	0.000109212	unspecified product	-0.836719	0.559915	0.000258715
AARA002082	405.198	0.54928	1.46336	0.0278971	0.223346	2.45932	0.0139201	protein sosie	-0.86251	0.549995	0.000259844
AARA017157	11787.7	0.973339	1.96338	1.23e-12	0.129424	7.52057	5.45e-14	MICOS complex subunit MIC60	-0.392687	0.761709	0.000260343
AARA011308	2374.62	0.414692	1.33301	0.00101861	0.115395	3.59366	0.000326063	Thioredox_DsbH domain-containing protein	-0.532132	0.691532	0.000260472
AARA006409	22151.7	0.550703	1.4648	0.000181047	0.135273	4.07106	4.68e-05	adiponectin receptor	-0.377007	0.770033	0.000260745
AARA011875	14265.5	-0.322462	0.799704	0.0055584	0.105437	-3.05835	0.00222563	Chaperonin containing TCP1 subunit 4	0.406663	1.32562	0.000262188
AARA000197	317.133	-0.755488	0.592346	0.00100135	0.209903	-3.59922	0.000319176	unspecified product	1.27504	2.42005	0.000263985
AARA001912	625.415	-0.585512	0.666413	0.000599659	0.156279	-3.74657	0.000179266	unspecified product	0.646148	1.56498	0.000264101
AARA018154	347.428	-1.0281	0.490354	4.17e-07	0.18911	-5.43655	5.43e-08	unspecified product	1.01786	2.02491	0.000264666
AARA009733	85.6611	-2.52861	0.173306	3.97e-06	0.50858	-4.9719	6.63e-07	unspecified product	2.90969	7.51458	0.000264797
AARA002289	2451.38	0.622742	1.5398	6.82e-05	0.144266	4.31661	1.58e-05	serine/threonine kinase 38	-0.628513	0.646843	0.000265477
AARA010205	87.8023	3.09959	8.57177	1.89e-06	0.604268	5.1295	2.91e-07	unspecified product	-2.87236	0.136563	0.000265623
AARA011620	881.492	-0.63028	0.646051	0.000853672	0.172883	-3.6457	0.000266664	zinc finger protein 830	0.614991	1.53155	0.000266924
AARA016206	2579.97	-1.03452	0.488178	1.78e-06	0.201183	-5.14218	2.72e-07	unspecified product	-1.29785	0.406732	0.000267213
AARA018219	914.788	1.29947	2.46138	7.39e-14	0.16446	7.90142	2.76e-15	nicotinic acetylcholine receptor subunit alpha 7	-0.705691	0.613149	0.000269912
AARA017105	1062.59	-0.467985	0.722974	0.00157948	0.135139	-3.463	0.000534189	unspecified product	0.621669	1.53865	0.000271575
AARA006600	24837.4	1.17787	2.26242	1.56e-13	0.150983	7.80131	6.13e-15	eukaryotic translation elongation factor 1 alpha 1	-0.674936	0.62636	0.000272865
AARA018693	1471.87	-0.294631	0.815281	0.0464494	0.131639	-2.23817	0.0252101	exosome complex component RRP45	0.594224	1.50966	0.000275235
AARA009493	1415.25	-0.417523	0.748709	0.0153529	0.154807	-2.69706	0.00699545	Recombining binding protein suppressor of hairless	0.540689	1.45467	0.000276439
AARA001509	416.952	1.19525	2.28984	4.5e-08	0.204066	5.85716	4.71e-09	endoplasmic reticulum metallopeptidase 1	-1.08435	0.471604	0.000276465
AARA003994	494.122	-0.373103	0.77212	0.0399045	0.161854	-2.30519	0.021156	loquacious	-0.68525	0.621898	0.000278698
AARA018065	5250.95	-0.964053	0.512615	7.17e-09	0.155905	-6.18359	6.27e-10	unspecified product	0.59926	1.51494	0.000279374
AARA005511	18229.5	0.424056	1.34169	0.000228991	0.105765	4.00942	6.09e-05	unspecified product	0.384031	1.30498	0.000280891
AARA010528	10960.5	0.872948	1.8314	5.46e-11	0.125285	6.96768	3.22e-12	BZIP domain-containing protein	0.445174	1.36148	0.000280891
AARA002642	1602.23	0.701093	1.62574	1.57e-05	0.150275	4.66541	3.08e-06	unspecified product	-0.549134	0.68343	0.00028251
AARA005735	453.947	-0.716227	0.608687	0.00423802	0.227347	-3.15036	0.00163067	Protein-lysine N-methyltransferase AgaP_AGAP005673	0.911844	1.88145	0.000283452
AARA018328	1607.65	-0.337782	0.791257	0.0271483	0.136718	-2.47065	0.0134867	3-ketoacyl-CoA reductase	0.582858	1.49781	0.0002842
AARA006436	10012.8	-0.570007	0.673614	2.54e-05	0.125134	-4.55518	5.23e-06	nuclear GTP-binding protein	0.649926	1.56909	0.00028693
AARA000522	362.577	-1.02435	0.491632	6.94e-06	0.211252	-4.84894	1.24e-06	unspecified product	0.98123	1.97415	0.000291615
AARA018002	6035.33	-0.379198	0.768865	0.00318279	0.116907	-3.2436	0.00118029	prefoldin 2	0.520604	1.43456	0.000294832
AARA005269	2490.73	1.32227	2.50059	8.23e-13	0.174536	7.57594	3.57e-14	unspecified product	-0.948723	0.518091	0.000299993
AARA011450	628.201	0.45004	1.36608	0.0231033	0.177382	2.53713	0.0111767	myostatin	-0.754205	0.592873	0.000302194
AARA016168	1933.75	-1.6329	0.322438	3.95e-33	0.131677	-12.4009	2.58e-35	cytochrome P450	-0.51513	0.69973	0.000314405
AARA005643	3587.75	0.483337	1.39797	0.00182442	0.141395	3.41834	0.000630051	transcription factor CP2 and related proteins	-0.530547	0.692292	0.000317109
AARA018469	745.915	-0.893067	0.538468	3.92e-09	0.142094	-6.28505	3.28e-10	ATP-binding cassette transporter (ABC transporter) family C member 2	-1.10535	0.46479	0.000317109
AARA017156	2115.99	-0.862216	0.550107	5e-06	0.175162	-4.9224	8.55e-07	unspecified product	0.558562	1.4728	0.000318072
AARA015882	139.803	-1.52448	0.347605	1.41e-05	0.325058	-4.68987	2.73e-06	Histone H3	1.20397	2.30373	0.000322154
AARA007875	412.309	-0.803197	0.573078	0.000428504	0.209143	-3.84043	0.00012282	unspecified product	0.962374	1.94851	0.000323038
AARA016431	2796.19	0.507519	1.4216	0.00581116	0.166837	3.04201	0.00235004	Acyl-coenzyme A oxidase	-0.562716	0.677026	0.000327857
AARA016847	6291.19	-0.626157	0.6479	0.000888271	0.172308	-3.63393	0.000279132	xylulokinase	-0.763251	0.589167	0.000327857
AARA008881	1044.61	1.06149	2.08708	8.9e-08	0.185225	5.7308	1e-08	unspecified product	-0.683719	0.622559	0.000328277
AARA018753	590.212	-0.685871	0.62163	7.74e-05	0.16005	-4.28534	1.82e-05	LSM domain containing 1	0.650484	1.56969	0.000330772
AARA016918	1572.76	-0.505306	0.704511	0.00209495	0.149663	-3.3763	0.000734691	protein MAK11	0.680648	1.60286	0.000330829
AARA009063	2342.14	-0.623294	0.649187	0.000240854	0.155972	-3.9962	6.44e-05	Groucho protein	0.670749	1.5919	0.000331952
AARA002827	677.379	0.765216	1.69962	0.000697061	0.206605	3.70376	0.000212429	Envelysin	0.807276	1.7499	0.000334645
AARA008343	440.436	1.45286	2.73751	1.84e-06	0.282874	5.13608	2.81e-07	unspecified product	-1.28319	0.410886	0.000334645
AARA001481	884.136	0.456066	1.3718	0.00429018	0.144949	3.1464	0.00165293	unspecified product	-0.81785	0.567287	0.000336979
AARA015688	1230.25	-0.738191	0.59949	7.82e-05	0.17237	-4.28261	1.85e-05	aquaporin	1.01035	2.01441	0.000337923
AARA009993	869.784	-0.489105	0.712467	0.0225293	0.192035	-2.54696	0.0108664	golgi SNAP receptor complex member 2	0.578756	1.49356	0.000339368
AARA007886	2785.5	0.868561	1.82584	1.7e-08	0.143956	6.03351	1.6e-09	Multiple epidermal growth factor-like domains 10	-0.603396	0.658203	0.000339415
AARA000607	4895.21	-0.776626	0.58373	4.8e-06	0.157507	-4.93073	8.19e-07	28S ribosomal protein S27, mitochondrial	0.444574	1.36091	0.00034051
AARA009226	215.567	1.88626	3.69675	9.62e-13	0.249693	7.55433	4.21e-14	chitinase	-1.51105	0.350856	0.000342255
AARA011653	685.112	-1.13901	0.454072	3.19e-12	0.154204	-7.38635	1.51e-13	unspecified product	0.808651	1.75157	0.000342272
AARA016485	9133.68	-0.540543	0.687512	0.000399509	0.140061	-3.85934	0.000113694	unspecified product	0.664254	1.58475	0.000343599
AARA000724	914.244	0.679123	1.60117	0.00029454	0.172264	3.94233	8.07e-05	E3 ubiquitin-protein ligase mind-bomb	-0.722818	0.605913	0.000345813
AARA016413	10017.5	0.433809	1.35079	0.00559474	0.141956	3.05595	0.00224351	unspecified product	-0.485669	0.714166	0.000346194
AARA003046	2783.16	0.662775	1.58312	0.0001181	0.158542	4.18045	2.91e-05	unspecified product	-0.455472	0.729271	0.00034785
AARA017046	522.63	-0.521218	0.696783	0.0372613	0.223259	-2.33459	0.0195647	polypeptide N-acetylgalactosaminyltransferase	0.812764	1.75657	0.000348408
AARA002306	2897	0.334792	1.2612	0.0363373	0.142717	2.34585	0.0189838	Boule, transcript variant B	-0.603252	0.658268	0.000349188
AARA008717	1310.04	-0.457844	0.728074	0.0014853	0.131499	-3.48174	0.00049817	Reticulon 4 interacting protein 1	0.510756	1.4248	0.000350417
AARA002176	560.361	0.758897	1.6922	2.02e-05	0.164725	4.60704	4.08e-06	unspecified product	-0.600729	0.659421	0.000350609
AARA005183	13699.3	0.422422	1.34018	0.0156312	0.157033	2.69002	0.00714483	protein cactus (TOLL pathway signalling)	0.536415	1.45036	0.000358318
AARA003876	449.924	-0.852281	0.553908	5.81e-06	0.174334	-4.88878	1.01e-06	PHD finger-like domain-containing protein 5A	0.700024	1.62453	0.000359023
AARA010142	278.517	1.16094	2.23603	3.86e-05	0.260516	4.45631	8.34e-06	unspecified product	-0.915566	0.530136	0.000367201
AARA011468	1427.98	-0.557557	0.679452	0.000189958	0.137365	-4.05893	4.93e-05	protein phosphatase	0.592336	1.50769	0.000367201
AARA016849	4194.25	0.630021	1.54759	1.33e-05	0.133944	4.7036	2.56e-06	filamin	-0.469217	0.722356	0.000367949
AARA000201	2879.57	-1.19868	0.435674	3.15e-17	0.135233	-8.86381	7.73e-19	arylformamidase	0.63712	1.55522	0.000378021
AARA015974	2466.78	-0.951419	0.517124	6.93e-13	0.125174	-7.60075	2.94e-14	tetratricopeptide repeat protein 4	0.63631	1.55435	0.000378675
AARA010340	733.905	1.08868	2.12679	6.86e-10	0.165667	6.57149	4.98e-11	PWWP domain-containing protein	-0.558256	0.679122	0.000386444
AARA017103	1910.97	0.568967	1.48346	9.87e-05	0.134654	4.22538	2.39e-05	unspecified product	-0.525463	0.694736	0.0003872
AARA002498	2854.51	-0.56467	0.67611	0.000682764	0.152213	-3.70974	0.000207475	ATP-dependent RNA helicase DDX42	0.508193	1.42227	0.000387288
AARA004853	6762.25	0.272782	1.20814	0.0291919	0.111822	2.43944	0.0147101	dumpy-like protein	0.408416	1.32723	0.000390569
AARA016194	2113.55	0.463945	1.37931	0.0279811	0.188754	2.45793	0.0139739	unspecified product	-0.840713	0.558367	0.000394202
AARA006675	4092.38	1.24639	2.37247	2.76e-25	0.115368	10.8036	3.31e-27	choline-phosphate cytidylyltransferase	-0.535147	0.690088	0.000394617
AARA011163	1790.41	-0.732464	0.601875	2.48e-07	0.132284	-5.53705	3.08e-08	39S ribosomal protein L24, mitochondrial	0.492575	1.40695	0.000399314
AARA008559	1567.02	-0.562564	0.677098	4.31e-05	0.126998	-4.42971	9.44e-06	39S ribosomal protein L46, mitochondrial	0.531985	1.44592	0.000400751
AARA006795	6839.7	0.533217	1.44715	6.73e-06	0.1098	4.85626	1.2e-06	unspecified product	0.573125	1.48774	0.000401133
AARA016108	989.905	-1.34322	0.39414	2.91e-13	0.174077	-7.71624	1.2e-14	DUF4806 domain-containing protein	0.70926	1.63497	0.000410425
AARA017024	211.369	0.726067	1.65412	0.0278204	0.295084	2.46055	0.0138726	autophagy related gene DEBCL	0.877715	1.83746	0.00041376
AARA000504	280.861	-0.958191	0.514702	0.000641092	0.257051	-3.72763	0.000193287	unspecified product	-0.885068	0.541462	0.000414391
AARA003657	876.597	-0.676257	0.625787	0.00126933	0.19165	-3.52861	0.000417753	hydrolases of HD superfamily	0.686939	1.60986	0.000414391
AARA017082	1009.5	-0.547913	0.684009	0.00529751	0.178212	-3.0745	0.00210856	exosome complex component RRP45	0.672456	1.59378	0.000415221
AARA016725	1091.45	0.694009	1.61777	0.0013449	0.197658	3.51115	0.000446166	E3 ubiquitin-protein ligase CBL	-0.580558	0.668705	0.000416806
AARA015920	4387.87	0.969636	1.95835	2e-10	0.143285	6.76719	1.31e-11	E3 ubiquitin-protein ligase	-0.471872	0.721028	0.000425082
AARA002973	1775.94	-0.337817	0.791238	0.0255931	0.135399	-2.49498	0.0125965	translation initiation factor eIF-2B subunit gamma	0.571957	1.48654	0.00042622
AARA011466	888.826	-0.993457	0.502273	7.41e-07	0.186681	-5.32169	1.03e-07	Ubiquitin-like domain-containing protein	0.834914	1.78375	0.000431215
AARA002745	304.603	1.91402	3.76857	7.83e-12	0.263718	7.25783	3.93e-13	unspecified product	-1.13318	0.455911	0.000431778
AARA006115	942.718	0.620383	1.53728	0.0234235	0.24513	2.53083	0.0113794	Class B Scavenger Receptor (CD36 domain).	-2.1219	0.229744	0.000437899
AARA018742	715.832	5.08787	34.0095	8.03e-15	0.62123	8.18999	2.61e-16	unspecified product	-2.06175	0.239526	0.000440426
AARA000559	1783.03	0.52501	1.43894	0.000600109	0.14014	3.74631	0.000179451	bestrophin 2,3,4	0.470676	1.38576	0.000441837
AARA003143	297.292	0.549434	1.46351	0.00916167	0.1905	2.88416	0.00392454	coiled-coil domain-containing protein AGAP005037	-0.728575	0.6035	0.000443063
AARA001514	1377.64	-0.718429	0.607759	5.07e-07	0.133083	-5.39835	6.73e-08	NA	0.653811	1.57332	0.00044382
AARA018365	4126.33	-0.331369	0.794782	0.0437239	0.146279	-2.26532	0.023493	U3 small nucleolar RNA-associated protein 4	0.609942	1.5262	0.000444698
AARA003873	1351.56	-0.921165	0.528082	1.11e-09	0.141886	-6.49231	8.45e-11	39S ribosomal protein L13, mitochondrial	0.495497	1.40981	0.000446456
AARA011327	724.487	0.435499	1.35238	0.0457832	0.19399	2.24496	0.0247707	voltage-dependent p/q type calcium channel	-0.567891	0.674602	0.00044682
AARA001568	101.884	0.927087	1.90143	0.00477244	0.298006	3.11096	0.00186477	unspecified product	-1.27641	0.412822	0.000449961
AARA011565	34278	-0.429945	0.74229	0.000194781	0.106104	-4.05209	5.08e-05	elongation factor 1-delta	0.420691	1.33857	0.000452254
AARA004468	4906.84	-0.52083	0.696971	0.000318087	0.132817	-3.9214	8.8e-05	tRNA pseudouridine38-40 synthase	0.485743	1.40031	0.000453618
AARA000397	3168.36	0.647985	1.56698	3.38e-07	0.118279	5.47846	4.29e-08	Inositol polyphosphate-5-phosphatase F	-0.378592	0.769188	0.00046293
AARA001754	5026.67	0.500875	1.41507	0.000302605	0.127291	3.93488	8.32e-05	unspecified product	-0.517247	0.698704	0.000465291
AARA003370	178.273	-1.12122	0.459704	2.14e-05	0.244044	-4.59434	4.34e-06	Van gogh	0.993333	1.99078	0.000472578
AARA001819	2022.17	-0.443758	0.735217	0.00631913	0.147212	-3.01441	0.0025748	cohesin loading complex subunit SCC4 homolog	0.487766	1.40227	0.000473511
AARA003793	3557.08	0.744661	1.67558	6.79e-06	0.153416	4.85387	1.21e-06	Bhlh factor math6	-0.684235	0.622336	0.000487342
AARA017228	94.1585	1.07651	2.10892	0.0113149	0.383255	2.80885	0.0049719	unspecified product	-1.18574	0.439598	0.000493008
AARA014616	10991.3	-0.288666	0.818659	0.0171107	0.108707	-2.65546	0.00791994	BHLH domain-containing protein	0.367861	1.29044	0.000494099
AARA009137	730.613	-0.87876	0.543835	6.83e-06	0.181092	-4.85256	1.22e-06	ribosome-recycling factor, mitochondrial precursor	0.636167	1.55419	0.000500008
AARA003391	1304.26	-0.612863	0.653898	7.29e-05	0.142504	-4.30068	1.7e-05	translation initiation factor IF-3	0.511548	1.42558	0.000500572
AARA009728	595.963	-0.795288	0.576228	2.07e-05	0.172813	-4.60202	4.18e-06	unspecified product	0.785625	1.72384	0.000500733
AARA005813	1486.77	-0.45245	0.730801	0.00737838	0.152885	-2.95941	0.00308227	unspecified product	-0.567708	0.674688	0.000502681
AARA008035	1960.05	0.538368	1.45233	0.000518279	0.142127	3.78794	0.000151899	unspecified product	-0.591738	0.663543	0.000504038
AARA010534	471.282	1.23546	2.35457	4.07e-10	0.185644	6.65503	2.83e-11	unspecified product	0.666522	1.58724	0.000510183
AARA010706	2754.92	0.667948	1.58881	2.38e-06	0.131478	5.08032	3.77e-07	unspecified product	-0.44407	0.735058	0.000513861
AARA005965	4622.88	-0.370957	0.773269	0.00583642	0.122	-3.04064	0.00236075	unspecified product	0.643311	1.56191	0.000514385
AARA004742	898.138	1.10841	2.15608	5.51e-07	0.205962	5.38165	7.38e-08	protein tweety homolog	-0.696147	0.617218	0.000514549
AARA000671	773.173	-0.65361	0.635688	0.000315175	0.166574	-3.92384	8.71e-05	zinc finger HIT domain-containing protein 3	0.671089	1.59227	0.00051833
AARA003582	3217.36	-0.372187	0.772611	0.00701249	0.125012	-2.9772	0.00290894	unspecified product	-0.887116	0.540694	0.000519512
AARA017946	380.032	-0.765284	0.588338	0.000163433	0.186754	-4.09782	4.17e-05	unspecified product	0.858422	1.81305	0.000519932
AARA002710	2195.24	0.604661	1.52062	0.000255667	0.151908	3.98046	6.88e-05	Protein-tyrosine phosphatase	-0.536725	0.689334	0.000520962
AARA008396	343.064	0.507132	1.42122	0.0291727	0.207858	2.4398	0.0146954	DH domain-containing protein	-0.815492	0.568215	0.000530575
AARA014389	1044.83	0.823716	1.76996	0.000203017	0.203851	4.04078	5.33e-05	NA	-0.711335	0.610755	0.00053481
AARA008535	460.836	-0.706709	0.612716	0.000121109	0.169299	-4.17433	2.99e-05	Snurportin-1	0.707549	1.63303	0.000536222
AARA011149	1133.69	-0.707693	0.612298	7.83e-06	0.146761	-4.82209	1.42e-06	cyclin H	0.594069	1.5095	0.000536726
AARA005874	126.812	7.44815	174.629	5.15e-05	1.69833	4.38557	1.16e-05	unspecified product	-6.52826	0.0108342	0.000539112
AARA001958	3872.75	0.683326	1.60584	6.7e-05	0.15812	4.32156	1.55e-05	glutamate--cysteine ligase catalytic subunit	0.563105	1.47745	0.000543957
AARA001131	464.659	3.36994	10.3384	2.71e-08	0.566317	5.95063	2.67e-09	cuticular protein RR-2 family 130	-0.944929	0.519455	0.000544822
AARA002367	1054.04	-0.696625	0.617014	1.48e-05	0.148917	-4.67795	2.9e-06	THO complex subunit 6	0.613917	1.53041	0.000550964
AARA008711	2104.09	-0.456871	0.728565	0.00206902	0.135159	-3.38025	0.000724192	tRNA-dihydrouridine synthase 3	0.535473	1.44942	0.000550964
AARA014173	8544.34	0.929228	1.90426	3.44e-08	0.157291	5.9077	3.47e-09	NA	-0.56909	0.674042	0.000550964
AARA016953	1266.13	-0.554947	0.680682	0.000283428	0.140388	-3.95296	7.72e-05	Transmembrane emp24 protein transport domain containing 1b	0.50113	1.41532	0.000554009
AARA003555	556.098	-1.17247	0.443661	1.68e-07	0.208943	-5.61143	2.01e-08	rhythmically expressed gene 2 protein	-1.15334	0.449583	0.000555855
AARA017582	11566.2	0.482646	1.3973	0.000119899	0.115557	4.1767	2.96e-05	unspecified product	-0.42132	0.746741	0.000560506
AARA001753	1267.2	-0.42081	0.747005	0.0118586	0.150709	-2.79221	0.00523499	integrator complex subunit 4	0.50796	1.42204	0.000563748
AARA000922	1135.26	-0.750537	0.594382	0.00022929	0.187211	-4.00904	6.1e-05	GTP-binding protein	0.535526	1.44947	0.000571277
AARA017986	841.308	-0.784997	0.580353	0.000141713	0.189886	-4.13403	3.56e-05	28S ribosomal protein S10, mitochondrial	0.656296	1.57603	0.000576692
AARA016038	1314.87	-0.782626	0.581308	3.2e-06	0.155982	-5.01742	5.24e-07	unspecified product	0.684194	1.6068	0.000580238
AARA007061	1186.19	-0.588111	0.665213	0.000415516	0.152793	-3.84907	0.000118567	39S ribosomal protein L17, mitochondrial	0.550271	1.46436	0.000582217
AARA010080	2806.38	0.345489	1.27058	0.0112196	0.122854	2.81219	0.00492047	cyclin G-associated kinase	-0.445825	0.734164	0.000584378
AARA000398	996.127	-0.841396	0.558103	3.64e-09	0.133598	-6.29798	3.02e-10	BTB/POZ domain-containing protein KCTD9	0.526773	1.4407	0.000589448
AARA001977	272.239	-1.84704	0.277963	7.55e-09	0.299123	-6.17483	6.62e-10	sodium-independent sulfate anion transporter	1.28375	2.43472	0.000596527
AARA004901	482.362	-0.995755	0.501473	1.04e-06	0.18955	-5.25325	1.49e-07	NTF2-related export protein 1/2	0.781265	1.71864	0.00060424
AARA018138	427.543	1.32087	2.49817	6.43e-11	0.190255	6.94262	3.85e-12	unspecified product	-0.650722	0.636962	0.000605913
AARA008357	1196.65	0.495863	1.41016	0.00430046	0.157639	3.14557	0.00165762	retinoblastoma-like protein 1	-0.638602	0.642335	0.000605929
AARA009455	710.307	-1.29102	0.408661	3.47e-13	0.167827	-7.69256	1.44e-14	unspecified product	0.646425	1.56529	0.000605929
AARA005619	1892.69	0.714887	1.64135	2.2e-06	0.140232	5.09789	3.43e-07	jumonji domain-containing protein 2	-0.507774	0.703307	0.000605986
AARA001002	4100.21	0.694285	1.61808	3.23e-08	0.117293	5.91924	3.23e-09	Cystathionine beta-synthase	0.611412	1.52775	0.000609263
AARA003451	461.295	-0.521875	0.696466	0.0203693	0.201709	-2.58727	0.00967401	peptidyl-prolyl cis-trans isomerase-like 1	0.692478	1.61606	0.000609263
AARA009694	1679.57	-0.762541	0.589457	2.95e-05	0.168723	-4.51948	6.2e-06	unspecified product	0.496436	1.41072	0.000609263
AARA003743	198.587	-0.790726	0.578053	0.0121131	0.283979	-2.78445	0.00536178	unspecified product	1.3437	2.53801	0.000610343
AARA008603	6268.23	-0.758012	0.59131	8.89e-11	0.109956	-6.8938	5.43e-12	ubiquitin-conjugating enzyme E2 L3	0.466109	1.38138	0.000614195
AARA014335	345.855	0.557273	1.47149	0.0297933	0.229211	2.43127	0.015046	NA	-1.14968	0.450725	0.000616854
AARA004085	97.4806	0.920002	1.89212	0.0183298	0.349952	2.62894	0.00856522	unspecified product	-1.43266	0.370448	0.000619465
AARA008754	1338.36	0.303103	1.2338	0.0273927	0.122868	2.4669	0.0136289	DNA ligase 1	-0.617961	0.651591	0.000621856
AARA017881	22460.1	0.525415	1.43935	0.00152606	0.151254	3.47373	0.000513268	Z band alternatively spliced PDZ-motif protein 66	-0.337978	0.79115	0.000635034
AARA000872	432.942	0.601271	1.51705	0.00331401	0.18613	3.23038	0.00123628	vitamin K-dependent gamma-carboxylase	-0.692523	0.618771	0.000636524
AARA001195	2249.99	0.821631	1.7674	7.18e-08	0.142378	5.77077	7.89e-09	ATP_bind_3 domain-containing protein	-0.450716	0.73168	0.000638522
AARA017500	799.596	-0.526846	0.69407	0.00539369	0.171688	-3.06862	0.00215051	transcription initiation factor TFIIH subunit 3	0.747056	1.67836	0.000640039
AARA011498	1912.71	-0.551341	0.682386	8.27e-05	0.129152	-4.26893	1.96e-05	phosphatidylinositol glycan, class K	0.439067	1.35573	0.000643451
AARA016894	480.98	2.33055	5.02996	3.1e-25	0.215944	10.7923	3.74e-27	Kinesin-like protein	0.95056	1.93262	0.000657305
AARA014621	2119.35	-0.472676	0.720627	0.0125642	0.170586	-2.77089	0.00559025	mitochondrial import receptor subunit TOM7 homolog	0.458842	1.37444	0.00066197
AARA018010	2141.44	-0.757564	0.591494	8.26e-08	0.131871	-5.74472	9.21e-09	DNA-directed RNA polymerases I, II, and III subunit RPABC2	0.548857	1.46293	0.000667221
AARA010275	2220.43	0.499073	1.4133	0.0013594	0.142263	3.5081	0.000451325	unspecified product	-0.518062	0.698309	0.000670488
AARA001518	512.68	-0.58388	0.667167	0.00164056	0.169184	-3.45116	0.000558192	NA	0.687083	1.61002	0.000673749
AARA011536	1351.46	-0.894068	0.538095	1.81e-08	0.148464	-6.02212	1.72e-09	NA	0.589219	1.50443	0.000674576
AARA006899	5228.08	0.655072	1.57469	8.9e-08	0.114308	5.73077	1e-08	atlastin	-0.404713	0.755387	0.000679934
AARA011084	1974.39	-0.430194	0.742162	0.00936799	0.149564	-2.87633	0.00402327	oligosaccharyltransferase complex subunit epsilon	0.456262	1.37198	0.000682893
AARA000305	2042.22	0.540269	1.45424	0.000345306	0.138556	3.89928	9.65e-05	unspecified product	-0.640619	0.641438	0.000683731
AARA011454	897.346	1.53322	2.89431	3.39e-14	0.191551	8.00421	1.2e-15	unspecified product	-0.588548	0.665012	0.000695573
AARA016927	3142.22	-0.420715	0.747054	0.00277248	0.127983	-3.28727	0.00101164	unspecified product	0.541915	1.4559	0.000697403
AARA011578	2089.93	-0.686696	0.621275	1.09e-05	0.14461	-4.74861	2.05e-06	unspecified product	0.538822	1.45279	0.000698106
AARA003125	6415.25	1.04809	2.06779	2.67e-15	0.125868	8.32692	8.3e-17	ion-transport peptide CHH-like	-0.473607	0.720162	0.000700163
AARA004312	134.445	1.67392	3.19081	2.49e-06	0.330091	5.0711	3.96e-07	glucose dehydrogenase (acceptor)	1.19659	2.29197	0.000701043
AARA015871	3170.75	-1.27557	0.413061	9.19e-15	0.156082	-8.17245	3.02e-16	cysteine and histidine-rich domain-containing protein	0.502122	1.4163	0.000701197
AARA011424	1620.98	-1.35443	0.39109	1.1e-15	0.160499	-8.43885	3.2e-17	ESCRT-I complex subunit MVB12	0.662415	1.58273	0.000704539
AARA006639	2405.81	-0.404037	0.75574	0.0320307	0.168317	-2.40046	0.0163746	aldehyde dehydrogenase (NAD+)	0.519541	1.4335	0.000706068
AARA000571	1055.87	-0.633702	0.64452	5.35e-05	0.144805	-4.37625	1.21e-05	C2H2-type domain-containing protein	0.544268	1.45828	0.000709804
AARA003658	5828.35	-0.621204	0.650128	1.01e-05	0.130361	-4.76527	1.89e-06	GMP synthase (glutamine-hydrolysing)	-0.413814	0.750636	0.000710093
AARA001189	3898.7	0.422359	1.34012	0.00594569	0.139192	3.03435	0.00241051	aminopeptidase N	0.381577	1.30277	0.000714873
AARA014080	321.555	-1.3941	0.380482	1.41e-09	0.216036	-6.4531	1.1e-10	unspecified product	-0.731436	0.602304	0.000719122
AARA002164	103335	0.523121	1.43706	0.0143022	0.192121	2.72287	0.0064717	stearoyl-CoA desaturase (delta-9 desaturase)	-0.860163	0.55089	0.000721692
AARA018347	2384.54	-0.42472	0.744983	0.0262922	0.170995	-2.48381	0.0129986	Alkaline phosphatase	-0.813034	0.569183	0.000723022
AARA008096	1459.64	0.927733	1.90228	3.83e-11	0.132132	7.02126	2.2e-12	unspecified product	-0.526255	0.694355	0.000725539
AARA017313	1228.06	0.580732	1.49561	0.00335362	0.179991	3.22646	0.00125333	tankyrase	-0.581082	0.668462	0.000727068
AARA006677	559.182	0.770664	1.70606	0.000507679	0.203142	3.79373	0.000148404	Ras GTPase-activating protein 3	-0.621801	0.649859	0.000729884
AARA015964	127.443	-0.673312	0.627065	0.0486412	0.303629	-2.21755	0.0265857	unspecified product	1.1535	2.22453	0.000746782
AARA009447	2574.28	-0.653065	0.635928	5.41e-05	0.149322	-4.37354	1.22e-05	actin related protein 2/3 complex, subunit 5	0.406812	1.32575	0.000752876
AARA009277	1489.64	-0.703568	0.614052	1.36e-05	0.149789	-4.69705	2.64e-06	28S ribosomal protein S34, mitochondrial	0.542799	1.4568	0.000759696
AARA011538	7319.48	2.17608	4.51924	6.73e-28	0.191535	11.3613	6.52e-30	takeout 3	-0.848424	0.555391	0.000763724
AARA004330	1666.8	-0.707033	0.612579	7.84e-06	0.146638	-4.82161	1.42e-06	serine/threonine-protein phosphatase PGAM5	0.677415	1.59927	0.000769125
AARA007876	654.812	-0.556964	0.679731	0.00138586	0.159035	-3.50215	0.000461521	small nuclear ribonucleoprotein D1	0.688118	1.61118	0.000773664
AARA001549	3605.14	-0.530035	0.692538	1.39e-05	0.112966	-4.69198	2.71e-06	protein BCP1	0.562984	1.47732	0.000779272
AARA009481	841.981	0.807555	1.75024	5.1e-08	0.138402	5.83483	5.38e-09	unspecified product	-0.740674	0.59846	0.000779565
AARA017922	1122.82	-0.890563	0.539404	1.95e-05	0.192927	-4.61606	3.91e-06	H/ACA ribonucleoprotein complex non-core subunit NAF1	-0.828655	0.563054	0.000782335
AARA017938	1512.27	-0.594899	0.662091	0.00183006	0.174088	-3.41723	0.00063262	WW domain-binding protein 4	0.563119	1.47746	0.000786309
AARA003516	464.55	-1.31245	0.402637	6.15e-09	0.211354	-6.20972	5.31e-10	unspecified product	0.835666	1.78468	0.000788261
AARA006408	1102.91	-0.409661	0.7528	0.030876	0.169592	-2.41556	0.0157109	unspecified product	-0.535912	0.689723	0.000790086
AARA002878	61.8388	1.11965	2.17294	0.00990884	0.392077	2.85569	0.00429428	unspecified product	-1.4869	0.356778	0.00079608
AARA016089	1627.58	-2.07578	0.237207	2.43e-13	0.268122	-7.74193	9.79e-15	salivary gland protein 7-like	0.833071	1.78147	0.000802321
AARA001426	2288.45	-1.14917	0.450885	8.24e-16	0.135591	-8.47528	2.35e-17	xeroderma pigmentosum group C-complementing protein	-0.905341	0.533906	0.000807183
AARA008219	2573.51	-0.532067	0.691563	0.000123589	0.127627	-4.16893	3.06e-05	Defective in cullin neddylation protein	0.462402	1.37783	0.000807352
AARA004469	1480.35	-0.425719	0.744468	0.00223399	0.126856	-3.35591	0.000791048	unspecified product	0.480712	1.39543	0.00080826
AARA001659	3243.8	-1.1358	0.455083	4.55e-06	0.229833	-4.94185	7.74e-07	Female reproductive tract protease GLEANR_896	0.550092	1.46418	0.000812124
AARA005501	2669.08	-1.22385	0.428137	1.49e-16	0.141008	-8.67934	3.98e-18	unspecified product	0.506352	1.42045	0.000819749
AARA001623	57056.2	-0.222629	0.857003	0.0442854	0.0985345	-2.2594	0.0238587	14-3-3 protein epsilon	0.294743	1.22667	0.000820249
AARA011258	2954.17	0.422122	1.3399	0.0239651	0.16738	2.52194	0.011671	unspecified product	0.60033	1.51606	0.000820257
AARA002571	15070.6	3.78722	13.806	0.00206438	1.12013	3.38107	0.00072204	aminopeptidase N	-1.8079	0.285606	0.000824241
AARA017335	1008.53	-0.797356	0.575403	4.67e-07	0.147267	-5.41436	6.15e-08	unspecified product	0.745057	1.67604	0.000829638
AARA000236	141.241	2.17544	4.51725	2.88e-12	0.293953	7.40065	1.36e-13	cellular retinaldehyde binding protein	-2.12055	0.229959	0.00083758
AARA000181	513.418	-0.952868	0.516604	8.79e-06	0.198689	-4.79577	1.62e-06	unspecified product	0.770253	1.70557	0.0008379
AARA003172	4059	0.606236	1.52228	0.000590069	0.161612	3.75119	0.000175998	Non-specific serine/threonine protein kinase	-0.585798	0.666281	0.000841018
AARA003645	28722.2	-0.552019	0.682065	0.0159133	0.205763	-2.68279	0.007301	ATP citrate lyase	-0.609631	0.655364	0.000841018
AARA008103	2180.99	0.76313	1.69717	6.29e-06	0.15665	4.87156	1.11e-06	ANK_REP_REGION domain-containing protein	-0.468429	0.722751	0.000841018
AARA016471	425.221	-0.549258	0.683372	0.0197181	0.211214	-2.60048	0.00930946	protease m1 zinc metalloprotease	1.12834	2.18607	0.000846764
AARA003413	94324.2	-1.06843	0.476839	4.08e-19	0.114192	-9.35638	8.25e-21	high mobility group protein B1	0.544542	1.45856	0.000849441
AARA006871	1222.93	-0.605654	0.657173	2.98e-05	0.134078	-4.51719	6.27e-06	tRNA pseudouridine synthase 2	0.694981	1.61886	0.000849441
AARA001141	855.926	1.37767	2.59847	4.99e-10	0.208039	6.62216	3.54e-11	unspecified product	0.547036	1.46108	0.000853788
AARA016515	422.291	1.36187	2.57019	0.0344824	0.575153	2.36785	0.017892	cyanogenic beta-glucosidase	-1.3173	0.401285	0.000853788
AARA016945	13867.7	-0.964675	0.512394	5.72e-16	0.11322	-8.52039	1.59e-17	Bifunctional purine biosynthesis protein	0.638686	1.55691	0.000862603
AARA018387	1428.03	1.01818	2.02536	1.16e-13	0.129847	7.84138	4.46e-15	unspecified product	-0.598975	0.660223	0.000864547
AARA008556	1349.88	0.553236	1.46737	0.000481443	0.145281	3.80803	0.00014008	unspecified product	-0.581872	0.668096	0.000878018
AARA016936	736.476	-0.886701	0.540849	0.00339178	0.275154	-3.22257	0.00127048	unspecified product	-1.02322	0.492016	0.000880577
AARA010974	1653.73	-0.596075	0.661551	0.000607831	0.159264	-3.74268	0.00018207	unspecified product	0.437306	1.35407	0.000895876
AARA016713	7578.44	1.09107	2.13033	2.3e-19	0.115836	9.41914	4.55e-21	tripartite motif-containing protein 71	-0.534771	0.690268	0.000895876
AARA004065	1627.4	-0.423082	0.74583	0.00979196	0.147926	-2.86008	0.00423531	peroxin 16	0.561526	1.47583	0.000900435
AARA005294	1716.7	-0.481832	0.716068	0.00257416	0.145519	-3.31113	0.000929216	UTP11-like, U3 small nucleolar ribonucleoprotein	0.599228	1.51491	0.000902932
AARA003819	757.421	0.71329	1.63954	0.000627276	0.191045	3.73362	0.000188748	transcription factor SOX1/3/14/21 (SOX group B)	-0.664699	0.63082	0.000917052
AARA002566	4196.53	-0.512084	0.701209	0.000193102	0.126301	-4.05449	5.02e-05	suppressor of cytokine signaling, invertebrate	0.462294	1.37773	0.000920525
AARA010078	737.023	-0.909176	0.532489	1.96e-06	0.17748	-5.12269	3.01e-07	Spindle B	0.678233	1.60018	0.000924596
AARA005214	2354.94	-0.578072	0.669858	0.000581253	0.153928	-3.75546	0.000173022	ribosomal RNA assembly protein mis3, expressed	0.591091	1.50639	0.000933316
AARA005922	2674.16	-0.744248	0.596979	9.79e-05	0.176057	-4.22732	2.36e-05	DnaJ homolog subfamily C member 11	0.451294	1.36727	0.000935332
AARA005789	7663.28	0.440322	1.35691	0.00170348	0.128006	3.43984	0.000582059	unspecified product	-0.358465	0.779994	0.00093679
AARA012040	521.203	-0.55575	0.680303	0.0192395	0.212941	-2.60988	0.00905735	aspartyl-tRNA synthetase	-0.643774	0.640037	0.000945415
AARA014540	394.841	-2.07024	0.238119	1.63e-09	0.321979	-6.42975	1.28e-10	NA	1.2252	2.33788	0.000945415
AARA000661	1971.12	-0.34755	0.785918	0.0220587	0.136001	-2.55549	0.0106038	cytochrome b-561 domain containing protein 2	-0.470918	0.721505	0.000957844
AARA003095	1569.87	0.654993	1.57461	0.000387816	0.169347	3.86776	0.00010984	unspecified product	-0.729701	0.603029	0.000958336
AARA005226	331.7	-1.28576	0.410155	3.35e-09	0.203718	-6.31147	2.76e-10	unspecified product	1.00367	2.00509	0.000960681
AARA010381	431.624	0.477502	1.39233	0.0462534	0.213149	2.24023	0.0250762	unspecified product	-0.550333	0.682862	0.000963452
AARA015884	3609.49	-0.63733	0.642902	8.97e-05	0.149997	-4.24894	2.15e-05	Histone H3	1.66354	3.16793	0.000969553
AARA012083	754.519	-0.698341	0.61628	0.000123939	0.16754	-4.16821	3.07e-05	exosome complex component RRP42	0.763591	1.69771	0.000974911
AARA018371	938.778	-0.67482	0.626411	0.00957781	0.23527	-2.86827	0.00412722	unspecified product	0.878515	1.83848	0.000974911
AARA018514	623.292	-1.48999	0.356015	9.68e-17	0.170656	-8.73098	2.52e-18	C2H2-type domain-containing protein	0.844882	1.79612	0.000977068
AARA000048	929.45	0.975617	1.96648	3.55e-08	0.165312	5.90166	3.6e-09	unspecified product	0.743138	1.67381	0.000978123
AARA010804	508.791	-1.04634	0.484194	2.98e-08	0.176336	-5.93379	2.96e-09	guanine nucleotide exchange factor MSS4	0.794218	1.73414	0.000982158
AARA006509	5316.74	-0.325904	0.797798	0.039504	0.14109	-2.30991	0.0208933	DNA-directed RNA polymerase I subunit RPA49	0.496147	1.41044	0.000982461
AARA007221	54697.3	0.934326	1.911	1.86e-10	0.137815	6.77956	1.21e-11	unspecified product	-0.626418	0.647783	0.000983597
AARA016969	495.587	-0.664957	0.630708	0.000580151	0.177035	-3.75608	0.000172596	G patch domain and KOW motifs-containing protein	0.843436	1.79432	0.000989006
AARA007944	285.148	-0.826933	0.563726	0.00172882	0.240742	-3.43494	0.000592682	unspecified product	1.08563	2.12231	0.000995842
AARA005575	794.917	0.620501	1.53741	0.00103194	0.172852	3.58979	0.000330942	synaptosomal-associated protein, 29kDa	-0.556062	0.680156	0.000996918
AARA014254	77.8863	1.08603	2.1229	0.0143611	0.399092	2.72126	0.00650326	NA	-1.47991	0.358512	0.00100149
AARA000826	91.9987	2.01688	4.04707	8.22e-08	0.351022	5.74573	9.15e-09	unspecified product	-2.77721	0.145874	0.00100157
AARA016850	292.552	1.32393	2.50347	2.1e-08	0.220785	5.99646	2.02e-09	Cyclin-dependent kinase 5 activator 1	-0.828701	0.563036	0.00100196
AARA006651	128168	-0.502847	0.705713	6.82e-05	0.116486	-4.31682	1.58e-05	60S ribosomal protein LP0	0.372574	1.29466	0.00100213
AARA000645	9964.94	0.763763	1.69791	2.75e-05	0.168358	4.53655	5.72e-06	NADH dehydrogenase (ubiquinone) 1 beta subcomplex 4	0.379301	1.30071	0.0010035
AARA004329	3341.6	1.09471	2.1357	1.36e-08	0.180264	6.07281	1.26e-09	unspecified product	-0.437651	0.738336	0.00100647
AARA005838	1079.01	-0.986208	0.504803	4.29e-11	0.140783	-7.00518	2.47e-12	unspecified product	0.621745	1.53873	0.00101221
AARA008201	1593.54	-0.739047	0.599135	4.08e-06	0.148813	-4.96629	6.82e-07	unspecified product	0.661434	1.58165	0.00101221
AARA008454	1554.19	0.68727	1.61023	1.36e-06	0.132225	5.19773	2.02e-07	unspecified product	-0.479493	0.71723	0.00101894
AARA001742	91085.1	-0.241754	0.845716	0.0424754	0.106127	-2.27797	0.0227284	40S ribosomal protein S15	0.351559	1.27594	0.00102132
AARA016133	1261.68	-0.794027	0.576732	6.81e-06	0.163606	-4.85329	1.21e-06	prolyl-tRNA synthetase	0.46963	1.38475	0.00102416
AARA008884	72.7661	-1.9879	0.252106	2.74e-07	0.36025	-5.5181	3.43e-08	thioester-containing protein 15	2.12486	4.36159	0.00103276
AARA002523	169.239	2.44383	5.44085	1.05e-16	0.280223	8.72102	2.76e-18	JAK/STAT pathway cytokine unpaired 3 variant A	2.06943	4.19721	0.00103281
AARA009098	429.015	-1.04514	0.484598	5.15e-05	0.238289	-4.386	1.15e-05	unspecified product	0.803204	1.74497	0.0010345
AARA000071	1442.13	-0.458473	0.727756	0.00215714	0.136165	-3.36704	0.000759802	ER membrane protein complex subunit 4	0.457335	1.373	0.0010385
AARA003676	7697.61	0.457256	1.37293	0.0118056	0.163662	2.7939	0.00520758	cuticular protein RR-2 family 132	-0.653309	0.63582	0.00104347
AARA016000	1711.15	-0.423546	0.74559	0.0135045	0.154318	-2.74463	0.00605796	39S ribosomal protein L20, mitochondrial	0.514346	1.42835	0.00104814
AARA009826	3050.38	-0.622058	0.649744	0.00116262	0.174975	-3.55513	0.000377792	unspecified product	0.406732	1.32568	0.0010514
AARA000263	657.738	-0.655665	0.634783	0.000694789	0.17698	-3.70475	0.000211601	unspecified product	0.595847	1.51136	0.00105633
AARA018504	2011.74	-0.527012	0.693991	0.00873491	0.181672	-2.9009	0.00372095	NA	0.464442	1.37978	0.00106355
AARA006668	2472.41	2.70394	6.5158	3.06e-66	0.153608	17.6029	2.34e-69	CLIP-domain serine protease	-1.0085	0.497064	0.00106876
AARA010296	3618.78	-0.288137	0.818959	0.0327046	0.120469	-2.39179	0.0167664	unspecified product	0.49085	1.40527	0.00108333
AARA010302	965.233	-0.315851	0.803377	0.0492761	0.142821	-2.21152	0.0269997	NA	0.60091	1.51667	0.0010879
AARA002803	548.164	0.941095	1.91999	0.000273758	0.237526	3.96207	7.43e-05	NA	0.676869	1.59867	0.00108804
AARA018322	847.104	-0.957598	0.514914	6.75e-08	0.165599	-5.78262	7.35e-09	unspecified product	0.751155	1.68314	0.00108804
AARA006585	497.252	0.426119	1.34361	0.0128428	0.154213	2.76318	0.00572406	asterless	-0.628644	0.646784	0.00108868
AARA006649	299.847	-1.0858	0.471132	5.38e-06	0.221294	-4.90659	9.27e-07	unspecified product	0.7414	1.6718	0.00109045
AARA017810	928.547	0.440386	1.35697	0.0256835	0.176619	2.49342	0.0126519	unspecified product	-0.767035	0.587624	0.00109131
AARA009255	717.438	-1.60407	0.328947	2.68e-15	0.192661	-8.32587	8.37e-17	unspecified product	1.19163	2.2841	0.00109398
AARA011444	2017.83	0.558746	1.47299	1.31e-05	0.118709	4.70686	2.52e-06	unspecified product	-0.376289	0.770417	0.00109431
AARA005777	826.238	0.402794	1.32207	0.0298457	0.165724	2.43051	0.0150775	F-box protein 33	-0.684506	0.622219	0.00109478
AARA008292	2682.17	2.2031	4.60468	2.61e-40	0.160778	13.7027	9.78e-43	unspecified product	-0.727974	0.603751	0.00110897
AARA004461	1784.81	-0.773753	0.584894	9.71e-07	0.146935	-5.26594	1.39e-07	unspecified product	0.473445	1.38842	0.00111462
AARA011644	1332.74	-0.693064	0.618539	9.93e-06	0.145338	-4.76864	1.85e-06	unspecified product	0.611118	1.52744	0.00111844
AARA014858	91.7865	0.854909	1.80864	0.0470659	0.382976	2.23228	0.0255967	NA	-1.68645	0.310692	0.00113489
AARA018142	1381.27	0.767681	1.70253	6.41e-06	0.157727	4.86714	1.13e-06	hyperpolarization activated cyclic nucleotide-gated potassium channel 2	-0.579798	0.669058	0.00113852
AARA004471	838.422	-0.583738	0.667233	0.000189963	0.143819	-4.05885	4.93e-05	COMM domain-containing protein 2	0.609825	1.52607	0.00114644
AARA004017	85.8108	3.56936	11.8709	3.8e-18	0.392025	9.10492	8.63e-20	cuticular protein (putative) CPLCP10	-3.32218	0.0999825	0.00115614
AARA001909	1331.98	0.636922	1.55501	0.000200316	0.157486	4.0443	5.25e-05	unspecified product	-0.524208	0.695341	0.00115617
AARA009453	344.232	3.50598	11.3607	4.93e-28	0.307833	11.3892	4.73e-30	MFS domain-containing protein	1.27924	2.42711	0.00115667
AARA001927	9376.63	0.341139	1.26676	0.0201362	0.131598	2.59228	0.00953423	Innexin inx2	0.344532	1.26974	0.00115691
AARA004491	773.501	-0.723525	0.605616	0.000139363	0.174851	-4.13795	3.5e-05	ubiquitin-like 4A	0.611123	1.52745	0.00115794
AARA006001	2416.78	-0.883185	0.542169	5.75e-07	0.164375	-5.373	7.74e-08	THO complex subunit 5	0.562325	1.47665	0.00116752
AARA004515	5659.41	-0.569096	0.674039	0.00138861	0.162533	-3.50142	0.000462791	carbonic anhydrase	0.769069	1.70417	0.00117371
AARA009087	10885	0.530661	1.44459	0.00212214	0.157357	3.37235	0.00074531	unspecified product	-0.35724	0.780657	0.00117402
AARA002894	2298.97	0.570971	1.48552	0.000251671	0.143293	3.98465	6.76e-05	Btz domain-containing protein	-0.468739	0.722596	0.00117649
AARA017583	1496.56	2.09752	4.27973	2.59e-40	0.153048	13.705	9.48e-43	Class B Scavenger Receptor (CD36 domain)	-0.609373	0.655481	0.00117649
AARA005176	2110.92	-0.57898	0.669437	0.0131104	0.210122	-2.75545	0.00586113	unspecified product	0.760512	1.69409	0.00118507
AARA007491	4273.1	0.468341	1.38352	0.000163459	0.114293	4.09771	4.17e-05	Mitoferrin	-0.693292	0.618441	0.00118507
AARA000198	2319.84	-0.388619	0.763861	0.00235992	0.116402	-3.33859	0.000842055	membrane protein GNA1220	0.514562	1.42856	0.00118531
AARA015787	540.389	3.47119	11.09	2.06e-25	0.320457	10.832	2.43e-27	cytochrome P450	-1.04454	0.484799	0.00118531
AARA006907	2623.1	1.0472	2.06651	6.51e-10	0.159159	6.57959	4.72e-11	unspecified product	-0.500539	0.706843	0.0011857
AARA016368	175.322	-0.758624	0.59106	0.0079781	0.258703	-2.93241	0.00336345	Aquaporin	1.13336	2.19369	0.00118626
AARA005073	243.97	1.03896	2.05474	0.00120725	0.293206	3.54343	0.000394963	sensory appendage protein 2	-1.00253	0.499123	0.00118976
AARA017739	887.324	0.402812	1.32208	0.0161966	0.150544	2.67572	0.00745689	tRNA dimethylallyltransferase	0.524507	1.43844	0.00119354
AARA004486	1790.03	-0.880612	0.543137	5e-07	0.163038	-5.40126	6.62e-08	solute carrier family 35 (GDP-fucose transporter), member C1	0.528116	1.44204	0.00119368
AARA018078	285.027	-1.18823	0.438841	3.22e-05	0.264158	-4.49818	6.85e-06	unspecified product	0.878241	1.83813	0.00119939
AARA003491	8983.08	-0.765042	0.588436	2.83e-06	0.151691	-5.04342	4.57e-07	heat shock protein 110kDa	-0.491632	0.71122	0.00120205
AARA000195	1572.98	-0.609602	0.655377	0.000123552	0.14622	-4.16908	3.06e-05	cyclin-dependent kinases regulatory subunit 1	0.49589	1.41019	0.00120309
AARA009607	4168.86	0.405365	1.32442	0.00541141	0.132156	3.06732	0.00215987	NA	0.467736	1.38294	0.00120777
AARA010963	12279.4	-0.553914	0.68117	1.43e-05	0.118211	-4.68582	2.79e-06	protein SDA1	0.347716	1.27254	0.00121164
AARA003098	1785	-0.561526	0.677585	0.000510128	0.148067	-3.79239	0.000149206	Ribulose-phosphate 3-epimerase	0.512871	1.42689	0.00121264
AARA007910	208.736	-1.10761	0.464064	0.000353314	0.284497	-3.89321	9.89e-05	odorant-binding protein 46	1.19614	2.29126	0.00121776
AARA002679	484.472	-0.836404	0.560038	0.00012958	0.201224	-4.15657	3.23e-05	unspecified product	0.86864	1.82594	0.00122119
AARA003472	1062.66	-1.22068	0.429081	9.36e-13	0.161505	-7.55812	4.09e-14	unspecified product	-0.805199	0.572283	0.00122567
AARA017041	544.036	0.40137	1.32076	0.0251884	0.160447	2.50157	0.0123643	glycosyltransferase 25 family member	-0.653844	0.635585	0.00125296
AARA005112	155.761	1.73365	3.32568	8.76e-09	0.281916	6.14952	7.77e-10	unspecified product	-1.13132	0.456499	0.00125675
AARA005525	739.174	-0.316413	0.803064	0.048727	0.142742	-2.21668	0.0266448	CCAAT/enhancer binding protein (C/EBP), invertebrate	-1.11911	0.460378	0.00127395
AARA008920	1327.79	-0.388439	0.763955	0.00737538	0.131247	-2.9596	0.00308039	polyribonucleotide nucleotidyltransferase	0.621438	1.53841	0.00128067
AARA016809	8641.85	0.499854	1.41407	0.00335426	0.154931	3.22631	0.00125396	synaptic vesicle-associated integral membrane protein	0.359373	1.28287	0.00128177
AARA001205	2055.5	-0.573258	0.672097	4.34e-05	0.129461	-4.42805	9.51e-06	replication factor C subunit 2/4	0.557139	1.47135	0.0012836
AARA018706	582.389	-0.746594	0.596009	0.000325454	0.19069	-3.91521	9.03e-05	unspecified product	0.674068	1.59557	0.00128799
AARA017318	1256.41	-0.724746	0.605103	1.79e-06	0.140975	-5.14097	2.73e-07	Male specific lethal 3	0.474284	1.38923	0.00128931
AARA011881	3267.53	0.340054	1.2658	0.0447268	0.150793	2.2551	0.0241269	solute carrier family 17 (anion/sugar transporter), member 5	-0.409141	0.753071	0.00129414
AARA017551	931.266	-0.810044	0.570364	9.54e-06	0.169544	-4.77778	1.77e-06	N(6)-adenine-specific DNA methyltransferase 2 homolog	0.553331	1.46747	0.00130855
AARA001282	4299.82	0.929244	1.90428	2.79e-08	0.156298	5.94533	2.76e-09	5-aminolevulinate synthase	-0.414846	0.7501	0.0013139
AARA003075	830.694	-1.4967	0.354363	1.83e-17	0.167678	-8.92603	4.42e-19	DUF4806 domain-containing protein	0.544025	1.45803	0.0013139
AARA017030	290.249	-0.99896	0.500361	3.36e-06	0.199527	-5.00665	5.54e-07	unspecified product	0.852479	1.8056	0.0013139
AARA006832	872.242	0.875492	1.83463	7.34e-06	0.181022	4.83639	1.32e-06	cell division control protein 7	-0.484258	0.714865	0.00131542
AARA018642	5026.94	0.399094	1.31868	0.0202059	0.154047	2.59072	0.00957753	unspecified product	-0.404832	0.755324	0.00132067
AARA001966	1659.04	-0.370739	0.773386	0.00407446	0.117216	-3.16286	0.00156226	unspecified product	0.42923	1.34652	0.00132129
AARA008006	723.737	-0.711091	0.610858	3.17e-05	0.15794	-4.50228	6.72e-06	peptidyl-prolyl isomerase H (cyclophilin H)	0.642918	1.56148	0.00133198
AARA010154	833.439	-0.887515	0.540544	3.33e-06	0.177193	-5.00875	5.48e-07	unspecified product	0.676364	1.59811	0.00133456
AARA002804	1020.9	-0.442392	0.735914	0.00442615	0.14107	-3.13597	0.00171284	vacuolar protein sorting 25	0.491628	1.40603	0.00133644
AARA015923	3737.3	0.688663	1.61179	3.01e-05	0.152551	4.51432	6.35e-06	unspecified product	-0.612135	0.654228	0.00134494
AARA016397	13325.5	0.863132	1.81898	6.52e-06	0.177473	4.86344	1.15e-06	unspecified product	-0.63365	0.644544	0.00135301
AARA012092	2759.96	-0.859439	0.551167	7.93e-08	0.149399	-5.75265	8.79e-09	fused	0.491921	1.40632	0.00135695
AARA016450	4792.27	-1.49711	0.354262	9.64e-25	0.140105	-10.6857	1.19e-26	facilitated glucose transporter (solute carrier family 2)	0.651867	1.5712	0.00136467
AARA017972	3654.05	0.443642	1.36003	0.0138381	0.162191	2.73529	0.00623245	B30.2/SPRY domain-containing protein	-0.535369	0.689982	0.00138
AARA002465	4035.27	-0.545295	0.685251	0.00020598	0.135066	-4.03723	5.41e-05	unspecified product	0.445875	1.36214	0.00138167
AARA008644	352.669	1.18174	2.2685	2.52e-05	0.259346	4.5566	5.2e-06	CBM39 domain-containing protein	-1.4174	0.374386	0.00138167
AARA018183	8176.18	0.563245	1.47759	3.2e-05	0.125159	4.50024	6.79e-06	dual-specificity tyrosine-(Y)-phosphorylation regulated kinase	-0.356771	0.78091	0.00138943
AARA008157	21011.1	1.92377	3.79413	4.93e-28	0.1689	11.39	4.69e-30	glycerol-3-phosphate dehydrogenase (NAD+)	0.414561	1.33289	0.00139707
AARA009061	2125	-0.414143	0.750465	0.0347117	0.175106	-2.3651	0.0180254	aquaporin	1.02863	2.04009	0.00139777
AARA003632	443.361	0.747828	1.67926	0.00169741	0.217332	3.44094	0.000579699	unspecified product	-0.814604	0.568565	0.00139874
AARA016327	1160.26	-0.642017	0.640816	0.000699464	0.173392	-3.70269	0.000213322	unspecified product	0.417915	1.336	0.00140566
AARA004448	1830.19	0.639992	1.55832	0.000283948	0.161929	3.95229	7.74e-05	unspecified product	-0.49807	0.708053	0.0014113
AARA004088	1393.48	0.645377	1.56415	0.00173672	0.187963	3.43353	0.000595781	unspecified product	-0.609492	0.655428	0.0014131
AARA009820	1611.09	0.721041	1.64837	3.03e-05	0.159777	4.5128	6.4e-06	unspecified product	-0.659304	0.633184	0.00143556
AARA008742	11042.1	-0.262702	0.833525	0.0273307	0.106451	-2.46783	0.0135934	Eukaryotic translation initiation factor 3 subunit H	0.311719	1.24119	0.00145303
AARA012010	6289.5	0.341457	1.26704	0.0161966	0.127612	2.67575	0.00745615	DNA-directed RNA polymerase III subunit RPC1	-0.345393	0.787094	0.00147496
AARA016709	7315.61	0.400087	1.31959	0.0209749	0.155353	2.57535	0.010014	unspecified product	0.385341	1.30617	0.00148207
AARA012084	699.445	-0.576197	0.67073	0.0016145	0.166723	-3.45601	0.000548229	unspecified product	0.554972	1.46914	0.00148472
AARA017794	19385.3	0.517	1.43098	0.000176208	0.126779	4.07797	4.54e-05	unspecified product	0.567899	1.48236	0.00149117
AARA005343	45995.5	-0.820309	0.566321	6.54e-14	0.103595	-7.91842	2.41e-15	nucleophosmin 3	0.536941	1.45089	0.00151173
AARA000680	2108.18	1.98687	3.96375	5.21e-05	0.453314	4.38298	1.17e-05	unspecified product	-0.64436	0.639777	0.0015145
AARA017071	2801.29	-0.327352	0.796998	0.0130462	0.118716	-2.75743	0.00582579	ubiquitin-protein ligase E3 A	0.510953	1.42499	0.0015183
AARA000447	8345.94	1.06815	2.09675	9.54e-18	0.118645	9.00293	2.2e-19	unspecified product	-0.853175	0.553565	0.001524
AARA014569	942.663	-1.09715	0.467438	2.33e-09	0.172195	-6.37158	1.87e-10	nucleoporin NDC1	0.743579	1.67432	0.00153912
AARA016107	2341.41	-1.10702	0.464252	1.3e-14	0.136197	-8.12809	4.36e-16	DUF4806 domain-containing protein	0.685571	1.60834	0.00154272
AARA003062	1258.79	-0.736247	0.600299	8.08e-05	0.172233	-4.2747	1.91e-05	28S ribosomal protein S17, mitochondrial	0.471156	1.38622	0.00154481
AARA005569	1667.26	-0.736565	0.600167	1.14e-07	0.129575	-5.68449	1.31e-08	DUF2040 domain-containing protein	0.482587	1.39725	0.00154859
AARA008930	4555.1	-0.34555	0.787008	0.049384	0.156323	-2.21049	0.0270714	unspecified product	0.539083	1.45305	0.00156197
AARA008417	1110.22	-0.433119	0.740659	0.0065957	0.144407	-2.9993	0.00270599	surfeit locus 1 family protein	0.488285	1.40278	0.00156822
AARA016006	5126.76	4.19379	18.3002	9.26e-20	0.440435	9.52194	1.7e-21	serine protease inhibitor (serpin) 17	-0.997313	0.500932	0.00157118
AARA002407	571.078	-0.496369	0.708889	0.0133879	0.180643	-2.74778	0.00599999	post-GPI attachment to proteins factor 3 precursor	-0.733363	0.6015	0.00157336
AARA004167	837.087	0.571907	1.48649	0.00558884	0.187111	3.05652	0.00223924	HTH psq-type domain-containing protein	-0.557074	0.679679	0.00157511
AARA009058	174.943	0.662536	1.58286	0.0251208	0.264711	2.50287	0.0123192	NA	-0.953515	0.516373	0.00157609
AARA015607	488.832	0.625118	1.54234	0.00376854	0.196051	3.18856	0.00142985	cytochrome P450	1.30475	2.47042	0.00157667
AARA007338	4505.87	0.787116	1.72562	3.62e-11	0.111968	7.02984	2.07e-12	unspecified product	-0.460492	0.726738	0.0015779
AARA007189	4864.48	-0.718959	0.607536	2.29e-06	0.14129	-5.08851	3.61e-07	DUF2428 domain-containing protein	0.455838	1.37158	0.00158221
AARA005407	430.327	-0.929232	0.525138	5.6e-07	0.172777	-5.37821	7.52e-08	mediator of RNA polymerase II transcription subunit 18	0.695122	1.61902	0.00158881
AARA002442	1550.42	0.325349	1.25297	0.0297571	0.133791	2.43177	0.0150252	unspecified product	-0.436392	0.73898	0.00159661
AARA014545	1366.8	0.782945	1.72064	6.88e-08	0.135491	5.77859	7.53e-09	NA	-0.541023	0.687283	0.00161043
AARA016815	1443.26	-1.13406	0.455632	1.19e-06	0.217028	-5.22542	1.74e-07	sodium-coupled monocarboxylate transporter 1	-0.777594	0.583339	0.00161436
AARA016112	906.209	-0.795698	0.576064	3.57e-05	0.177821	-4.47471	7.65e-06	DUF4806 domain-containing protein	0.540084	1.45406	0.00162288
AARA011782	260.839	0.886667	1.8489	4.91e-05	0.20164	4.39728	1.1e-05	homeobox protein abdominal-A homolog	-0.823131	0.565214	0.0016334
AARA000824	369.021	0.93681	1.91429	4.63e-05	0.212349	4.41166	1.03e-05	unspecified product	-0.642747	0.640492	0.00165654
AARA011044	5525.99	0.74169	1.67213	9.31e-09	0.120838	6.13787	8.36e-10	unspecified product	-0.472817	0.720556	0.00166666
AARA010392	10187.4	-0.2763	0.825706	0.0402861	0.120082	-2.30092	0.021396	unspecified product	-0.532841	0.691192	0.00167735
AARA014667	141.01	0.861579	1.81703	0.0255014	0.345115	2.4965	0.0125427	NA	-1.12841	0.457419	0.00168019
AARA017632	1275.96	-0.616811	0.652111	0.000304809	0.156842	-3.9327	8.4e-05	39S ribosomal protein L34, mitochondrial	0.57264	1.48724	0.00168575
AARA017809	321.04	1.4992	2.82686	8.58e-05	0.351953	4.25966	2.05e-05	unspecified product	-1.43497	0.369855	0.00168575
AARA016727	2728.57	-0.58392	0.667149	4.51e-05	0.132143	-4.41885	9.92e-06	biotin--protein ligase	0.467395	1.38261	0.00169105
AARA018465	1838.31	-0.41948	0.747694	0.00473877	0.134732	-3.11345	0.00184912	tubulin--tyrosine ligase-like protein 12	0.581261	1.49616	0.00170224
AARA017107	651.091	-0.957177	0.515064	1.26e-05	0.202997	-4.71523	2.41e-06	DNA-binding protein rfxank	0.630499	1.5481	0.00170966
AARA017610	2861.29	0.471284	1.38634	0.0059681	0.155378	3.03316	0.0024201	unspecified product	0.417956	1.33603	0.00171665
AARA003376	3195.41	0.478062	1.39287	0.00701171	0.160564	2.9774	0.00290705	cytochrome P450	-0.947828	0.518412	0.00172723
AARA001235	2499.56	0.667015	1.58778	0.000257122	0.167639	3.97888	6.92e-05	unspecified product	-0.497043	0.708557	0.0017301
AARA006845	1424.23	-0.647209	0.638515	1.19e-06	0.123862	-5.22526	1.74e-07	unspecified product	0.56622	1.48064	0.00173109
AARA009119	1473.23	-0.988143	0.504126	4.12e-10	0.148527	-6.65295	2.87e-11	unspecified product	0.758415	1.69163	0.00174714
AARA008515	4509.63	-1.24074	0.423156	4.95e-09	0.198614	-6.24699	4.18e-10	Oatp58Dc	0.854289	1.80787	0.00175618
AARA017557	1062.25	-0.811879	0.56964	3.3e-07	0.148067	-5.4832	4.18e-08	28S ribosomal protein S26, mitochondrial	0.680522	1.60272	0.00175618
AARA001562	2192.75	0.314919	1.24394	0.0469952	0.141031	2.23298	0.0255503	vacuolar protein sorting 13B	-0.452188	0.730934	0.00175741
AARA002576	1614.04	-0.501474	0.706385	0.000447394	0.130986	-3.82844	0.000128957	28S ribosomal protein S29, mitochondrial	0.387041	1.30771	0.0017664
AARA008477	3109.81	0.408314	1.32713	0.0261545	0.164234	2.48617	0.0129128	unspecified product	-0.610209	0.655102	0.0017685
AARA011082	2536.05	0.721042	1.64837	0.000827964	0.197266	3.65517	0.000257015	bis(5'-nucleosidyl)-tetraphosphatase	0.466862	1.3821	0.00177725
AARA004253	1760.2	-0.817923	0.567258	4.43e-06	0.165333	-4.94711	7.53e-07	DNA-repair protein XRCC1	0.454677	1.37048	0.00178051
AARA000172	1234.31	-0.48328	0.71535	0.000570651	0.128515	-3.7605	0.000169576	ubiquitin-like protein 5	0.49831	1.41256	0.00178686
AARA000312	955.429	-0.534894	0.690209	0.00288219	0.163332	-3.27489	0.00105702	unspecified product	0.495937	1.41024	0.00178686
AARA000786	559.216	-0.426392	0.744121	0.0319108	0.177514	-2.40201	0.0163052	tRNA pseudouridine synthase 10	0.973418	1.96349	0.0017966
AARA009003	3781.87	-0.682041	0.623283	5.17e-05	0.155553	-4.38464	1.16e-05	ATP-dependent RNA helicase DDX24/MAK5	0.578377	1.49317	0.00182395
AARA009945	1785.76	-0.486302	0.713852	0.0327381	0.203364	-2.39129	0.0167891	26 proteasome complex subunit DSS1	0.544764	1.45878	0.00184293
AARA009905	317.13	0.974145	1.96448	4.36e-05	0.22006	4.42672	9.57e-06	unspecified product	-0.677509	0.625244	0.00184786
AARA004095	1658.03	0.325648	1.25323	0.041151	0.142094	2.29178	0.0219183	protein kinase C	-0.479054	0.717448	0.00184921
AARA006057	133.649	2.03268	4.09165	8.93e-08	0.354741	5.73005	1e-08	unspecified product	-3.54613	0.0856068	0.00186306
AARA005441	1867.76	-0.308103	0.807703	0.0366532	0.131558	-2.34195	0.0191831	unspecified product	0.438847	1.35552	0.00186521
AARA018319	288.796	-0.762807	0.589349	0.00227626	0.227683	-3.3503	0.000807236	unspecified product	0.993431	1.99091	0.00186611
AARA016786	7068.83	0.329818	1.25685	0.00944436	0.114781	2.87346	0.00406008	Arrestin kurtz-like	0.343319	1.26867	0.001881
AARA011733	2603.79	-0.503798	0.705248	9.71e-05	0.119123	-4.22923	2.34e-05	lysosomal Pro-X carboxypeptidase	0.421435	1.33926	0.00188948
AARA014497	12310.3	-0.664618	0.630856	1.94e-07	0.119019	-5.58411	2.35e-08	NA	0.438811	1.35549	0.00191201
AARA014343	1166.65	-0.775618	0.584138	2.93e-05	0.171546	-4.52134	6.15e-06	Mediator of RNA polymerase II transcription subunit 6	0.612183	1.52857	0.00193634
AARA011255	418.437	-1.04502	0.484637	1.42e-07	0.185171	-5.64356	1.67e-08	unspecified product	0.786895	1.72536	0.00193785
AARA016819	2016.63	-0.340383	0.789832	0.00843413	0.116843	-2.91317	0.00357777	unspecified product	0.523538	1.43748	0.0019385
AARA016787	3759.62	0.993325	1.99077	1.45e-07	0.176127	5.63982	1.7e-08	unspecified product	-0.406251	0.754582	0.00195003
AARA009375	941.678	1.06075	2.08602	1.66e-08	0.175684	6.03784	1.56e-09	Rho-GAP domain-containing protein	-0.600039	0.659736	0.00196133
AARA010389	1604.08	0.680824	1.60306	0.000123993	0.163347	4.16795	3.07e-05	bromodomain adjacent to zinc finger domain protein 1A	-0.517759	0.698456	0.00197915
AARA001095	424	1.16855	2.24786	4.82e-08	0.199919	5.84516	5.06e-09	unspecified product	0.792699	1.73231	0.00198468
AARA006552	3716.14	-0.680226	0.624068	4.21e-08	0.115875	-5.87033	4.35e-09	transcription elongation factor S-II	0.392786	1.31293	0.00198468
AARA018775	1224.67	-0.741909	0.597948	1.23e-05	0.157154	-4.7209	2.35e-06	mitochondrial inner membrane protease ATP23 homolog	0.481352	1.39605	0.00199233
AARA011962	1141.19	-0.558287	0.679108	0.000341145	0.143056	-3.90258	9.52e-05	jumonji domain containing 7	0.444665	1.361	0.0019948
AARA011481	6753.81	0.270573	1.20629	0.0287043	0.110569	2.4471	0.0144009	Dedicator of cytokinesis protein 1	-0.424239	0.745232	0.00200065
AARA004119	23592.6	1.64832	3.13469	7.61e-31	0.137841	11.9582	5.89e-33	Isocitrate dehydrogenase [NAD] subunit, mitochondrial	-0.450951	0.73156	0.00200302
AARA006655	14665.1	-0.565986	0.675494	1.46e-07	0.10038	-5.63841	1.72e-08	histone-lysine N-methyltransferase SUV39H	0.338402	1.26435	0.00200526
AARA016111	530.491	-0.730392	0.60274	3.31e-05	0.16259	-4.49222	7.05e-06	DUF4806 domain-containing protein	0.613465	1.52993	0.00203018
AARA002136	905.068	-0.981703	0.506382	2.08e-08	0.163655	-5.9986	1.99e-09	U6 snRNA-associated Sm-like protein LSm1	0.574663	1.48933	0.00203917
AARA008271	8531.66	-0.668478	0.62917	7.13e-09	0.108089	-6.18449	6.23e-10	adenylate kinase 2, mitochondrial	0.391831	1.31206	0.00204407
AARA003535	881.22	0.718312	1.64526	0.00340564	0.222999	3.22114	0.00127682	unspecified product	0.61052	1.52681	0.00205436
AARA009269	25115.8	-0.374025	0.771627	0.00469273	0.119994	-3.11704	0.00182676	Eukaryotic translation initiation factor 3 subunit E	0.303124	1.23381	0.00205717
AARA000513	2403.34	1.13662	2.19865	2.1e-13	0.146421	7.76268	8.32e-15	UPF0518 protein AGAP011705	-0.419538	0.747664	0.00206194
AARA001401	166.186	1.42074	2.67722	4.72e-05	0.322375	4.4071	1.05e-05	unspecified product	-0.757293	0.591605	0.00206194
AARA018107	790.62	0.955578	1.93936	1.07e-09	0.147006	6.50028	8.02e-11	unspecified product	-0.674477	0.626559	0.00206194
AARA006340	1954.15	-0.524818	0.695047	0.00210335	0.155496	-3.37513	0.000737818	RNA 3'-terminal phosphate cyclase-like protein	0.530681	1.44461	0.00206302
AARA001610	3722.89	-0.773115	0.585153	3.57e-08	0.131022	-5.90067	3.62e-09	28S ribosomal protein S30, mitochondrial	0.471116	1.38618	0.0020665
AARA004857	5886.12	0.922267	1.89509	0.000251216	0.231417	3.9853	6.74e-05	Pyruvate dehydrogenase E1 component subunit alpha	-0.557991	0.679247	0.00206809
AARA008730	425.068	0.834638	1.78341	0.000305952	0.212291	3.93157	8.44e-05	glutathione S-transferase theta class 1	-1.12316	0.459087	0.00207107
AARA018127	1822.4	0.740406	1.67065	1.14e-07	0.130252	5.6844	1.31e-08	ankyrin	-0.55479	0.680756	0.00207292
AARA007559	367.899	-1.28702	0.409796	6.08e-09	0.207194	-6.21167	5.24e-10	Ribonuclease P/MRP protein subunit POP5	0.998277	1.99761	0.00207452
AARA011852	17939.8	1.87674	3.67243	0.000425079	0.4884	3.84262	0.00012173	unspecified product	-0.514651	0.699962	0.00211571
AARA006403	1359.56	-0.639261	0.642042	6.55e-05	0.147727	-4.32731	1.51e-05	ATP synthase subunit s, mitochondrial precursor	0.477005	1.39185	0.00211604
AARA017484	119.577	-1.40671	0.377172	0.000131033	0.338669	-4.15363	3.27e-05	unspecified product	1.37678	2.59688	0.00211774
AARA000945	1867.37	-0.489471	0.712286	0.00132916	0.139262	-3.51476	0.000440154	glutaminyl-peptide cyclotransferase precursor	0.445571	1.36185	0.00214963
AARA008049	14372.3	0.255314	1.1936	0.0289885	0.104508	2.443	0.0145657	Talin-1	-0.359474	0.779449	0.00215871
AARA000644	38429.1	-0.288839	0.81856	0.0193964	0.1108	-2.60686	0.00913779	cathepsin F	0.445487	1.36177	0.00218011
AARA011741	1587.82	0.713767	1.64008	0.000155956	0.173694	4.10935	3.97e-05	TOLL-like receptor 5A	0.559925	1.47419	0.00218011
AARA005685	316.468	-0.914164	0.530651	3.17e-05	0.203036	-4.50248	6.72e-06	unspecified product	0.834371	1.78308	0.00218214
AARA010536	2417.29	0.675855	1.59754	3.51e-06	0.135229	4.99784	5.8e-07	inositol-1,4,5-trisphosphate 5-phosphatase	-0.464702	0.724621	0.00218616
AARA008124	10572.2	0.752371	1.68456	3.88e-10	0.112925	6.66255	2.69e-11	unspecified product	-0.426047	0.744298	0.00219416
AARA002193	1668.73	-0.884099	0.541826	7.35e-11	0.127704	-6.92303	4.42e-12	cytochrome c oxidase assembly protein subunit 15	0.493334	1.40769	0.0021996
AARA014666	431.122	-1.96519	0.256105	6.41e-14	0.248096	-7.9211	2.35e-15	NA	1.01728	2.02409	0.00220211
AARA008188	1069.39	-0.678689	0.624733	1.87e-05	0.146748	-4.62485	3.75e-06	WD repeat-containing protein 61	0.531939	1.44587	0.00220889
AARA005358	907.464	-0.404125	0.755694	0.0417453	0.176846	-2.28518	0.0223022	DNA replication licensing factor MCM5	-0.605382	0.657297	0.00221371
AARA011949	3667.93	-0.307268	0.808171	0.0328248	0.12858	-2.38971	0.0168615	unspecified product	0.345993	1.27103	0.00221371
AARA008869	880.359	-0.391992	0.762077	0.0398561	0.170009	-2.30572	0.0211264	unspecified product	-0.719967	0.607111	0.00222391
AARA002526	1034.6	-0.302919	0.810611	0.0410795	0.132128	-2.29262	0.0218697	unspecified product	0.435881	1.35274	0.00222434
AARA014150	138.741	1.34666	2.54322	1.98e-06	0.263032	5.11974	3.06e-07	NA	-1.16203	0.446884	0.00222534
AARA014504	243.741	-0.793866	0.576797	0.00136105	0.226325	-3.50764	0.000452104	NA	0.881953	1.84287	0.00225533
AARA003357	154.429	0.745655	1.67674	0.0192117	0.285644	2.61044	0.00904262	C2H2-type domain-containing protein	-0.89528	0.537643	0.0022576
AARA004969	827.284	-1.05197	0.482309	2.06e-10	0.155567	-6.76217	1.36e-11	Ribonuclease H2 subunit B	0.507676	1.42176	0.00226887
AARA002034	1016.77	-0.57496	0.671305	5.84e-05	0.132004	-4.35564	1.33e-05	Methylthioribose-1-phosphate isomerase	0.565531	1.47993	0.0022704
AARA017921	4909.42	0.378513	1.3	0.0099575	0.132625	2.85401	0.00431706	myo-inositol-1-phosphate synthase	-0.422026	0.746376	0.00227393
AARA011369	4557.61	-0.833478	0.561175	3.88e-08	0.141611	-5.88568	3.96e-09	unspecified product	0.435844	1.3527	0.002275
AARA005053	1868.82	-0.424715	0.744986	0.0134397	0.154644	-2.7464	0.00602532	unspecified product	0.524921	1.43885	0.00228195
AARA011594	473.431	1.29139	2.44763	2e-11	0.18141	7.11862	1.09e-12	diacylglycerol kinase (ATP dependent)	-0.686832	0.621216	0.00228835
AARA010273	3362.45	0.848239	1.8003	5.96e-05	0.194975	4.3505	1.36e-05	Synaptic vesicle protein	0.769196	1.70432	0.00229446
AARA014726	1391.94	0.796343	1.73669	0.00141382	0.227777	3.49614	0.000472033	NA	-0.76127	0.589977	0.00230358
AARA000199	12714.2	-0.352188	0.783395	0.0262227	0.141723	-2.48505	0.0129531	pre-rRNA-processing protein TSR1	0.464976	1.38029	0.00230478
AARA000889	80.8179	1.77435	3.42083	3.15e-05	0.39398	4.50364	6.68e-06	unspecified product	-0.983854	0.505627	0.0023114
AARA000874	1974.12	-0.508702	0.702855	5.28e-05	0.116151	-4.37964	1.19e-05	RNA-binding protein 8A	0.48891	1.40338	0.00236445
AARA010035	222.534	0.884663	1.84633	0.00084794	0.242535	3.64757	0.000264729	unspecified product	-1.1677	0.445129	0.0023706
AARA014773	109.02	0.980272	1.97284	0.00449087	0.313085	3.13101	0.00174208	NA	-0.908277	0.532821	0.00238275
AARA003355	625.819	-0.719286	0.607398	2.23e-05	0.156895	-4.58451	4.55e-06	blocked early in transport 1	0.603056	1.51893	0.00238994
AARA004979	173.134	1.0391	2.05495	0.000156447	0.252913	4.10854	3.98e-05	LRRCT domain-containing protein	-1.21817	0.429828	0.00242412
AARA000517	2127.69	1.58171	2.99325	1.78e-19	0.167404	9.44844	3.44e-21	unspecified product	-0.406044	0.75469	0.00243026
AARA007209	80.4864	1.46033	2.75171	0.000480483	0.383423	3.80867	0.000139719	unspecified product	-0.86067	0.550697	0.00243886
AARA010442	3876.13	-1.69583	0.308676	1.03e-24	0.158806	-10.6787	1.28e-26	salivary gland protein 1-like 2	0.703502	1.62845	0.00244832
AARA011093	13532.4	0.659956	1.58003	9.36e-06	0.138013	4.78184	1.74e-06	chromodomain-helicase-DNA-binding protein 7	-0.269722	0.829479	0.00245738
AARA016448	509.312	-0.92496	0.526695	1.53e-06	0.178795	-5.17329	2.3e-07	unspecified product	-0.507892	0.703249	0.00245738
AARA003622	618.179	-1.42235	0.373103	4.03e-10	0.213673	-6.65669	2.8e-11	Histone H3	0.888079	1.85071	0.00245892
AARA008748	4364.22	2.16456	4.48331	8.52e-37	0.165499	13.079	4.34e-39	serine protease inhibitor (serpin) 6	0.849035	1.8013	0.00247008
AARA003836	25475.9	-0.720378	0.606939	2.33e-06	0.141676	-5.08469	3.68e-07	unspecified product	0.475316	1.39022	0.00247967
AARA004945	1396.12	1.27615	2.42192	4.5e-16	0.149257	8.55004	1.23e-17	Multiple epidermal growth factor-like domains 8	-0.546875	0.684501	0.00249553
AARA004670	320.021	1.14122	2.20568	0.000271983	0.287919	3.9637	7.38e-05	unspecified product	-1.20594	0.433485	0.00250151
AARA015599	4092.1	0.412	1.33053	0.00149219	0.118376	3.48043	0.00050061	Piopio protein	-0.446781	0.733678	0.00250536
AARA010636	87.5824	1.40447	2.64721	0.000114742	0.335367	4.18787	2.82e-05	unspecified product	-1.20093	0.434995	0.00250843
AARA017520	767.916	0.483563	1.39819	0.030791	0.200088	2.41675	0.0156598	3-OH androgenic UDPGT	-0.537005	0.6892	0.00251853
AARA014697	141.943	1.00755	2.01049	0.00434079	0.320645	3.14226	0.00167649	NA	-1.67951	0.312189	0.00252484
AARA004507	219.643	1.01026	2.01427	4.15e-05	0.227609	4.43857	9.06e-06	vesicular acetylcholine transporter	-0.838585	0.559192	0.00252948
AARA010971	3482.21	-0.560184	0.678216	0.0222069	0.219445	-2.55273	0.0106883	Androgen-induced 1	0.502544	1.41671	0.0025348
AARA018318	952.086	-0.894976	0.537756	2.24e-05	0.19524	-4.58397	4.56e-06	unspecified product	0.591745	1.50707	0.00253886
AARA010822	1850.66	-0.499586	0.70731	0.000718837	0.135204	-3.69505	0.000219842	nucleoporin p58/p45	0.520723	1.43467	0.00254126
AARA002366	1294.84	-0.491496	0.711287	0.000902402	0.135427	-3.62923	0.000284263	unspecified product	0.502364	1.41653	0.00254515
AARA011039	2560.86	-0.493613	0.710244	0.000110033	0.117576	-4.19823	2.69e-05	cyclin-dependent kinase 9	0.407964	1.32681	0.00254515
AARA003701	3264.56	-0.534136	0.690572	0.000122277	0.128032	-4.17191	3.02e-05	peroxin 13	0.402501	1.3218	0.00255251
AARA009556	2543.07	-0.591247	0.663769	4.75e-06	0.119855	-4.93303	8.1e-07	lysophospholipase III	0.429448	1.34672	0.00255711
AARA015881	17959.9	0.425924	1.34343	0.0414831	0.186141	2.28818	0.0221269	unspecified product	-0.685935	0.621603	0.00258221
AARA002313	623.965	0.671698	1.59295	0.0254934	0.269037	2.49667	0.0125366	leucine-rich immune protein (Short)	-2.72666	0.151076	0.00258445
AARA012055	1118.08	-0.748956	0.595034	2.04e-07	0.134364	-5.5741	2.49e-08	unspecified product	0.565548	1.47995	0.00260622
AARA010090	834.124	-0.809214	0.570693	4.31e-06	0.163375	-4.95312	7.3e-07	Transcription elongation factor 1 homolog	0.639997	1.55833	0.00260656
AARA018122	2308.52	-0.357805	0.780351	0.00634743	0.118772	-3.01255	0.00259064	Nuclear cap-binding protein subunit 1	0.408275	1.3271	0.00261171
AARA006405	2279.98	-0.644615	0.639664	2.16e-06	0.126358	-5.10151	3.37e-07	DNA-directed RNA polymerase III subunit RPC4	0.508478	1.42255	0.00261307
AARA010952	13707.4	-0.610047	0.655175	3.91e-08	0.10368	-5.88392	4.01e-09	tetraspanin 29fb	0.483546	1.39818	0.00262182
AARA016916	2926.03	-0.414327	0.750369	0.00164086	0.120059	-3.45104	0.000558433	NA	0.462867	1.37828	0.00263884
AARA011524	978.453	-0.782545	0.58134	4.69e-07	0.144559	-5.41332	6.19e-08	unspecified product	0.603398	1.51929	0.00264629
AARA008604	2526.75	-0.75725	0.591623	4.72e-05	0.17183	-4.40698	1.05e-05	unspecified product	0.49338	1.40774	0.00266864
AARA000638	2251.01	0.899304	1.86517	7.72e-08	0.156188	5.75783	8.52e-09	E3 ubiquitin-protein ligase HERC2	-0.48	0.716978	0.00266903
AARA006107	1113.17	-0.92932	0.525106	1.35e-07	0.164392	-5.65308	1.58e-08	palmitoyltransferase ZDHHC16	0.598872	1.51453	0.00267274
AARA001343	444.626	2.14856	4.43384	0.000683594	0.579226	3.70936	0.000207785	ZP domain-containing protein	-1.31274	0.402555	0.00267932
AARA001963	3015.44	-0.395073	0.760451	0.003055	0.121306	-3.25682	0.00112667	Activating signal cointegrator 1 complex subunit 3	-0.38523	0.765657	0.00267932
AARA003134	1443.62	-0.391127	0.762534	0.0380806	0.168179	-2.32565	0.020037	unspecified product	0.495697	1.41	0.00268993
AARA001860	15473.7	-0.310444	0.806394	0.0177932	0.117605	-2.6397	0.00829785	BCL2/adenovirus E1B 19 kDa protein-interacting protein 3	-0.435242	0.73957	0.00270091
AARA010753	630.215	1.18639	2.27582	1.67e-07	0.211356	5.61322	1.99e-08	protein stoned-A	-0.710339	0.611177	0.00271369
AARA011200	191.421	3.26531	9.61513	1.14e-17	0.363526	8.98232	2.65e-19	cytochrome P450	-1.86333	0.274841	0.00271739
AARA003579	808.925	-0.796179	0.575873	5.1e-05	0.181419	-4.38862	1.14e-05	unspecified product	0.546756	1.4608	0.0027199
AARA007448	1662.33	0.441008	1.35755	0.0154842	0.163717	2.69373	0.0070658	molybdenum cofactor biosynthesis protein	-0.569583	0.673811	0.00272308
AARA009716	2775.7	-0.708873	0.611798	1.84e-06	0.138034	-5.13548	2.81e-07	28S ribosomal protein S5, mitochondrial	0.421458	1.33928	0.00273022
AARA015796	570.911	1.37325	2.59053	1.27e-06	0.263484	5.21188	1.87e-07	cytochrome P450	-1.13019	0.456857	0.0027629
AARA017120	3372.14	1.20845	2.31089	2.85e-14	0.150548	8.02699	9.99e-16	DnaJ (Hsp40) homolog, subfamily C, member 3	-0.662294	0.631873	0.00276582
AARA001520	2162.62	-0.46184	0.72606	0.00213978	0.137058	-3.36966	0.000752597	unspecified product	0.398517	1.31815	0.0027703
AARA007841	1725.12	0.80317	1.74493	5.29e-07	0.149024	5.38955	7.06e-08	supervillin	-0.427303	0.743651	0.0027795
AARA001626	1316.29	-0.565507	0.675718	0.000360603	0.145467	-3.88752	0.000101274	SWI/SNF-related matrix-associated actin-dependent regulator of chromatin	0.463598	1.37898	0.00278776
AARA016392	380.77	1.42874	2.69212	1.19e-07	0.251708	5.6762	1.38e-08	glutamate receptor, anionic	-0.720214	0.607008	0.00279914
AARA016113	1746.26	-1.38429	0.383077	2.35e-15	0.16591	-8.34364	7.2e-17	DUF4806 domain-containing protein	0.853988	1.80749	0.00282124
AARA010868	774.683	-0.812098	0.569553	1.83e-07	0.145135	-5.59547	2.2e-08	6-pyruvoyltetrahydropterin/6-carboxytetrahydropterin synthase	0.594806	1.51027	0.00282926
AARA007431	7776.55	-0.579963	0.668981	1.03e-05	0.121816	-4.76098	1.93e-06	nucleolar protein 15	0.49654	1.41083	0.00283282
AARA017183	863.54	2.45846	5.49632	1.12e-16	0.282165	8.71285	2.96e-18	Sulfotransferase (Sult)	-1.00408	0.498589	0.00284656
AARA011038	3338.49	0.430929	1.3481	0.00739094	0.145645	2.95876	0.00308877	abhydrolase domain-containing protein 2	-0.312411	0.805295	0.00284751
AARA003092	3928.81	0.361575	1.28483	0.0210613	0.140485	2.57376	0.0100599	protein GDAP2 homolog	-0.517839	0.698417	0.00285072
AARA005249	723.215	-1.30088	0.405879	9.75e-10	0.199674	-6.51501	7.27e-11	Mediator of RNA polymerase II transcription subunit 11	0.751917	1.68403	0.00285195
AARA005282	1471.3	-1.15983	0.447565	1.22e-14	0.142569	-8.13526	4.11e-16	unspecified product	0.54201	1.456	0.00287833
AARA001768	1052.33	-0.684216	0.622344	0.000905861	0.188595	-3.62797	0.00028566	chemosensory protein 6	-0.407662	0.753844	0.00289845
AARA007911	124.855	-0.868168	0.547842	0.00497501	0.280307	-3.0972	0.00195356	NA	1.27226	2.4154	0.00292691
AARA010641	3617.82	1.01091	2.01518	7.56e-13	0.133225	7.58795	3.25e-14	Integrin alpha-PS1	-0.33988	0.790107	0.00293469
AARA000456	465.127	-0.61073	0.654865	0.010649	0.215763	-2.83056	0.00464671	unspecified product	0.753895	1.68634	0.00296314
AARA016744	6356.89	-0.330416	0.795307	0.0293296	0.135552	-2.43756	0.0147869	TGF-beta receptor type-1	0.315605	1.24453	0.00296569
AARA008230	119.479	1.00451	2.00626	0.00634572	0.333426	3.01269	0.00258941	pancreatic triacylglycerol lipase	1.05261	2.07428	0.00296966
AARA005028	1534.77	-0.733401	0.601484	3.14e-05	0.162801	-4.5049	6.64e-06	Ubiquitin-fold modifier-conjugating enzyme 1	0.533591	1.44753	0.00297269
AARA017560	1524	0.78722	1.72575	8.52e-08	0.137175	5.73882	9.53e-09	unspecified product	-0.537388	0.689017	0.00298111
AARA001669	930.374	-0.391164	0.762514	0.0212724	0.152218	-2.56975	0.0101771	galectin 10	0.479097	1.39387	0.00299095
AARA006122	1094.69	-0.579202	0.669334	0.00128771	0.164341	-3.52439	0.000424459	39S ribosomal protein L52, mitochondrial	0.523638	1.43758	0.00299737
AARA009810	6464.95	-0.678823	0.624675	3.31e-07	0.123813	-5.48265	4.19e-08	complement component 1 Q subcomponent-binding protein, mitochondrial	0.368866	1.29134	0.00300135
AARA002422	2918.02	-0.333382	0.793674	0.00873827	0.114931	-2.90072	0.00372312	FHA domain-containing protein	-0.413871	0.750607	0.00300346
AARA001766	1214.2	-0.796578	0.575713	2.82e-07	0.144488	-5.51312	3.53e-08	unspecified product	0.412078	1.3306	0.00300647
AARA004219	8161.04	0.754993	1.68762	0.000382391	0.194991	3.87193	0.000107978	NA	0.331971	1.25873	0.00302102
AARA005353	1530.07	-0.808507	0.570972	1.03e-08	0.132104	-6.12024	9.34e-10	28S ribosomal protein S24, mitochondrial	0.433565	1.35057	0.00303502
AARA009339	13304.9	0.471114	1.38618	0.00387764	0.14819	3.17913	0.00147718	Protein cueball	-0.482716	0.715629	0.00304571
AARA002666	2924.19	0.506186	1.42029	0.00362703	0.158142	3.20083	0.00137031	unspecified product	-0.534603	0.690349	0.00306525
AARA010251	1528.52	0.303872	1.23445	0.0479241	0.136637	2.22394	0.0261526	activin receptor type-2, invertebrate	-0.373262	0.772035	0.00307466
AARA016518	1689.57	0.587843	1.503	8.29e-05	0.137729	4.26812	1.97e-05	unspecified product	-0.490609	0.711725	0.00308433
AARA007683	2216.6	-0.591795	0.663517	4.99e-05	0.134704	-4.39328	1.12e-05	acylglycerol kinase	0.352102	1.27642	0.00308669
AARA011739	380.115	1.06531	2.09262	1.42e-05	0.227224	4.68839	2.75e-06	TOLL-like receptor 5A	-0.860932	0.550597	0.0030876
AARA002099	824.851	-0.524631	0.695137	0.00438111	0.167114	-3.13936	0.00169318	Histone deacetylase complex subunit SAP30 homolog	0.568102	1.48257	0.00310799
AARA016720	31221.8	1.33117	2.51607	7.52e-19	0.143301	9.28932	1.55e-20	unspecified product	-0.807472	0.571382	0.00310799
AARA007001	6591.96	1.0693	2.09841	1.11e-16	0.122699	8.71479	2.91e-18	phosphatidylinositol phospholipase C, beta	-0.688917	0.620319	0.00310818
AARA017623	5907	0.285216	1.21859	0.0158753	0.106269	2.68391	0.00727661	unspecified product	-0.433065	0.740687	0.00312548
AARA004591	808.822	0.445897	1.36216	0.01504	0.164851	2.70484	0.00683367	unspecified product	0.590716	1.50599	0.00313831
AARA016408	1382.1	0.678096	1.60003	5.89e-07	0.126324	5.36793	7.96e-08	PI-3-kinase-related kinase SMG-1	-0.370375	0.773581	0.00314437
AARA001412	1339.33	1.34995	2.54904	1.58e-17	0.150949	8.94309	3.78e-19	unspecified product	-0.621527	0.649982	0.00317888
AARA018467	424.923	-0.764992	0.588456	0.00136063	0.218084	-3.50779	0.000451848	unspecified product	0.8114	1.75491	0.00318071
AARA018315	2866.24	-0.593813	0.662589	1.29e-05	0.126101	-4.70901	2.49e-06	peroxin 3	0.43315	1.35018	0.00318382
AARA010834	9143.09	0.315853	1.24475	0.0388879	0.136328	2.31686	0.0205113	MIF4G domain-containing protein	0.322013	1.25007	0.00323117
AARA002925	3924.09	-0.461385	0.726289	0.00235166	0.138146	-3.33983	0.000838307	multiple RNA-binding domain-containing protein 1	0.589248	1.50446	0.00323724
AARA001574	877.332	0.531594	1.44553	0.00697272	0.178407	2.97967	0.00288555	unspecified product	-0.567057	0.674992	0.00324425
AARA006725	523	-0.450909	0.731582	0.0340428	0.18996	-2.37371	0.0176103	cation transport regulator-like protein 2	0.747529	1.67891	0.00325219
AARA001290	3785.98	0.371838	1.294	0.00516341	0.120581	3.08373	0.00204421	alpha-soluble NSF attachment protein	-0.355214	0.781754	0.00326825
AARA000751	629.616	0.523803	1.43774	0.00502118	0.169306	3.09382	0.00197596	unspecified product	-0.551399	0.682358	0.00329526
AARA010353	216.797	1.38479	2.61133	6.47e-08	0.239137	5.79076	7.01e-09	unspecified product	-0.774605	0.584549	0.00329943
AARA009601	640.982	-0.967046	0.511552	6.8e-08	0.167273	-5.78125	7.41e-09	Mediator of RNA polymerase II transcription subunit 22	0.592037	1.50737	0.00330911
AARA001902	688.497	0.48538	1.39995	0.017195	0.182913	2.65362	0.00796337	NA	-0.751935	0.593807	0.00333788
AARA007993	1261.86	0.575923	1.49063	0.00157543	0.166258	3.46403	0.000532149	ArfGAP with dual PH domains 2	-0.662131	0.631944	0.00335018
AARA017906	5887.16	0.775091	1.7113	4.31e-08	0.132138	5.86578	4.47e-09	Long-chain acyl-CoA synthetase	-0.366335	0.775751	0.00336329
AARA002678	325.759	-0.73655	0.600173	0.00046939	0.193051	-3.81531	0.000136015	SMC_N domain-containing protein	0.618418	1.53519	0.0033677
AARA018570	609.036	0.821161	1.76683	2.64e-05	0.180646	4.5457	5.48e-06	echinoid	-0.638182	0.642522	0.0033677
AARA016966	2469.83	1.04269	2.06006	2.06e-09	0.163152	6.39088	1.65e-10	juvenile hormone-inducible protein	0.867023	1.8239	0.00338977
AARA018606	568.365	1.5817	2.99323	3.25e-12	0.214234	7.38307	1.55e-13	unspecified product	-0.736258	0.600294	0.00339272
AARA005849	151.89	-0.75448	0.59276	0.0191758	0.288939	-2.6112	0.00902241	unspecified product	1.24594	2.37173	0.0033998
AARA016940	829.178	-0.674395	0.626595	2.01e-05	0.146341	-4.60838	4.06e-06	SAGA-associated factor 11 homolog	0.550217	1.46431	0.00340766
AARA001970	4572.48	-0.618571	0.651316	4.95e-06	0.125616	-4.9243	8.47e-07	RIO kinase 2	0.387145	1.3078	0.00343851
AARA000437	1821.96	0.806632	1.74912	2.84e-10	0.12018	6.71188	1.92e-11	unspecified product	-0.566221	0.675384	0.00345433
AARA002108	60.2934	3.5792	11.9522	1.35e-10	0.524067	6.82967	8.51e-12	cuticular protein RR-2 family 1	-2.7832	0.145269	0.0034647
AARA018531	902.472	-0.752967	0.593382	0.00166329	0.218447	-3.4469	0.000567055	oligoribonuclease	0.683528	1.60606	0.00347451
AARA004298	161.764	2.57853	5.97332	4.19e-17	0.292045	8.82924	1.05e-18	putative histamine receptor	-0.867271	0.548183	0.00348305
AARA017596	80.7336	2.00287	4.00797	5.31e-08	0.343725	5.82696	5.64e-09	SCY1-like protein 2	-0.865592	0.548821	0.0034837
AARA016523	1963.1	0.44348	1.35988	0.0207124	0.171846	2.58069	0.00986038	serine protease inhibitor (serpin) 3	-0.673514	0.626978	0.0034996
AARA003792	1033.52	0.902203	1.86892	8.36e-07	0.170332	5.29674	1.18e-07	cell cycle control protein 50A	0.84322	1.79405	0.00350732
AARA001466	1147.72	1.14672	2.2141	5.11e-08	0.196552	5.83417	5.41e-09	Class B Scavenger Receptor (CD36 domain)	-0.618078	0.651538	0.00354785
AARA014514	532.45	-1.05287	0.482009	1.57e-07	0.187177	-5.62499	1.86e-08	unspecified product	0.627412	1.54479	0.00355879
AARA008831	2930.42	-0.630713	0.645857	1.07e-06	0.120227	-5.246	1.55e-07	unspecified product	-0.385958	0.765271	0.00356691
AARA008209	386.413	0.929857	1.90509	1.66e-05	0.199894	4.65174	3.29e-06	unspecified product	-0.679199	0.624512	0.00358049
AARA005272	77.2157	-1.76959	0.293292	0.000134748	0.426741	-4.14676	3.37e-05	Sugar transporter ERD6-like 10	-1.78243	0.290693	0.00358237
AARA016810	1522.45	1.16576	2.24351	1.37e-07	0.206328	5.65002	1.6e-08	unspecified product	-0.504095	0.705103	0.00358237
AARA008245	1176.09	-0.662836	0.631635	0.000760226	0.180172	-3.6789	0.000234244	PAS domain containing serine/threonine kinase	-0.490499	0.711779	0.00360392
AARA002616	2812.93	-0.453895	0.730069	0.000400542	0.117633	-3.85856	0.000114056	E3 ubiquitin-protein ligase Hakai	0.376246	1.29796	0.00361801
AARA002675	374.767	0.806591	1.74907	0.000421009	0.209766	3.84519	0.000120457	Mediator of RNA polymerase II transcription subunit 19	-0.687222	0.621049	0.00361801
AARA003898	168.113	-0.803166	0.57309	0.0094903	0.279704	-2.87149	0.00408547	cuticular protein RR-1 family 80	-1.05308	0.48194	0.00362431
AARA008102	1637.5	0.357586	1.28128	0.0339009	0.150525	2.37559	0.0175209	Angiomotin_C domain-containing protein	-0.456041	0.728984	0.00367973
AARA015789	604.142	1.48193	2.79321	9.44e-09	0.241535	6.13545	8.49e-10	cytochrome P450	0.989792	1.9859	0.00368729
AARA006369	392.37	0.747825	1.67926	0.00188809	0.219425	3.40812	0.000654124	unspecified product	-0.606772	0.656664	0.00370194
AARA003613	3282.06	-0.965606	0.512063	1.13e-14	0.118553	-8.14493	3.8e-16	unspecified product	0.398516	1.31815	0.00370782
AARA011588	1393.61	0.785399	1.72357	6.69e-06	0.161677	4.85784	1.19e-06	ankyrin	-0.524794	0.695058	0.00371842
AARA018630	1914.93	0.490645	1.40507	0.00142189	0.140407	3.49446	0.000475029	unspecified product	-0.427455	0.743572	0.00372481
AARA001402	11812.2	-0.320471	0.800808	0.00831602	0.109821	-2.91814	0.00352131	unspecified product	0.354686	1.27871	0.00375116
AARA017594	7944.92	0.257189	1.19515	0.0487967	0.116063	2.21594	0.0266955	Arf-GAP domain-containing protein	-0.325032	0.798281	0.00376391
AARA011431	2594.39	-0.765801	0.588127	1.38e-07	0.135584	-5.64816	1.62e-08	rRNA-processing protein CGR1	0.495062	1.40938	0.00379948
AARA006650	847.239	-1.14642	0.451746	2.08e-08	0.191119	-5.99844	1.99e-09	LRR-repeat protein 1	0.706723	1.63209	0.0038383
AARA011315	115.706	1.22327	2.33475	0.00019771	0.30221	4.04775	5.17e-05	ASD2 domain-containing protein	-1.31524	0.401859	0.00385275
AARA018588	3843.31	-0.304263	0.809856	0.0143153	0.111761	-2.72244	0.0064801	DNA polymerase alpha subunit B	0.402468	1.32177	0.00385275
AARA017988	658.194	-0.683949	0.622459	0.000714096	0.185007	-3.69687	0.00021827	unspecified product	0.692943	1.61658	0.0038551
AARA017705	85.1643	3.5666	11.8482	6.05e-19	0.382939	9.31376	1.23e-20	unspecified product	-2.17961	0.220735	0.00385611
AARA016926	3086.65	0.409629	1.32834	0.0194367	0.157186	2.60602	0.00916007	potassium inwardly-rectifying channel subfamily J	0.519198	1.43316	0.00386528
AARA005624	784.959	0.517834	1.4318	0.00380112	0.162557	3.18555	0.0014448	TOLL-like receptor 11	-0.534043	0.690617	0.00391072
AARA003771	163.8	-1.59304	0.331472	1.09e-07	0.279798	-5.69354	1.24e-08	unspecified product	1.53072	2.8893	0.00393243
AARA017707	1878.22	-1.07083	0.476046	3.27e-17	0.12087	-8.8593	8.05e-19	C-1-tetrahydrofolate synthase, mitochondrial precursor	0.538164	1.45212	0.00394857
AARA006930	1540.82	-0.548718	0.683627	5.9e-05	0.126057	-4.35292	1.34e-05	leucyl-tRNA synthetase	0.395213	1.31514	0.00397472
AARA008464	212.679	1.48296	2.79521	1.73e-09	0.230982	6.42023	1.36e-10	T-lymphoma invasion and metastasis-inducing protein 1	-0.931426	0.52434	0.00400492
AARA003050	2792.21	-0.318398	0.80196	0.0156294	0.118358	-2.69012	0.00714265	5'-methylthioadenosine phosphorylase	0.449102	1.36519	0.00402203
AARA006624	622.341	-1.43872	0.368895	4.96e-11	0.206021	-6.98336	2.88e-12	hepatitis B virus X-interacting protein	0.620525	1.53744	0.00402203
AARA011839	1990.74	-0.573646	0.671916	7.29e-05	0.133381	-4.30081	1.7e-05	KIF1-binding protein homolog	0.380212	1.30153	0.00403456
AARA010155	1630.24	1.12497	2.18098	1.82e-19	0.119103	9.44539	3.54e-21	kelch-like protein 19	-0.571156	0.673077	0.00404529
AARA003561	941.414	-0.577294	0.67022	0.000808763	0.15764	-3.66209	0.000250161	IMD pathway signalling Immune Deficiency (Imd)	0.637041	1.55514	0.0040457
AARA012026	1313.21	-0.506804	0.70378	0.00038139	0.130868	-3.87264	0.000107663	unspecified product	0.458299	1.37392	0.00405899
AARA008198	2796.36	-0.748205	0.595344	5.8e-07	0.139307	-5.3709	7.83e-08	Ras-related GTP-binding protein C/D	0.411335	1.32992	0.00406462
AARA011535	1495.86	-0.300502	0.81197	0.0479241	0.135122	-2.22393	0.026153	unspecified product	-0.592555	0.663168	0.00406462
AARA008030	1857.24	1.02872	2.04021	6.31e-06	0.211197	4.87088	1.11e-06	chromosome transmission fidelity protein 4	0.4646	1.37994	0.00407313
AARA004368	318.427	0.931924	1.90782	3.83e-06	0.187165	4.97916	6.39e-07	defective proboscis extension response 14	-0.754258	0.592851	0.00411465
AARA000516	3990.48	0.43092	1.34809	0.026222	0.173399	2.48513	0.0129505	unspecified product	0.330198	1.25719	0.0041265
AARA005947	2609.76	-0.666378	0.630087	6.37e-06	0.136872	-4.86861	1.12e-06	transcriptional adapter 3	0.547729	1.46178	0.0041756
AARA007136	1116.04	0.63097	1.54861	0.000875797	0.173425	3.63828	0.000274468	Neur_chan_LBD domain-containing protein	-0.539753	0.687889	0.00425141
AARA002420	7722.3	-0.430832	0.741834	0.00021389	0.106971	-4.02754	5.64e-05	unspecified product	0.304295	1.23481	0.00426845
AARA000341	143.905	3.73492	13.3144	0.00829945	1.27957	2.91888	0.00351288	NA	-2.03073	0.244731	0.00426854
AARA014588	96.1133	-1.3674	0.387589	0.000176927	0.335398	-4.07695	4.56e-05	NA	-2.19406	0.218535	0.00428456
AARA003969	1168.51	-1.24944	0.420612	9.21e-06	0.261094	-4.78539	1.71e-06	unspecified product	0.511232	1.42527	0.00429595
AARA001529	1320.96	-0.902844	0.534831	2.34e-08	0.151059	-5.97677	2.28e-09	aspartyl/glutamyl-tRNA(Asn/Gln) amidotransferase, B subunit	0.46974	1.38486	0.00431064
AARA005203	4689.03	0.857185	1.8115	2.46e-08	0.143627	5.96813	2.4e-09	3-OH androgenic UDPGT	-0.334846	0.792869	0.00434615
AARA003515	1866.85	-0.715569	0.608965	4.71e-06	0.145005	-4.93479	8.02e-07	arfaptin-2	0.458322	1.37394	0.00435153
AARA005916	8758.09	-0.382551	0.76708	0.00194461	0.112535	-3.39939	0.000675359	serine palmitoyltransferase	0.313467	1.24269	0.00436614
AARA007914	3198.71	-0.388991	0.763664	0.0055936	0.127284	-3.05608	0.00224251	Kri1_C domain-containing protein	0.464862	1.38019	0.0043872
AARA003207	575.889	-0.89193	0.538893	7.21e-05	0.207253	-4.30358	1.68e-05	unspecified product	0.776224	1.71264	0.00439943
AARA009262	8945.84	-0.403965	0.755778	0.00373246	0.126566	-3.19172	0.00141426	ubiquitin-conjugating enzyme E2 variant	0.331066	1.25794	0.00442585
AARA014444	2944.41	-0.387875	0.764254	0.00474769	0.124608	-3.11277	0.00185341	unspecified product	0.432466	1.34954	0.00442742
AARA017112	20781.1	-0.772307	0.585481	6.15e-09	0.124367	-6.20992	5.3e-10	angiotensin-converting enzyme 9	0.592892	1.50827	0.00443
AARA005905	3546.42	0.458962	1.37455	0.0055915	0.150169	3.05631	0.00224078	tetratricopeptide repeat protein 39B	0.413166	1.3316	0.00443212
AARA016383	5404.76	0.703584	1.62854	5.78e-07	0.130982	5.37162	7.8e-08	unspecified product	-0.306701	0.808488	0.00444331
AARA017841	1660.73	0.367401	1.29003	0.0247283	0.146417	2.50928	0.0120978	unspecified product	-0.349874	0.784653	0.00444561
AARA002797	2734.3	1.16083	2.23585	1.67e-10	0.170808	6.79609	1.07e-11	unspecified product	-0.808995	0.570779	0.00444578
AARA010898	3552.42	0.511514	1.42555	0.00231521	0.15293	3.34476	0.000823545	unspecified product	0.445944	1.3622	0.00445515
AARA003992	9697.77	-0.601299	0.65916	2.53e-06	0.118677	-5.0667	4.05e-07	short/branched chain acyl-CoA dehydrogenase	-0.359735	0.779308	0.004463
AARA001258	1402.18	-0.334968	0.792802	0.0299755	0.137928	-2.42857	0.0151584	isoleucyl-tRNA synthetase	0.418241	1.3363	0.00446349
AARA017910	1009.27	-0.375145	0.771028	0.0246633	0.149436	-2.51041	0.0120592	HIV Tat-specific factor 1	0.443087	1.35951	0.00447318
AARA008845	1522.28	-0.595097	0.662	1.97e-05	0.128998	-4.61321	3.96e-06	sodium-dependent nutrient amino acid transporter 5	0.452746	1.36864	0.0044735
AARA016221	625.369	-1.12923	0.45716	1.86e-05	0.244107	-4.62597	3.73e-06	salivary gland protein 1-like 2	0.778994	1.71593	0.00447754
AARA016329	1788.39	-1.65538	0.317454	8.27e-27	0.148678	-11.134	8.57e-29	alkylated DNA repair protein alkB homolog 4	0.596672	1.51222	0.00449429
AARA006021	7084.41	-0.857533	0.551896	9.64e-09	0.139853	-6.13168	8.7e-10	SLIT-ROBO Rho GTPase activating protein	0.31183	1.24128	0.00449807
AARA001517	437.931	-0.691838	0.619065	0.000227275	0.172454	-4.01173	6.03e-05	NA	0.612154	1.52854	0.00450655
AARA018284	1323.13	-0.609745	0.655313	0.000699966	0.16469	-3.70237	0.000213594	vesicle transport through interaction with t-SNAREs 1	0.527312	1.44124	0.00450861
AARA011559	745.052	-0.46376	0.725094	0.0161237	0.1732	-2.6776	0.00741515	cyclin C	0.604279	1.52022	0.00452581
AARA011819	574.487	-1.06612	0.477603	1.19e-05	0.225473	-4.72835	2.26e-06	UDP-glucose:O-linked fucose beta-1,3-glucosyltransferase	0.646603	1.56548	0.00452936
AARA004304	10194.2	4.09661	17.1081	2.52e-12	0.552162	7.41921	1.18e-13	glucose dehydrogenase (acceptor)	-0.96983	0.510566	0.00455359
AARA005414	1332.03	0.651103	1.57037	0.00144875	0.186612	3.48908	0.000484682	unspecified product	-0.699913	0.615609	0.00456431
AARA000949	590.392	-1.12434	0.458712	1.44e-08	0.185471	-6.06208	1.34e-09	unspecified product	0.599482	1.51517	0.00456714
AARA017840	12127	0.439337	1.35598	0.00986129	0.15375	2.85747	0.00427032	polyadenylate-binding protein-interacting protein 1	0.413076	1.33152	0.00457021
AARA017898	99.7702	1.43602	2.70574	8.03e-06	0.298168	4.81616	1.46e-06	unspecified product	-1.07709	0.473983	0.00457021
AARA010256	1529.2	0.47474	1.38967	0.00157807	0.137072	3.46344	0.00053331	unspecified product	-0.455674	0.729169	0.00466311
AARA010628	2085	0.557461	1.47168	5.5e-05	0.127578	4.36957	1.24e-05	unspecified product	-0.502347	0.705957	0.00466446
AARA016644	7093.19	0.616616	1.53327	0.000393593	0.159588	3.86379	0.000111643	unspecified product	-0.319809	0.801176	0.00471124
AARA011448	7252.07	0.606156	1.5222	0.00168874	0.176086	3.44239	0.000576593	HTH La-type RNA-binding domain-containing protein	-0.408137	0.753596	0.00471774
AARA004091	348.163	0.979815	1.97221	0.000373402	0.25264	3.87831	0.000105186	unspecified product	-0.951184	0.517208	0.00472042
AARA016768	3281.11	0.696637	1.62072	6.43e-05	0.160806	4.33216	1.48e-05	protein flightin	-0.59343	0.662765	0.00473095
AARA003439	1514.3	-0.625349	0.648263	0.0102215	0.219835	-2.84463	0.00444627	C2H2-type domain-containing protein	-0.589544	0.664553	0.00475653
AARA018569	3274.07	-0.63909	0.642118	6.96e-05	0.148219	-4.31179	1.62e-05	arginine-tRNA-protein transferase	0.403485	1.3227	0.00475684
AARA006328	11459.1	0.406023	1.32503	0.0284478	0.165656	2.45101	0.0142457	organic cation transporter 3	-0.454632	0.729696	0.00477129
AARA007013	10134.6	0.378289	1.2998	0.035729	0.160779	2.35286	0.0186296	protein disulfide-isomerase A6	-0.369723	0.773931	0.00478684
AARA007301	2333.6	-0.363368	0.777348	0.0130207	0.131738	-2.75826	0.00581105	ubiquitin-conjugating enzyme E2 C	-0.535335	0.689998	0.00478739
AARA005044	3798.31	1.15493	2.22674	2.69e-09	0.181927	6.34831	2.18e-10	unspecified product	0.513665	1.42767	0.00481449
AARA006127	852.867	0.598371	1.51401	0.00273339	0.181782	3.29169	0.000995877	unspecified product	-0.642605	0.640555	0.00483528
AARA009750	1397.81	-0.349819	0.784683	0.0313669	0.145208	-2.40908	0.0159927	ZAD domain-containing protein	0.439817	1.35643	0.00484684
AARA004642	853.513	-0.671835	0.627708	0.000387738	0.173696	-3.86788	0.000109784	unspecified product	0.511082	1.42512	0.00488417
AARA004812	1022.48	1.40078	2.64044	3.58e-10	0.209816	6.6762	2.45e-11	unspecified product	-1.11518	0.461635	0.00488417
AARA009814	3044.61	0.614753	1.5313	0.00342949	0.190991	3.21875	0.00128751	nuclear pore complex protein Nup121	-0.410065	0.752589	0.00488417
AARA001254	1029.96	1.05457	2.07709	4.08e-10	0.158471	6.65464	2.84e-11	unspecified product	-0.587755	0.665378	0.004906
AARA008509	273.11	0.855518	1.80941	0.000394117	0.221447	3.86332	0.000111859	Syntrophin, gamma 2	-0.787713	0.579262	0.004906
AARA015982	2806.24	-0.929222	0.525142	1.38e-11	0.129523	-7.17419	7.27e-13	CDC42 small effector protein-like protein	0.624576	1.54176	0.004906
AARA009487	8506.42	-0.431699	0.741388	0.00332336	0.133676	-3.22944	0.00124033	inorganic phosphate cotransporter	0.796345	1.7367	0.00492043
AARA007048	1574.42	-0.312386	0.805309	0.0251541	0.124844	-2.50221	0.0123419	pre-mRNA-splicing factor CLF1	0.482104	1.39678	0.00494901
AARA001524	2833.03	0.333613	1.26017	0.0278204	0.135588	2.46049	0.0138748	tuberous sclerosis 1	-0.44433	0.734926	0.00500252
AARA006699	1189.73	-0.956308	0.515374	8.37e-06	0.198942	-4.80696	1.53e-06	Diamine acetyltransferase 1	-0.549737	0.683144	0.00501638
AARA010990	272.854	-0.541474	0.687068	0.0442866	0.239662	-2.25933	0.0238631	unspecified product	0.799744	1.74079	0.00502253
AARA005253	5680.17	-0.33303	0.793867	0.00923401	0.115578	-2.88144	0.00395867	mitochondrial import receptor subunit TOM40	0.316661	1.24544	0.00503864
AARA014057	132.318	1.76396	3.39629	0.00110564	0.49412	3.5699	0.000357115	NA	-0.847465	0.555761	0.00506234
AARA004498	2451.83	0.573864	1.48851	0.000866845	0.157603	3.6412	0.000271368	unspecified product	-0.339138	0.790513	0.00506925
AARA000997	410.097	0.798736	1.73958	0.00151285	0.229759	3.47641	0.000508182	Putative frizzled receptor 3	-0.70311	0.614247	0.00513885
AARA008313	2101.49	-0.460603	0.726683	0.00122184	0.130117	-3.53992	0.000400254	ribosomal biogenesis protein LAS1	0.67655	1.59831	0.00514571
AARA018091	1444.83	2.62996	6.19008	9.43e-05	0.620792	4.23646	2.27e-05	unspecified product	-2.30424	0.202467	0.00520028
AARA007857	611.872	-0.77724	0.583482	0.00033316	0.198831	-3.90905	9.27e-05	mitogen-activated protein-binding protein-interacting protein	0.58239	1.49733	0.00520558
AARA014735	259.59	-0.894176	0.538055	0.000109944	0.212975	-4.1985	2.69e-05	NA	0.668426	1.58934	0.00525489
AARA016683	1359.6	2.09031	4.2584	1.41e-24	0.196297	10.6487	1.77e-26	protein vein	-0.729621	0.603063	0.00526135
AARA007756	158.23	-1.32434	0.399332	0.00346115	0.411841	-3.21566	0.00130146	unspecified product	3.98739	15.8608	0.00534878
AARA016025	85.3296	2.08004	4.2282	1.43e-09	0.322439	6.45097	1.11e-10	carboxylesterase beta esterase	-1.18955	0.43844	0.00534921
AARA005658	4252.42	0.534613	1.44855	6.45e-05	0.123429	4.33134	1.48e-05	unspecified product	-0.338012	0.791131	0.00535555
AARA000794	195.206	0.882343	1.84337	0.00050681	0.232549	3.79422	0.000148107	unspecified product	-0.713013	0.610045	0.00536132
AARA011563	1895.18	-0.842652	0.557618	2.91e-10	0.12562	-6.70797	1.97e-11	unspecified product	0.369548	1.29195	0.005395
AARA008081	9254.76	0.571863	1.48644	1.77e-05	0.12331	4.63762	3.52e-06	phosphatidylinositol 4-kinase	-0.367568	0.775088	0.00540973
AARA011942	734.463	-0.481692	0.716137	0.0332486	0.202035	-2.38421	0.0171159	ribonuclease H2 subunit A	0.538504	1.45247	0.00542561
AARA001519	20759.5	-0.544486	0.685636	4.73e-05	0.123563	-4.40653	1.05e-05	unspecified product	0.429734	1.34699	0.0054711
AARA006384	2544.51	-1.16837	0.444925	6.2e-11	0.168145	-6.94855	3.69e-12	ubiquitin-like 1-activating enzyme E1 A	0.528217	1.44215	0.00547919
AARA010947	1248.16	-1.27908	0.412059	8.23e-15	0.156244	-8.18639	2.69e-16	cryptochrome 2	0.742038	1.67254	0.00547919
AARA000683	762.461	-0.694155	0.618071	3.18e-05	0.154189	-4.50196	6.73e-06	PH domain-containing protein	0.451049	1.36703	0.00548044
AARA001180	5550.36	-0.30834	0.80757	0.0364634	0.13153	-2.34425	0.0190652	signal peptidase, endoplasmic reticulum-type	0.372158	1.29429	0.00548932
AARA004464	2473.28	-0.590364	0.664175	6.74e-06	0.121579	-4.85581	1.2e-06	39S ribosomal protein L45, mitochondrial	0.379326	1.30073	0.00552537
AARA001413	9874.2	0.599357	1.51504	0.00479426	0.192758	3.10937	0.00187489	NADH dehydrogenase (ubiquinone) 1 alpha subcomplex 6	0.348173	1.27295	0.00554095
AARA015979	1218.58	2.03009	4.0843	7.98e-23	0.197965	10.2548	1.13e-24	CLIP-domain serine protease	-0.513527	0.700508	0.00556222
AARA007229	906.225	-0.723178	0.605762	0.000171544	0.177022	-4.08525	4.4e-05	unspecified product	-0.468984	0.722473	0.00556599
AARA008463	111.063	1.42185	2.6793	0.000854937	0.390064	3.64518	0.000267204	T-lymphoma invasion and metastasis-inducing protein 1	-0.868894	0.547567	0.0055664
AARA007971	839.641	0.973109	1.96307	1.04e-07	0.170645	5.70254	1.18e-08	CRAL-TRIO domain-containing protein	0.587859	1.50301	0.00557617
AARA015942	306.617	1.5431	2.9142	1.51e-09	0.239551	6.44162	1.18e-10	unspecified product	-0.62467	0.648568	0.00557924
AARA009138	612.139	-0.694101	0.618094	0.00234275	0.207752	-3.34101	0.000834734	Lariat debranching enzyme	0.673979	1.59547	0.00561262
AARA007424	2300.72	-1.23123	0.425954	8.13e-19	0.132679	-9.27975	1.7e-20	nanos	0.728923	1.6574	0.00566139
AARA002343	237.315	2.4075	5.30555	0.0232048	0.949622	2.53522	0.0112376	Ser/Thr protein phosphatase/nucleotidase	3.846	14.38	0.00567066
AARA002264	9262.95	-0.865319	0.548925	9.31e-10	0.132668	-6.52245	6.92e-11	peptidoglycan recognition protein (long)	0.439772	1.35639	0.0056715
AARA001344	1399.08	-0.649033	0.637707	2.51e-06	0.128049	-5.06865	4.01e-07	integrator complex subunit 10	0.468622	1.38379	0.00567786
AARA003108	1113.88	-0.64991	0.63732	2.41e-05	0.142293	-4.5674	4.94e-06	zinc finger CCHC domain-containing protein 8	0.600969	1.51673	0.0057027
AARA005755	3940.69	3.71414	13.124	3.29e-40	0.271445	13.6828	1.29e-42	dehydrogenase/reductase SDR family member 11 precursor	0.83504	1.78391	0.00572596
AARA002733	225.054	0.674347	1.59587	0.00515792	0.218643	3.08424	0.00204073	outer segment 4	0.948405	1.92974	0.00575121
AARA014907	892.218	0.574296	1.48895	0.00257939	0.173481	3.31042	0.000931545	NA	-0.553108	0.68155	0.0057747
AARA005811	934.662	-0.811686	0.569716	0.000455548	0.212281	-3.82363	0.0001315	3-hydroxyisobutyrate dehydrogenase	0.79622	1.73654	0.00579814
AARA008291	448.526	-0.989919	0.503506	1.4e-08	0.163144	-6.06775	1.3e-09	unspecified product	0.613921	1.53041	0.0058121
AARA003562	3319.39	-0.374197	0.771535	0.0356268	0.158963	-2.35399	0.0185733	26S proteasome alpha 3 subunit	0.54127	1.45525	0.00584744
AARA011600	4664.22	-0.586108	0.666138	1.96e-06	0.114436	-5.12169	3.03e-07	Ras-related protein Rab-4B	0.394206	1.31422	0.00584914
AARA015649	1220.75	0.860097	1.81516	7.79e-05	0.200783	4.28372	1.84e-05	glutathione S-transferase theta class 1	-1.04896	0.483316	0.00585772
AARA018321	1737.91	-0.435056	0.739665	0.0185655	0.165801	-2.62397	0.00869115	CHK domain-containing protein	0.426214	1.3437	0.00586526
AARA004875	12256	0.820262	1.76573	1.52e-09	0.127357	6.44066	1.19e-10	unspecified product	-0.292224	0.816642	0.00587745
AARA015945	492.175	0.433677	1.35067	0.024854	0.172964	2.50732	0.0121651	unspecified product	-0.541938	0.686848	0.00591849
AARA017230	395.497	0.523166	1.43711	0.0327964	0.218873	2.39028	0.0168357	unspecified product	-0.81256	0.569371	0.00592759
AARA000010	13477.1	0.741915	1.67239	1.79e-10	0.109344	6.78513	1.16e-11	X box-binding protein 1	-0.336673	0.791865	0.00595697
AARA009156	331.6	-0.868301	0.547791	5.82e-05	0.199315	-4.35642	1.32e-05	DDE Tnp4 domain-containing protein	0.881598	1.84241	0.00596461
AARA017819	450.341	0.619757	1.53662	0.000457104	0.162125	3.82272	0.000131988	unspecified product	-0.626427	0.647779	0.00599909
AARA010282	11010.2	0.456772	1.37247	0.0185894	0.174118	2.62335	0.00870708	NADH dehydrogenase (ubiquinone) Fe-S protein 2	-0.292015	0.81676	0.00602888
AARA009712	5821.36	0.434474	1.35142	0.0126399	0.156917	2.76881	0.00562609	Sterol carrier protein-2	0.497322	1.41159	0.00604315
AARA009891	1011.52	-0.7889	0.578785	8.5e-05	0.1851	-4.26201	2.03e-05	anaphase-promoting complex subunit 7	0.499269	1.4135	0.00604898
AARA008931	107.16	0.968309	1.95655	0.00212992	0.287235	3.37114	0.000748585	unspecified product	-0.803084	0.573123	0.0060521
AARA002087	2712.77	-0.750358	0.594456	3.67e-09	0.119175	-6.29628	3.05e-10	dimethylargininase	0.328073	1.25534	0.00605305
AARA009934	6862.42	0.416763	1.33493	0.0026633	0.126292	3.30001	0.000966828	proline dehydrogenase	-0.443519	0.735339	0.00605305
AARA017524	922.827	-0.944689	0.519541	5.41e-06	0.192597	-4.90501	9.34e-07	Peptidase_M14 domain-containing protein	0.653759	1.57326	0.00606413
AARA010064	1059.81	-0.507881	0.703255	0.0285563	0.20737	-2.44915	0.0143194	unspecified product	-0.704977	0.613452	0.00609446
AARA014230	192.058	-0.958306	0.514661	0.0049568	0.309295	-3.09835	0.00194599	NA	1.02647	2.03703	0.00609446
AARA011555	1650.18	0.644014	1.56267	0.000255937	0.161807	3.98013	6.89e-05	Rolling pebbles	-0.398228	0.758789	0.00610496
AARA006882	3182.09	-0.41017	0.752535	0.00168024	0.119101	-3.44389	0.000573406	Mps one binder kinase activator-like 1B	0.356691	1.28049	0.00611176
AARA010006	2367.25	-0.504149	0.705076	0.00023724	0.126025	-4.00038	6.32e-05	NA	-0.713901	0.60967	0.00615441
AARA010481	3239.31	0.571149	1.48571	6.56e-05	0.131997	4.327	1.51e-05	Arf-GAP with coiled-coil, ANK repeat and PH domain-containing protein	-0.374165	0.771552	0.00616534
AARA007630	2800.67	-0.431389	0.741548	0.00206172	0.127574	-3.38149	0.000720938	coronin homolog	-0.382039	0.767352	0.00627232
AARA003082	88.3735	0.930238	1.90559	0.040112	0.40398	2.30268	0.0212967	unspecified product	-1.72811	0.301847	0.00629164
AARA017587	9275.03	0.892737	1.85669	1.1e-06	0.170308	5.2419	1.59e-07	cytochrome P450	0.473901	1.38886	0.00630701
AARA003466	1307.92	-0.936484	0.522505	1.8e-06	0.182201	-5.13984	2.75e-07	unspecified product	-0.524768	0.695071	0.00638969
AARA008537	8963.6	-0.742138	0.597853	1.31e-05	0.157703	-4.70591	2.53e-06	Isocitrate dehydrogenase [NADP]	-0.421583	0.746605	0.00639377
AARA000047	111444	-0.266008	0.831617	0.0416548	0.116351	-2.28625	0.0222398	40S ribosomal protein S20	0.363208	1.28628	0.00644578
AARA011592	2246.26	0.494021	1.40837	0.0048891	0.159214	3.10288	0.0019165	unspecified product	-0.402115	0.756748	0.00644766
AARA006870	1011.92	-0.760043	0.590479	0.000276663	0.191973	-3.9591	7.52e-05	14 kDa phosphohistidine phosphatase	0.519343	1.4333	0.00645343
AARA015671	1765.11	-0.662733	0.631681	2.93e-06	0.131594	-5.0362	4.75e-07	Survival of motor neuron-related-splicing factor 30	0.390764	1.31109	0.00646438
AARA008325	882.783	-0.875484	0.545071	1.87e-06	0.170605	-5.13165	2.87e-07	unspecified product	0.609675	1.52592	0.00647201
AARA006003	1603.19	-0.483266	0.715356	0.00137103	0.137865	-3.50535	0.000456001	coproporphyrinogen III oxidase	0.425625	1.34315	0.00650976
AARA009919	86.2692	1.71945	3.29311	6.41e-06	0.353286	4.86702	1.13e-06	bHLH factor, other	-1.35819	0.390071	0.00657935
AARA000601	7729.92	0.388575	1.3091	0.00211032	0.115162	3.37415	0.00074044	unspecified product	-0.306691	0.808494	0.00660434
AARA018303	787.168	-0.957265	0.515032	1.6e-07	0.170303	-5.62095	1.9e-08	unspecified product	0.762879	1.69687	0.00660847
AARA010156	1216.61	-0.701992	0.614723	2.53e-06	0.138542	-5.06698	4.04e-07	40S ribosomal protein S14a	0.425165	1.34273	0.00661067
AARA004744	8973.92	0.610677	1.52698	0.0114298	0.217693	2.80522	0.00502822	poly(U)-specific endoribonuclease	-0.715103	0.609162	0.00664548
AARA017663	579.253	0.989975	1.98615	1.6e-08	0.163809	6.04347	1.51e-09	sodium-coupled monocarboxylate transporter 2	-0.624258	0.648753	0.0067095
AARA014292	203.783	-0.867843	0.547966	0.000434556	0.226196	-3.83669	0.000124702	coiled-coil domain-containing protein 53	0.908518	1.87712	0.00671363
AARA009779	646.342	-0.725128	0.604943	4.1e-05	0.163247	-4.44192	8.92e-06	DNA excision repair protein ERCC-1	0.536536	1.45049	0.0067193
AARA005469	636.283	0.701367	1.62604	0.000123337	0.168199	4.16987	3.05e-05	unspecified product	-0.670674	0.628213	0.00671984
AARA016776	5684.4	0.417365	1.33549	0.0145291	0.153596	2.71729	0.0065818	solute carrier family 6 (neurotransmitter transporter, amino acid/orphan)	0.396178	1.31602	0.00672894
AARA011968	752.352	-0.910703	0.531926	2.56e-08	0.152787	-5.96062	2.51e-09	unspecified product	0.553723	1.46787	0.00673694
AARA003937	1325.8	-0.642067	0.640794	6.17e-05	0.147871	-4.34208	1.41e-05	COP9 signalosome subunit 4	0.450344	1.36637	0.00678866
AARA010143	722.365	-0.440557	0.73685	0.0279039	0.179149	-2.45917	0.0139259	RNA methyltransferase like 1	0.501442	1.41563	0.00690095
AARA015726	1238.35	-0.744055	0.597059	2.95e-07	0.135175	-5.50438	3.7e-08	unspecified product	0.548373	1.46244	0.00695565
AARA018597	317.145	-0.806628	0.571716	0.00665886	0.269233	-2.99602	0.00273529	homeobox protein aristaless-related	-0.708756	0.611847	0.00697144
AARA009541	3095.83	-0.653994	0.635518	1.87e-07	0.116976	-5.59084	2.26e-08	unspecified product	0.365496	1.28832	0.00699869
AARA006074	20523.5	-0.454776	0.729623	0.000353164	0.116807	-3.89339	9.89e-05	ribose-phosphate pyrophosphokinase	0.520584	1.43454	0.00701975
AARA001153	1308.55	-0.561058	0.677805	0.00041838	0.145834	-3.84724	0.000119456	unspecified product	0.364719	1.28763	0.00702859
AARA003941	603.681	-1.14764	0.451362	4.3e-08	0.195631	-5.86638	4.45e-09	NA	0.609389	1.52561	0.00706569
AARA016461	299.042	0.917141	1.88837	0.0014853	0.263413	3.48176	0.000498129	unspecified product	-0.917016	0.529603	0.00708226
AARA005592	2289.5	0.289732	1.22241	0.0442191	0.128191	2.26015	0.0238117	unspecified product	-0.392735	0.761684	0.00712577
AARA008767	199.121	-1.16291	0.44661	4.1e-06	0.234224	-4.96495	6.87e-07	unspecified product	-0.822393	0.565503	0.00712577
AARA011510	2764.39	-0.43536	0.739509	0.00116758	0.122503	-3.55387	0.000379603	tubulin polyglutamylase TTLL5	0.369074	1.29152	0.00714855
AARA017023	377.685	-0.795401	0.576183	0.000254264	0.199753	-3.98191	6.84e-05	C2H2-type domain-containing protein	0.94566	1.92607	0.00718035
AARA009947	64.968	1.48005	2.78959	0.000187263	0.364314	4.06258	4.85e-05	unspecified product	-1.04953	0.483126	0.00723318
AARA017432	1033.38	-0.643251	0.640268	3.18e-06	0.12816	-5.01913	5.19e-07	histone-lysine N-methyltransferase SUV39H	0.426144	1.34364	0.00735607
AARA009396	1425.01	-0.453475	0.730282	0.0191758	0.173665	-2.6112	0.00902245	MPN domain-containing protein	0.360222	1.28362	0.00737436
AARA003716	4776.41	0.627413	1.54479	0.000436734	0.163597	3.8351	0.000125513	hexosaminidase	-0.717296	0.608237	0.00740469
AARA001815	1864.23	-0.388874	0.763726	0.0116033	0.138893	-2.7998	0.00511343	beta-catenin-like protein 1	0.416999	1.33515	0.00740908
AARA010939	2335.19	-0.650797	0.636928	7.59e-07	0.122403	-5.31684	1.06e-07	peptidylprolyl isomerase domain and WD repeat-containing protein 1	0.406822	1.32576	0.00741072
AARA009882	2801.4	-0.612961	0.653853	4.59e-05	0.138866	-4.41404	1.01e-05	enhancer of zeste	0.501139	1.41533	0.00743431
AARA010721	5313.62	0.527092	1.44102	0.00100754	0.146533	3.5971	0.000321789	Trimeric intracellular cation channel type B	-0.372482	0.772453	0.00754493
AARA015773	437.296	1.19397	2.28781	2.17e-07	0.214654	5.56229	2.66e-08	Actin-5C	-0.776948	0.5836	0.00754493
AARA000414	1315.85	-1.05043	0.482824	9.69e-14	0.133533	-7.86645	3.65e-15	NFRKB_winged domain-containing protein	0.455267	1.37104	0.00757434
AARA008952	4733.01	-0.553706	0.681268	6.62e-06	0.11393	-4.86004	1.17e-06	protein mago nashi	0.421998	1.33978	0.0076006
AARA004394	1936.57	-0.616734	0.652145	0.000169269	0.150833	-4.08884	4.34e-05	39S ribosomal protein L27, mitochondrial	0.354124	1.27821	0.00761158
AARA007070	412.211	-0.868281	0.547799	1.01e-05	0.182269	-4.76373	1.9e-06	N-glycosylase/DNA lyase	0.559026	1.47327	0.00761864
AARA006775	4962.48	-0.448711	0.732697	0.000269068	0.113125	-3.96649	7.29e-05	protein LSM12 homolog	0.356633	1.28043	0.00769482
AARA008753	4094.38	3.28424	9.74218	2.19e-51	0.21199	15.4925	3.9e-54	serine protease inhibitor (serpin) 5	-0.791214	0.577857	0.00769482
AARA000816	1455.32	-0.327744	0.796782	0.0232859	0.12937	-2.53339	0.0112967	GCV_T domain-containing protein	0.414825	1.33314	0.00777092
AARA015611	1992.48	0.343002	1.26839	0.03518	0.145369	2.35952	0.0182985	ubiquitin carboxyl-terminal hydrolase 2/21	-0.373668	0.771818	0.00780162
AARA004757	759.984	-1.35618	0.390615	3.61e-20	0.140943	-9.62217	6.45e-22	solute carrier family 25 (mitochondrial 2-oxodicarboxylate transporter)	0.47252	1.38753	0.00782857
AARA017567	2620.05	-0.323782	0.798973	0.0384163	0.139438	-2.32206	0.0202299	unspecified product	0.407296	1.3262	0.00788516
AARA004355	1078.91	-1.6617	0.316066	7.63e-19	0.178931	-9.28685	1.59e-20	protease m1 zinc metalloprotease	0.868637	1.82594	0.00789149
AARA006071	799.853	-0.470134	0.721898	0.0115221	0.16777	-2.80225	0.00507468	unspecified product	0.556197	1.47039	0.00792206
AARA015795	3855.51	2.12898	4.37409	3.93e-17	0.2409	8.83761	9.78e-19	cytochrome P450	-0.889953	0.539632	0.00793258
AARA014412	75.2164	0.976356	1.96749	0.0249233	0.389584	2.50615	0.0122054	NA	-1.15339	0.449567	0.00797741
AARA015698	27181.4	-1.1802	0.441289	3.87e-06	0.237126	-4.97711	6.45e-07	chymotrypsin B chain C	0.657403	1.57724	0.00801784
AARA018228	2530.04	0.488936	1.40341	0.0050076	0.157982	3.09488	0.00196891	cell division cycle 20-like protein 1, cofactor of APC complex	0.452058	1.36799	0.00804456
AARA006796	1016.73	-0.806476	0.571777	1.19e-07	0.142061	-5.67696	1.37e-08	U4/U6 small nuclear ribonucleoprotein Prp4	0.455029	1.37081	0.00806427
AARA000192	1846.48	-0.498138	0.70802	0.000147019	0.120773	-4.12458	3.71e-05	unspecified product	0.413789	1.33218	0.00813453
AARA016965	17826	-0.258857	0.83575	0.0465832	0.115732	-2.23669	0.0253065	ribosomal biogenesis protein RLP24	0.356448	1.28027	0.00816965
AARA009276	771.198	-0.710226	0.611225	0.000732618	0.192513	-3.68924	0.000224928	O-sialoglycoprotein endopeptidase	0.487851	1.40235	0.00819586
AARA006255	10268.6	-0.35991	0.779213	0.00381713	0.113032	-3.18414	0.00145186	nuclear GTP-binding protein	0.317724	1.24636	0.00825291
AARA009035	7353.98	-0.789862	0.578399	2.23e-08	0.131962	-5.98555	2.16e-09	unspecified product	0.45155	1.36751	0.008287
AARA008525	1146.02	-0.52868	0.693189	0.00745794	0.178874	-2.9556	0.00312057	28S ribosomal protein S28, mitochondrial	0.448466	1.36459	0.00831863
AARA016085	1790.27	-0.698515	0.616206	3.6e-07	0.127776	-5.4667	4.58e-08	unspecified product	0.47735	1.39218	0.00834377
AARA000468	1931.92	-0.80256	0.573331	3.08e-06	0.159661	-5.02666	4.99e-07	N-terminal kinase-like protein	-0.434832	0.73978	0.00837871
AARA018334	216.44	1.48153	2.79244	2.61e-06	0.292762	5.06052	4.18e-07	unspecified product	-1.21227	0.431588	0.0084248
AARA009760	254.138	-1.07183	0.475716	0.000548497	0.284146	-3.77211	0.000161874	protease m1 zinc metalloprotease	1.05098	2.07194	0.00845218
AARA002509	125.968	2.50163	5.66325	1.59e-08	0.413792	6.04562	1.49e-09	cuticular protein RR-2 family 125	-1.6212	0.325065	0.00849869
AARA003449	1824.27	-0.423938	0.745387	0.006487	0.141078	-3.00499	0.00265588	Poly(A)+ RNA export protein	0.451899	1.36784	0.00853319
AARA017734	9919.41	-0.612383	0.654116	7.79e-07	0.115305	-5.311	1.09e-07	BHLH domain-containing protein	0.353593	1.27774	0.0085342
AARA009795	950.167	-0.516927	0.698859	0.00386369	0.162537	-3.18037	0.00147088	p53 and DNA damage-regulated protein	0.443934	1.36031	0.00861546
AARA002962	622.611	-0.508869	0.702773	0.00339026	0.157899	-3.22276	0.00126962	Cytoplasmic tRNA 2-thiolation protein 1	-0.625222	0.64832	0.00864941
AARA009344	1637.78	0.429223	1.34651	0.00315417	0.132208	3.24656	0.00116807	3-OH androgenic UDPGT	-0.451566	0.731249	0.00865792
[truncated: 764 more rows]

## Sheet: Commonly up
Supplememtary Table 4: RNAseq results comparing results from Bahirdar and Gaoua (Burkina Faso). Vectorbase Gene ID, mean read count, log2 fold change, raw fold change, adjusted p-value, a vectorbase description based on AGAP homologs followed by log2 fold change, fold change and corrected p value from the Gaoua data. Tab 1 = complete list of shared differential genes. Tab 2 = genes commonly upreg…
GeneId	baseMean Bahirdar	log2FoldChange Bahirdar	fold_change Bahirdar	padj Bahirdar	lfcSE Bahirdar	stat Bahirdar	pvalue Bahirdar	Description Bahirdar	log2FoldChange Gaoua	fold_change Gaoua	padj Gaoua
AARA017913	1873.5	1.24786	2.37489	1.49e-10	0.183126	6.81422	9.48e-12	secretory phospholipase A2	1.8757	3.66979	1.52e-35
AARA012000	10745.2	0.928873	1.90379	1.36e-05	0.197716	4.69802	2.63e-06	vrille	1.94182	3.84189	6.7e-35
AARA007769	1824.39	0.596102	1.51163	0.00532572	0.194002	3.07266	0.0021216	DnaJ homolog subfamily B member 4	1.63497	3.10582	1.28e-32
AARA006742	1268.11	0.711254	1.63723	0.0147545	0.262291	2.7117	0.00669393	unspecified product	1.41255	2.66206	1.81e-32
AARA017058	1025.91	0.657186	1.577	0.0102759	0.231179	2.84275	0.00447255	odorant-binding protein 10	2.34904	5.09485	6.74e-28
AARA003881	15617.2	1.55863	2.94575	9.33e-26	0.142915	10.906	1.08e-27	Aa_trans domain-containing protein	1.11291	2.16282	6.28e-23
AARA010872	2682.77	0.581711	1.49662	0.00232037	0.173956	3.34401	0.000825773	eyes absent homolog 1	1.15625	2.22877	8.46e-21
AARA016537	10098.5	1.44072	2.71457	0.00415349	0.456411	3.15663	0.00159603	CLIP-domain serine protease	1.56621	2.96125	1.15e-18
AARA000896	3723.33	1.06258	2.08866	8.37e-08	0.185043	5.74231	9.34e-09	transcription factor AP-1	0.920792	1.89315	1.69e-18
AARA016120	3066.39	1.51889	2.8657	4.72e-12	0.20722	7.32984	2.3e-13	lipopolysaccharide-induced TNF-alpha transcription factor (LITAF-like 6)	0.946215	1.92681	6.53e-14
AARA008979	1695.96	1.117	2.16895	4.94e-06	0.226816	4.92469	8.45e-07	sodium-independent sulfate anion transporter	1.29123	2.44736	6.03e-12
AARA010630	2656.75	0.410784	1.32941	0.00270423	0.124666	3.29507	0.000983983	unspecified product	1.00347	2.00482	6.09e-12
AARA003335	28064.2	0.571414	1.48598	0.0366034	0.243925	2.34258	0.0191508	solute carrier family 17, member 5	0.655148	1.57478	1.03e-11
AARA003888	3477.87	0.895863	1.86072	5.99e-05	0.205982	4.34924	1.37e-05	cabut	1.12604	2.18259	1.9e-11
AARA017291	2123.87	0.770004	1.70527	8.62e-07	0.145548	5.29037	1.22e-07	unspecified product	0.804289	1.74629	3.54e-11
AARA008114	14422.8	0.762429	1.69634	1.64e-07	0.135764	5.61584	1.96e-08	unspecified product	0.816582	1.76123	2.72e-10
AARA008602	341.491	1.65827	3.15638	0.0407827	0.722326	2.29574	0.0216909	DE-cadherin	2.92514	7.59545	3.04e-10
AARA016535	2078.35	2.13367	4.38832	0.00728779	0.719929	2.96372	0.00303947	CLIP-domain serine protease	1.83359	3.56422	1.23e-09
AARA006534	7988.37	0.617811	1.53455	7.48e-06	0.127855	4.83212	1.35e-06	lipopolysaccharide-induced TNF-alpha transcription factor (LITAF-like 6)	0.920981	1.8934	1.26e-09
AARA005605	120.208	0.939287	1.91758	0.0327974	0.392984	2.39014	0.0168418	takeout 3	1.64756	3.13303	2.23e-09
AARA009091	854.01	0.572116	1.4867	0.00424316	0.181631	3.14988	0.00163337	unspecified product	0.89623	1.8612	4.88e-09
AARA006448	1585.27	1.7548	3.3748	2.01e-26	0.158783	11.0516	2.15e-28	unspecified product	1.09717	2.13934	1.77e-08
AARA005742	121.31	0.962383	1.94853	0.00681462	0.322101	2.98783	0.0028097	cytochrome P450	2.09812	4.28151	2.16e-08
AARA006695	637.15	0.927689	1.90223	3.94e-07	0.170286	5.44782	5.1e-08	unspecified product	1.12113	2.17517	2.48e-08
AARA006883	1132.06	1.08181	2.11669	1.91e-10	0.159686	6.77459	1.25e-11	alpha-tocopherol transfer protein	0.877959	1.83777	3.43e-08
AARA016433	5826.42	2.77607	6.84986	3.2e-55	0.172739	16.0709	4.08e-58	ATP-binding cassette transporter (ABC transporter) family A member 7	0.954394	1.93777	4.18e-08
AARA006222	2308.79	0.43184	1.34895	0.00567668	0.141563	3.05051	0.00228457	unspecified product	0.868061	1.82521	4.97e-08
AARA000485	746.207	1.72828	3.31332	9.18e-12	0.238924	7.23357	4.7e-13	Lipase domain-containing protein	0.985567	1.98009	9.01e-08
AARA006160	3558.14	0.408862	1.32764	0.0141456	0.149917	2.72725	0.00638644	fos-like antigen, invertebrate	0.73278	1.66184	1.11e-07
AARA004890	3585.35	0.475251	1.39016	0.00227626	0.141855	3.35026	0.000807367	unspecified product	0.626759	1.54409	1.24e-07
AARA005529	4946.18	1.63627	3.10862	1.23e-18	0.177222	9.23289	2.63e-20	myosin III	0.745041	1.67602	2.17e-07
AARA005726	383.602	0.457449	1.37311	0.0396192	0.198174	2.30832	0.0209812	unspecified product	1.05586	2.07896	2.47e-07
AARA010056	754.979	0.998039	1.99728	0.000171544	0.244306	4.08521	4.4e-05	unspecified product	1.06649	2.09434	2.59e-07
AARA017762	5102.98	1.15057	2.22002	2.64e-08	0.193198	5.9554	2.59e-09	Patatin-like phospholipase domain containing 5	0.839228	1.78909	3.38e-07
AARA000495	1876.73	0.40538	1.32444	0.028172	0.165112	2.45518	0.0140812	unspecified product	0.52589	1.43982	6.64e-07
AARA011199	761.081	1.64898	3.13612	3.97e-17	0.186629	8.83563	9.95e-19	sodium-coupled monocarboxylate transporter 1	1.47961	2.78873	8.43e-07
AARA007949	100.759	1.81095	3.50872	8.09e-07	0.341454	5.30363	1.14e-07	Tektin	1.65239	3.14354	8.54e-07
AARA017689	12410.5	0.347981	1.27278	0.0199481	0.134051	2.59588	0.00943499	RAC serine/threonine-protein kinase	0.530649	1.44458	9.13e-07
AARA015948	2668.04	0.355635	1.27955	0.0375315	0.152521	2.33171	0.0197161	Inactive dipeptidyl peptidase 10	0.904924	1.87245	2.57e-06
AARA016325	155.277	1.1799	2.26561	0.0071255	0.397053	2.97164	0.0029621	COesterase domain-containing protein	1.61275	3.05835	3.17e-06
AARA004677	988.288	0.881637	1.84246	1.38e-05	0.187796	4.69464	2.67e-06	cytochrome P450	0.797034	1.73753	3.99e-06
AARA003099	29330.2	0.531805	1.44574	5.56e-06	0.108547	4.89929	9.62e-07	guanine nucleotide-binding protein G(q) alpha subunit	0.501804	1.41598	6.03e-06
AARA001301	8004.21	0.294848	1.22676	0.0437671	0.130193	2.2647	0.0235311	unspecified product	0.466891	1.38213	8.77e-06
AARA018399	341.512	0.599673	1.51537	0.00643422	0.199386	3.0076	0.00263318	sodium-dependent nutrient amino acid transporter 5	1.0695	2.09871	9.4e-06
AARA001711	2249.41	0.51356	1.42757	0.00956142	0.179003	2.869	0.00411772	phosphatidylserine decarboxylase	0.601666	1.51747	1.01e-05
AARA017296	3537.92	0.39139	1.31166	0.00692217	0.131229	2.98251	0.002859	GC-rich sequence DNA-binding factor	0.542635	1.45663	1.13e-05
AARA017522	145.544	1.18008	2.26589	0.00666394	0.393922	2.99572	0.00273794	Peptidase_M14 domain-containing protein	2.43835	5.4202	1.21e-05
AARA002981	3319.26	1.01084	2.01508	5.77e-07	0.188161	5.37219	7.78e-08	peptidoglycan recognition protein (long)	0.554487	1.46865	1.31e-05
AARA018205	698.154	0.885803	1.84779	1.08e-05	0.186502	4.74956	2.04e-06	putative serotonin 5HT-2a receptor	0.680195	1.60236	1.68e-05
AARA018683	5056.2	0.785866	1.72413	3.27e-06	0.156778	5.0126	5.37e-07	Ethanolamine-phosphate cytidylyltransferase	0.708491	1.63409	1.73e-05
AARA018529	22835.7	0.42021	1.33812	0.0281778	0.171161	2.45505	0.0140865	unspecified product	1.22795	2.34234	1.93e-05
AARA005348	5895.88	1.79545	3.47124	1.79e-11	0.251595	7.13627	9.59e-13	phosphoglycerate mutase	0.7252	1.65313	2.25e-05
AARA014152	3506.25	0.662406	1.58272	3.63e-05	0.148174	4.47046	7.81e-06	NA	0.926901	1.90119	2.5e-05
AARA007316	550.564	0.944138	1.92404	3.24e-05	0.20995	4.49697	6.89e-06	methuselah receptor 1	0.84975	1.80219	2.67e-05
AARA017886	4127.56	0.336377	1.26258	0.0262872	0.135418	2.48398	0.0129923	Stomatin (EPB72)-like 3	0.741389	1.67178	2.75e-05
AARA016684	6461.62	0.454086	1.36991	0.00279176	0.138228	3.28505	0.00101963	unspecified product	0.56774	1.4822	3.45e-05
AARA016977	2730.37	0.527038	1.44097	0.00316267	0.162379	3.24573	0.00117149	glycerol kinase	0.641771	1.56024	3.95e-05
AARA011726	1915.43	0.612927	1.52936	0.00262834	0.18549	3.30437	0.000951901	unspecified product	0.513336	1.42735	4.2e-05
AARA003411	2504.93	0.939353	1.91767	0.000145258	0.227571	4.12774	3.66e-05	Differentially expressed in FDCP 6-like protein	0.774269	1.71032	7.36e-05
AARA009390	2137.42	1.24258	2.36622	2.97e-11	0.175991	7.06051	1.66e-12	E3 ubiquitin-protein ligase mind-bomb	0.552221	1.46634	8.56e-05
AARA017863	1583.04	0.591095	1.50639	0.000397709	0.153113	3.86051	0.000113148	chondroitin sulfate synthase	0.464692	1.38002	8.82e-05
AARA010024	9211.54	0.824961	1.77149	5.06e-11	0.118191	6.97989	2.95e-12	unspecified product	0.498146	1.4124	8.92e-05
AARA015893	2288.98	1.98945	3.97087	9.58e-54	0.125538	15.8474	1.47e-56	unspecified product	0.772898	1.7087	9.75e-05
AARA004314	971.701	1.09467	2.13564	7.64e-06	0.226762	4.82738	1.38e-06	unspecified product	0.702474	1.62729	9.9e-05
AARA018408	4472.1	1.25987	2.39475	5.31e-12	0.172291	7.31246	2.62e-13	shingomyelin synthase	0.531041	1.44497	0.000104463
AARA008239	1725.35	0.313012	1.2423	0.034441	0.132157	2.36848	0.0178614	unspecified product	0.479229	1.394	0.00012007
AARA000220	677.928	1.41842	2.67292	2.13e-13	0.182777	7.76038	8.47e-15	cuticular protein	0.634128	1.552	0.000122611
AARA018386	1034.56	0.494997	1.40932	0.00119314	0.139556	3.54694	0.000389727	CKLF-like MARVEL transmembrane domain-containing protein 4	0.546078	1.46011	0.00012557
AARA007034	2210.75	0.441026	1.35757	0.0052401	0.143256	3.07859	0.00207985	F-box and leucine-rich repeat protein 10/11	0.454298	1.37012	0.000142536
AARA003107	2827.63	0.352226	1.27653	0.0272207	0.142636	2.4694	0.013534	unspecified product	0.43109	1.34825	0.000180615
AARA018667	8626.51	1.02146	2.02997	1.67e-12	0.136613	7.47707	7.6e-14	suppressor of cytokine signaling	0.67201	1.59329	0.000207405
AARA016533	156.658	2.67693	6.39495	5.05e-07	0.495805	5.39917	6.69e-08	CLIP-domain serine protease	2.57281	5.94968	0.000208119
AARA015790	1809.62	0.719855	1.64702	0.00067483	0.193868	3.71312	0.00020472	cytochrome P450	0.592858	1.50823	0.000210235
AARA002258	29085.9	0.92842	1.90319	1.3e-10	0.135807	6.83632	8.13e-12	mitochondrial processing peptidase	0.348175	1.27295	0.00021096
AARA016563	4294.44	1.24011	2.36216	1.13e-12	0.164654	7.53159	5.01e-14	ATP-binding cassette transporter (ABC transporter) family G member 10	0.668348	1.58925	0.000231782
AARA000627	553.821	0.648759	1.56782	0.000226325	0.161667	4.01294	6e-05	unspecified product	0.777461	1.71411	0.000238852
AARA010598	14503.2	0.844515	1.79566	2.37e-05	0.184764	4.57077	4.86e-06	mitochondrial ATP synthase epsilon chain	0.444295	1.36065	0.000244159
AARA005511	18229.5	0.424056	1.34169	0.000228991	0.105765	4.00942	6.09e-05	unspecified product	0.384031	1.30498	0.000280891
AARA010528	10960.5	0.872948	1.8314	5.46e-11	0.125285	6.96768	3.22e-12	BZIP domain-containing protein	0.445174	1.36148	0.000280891
AARA002827	677.379	0.765216	1.69962	0.000697061	0.206605	3.70376	0.000212429	Envelysin	0.807276	1.7499	0.000334645
AARA005183	13699.3	0.422422	1.34018	0.0156312	0.157033	2.69002	0.00714483	protein cactus (TOLL pathway signalling)	0.536415	1.45036	0.000358318
AARA004853	6762.25	0.272782	1.20814	0.0291919	0.111822	2.43944	0.0147101	dumpy-like protein	0.408416	1.32723	0.000390569
AARA006795	6839.7	0.533217	1.44715	6.73e-06	0.1098	4.85626	1.2e-06	unspecified product	0.573125	1.48774	0.000401133
AARA017024	211.369	0.726067	1.65412	0.0278204	0.295084	2.46055	0.0138726	autophagy related gene DEBCL	0.877715	1.83746	0.00041376
AARA000559	1783.03	0.52501	1.43894	0.000600109	0.14014	3.74631	0.000179451	bestrophin 2,3,4	0.470676	1.38576	0.000441837
AARA010534	471.282	1.23546	2.35457	4.07e-10	0.185644	6.65503	2.83e-11	unspecified product	0.666522	1.58724	0.000510183
AARA001958	3872.75	0.683326	1.60584	6.7e-05	0.15812	4.32156	1.55e-05	glutamate--cysteine ligase catalytic subunit	0.563105	1.47745	0.000543957
AARA001002	4100.21	0.694285	1.61808	3.23e-08	0.117293	5.91924	3.23e-09	Cystathionine beta-synthase	0.611412	1.52775	0.000609263
AARA016894	480.98	2.33055	5.02996	3.1e-25	0.215944	10.7923	3.74e-27	Kinesin-like protein	0.95056	1.93262	0.000657305
AARA004312	134.445	1.67392	3.19081	2.49e-06	0.330091	5.0711	3.96e-07	glucose dehydrogenase (acceptor)	1.19659	2.29197	0.000701043
AARA001189	3898.7	0.422359	1.34012	0.00594569	0.139192	3.03435	0.00241051	aminopeptidase N	0.381577	1.30277	0.000714873
AARA011258	2954.17	0.422122	1.3399	0.0239651	0.16738	2.52194	0.011671	unspecified product	0.60033	1.51606	0.000820257
AARA001141	855.926	1.37767	2.59847	4.99e-10	0.208039	6.62216	3.54e-11	unspecified product	0.547036	1.46108	0.000853788
AARA000048	929.45	0.975617	1.96648	3.55e-08	0.165312	5.90166	3.6e-09	unspecified product	0.743138	1.67381	0.000978123
AARA000645	9964.94	0.763763	1.69791	2.75e-05	0.168358	4.53655	5.72e-06	NADH dehydrogenase (ubiquinone) 1 beta subcomplex 4	0.379301	1.30071	0.0010035
AARA002523	169.239	2.44383	5.44085	1.05e-16	0.280223	8.72102	2.76e-18	JAK/STAT pathway cytokine unpaired 3 variant A	2.06943	4.19721	0.00103281
AARA002803	548.164	0.941095	1.91999	0.000273758	0.237526	3.96207	7.43e-05	NA	0.676869	1.59867	0.00108804
AARA009453	344.232	3.50598	11.3607	4.93e-28	0.307833	11.3892	4.73e-30	MFS domain-containing protein	1.27924	2.42711	0.00115667
AARA001927	9376.63	0.341139	1.26676	0.0201362	0.131598	2.59228	0.00953423	Innexin inx2	0.344532	1.26974	0.00115691
AARA017739	887.324	0.402812	1.32208	0.0161966	0.150544	2.67572	0.00745689	tRNA dimethylallyltransferase	0.524507	1.43844	0.00119354
AARA009607	4168.86	0.405365	1.32442	0.00541141	0.132156	3.06732	0.00215987	NA	0.467736	1.38294	0.00120777
AARA016809	8641.85	0.499854	1.41407	0.00335426	0.154931	3.22631	0.00125396	synaptic vesicle-associated integral membrane protein	0.359373	1.28287	0.00128177
AARA008157	21011.1	1.92377	3.79413	4.93e-28	0.1689	11.39	4.69e-30	glycerol-3-phosphate dehydrogenase (NAD+)	0.414561	1.33289	0.00139707
AARA016709	7315.61	0.400087	1.31959	0.0209749	0.155353	2.57535	0.010014	unspecified product	0.385341	1.30617	0.00148207
AARA017794	19385.3	0.517	1.43098	0.000176208	0.126779	4.07797	4.54e-05	unspecified product	0.567899	1.48236	0.00149117
AARA015607	488.832	0.625118	1.54234	0.00376854	0.196051	3.18856	0.00142985	cytochrome P450	1.30475	2.47042	0.00157667
AARA017610	2861.29	0.471284	1.38634	0.0059681	0.155378	3.03316	0.0024201	unspecified product	0.417956	1.33603	0.00171665
AARA011082	2536.05	0.721042	1.64837	0.000827964	0.197266	3.65517	0.000257015	bis(5'-nucleosidyl)-tetraphosphatase	0.466862	1.3821	0.00177725
AARA016786	7068.83	0.329818	1.25685	0.00944436	0.114781	2.87346	0.00406008	Arrestin kurtz-like	0.343319	1.26867	0.001881
AARA001095	424	1.16855	2.24786	4.82e-08	0.199919	5.84516	5.06e-09	unspecified product	0.792699	1.73231	0.00198468
AARA003535	881.22	0.718312	1.64526	0.00340564	0.222999	3.22114	0.00127682	unspecified product	0.61052	1.52681	0.00205436
AARA011741	1587.82	0.713767	1.64008	0.000155956	0.173694	4.10935	3.97e-05	TOLL-like receptor 5A	0.559925	1.47419	0.00218011
AARA010273	3362.45	0.848239	1.8003	5.96e-05	0.194975	4.3505	1.36e-05	Synaptic vesicle protein	0.769196	1.70432	0.00229446
AARA008748	4364.22	2.16456	4.48331	8.52e-37	0.165499	13.079	4.34e-39	serine protease inhibitor (serpin) 6	0.849035	1.8013	0.00247008
AARA008230	119.479	1.00451	2.00626	0.00634572	0.333426	3.01269	0.00258941	pancreatic triacylglycerol lipase	1.05261	2.07428	0.00296966
AARA004219	8161.04	0.754993	1.68762	0.000382391	0.194991	3.87193	0.000107978	NA	0.331971	1.25873	0.00302102
AARA004591	808.822	0.445897	1.36216	0.01504	0.164851	2.70484	0.00683367	unspecified product	0.590716	1.50599	0.00313831
AARA010834	9143.09	0.315853	1.24475	0.0388879	0.136328	2.31686	0.0205113	MIF4G domain-containing protein	0.322013	1.25007	0.00323117
AARA016966	2469.83	1.04269	2.06006	2.06e-09	0.163152	6.39088	1.65e-10	juvenile hormone-inducible protein	0.867023	1.8239	0.00338977
AARA003792	1033.52	0.902203	1.86892	8.36e-07	0.170332	5.29674	1.18e-07	cell cycle control protein 50A	0.84322	1.79405	0.00350732
AARA015789	604.142	1.48193	2.79321	9.44e-09	0.241535	6.13545	8.49e-10	cytochrome P450	0.989792	1.9859	0.00368729
AARA016926	3086.65	0.409629	1.32834	0.0194367	0.157186	2.60602	0.00916007	potassium inwardly-rectifying channel subfamily J	0.519198	1.43316	0.00386528
AARA008030	1857.24	1.02872	2.04021	6.31e-06	0.211197	4.87088	1.11e-06	chromosome transmission fidelity protein 4	0.4646	1.37994	0.00407313
AARA000516	3990.48	0.43092	1.34809	0.026222	0.173399	2.48513	0.0129505	unspecified product	0.330198	1.25719	0.0041265
AARA005905	3546.42	0.458962	1.37455	0.0055915	0.150169	3.05631	0.00224078	tetratricopeptide repeat protein 39B	0.413166	1.3316	0.00443212
AARA010898	3552.42	0.511514	1.42555	0.00231521	0.15293	3.34476	0.000823545	unspecified product	0.445944	1.3622	0.00445515
AARA017840	12127	0.439337	1.35598	0.00986129	0.15375	2.85747	0.00427032	polyadenylate-binding protein-interacting protein 1	0.413076	1.33152	0.00457021
AARA005044	3798.31	1.15493	2.22674	2.69e-09	0.181927	6.34831	2.18e-10	unspecified product	0.513665	1.42767	0.00481449
AARA001413	9874.2	0.599357	1.51504	0.00479426	0.192758	3.10937	0.00187489	NADH dehydrogenase (ubiquinone) 1 alpha subcomplex 6	0.348173	1.27295	0.00554095
AARA007971	839.641	0.973109	1.96307	1.04e-07	0.170645	5.70254	1.18e-08	CRAL-TRIO domain-containing protein	0.587859	1.50301	0.00557617
AARA002343	237.315	2.4075	5.30555	0.0232048	0.949622	2.53522	0.0112376	Ser/Thr protein phosphatase/nucleotidase	3.846	14.38	0.00567066
AARA005755	3940.69	3.71414	13.124	3.29e-40	0.271445	13.6828	1.29e-42	dehydrogenase/reductase SDR family member 11 precursor	0.83504	1.78391	0.00572596
AARA002733	225.054	0.674347	1.59587	0.00515792	0.218643	3.08424	0.00204073	outer segment 4	0.948405	1.92974	0.00575121
AARA009712	5821.36	0.434474	1.35142	0.0126399	0.156917	2.76881	0.00562609	Sterol carrier protein-2	0.497322	1.41159	0.00604315
AARA017587	9275.03	0.892737	1.85669	1.1e-06	0.170308	5.2419	1.59e-07	cytochrome P450	0.473901	1.38886	0.00630701
AARA016776	5684.4	0.417365	1.33549	0.0145291	0.153596	2.71729	0.0065818	solute carrier family 6 (neurotransmitter transporter, amino acid/orphan)	0.396178	1.31602	0.00672894
AARA018228	2530.04	0.488936	1.40341	0.0050076	0.157982	3.09488	0.00196891	cell division cycle 20-like protein 1, cofactor of APC complex	0.452058	1.36799	0.00804456
AARA015928	4429.26	1.29972	2.46182	1.77e-11	0.182087	7.13792	9.48e-13	unspecified product	0.31549	1.24443	0.00908228
AARA015673	11541.2	0.261364	1.19861	0.0435072	0.115276	2.26728	0.0233729	unspecified product	0.381938	1.30309	0.00966295
AARA018565	24160.8	0.544708	1.45873	0.000303794	0.138475	3.93362	8.37e-05	DnaJ homolog subfamily C	0.387669	1.30828	0.0109413
AARA000179	169.212	3.80936	14.0195	2.32e-20	0.393978	9.66899	4.08e-22	c-Jun N-terminal kinase	1.20592	2.30685	0.0113507
AARA006327	3034.46	1.56185	2.95232	2.76e-23	0.150736	10.3615	3.71e-25	Tubulin beta chain	0.701286	1.62595	0.0113875
AARA003830	1759.15	1.15181	2.22192	2.69e-07	0.208584	5.52203	3.35e-08	glutathione transferase microsomal 1	0.482512	1.39717	0.0127015
AARA003029	3591.01	0.462749	1.37817	0.000328932	0.118277	3.91243	9.14e-05	unspecified product	0.332015	1.25877	0.0128611
AARA006570	403.365	1.14823	2.21642	3.55e-07	0.209948	5.46912	4.52e-08	Acyl_transf_3 domain-containing protein	0.625156	1.54238	0.0129109
AARA018634	6281.78	0.494534	1.40887	7.52e-05	0.115201	4.29279	1.76e-05	protein spinster homolog 2	0.261356	1.1986	0.0129355
AARA017388	1158.19	0.680203	1.60237	7.21e-05	0.158062	4.3034	1.68e-05	growth arrest and DNA-damage-inducible protein	0.415098	1.33339	0.0131678
AARA010002	17644.9	0.472723	1.38773	0.000313851	0.120437	3.92507	8.67e-05	annexin A4	0.288815	1.22164	0.0134846
AARA018156	5069.15	0.552439	1.46656	0.00163727	0.160046	3.45176	0.000556935	unspecified product	0.540166	1.45414	0.0147977
AARA010564	6781.74	0.381437	1.30264	0.0240454	0.151333	2.52052	0.0117183	regulator of G-protein signaling	0.335805	1.26208	0.0152452
AARA018568	470.217	0.381789	1.30296	0.0411117	0.166555	2.29226	0.0218904	unspecified product	0.599041	1.51471	0.0158248
AARA000231	333.301	0.69196	1.61548	0.000668398	0.18622	3.71583	0.000202541	unspecified product	0.978438	1.97033	0.0159785
AARA007441	2571.63	0.430259	1.34748	0.00481714	0.138453	3.10762	0.00188598	frazzled protein	0.299192	1.23046	0.0165188
AARA002130	8567.65	0.412769	1.33124	0.0228272	0.162391	2.54182	0.0110276	calcium/calmodulin-dependent serine protein kinase	0.373191	1.29521	0.0170478
AARA001304	963.26	1.45853	2.74829	5.05e-09	0.233602	6.24367	4.27e-10	methylsterol monooxygenase	0.925871	1.89983	0.0176121
AARA011445	8522.21	1.55631	2.941	1.86e-15	0.185874	8.37294	5.62e-17	Tubulin beta chain	0.302443	1.23323	0.0178805
AARA007329	7598.01	2.10352	4.29756	9.08e-28	0.185601	11.3335	8.95e-30	chitinase	2.01718	4.04791	0.0178924
AARA018115	1121.85	0.779365	1.71637	4.52e-05	0.176409	4.41795	9.96e-06	Fatty acyl-CoA reductase	0.452034	1.36797	0.0181372
AARA017628	1604.67	0.518948	1.43291	0.00246088	0.156034	3.32587	0.000881425	methylsterol monooxygenase	0.414306	1.33266	0.0183255
AARA005891	15225.2	0.4303	1.34751	0.0298646	0.177066	2.43016	0.0150922	glutathione S-transferase sigma class 1	0.340223	1.26595	0.018457
AARA014554	2683.56	0.498517	1.41276	0.000812259	0.136178	3.66078	0.00025145	NA	0.324609	1.25233	0.0192003
AARA002870	249.631	1.37872	2.60038	3.95e-08	0.234401	5.8819	4.06e-09	serine protease snake	0.942806	1.92226	0.0192924
AARA006145	1652.36	0.447419	1.3636	0.0303092	0.184601	2.4237	0.0153632	Serine/threonine-protein kinase SBK1	0.403393	1.32261	0.019386
AARA001863	214.965	0.785887	1.72415	0.00278601	0.239184	3.2857	0.00101729	unspecified product	0.624959	1.54217	0.0196001
AARA017019	300.91	3.73923	13.3542	1.39e-18	0.405605	9.21889	3e-20	unspecified product	1.62741	3.08958	0.020603
AARA016354	12641.8	0.594945	1.51042	0.00132679	0.169241	3.51537	0.000439143	gamma-aminobutyric acid receptor subunit beta	0.414817	1.33313	0.0206045
AARA000527	92.9953	2.52895	5.77152	1.26e-07	0.446396	5.66526	1.47e-08	lysosomal acid lipase	1.07758	2.11049	0.020785
AARA007069	2084.61	1.44485	2.72234	5.81e-17	0.164347	8.79146	1.48e-18	period circadian protein	0.313206	1.24247	0.0208554
AARA011548	31489.5	0.809207	1.75225	1.21e-08	0.13281	6.09297	1.11e-09	solute carrier family 20 (sodium-dependent phosphate transporter)	0.250895	1.18994	0.0212726
AARA007802	609.612	0.556425	1.47062	0.0261167	0.223751	2.4868	0.0128897	Wurst	0.525848	1.43978	0.0219087
AARA003707	2673.91	1.73927	3.33866	0.000297601	0.441489	3.93955	8.16e-05	unspecified product	0.42517	1.34273	0.0244535
AARA008183	18996.5	0.628729	1.5462	0.000916518	0.173463	3.62456	0.000289453	cytochrome c oxidase VIIc	0.243224	1.18363	0.0266775
AARA017774	1107.33	1.81222	3.51182	1.24e-32	0.147263	12.306	8.41e-35	dehydrogenase/reductase SDR family member 11 precursor	0.746203	1.67737	0.0287257
AARA011128	6161.16	0.444098	1.36046	0.000550979	0.117778	3.77062	0.00016284	unspecified product	0.288317	1.22121	0.0294247
AARA002472	1036.34	0.974697	1.96523	6.37e-05	0.224878	4.33434	1.46e-05	unspecified product	0.496484	1.41077	0.0301755
AARA006508	120.169	1.59883	3.02898	6.28e-07	0.298552	5.35529	8.54e-08	unspecified product	0.935757	1.91289	0.0311549
AARA010189	1581.11	3.0616	8.34898	3.68e-36	0.236126	12.966	1.91e-38	unspecified product	0.817128	1.76189	0.031279
AARA010039	4706.49	0.306458	1.23667	0.0189284	0.117136	2.61626	0.00888996	unspecified product	0.261618	1.19882	0.0319041
AARA009680	220.422	0.870394	1.82816	0.00157184	0.251212	3.46478	0.000530669	protein osiris 24	0.878044	1.83788	0.0320303
AARA007337	209.883	0.93872	1.91683	0.000434415	0.244659	3.83685	0.000124625	unspecified product	0.564294	1.47866	0.0320621
AARA001946	5145.53	0.529204	1.44313	9.16e-05	0.124703	4.24372	2.2e-05	unspecified product	0.228828	1.17188	0.0327586
AARA002929	10172.1	0.410046	1.32873	0.0220923	0.1605	2.5548	0.0106248	serine protease inhibitor (serpin) 10	0.301929	1.23279	0.0333758
AARA018126	6614.51	1.04861	2.06853	5.04e-10	0.158384	6.62069	3.58e-11	dual specificity phosphatase	0.231078	1.17371	0.0341239
AARA010796	4604.71	0.46968	1.3848	0.00202126	0.138644	3.38767	0.000704897	ubiquitin carboxyl-terminal hydrolase 3	0.305849	1.23615	0.0347227
AARA014196	599.682	0.553868	1.46802	0.0012527	0.156798	3.53237	0.000411855	NA	0.413608	1.33201	0.0350173
AARA008734	381.177	0.764273	1.69851	0.00658205	0.254747	3.00012	0.00269871	glutathione S-transferase theta class 1	0.711551	1.63756	0.035386
AARA008031	444.906	1.11122	2.16028	8.66e-07	0.210093	5.28918	1.23e-07	unspecified product	0.524686	1.43862	0.0355815
AARA000910	547.672	0.458562	1.37417	0.019067	0.175466	2.61339	0.00896482	polycomb group RING finger protein 4	0.447156	1.36335	0.0357587
AARA006693	29021.6	1.26174	2.39784	7.88e-11	0.182534	6.91233	4.77e-12	cytochrome b-c1 complex subunit 6, mitochondrial	0.253729	1.19229	0.0364234
AARA008591	1772.88	0.482124	1.3968	0.00317433	0.148601	3.24442	0.00117689	excitatory amino acid transporter 2 isoform 2	0.618476	1.53525	0.0371679
AARA017001	19497.8	0.259533	1.19709	0.0291315	0.106343	2.44052	0.0146662	unspecified product	0.225023	1.1688	0.0386948
AARA018584	2241.67	0.439802	1.35642	0.00977612	0.153738	2.86072	0.00422679	Spire	0.283069	1.21678	0.0388407
AARA001142	2130.55	0.583388	1.49836	0.00196747	0.171794	3.39586	0.000684134	MFS domain-containing protein	0.329439	1.25652	0.039555
AARA018031	49378	0.879919	1.84027	5.9e-06	0.180117	4.88527	1.03e-06	cytochrome c oxidase subunit VIb polypeptide 1	0.247544	1.18718	0.0396106
AARA006362	633.713	0.802626	1.74427	8.61e-05	0.188459	4.25889	2.05e-05	unspecified product	0.499678	1.4139	0.0400092
AARA009624	482.023	1.97255	3.92461	3.93e-17	0.223211	8.83716	9.82e-19	unspecified product	0.705561	1.63078	0.0403366
AARA016103	8847.22	1.89948	3.73079	0.000126627	0.456337	4.16245	3.15e-05	unspecified product	0.714964	1.64144	0.0405047
AARA005317	3764.99	0.449076	1.36517	0.000237961	0.112283	3.99951	6.35e-05	transcription elongation factor B, polypeptide 3	0.235823	1.17758	0.0414666
AARA010788	6167.97	0.420051	1.33797	0.0128651	0.152053	2.76253	0.00573554	FMS-like tyrosine kinase 1	0.321768	1.24986	0.0414666
AARA016663	5937.3	1.19881	2.2955	2e-22	0.117996	10.1598	3e-24	unspecified product	0.356802	1.28058	0.0416843
AARA000095	1346.91	1.38259	2.60735	6.19e-14	0.174435	7.92609	2.26e-15	unspecified product	0.337185	1.26329	0.0420238
AARA004226	10702.2	0.585032	1.50007	1.63e-06	0.113367	5.16052	2.46e-07	unspecified product	0.30302	1.23372	0.0429398
AARA017104	8575.71	0.507423	1.42151	0.0111762	0.180344	2.81364	0.00489837	NADH dehydrogenase (ubiquinone) Fe-S protein 5	0.236135	1.17783	0.0435586
AARA018307	963.102	0.859428	1.81432	9.12e-07	0.162806	5.27884	1.3e-07	CRAL-TRIO domain-containing protein	0.609888	1.52614	0.0437799
AARA015595	1216.05	0.778494	1.71534	9.11e-06	0.162591	4.78804	1.68e-06	unspecified product	0.369635	1.29203	0.0440358
AARA015862	7633.64	1.85925	3.62819	1.38e-21	0.186612	9.96319	2.21e-23	cytochrome P450	0.289137	1.22191	0.0440969
AARA002653	3357.38	0.478013	1.39282	0.000394476	0.123743	3.86295	0.000112027	inositol-1,4,5-trisphosphate 5-phosphatase	0.289399	1.22213	0.0442916
AARA001950	134.067	1.37623	2.59589	0.00011656	0.328941	4.18382	2.87e-05	putative opioid receptor	0.577254	1.49201	0.0466766
AARA003640	5529.89	0.459612	1.37517	0.0232048	0.18129	2.53522	0.0112375	myosin I	0.404495	1.32363	0.0468049

## Sheet: Commonly Down
Supplememtary Table 4: RNAseq results comparing results from Bahirdar and Gaoua (Burkina Faso). Vectorbase Gene ID, mean read count, log2 fold change, raw fold change, adjusted p-value, a vectorbase description based on AGAP homologs followed by log2 fold change, fold change and corrected p value from the Gaoua data. Tab 1 = complete list of shared differential genes. Tab 2 = genes commonly upreg…
GeneId	baseMean Bahirdar	log2FoldChange Bahirdar	fold_change Bahirdar	padj Bahirdar	lfcSE Bahirdar	stat Bahirdar	pvalue Bahirdar	Description Bahirdar	log2FoldChange Gaoua	fold_change Gaoua	padj Gaoua
AARA011024	1600.45	-1.44248	0.367935	1.97e-19	0.152874	-9.43573	3.88e-21	4-coumarate:CoA ligase	-1.938	0.260978	2.6e-24
AARA007906	873.612	-0.560949	0.677856	0.00073004	0.15201	-3.6902	0.000224074	alpha-L-fucosidase	-1.48906	0.356245	3.45e-24
AARA000581	4354.18	-0.769522	0.586612	0.00142478	0.220253	-3.49381	0.000476179	DUF4781 domain-containing protein	-1.25884	0.417879	3.16e-22
AARA011540	1580.95	-0.429203	0.742672	0.000985274	0.1191	-3.6037	0.000313717	cryptochrome 2	-1.15984	0.447562	1.43e-20
AARA017448	7981.78	-0.827136	0.563647	1.34e-07	0.146279	-5.65451	1.56e-08	Aminopeptidase	-1.38216	0.383645	8.07e-14
AARA005949	3711.8	-1.02926	0.489962	6.85e-16	0.121132	-8.49702	1.95e-17	NA	-1.07114	0.475943	1.47e-13
AARA017253	1935.55	-1.11848	0.460579	1.66e-05	0.240452	-4.65156	3.29e-06	NA	-1.07561	0.47447	6.41e-13
AARA000472	326.081	-1.71183	0.305272	5.12e-07	0.317209	-5.39655	6.79e-08	unspecified product	-3.54685	0.0855641	1.99e-12
AARA007161	1683.17	-1.27922	0.412019	1.88e-20	0.131976	-9.69281	3.24e-22	epidermal retinal dehydrogenase	-0.796751	0.575644	2.75e-12
AARA014582	1042.57	-0.559105	0.678723	0.0454475	0.248678	-2.24831	0.0245565	unspecified product	-2.81629	0.141975	5.91e-12
AARA016474	154.882	-1.14286	0.452859	0.000281724	0.289006	-3.95447	7.67e-05	3-glucan binding protein	-1.4112	0.375999	9.02e-12
AARA016088	484.499	-1.81836	0.283543	7.7e-12	0.250433	-7.26087	3.85e-13	salivary gland protein 7-like	-1.53247	0.345686	1.16e-11
AARA004217	4108.85	-1.31545	0.401799	1.86e-09	0.205289	-6.40782	1.48e-10	unspecified product	-2.03289	0.244365	3.24e-11
AARA017145	404.502	-1.13767	0.454492	1.86e-05	0.245929	-4.62604	3.73e-06	Lipocln_cytosolic_FA-bd_dom domain-containing protein	-2.49085	0.177901	1.6e-10
AARA008433	8218.7	-1.29196	0.408395	4.95e-13	0.168971	-7.64606	2.07e-14	glycine cleavage system H protein	-1.32534	0.399055	3.07e-10
AARA010741	279.998	-1.61523	0.326413	1.75e-12	0.216212	-7.47059	7.98e-14	E3 ubiquitin-protein ligase	-1.49231	0.355443	3.69e-10
AARA017115	2742.88	-0.58192	0.668074	0.00214594	0.172741	-3.36874	0.000755128	angiotensin-converting enzyme 9	-0.857529	0.551897	3.96e-10
AARA011120	14579.6	-0.564317	0.676275	0.0056156	0.184756	-3.05439	0.00225521	cuticular protein CPLCG family (CPLCG1)	-0.74038	0.598582	5.34e-10
AARA003212	4401.07	-0.420571	0.747129	0.000396233	0.108914	-3.8615	0.000112695	Calcium-transporting ATPase sarcoplasmic/endoplasmic reticulum type	-0.809623	0.570531	3.06e-09
AARA017412	783.101	-1.78915	0.289342	1.25e-21	0.179391	-9.97346	1.99e-23	heme peroxidase 14	-1.8783	0.272005	3.34e-09
AARA005743	815.134	-0.714754	0.609309	0.000578351	0.19025	-3.75693	0.000172011	cytochrome P450	-0.925945	0.526336	4.86e-09
AARA004651	5782.71	-0.505609	0.704363	0.0386029	0.21793	-2.32005	0.0203381	C-1-tetrahydrofolate synthase, mitochondrial precursor	-0.810214	0.570297	1.41e-08
AARA002567	6993.45	-0.490294	0.71188	0.000950757	0.135658	-3.6142	0.000301272	aldehyde dehydrogenase family 7 member A1	-0.607752	0.656219	3.65e-08
AARA015784	23941.5	-0.464098	0.724924	0.00115135	0.130444	-3.55783	0.000373936	unspecified product	-1.18883	0.438659	4.34e-08
AARA006212	3404.33	-1.07955	0.473175	1.3e-17	0.120393	-8.96692	3.05e-19	glucosamine--fructose-6-phosphate aminotransferase (isomerizing)	-1.38199	0.38369	4.52e-08
AARA016412	6041.01	-0.341234	0.789366	0.0068529	0.114288	-2.98574	0.00282897	unspecified product	-0.603854	0.657994	4.6e-08
AARA001469	1463.42	-0.398159	0.758826	0.00898982	0.137727	-2.89093	0.00384099	NA	-0.823364	0.565122	8.92e-08
AARA016540	2121.42	-0.845323	0.556586	0.00252806	0.254818	-3.31736	0.00090871	D7 long form salivary protein	-1.36853	0.387285	1.43e-07
AARA011715	1726.57	-1.01298	0.495521	3.35e-09	0.160498	-6.3115	2.76e-10	neutral ceramidase	-0.919567	0.528668	1.8e-07
AARA000317	475.789	-3.14271	0.113227	0.00249753	0.946233	-3.32129	0.000896036	unspecified product	-1.16952	0.444569	2.37e-07
AARA003721	19524.6	-0.429188	0.74268	0.0102918	0.151009	-2.84214	0.00448122	unspecified product	-0.489286	0.712378	2.59e-07
AARA002107	1649.88	-0.638228	0.642502	0.00111821	0.178946	-3.56659	0.000361651	unspecified product	-0.597185	0.661042	2.71e-07
AARA016492	1986.24	-0.462956	0.725498	0.0172418	0.174547	-2.65233	0.00799384	leucine-rich immune protein (Short)	-1.56803	0.337269	4.31e-07
AARA007109	1916.67	-0.986239	0.504792	2.48e-06	0.194462	-5.07162	3.94e-07	unspecified product	-1.52652	0.347114	5.12e-07
AARA004040	4252.74	-0.996241	0.501304	1.01e-08	0.162699	-6.12322	9.17e-10	myosin III	-0.947183	0.518644	1e-06
AARA002052	5844.92	-0.652634	0.636118	2.1e-07	0.117193	-5.56889	2.56e-08	E3 ubiquitin-protein ligase MYLIP	-0.527306	0.693849	1.23e-06
AARA017447	24287.2	-1.09325	0.468706	1.11e-17	0.121655	-8.9864	2.55e-19	Aminopeptidase	-0.950019	0.517626	1.42e-06
AARA006102	1259.84	-0.373628	0.771839	0.0176654	0.141381	-2.6427	0.00822476	unspecified product	-0.539978	0.687781	4.37e-06
AARA016707	2350.96	-0.676329	0.625755	4.18e-06	0.136355	-4.96006	7.05e-07	unspecified product	-0.928371	0.525451	5.39e-06
AARA008844	1068.36	-0.343587	0.78808	0.0412947	0.15002	-2.29028	0.0220053	6-phosphogluconolactonase	-0.771549	0.585788	8.96e-06
AARA003502	12695.2	-0.456719	0.728642	0.000916518	0.126008	-3.62453	0.000289488	trypsin type 4	-0.686661	0.62129	9.16e-06
AARA002757	178.193	-1.37044	0.386773	9.11e-05	0.322817	-4.24525	2.18e-05	unspecified product	-1.53989	0.343912	9.51e-06
AARA003465	12236.7	-0.412836	0.751145	0.0180731	0.15672	-2.63422	0.00843298	DUF1298 domain-containing protein	-0.608895	0.655699	1.16e-05
AARA000882	6470.28	-0.748114	0.595381	1.55e-11	0.104526	-7.15724	8.23e-13	unspecified product	-0.451984	0.731037	1.22e-05
AARA008620	1311.59	-0.334466	0.793078	0.0360176	0.142349	-2.34963	0.0187923	FAD-dependent oxidoreductase domain-containing protein 1	-0.699259	0.615888	1.27e-05
AARA004685	335.469	-0.449151	0.732474	0.0367903	0.191934	-2.34013	0.0192768	single-strand selective monofunctional uracil DNA glycosylase	-0.939875	0.521278	1.67e-05
AARA003164	5095.56	-0.296023	0.814495	0.04319	0.130365	-2.27072	0.0231641	unspecified product	-0.473558	0.720186	2.33e-05
AARA005869	5688.47	-0.917644	0.529373	2.18e-10	0.135882	-6.75324	1.45e-11	solute carrier family 15 member 1	-0.758847	0.590969	2.98e-05
AARA003387	43908.9	-0.368109	0.774797	0.00956988	0.128324	-2.8686	0.00412299	Muscle LIM protein at 84B	-0.486195	0.713905	3.48e-05
AARA010466	1136.22	-0.44543	0.734366	0.0216796	0.173834	-2.56238	0.0103958	Niemann-Pick C1 protein	-0.760341	0.590357	4.55e-05
AARA007453	2402.14	-0.593085	0.662924	0.000228677	0.147905	-4.0099	6.07e-05	CUB domain-containing protein	-0.711204	0.61081	7.6e-05
AARA006117	1178.3	-0.849072	0.555142	0.000131363	0.204449	-4.15297	3.28e-05	scavenger receptor class B member	-1.54748	0.342106	0.000101141
AARA009123	73.3312	-1.83885	0.279544	0.000199222	0.454516	-4.04574	5.22e-05	Fibrinogen C-terminal domain-containing protein	-3.95122	0.0646495	0.000101182
AARA000151	320.176	-2.17498	0.221445	1.91e-09	0.339639	-6.4038	1.52e-10	unspecified product	-1.50805	0.351585	0.000110175
AARA009603	1590.87	-0.517146	0.698753	0.00514109	0.1676	-3.08559	0.00203146	unspecified product	-0.638084	0.642566	0.000122167
AARA017076	2712.67	-0.380641	0.768096	0.00868629	0.131119	-2.90302	0.00369581	unspecified product	-0.94816	0.518293	0.000169183
AARA017236	730.652	-1.28533	0.410277	1.82e-09	0.200473	-6.41147	1.44e-10	unspecified product	-1.86728	0.274089	0.000195404
AARA012014	523.342	-1.06406	0.478283	1.35e-06	0.204654	-5.19934	2e-07	Protein NEDD1	-0.867925	0.547934	0.000214906
AARA017503	4832.69	-0.502485	0.70589	0.00294788	0.153763	-3.26792	0.00108341	glutaryl-CoA dehydrogenase	-0.613886	0.653434	0.000220303
AARA002643	203.084	-0.857689	0.551836	0.001088	0.239945	-3.57453	0.000350862	unspecified product	-1.71857	0.30385	0.000249263
AARA010517	3089.19	-0.813852	0.568861	0.000385833	0.210343	-3.86916	0.000109212	unspecified product	-0.836719	0.559915	0.000258715
AARA016206	2579.97	-1.03452	0.488178	1.78e-06	0.201183	-5.14218	2.72e-07	unspecified product	-1.29785	0.406732	0.000267213
AARA003994	494.122	-0.373103	0.77212	0.0399045	0.161854	-2.30519	0.021156	loquacious	-0.68525	0.621898	0.000278698
AARA016168	1933.75	-1.6329	0.322438	3.95e-33	0.131677	-12.4009	2.58e-35	cytochrome P450	-0.51513	0.69973	0.000314405
AARA018469	745.915	-0.893067	0.538468	3.92e-09	0.142094	-6.28505	3.28e-10	ATP-binding cassette transporter (ABC transporter) family C member 2	-1.10535	0.46479	0.000317109
AARA016847	6291.19	-0.626157	0.6479	0.000888271	0.172308	-3.63393	0.000279132	xylulokinase	-0.763251	0.589167	0.000327857
AARA000504	280.861	-0.958191	0.514702	0.000641092	0.257051	-3.72763	0.000193287	unspecified product	-0.885068	0.541462	0.000414391
AARA005813	1486.77	-0.45245	0.730801	0.00737838	0.152885	-2.95941	0.00308227	unspecified product	-0.567708	0.674688	0.000502681
AARA003582	3217.36	-0.372187	0.772611	0.00701249	0.125012	-2.9772	0.00290894	unspecified product	-0.887116	0.540694	0.000519512
AARA003555	556.098	-1.17247	0.443661	1.68e-07	0.208943	-5.61143	2.01e-08	rhythmically expressed gene 2 protein	-1.15334	0.449583	0.000555855
AARA003658	5828.35	-0.621204	0.650128	1.01e-05	0.130361	-4.76527	1.89e-06	GMP synthase (glutamine-hydrolysing)	-0.413814	0.750636	0.000710093
AARA014080	321.555	-1.3941	0.380482	1.41e-09	0.216036	-6.4531	1.1e-10	unspecified product	-0.731436	0.602304	0.000719122
AARA018347	2384.54	-0.42472	0.744983	0.0262922	0.170995	-2.48381	0.0129986	Alkaline phosphatase	-0.813034	0.569183	0.000723022
AARA017922	1122.82	-0.890563	0.539404	1.95e-05	0.192927	-4.61606	3.91e-06	H/ACA ribonucleoprotein complex non-core subunit NAF1	-0.828655	0.563054	0.000782335
AARA006408	1102.91	-0.409661	0.7528	0.030876	0.169592	-2.41556	0.0157109	unspecified product	-0.535912	0.689723	0.000790086
AARA001426	2288.45	-1.14917	0.450885	8.24e-16	0.135591	-8.47528	2.35e-17	xeroderma pigmentosum group C-complementing protein	-0.905341	0.533906	0.000807183
AARA003645	28722.2	-0.552019	0.682065	0.0159133	0.205763	-2.68279	0.007301	ATP citrate lyase	-0.609631	0.655364	0.000841018
AARA016936	736.476	-0.886701	0.540849	0.00339178	0.275154	-3.22257	0.00127048	unspecified product	-1.02322	0.492016	0.000880577
AARA012040	521.203	-0.55575	0.680303	0.0192395	0.212941	-2.60988	0.00905735	aspartyl-tRNA synthetase	-0.643774	0.640037	0.000945415
AARA000661	1971.12	-0.34755	0.785918	0.0220587	0.136001	-2.55549	0.0106038	cytochrome b-561 domain containing protein 2	-0.470918	0.721505	0.000957844
AARA003491	8983.08	-0.765042	0.588436	2.83e-06	0.151691	-5.04342	4.57e-07	heat shock protein 110kDa	-0.491632	0.71122	0.00120205
AARA003472	1062.66	-1.22068	0.429081	9.36e-13	0.161505	-7.55812	4.09e-14	unspecified product	-0.805199	0.572283	0.00122567
AARA005525	739.174	-0.316413	0.803064	0.048727	0.142742	-2.21668	0.0266448	CCAAT/enhancer binding protein (C/EBP), invertebrate	-1.11911	0.460378	0.00127395
AARA002407	571.078	-0.496369	0.708889	0.0133879	0.180643	-2.74778	0.00599999	post-GPI attachment to proteins factor 3 precursor	-0.733363	0.6015	0.00157336
AARA016815	1443.26	-1.13406	0.455632	1.19e-06	0.217028	-5.22542	1.74e-07	sodium-coupled monocarboxylate transporter 1	-0.777594	0.583339	0.00161436
AARA010392	10187.4	-0.2763	0.825706	0.0402861	0.120082	-2.30092	0.021396	unspecified product	-0.532841	0.691192	0.00167735
AARA005358	907.464	-0.404125	0.755694	0.0417453	0.176846	-2.28518	0.0223022	DNA replication licensing factor MCM5	-0.605382	0.657297	0.00221371
AARA008869	880.359	-0.391992	0.762077	0.0398561	0.170009	-2.30572	0.0211264	unspecified product	-0.719967	0.607111	0.00222391
AARA016448	509.312	-0.92496	0.526695	1.53e-06	0.178795	-5.17329	2.3e-07	unspecified product	-0.507892	0.703249	0.00245738
AARA001963	3015.44	-0.395073	0.760451	0.003055	0.121306	-3.25682	0.00112667	Activating signal cointegrator 1 complex subunit 3	-0.38523	0.765657	0.00267932
AARA001860	15473.7	-0.310444	0.806394	0.0177932	0.117605	-2.6397	0.00829785	BCL2/adenovirus E1B 19 kDa protein-interacting protein 3	-0.435242	0.73957	0.00270091
AARA001768	1052.33	-0.684216	0.622344	0.000905861	0.188595	-3.62797	0.00028566	chemosensory protein 6	-0.407662	0.753844	0.00289845
AARA002422	2918.02	-0.333382	0.793674	0.00873827	0.114931	-2.90072	0.00372312	FHA domain-containing protein	-0.413871	0.750607	0.00300346
AARA008831	2930.42	-0.630713	0.645857	1.07e-06	0.120227	-5.246	1.55e-07	unspecified product	-0.385958	0.765271	0.00356691
AARA005272	77.2157	-1.76959	0.293292	0.000134748	0.426741	-4.14676	3.37e-05	Sugar transporter ERD6-like 10	-1.78243	0.290693	0.00358237
AARA008245	1176.09	-0.662836	0.631635	0.000760226	0.180172	-3.6789	0.000234244	PAS domain containing serine/threonine kinase	-0.490499	0.711779	0.00360392
AARA003898	168.113	-0.803166	0.57309	0.0094903	0.279704	-2.87149	0.00408547	cuticular protein RR-1 family 80	-1.05308	0.48194	0.00362431
AARA011535	1495.86	-0.300502	0.81197	0.0479241	0.135122	-2.22393	0.026153	unspecified product	-0.592555	0.663168	0.00406462
AARA014588	96.1133	-1.3674	0.387589	0.000176927	0.335398	-4.07695	4.56e-05	NA	-2.19406	0.218535	0.00428456
AARA003992	9697.77	-0.601299	0.65916	2.53e-06	0.118677	-5.0667	4.05e-07	short/branched chain acyl-CoA dehydrogenase	-0.359735	0.779308	0.004463
AARA003439	1514.3	-0.625349	0.648263	0.0102215	0.219835	-2.84463	0.00444627	C2H2-type domain-containing protein	-0.589544	0.664553	0.00475653
AARA007301	2333.6	-0.363368	0.777348	0.0130207	0.131738	-2.75826	0.00581105	ubiquitin-conjugating enzyme E2 C	-0.535335	0.689998	0.00478739
AARA006699	1189.73	-0.956308	0.515374	8.37e-06	0.198942	-4.80696	1.53e-06	Diamine acetyltransferase 1	-0.549737	0.683144	0.00501638
AARA007229	906.225	-0.723178	0.605762	0.000171544	0.177022	-4.08525	4.4e-05	unspecified product	-0.468984	0.722473	0.00556599
AARA010064	1059.81	-0.507881	0.703255	0.0285563	0.20737	-2.44915	0.0143194	unspecified product	-0.704977	0.613452	0.00609446
AARA010006	2367.25	-0.504149	0.705076	0.00023724	0.126025	-4.00038	6.32e-05	NA	-0.713901	0.60967	0.00615441
AARA007630	2800.67	-0.431389	0.741548	0.00206172	0.127574	-3.38149	0.000720938	coronin homolog	-0.382039	0.767352	0.00627232
AARA003466	1307.92	-0.936484	0.522505	1.8e-06	0.182201	-5.13984	2.75e-07	unspecified product	-0.524768	0.695071	0.00638969
AARA008537	8963.6	-0.742138	0.597853	1.31e-05	0.157703	-4.70591	2.53e-06	Isocitrate dehydrogenase [NADP]	-0.421583	0.746605	0.00639377
AARA018597	317.145	-0.806628	0.571716	0.00665886	0.269233	-2.99602	0.00273529	homeobox protein aristaless-related	-0.708756	0.611847	0.00697144
AARA008767	199.121	-1.16291	0.44661	4.1e-06	0.234224	-4.96495	6.87e-07	unspecified product	-0.822393	0.565503	0.00712577
AARA000468	1931.92	-0.80256	0.573331	3.08e-06	0.159661	-5.02666	4.99e-07	N-terminal kinase-like protein	-0.434832	0.73978	0.00837871
AARA002962	622.611	-0.508869	0.702773	0.00339026	0.157899	-3.22276	0.00126962	Cytoplasmic tRNA 2-thiolation protein 1	-0.625222	0.64832	0.00864941
AARA002630	1461	-0.553097	0.681555	0.00100754	0.153764	-3.59706	0.000321834	unspecified product	-0.615061	0.652902	0.00879349
AARA005062	15363.1	-0.625551	0.648172	0.000196683	0.154482	-4.04935	5.14e-05	CUB domain-containing protein	-0.475186	0.719374	0.00881697
AARA003454	607.984	-0.763199	0.589188	1.6e-05	0.163731	-4.6613	3.14e-06	Bis(5'-adenosyl)-triphosphatase (Fragment)	-0.601039	0.659279	0.00939758
AARA017979	354.652	-0.751395	0.594029	0.00966131	0.262248	-2.86521	0.0041673	Elongation of very long chain fatty acids protein	-1.01513	0.494784	0.0101514
AARA016816	5016.79	-0.561656	0.677524	1.12e-06	0.107238	-5.23746	1.63e-07	unspecified product	-0.359153	0.779622	0.0113658
AARA016157	459.318	-1.01001	0.496543	2.26e-07	0.181834	-5.55456	2.78e-08	purine nucleoside phosphorylase I, inosine and guanosine-specific family protein	-0.975466	0.508576	0.0121634
AARA010742	5212.81	-0.708607	0.611911	0.000197094	0.175017	-4.04878	5.15e-05	Transferrin	-2.78369	0.14522	0.0124322
AARA009908	1885.3	-0.382028	0.767358	0.0173878	0.14422	-2.64893	0.00807479	mannosyl-oligosaccharide alpha-1,2-mannosidase	-0.368761	0.774447	0.0127263
AARA017010	331.067	-1.33639	0.39601	1.83e-07	0.238823	-5.59574	2.2e-08	cellular retinaldehyde binding protein	-0.557767	0.679353	0.0128962
AARA015817	736.296	-0.976171	0.508327	1.16e-10	0.142431	-6.85363	7.2e-12	cytochrome P450	-0.432332	0.741063	0.0129313
AARA011879	1156.31	-0.565618	0.675666	0.00322206	0.174599	-3.23952	0.00119732	POU domain transcription factor, class 2	-0.511216	0.701631	0.0130127
AARA001915	6983.24	-0.394771	0.76061	0.00185806	0.115668	-3.41296	0.000642616	unspecified product	-0.286733	0.819756	0.0138542
AARA015660	580.551	-0.777021	0.583571	5.4e-06	0.158387	-4.90583	9.3e-07	cytochrome P450	-1.3639	0.388532	0.0147977
AARA009818	1242.71	-0.300726	0.811844	0.038783	0.129732	-2.31806	0.0204461	Elongator complex protein 1	-0.361868	0.778156	0.0148055
AARA007679	1625.37	-0.298943	0.812848	0.0432039	0.131664	-2.27051	0.0231769	unspecified product	-0.297338	0.813752	0.0149801
AARA017661	110.45	-1.4047	0.377697	0.00816819	0.480315	-2.92454	0.00344969	unspecified product	-0.987144	0.504476	0.0154685
AARA011235	1821.89	-0.367343	0.775209	0.0166078	0.137762	-2.6665	0.00766461	guanine nucleotide-binding protein-like 1	-0.351112	0.78398	0.0162642
AARA002086	2085.2	-0.430716	0.741893	0.00550172	0.140679	-3.0617	0.00220085	unspecified product	-0.330474	0.795275	0.0170694
AARA005135	299.266	-0.677182	0.625386	0.00102843	0.188587	-3.59082	0.000329643	glycerate kinase	-0.602972	0.658396	0.0172444
AARA000413	4706.32	-1.04613	0.484265	4.57e-14	0.131335	-7.96538	1.65e-15	NFRKB_winged domain-containing protein	-0.381275	0.767759	0.0180104
AARA016514	1670.26	-0.334039	0.793312	0.0225839	0.131205	-2.54593	0.0108986	cyanogenic beta-glucosidase	-0.746184	0.596178	0.0181372
AARA018430	1897.58	-0.527543	0.693735	0.000443317	0.137705	-3.83097	0.000127639	alpha-mannosidase II	-0.313216	0.804846	0.0183189
AARA000586	757.625	-3.04674	0.121015	0.000123993	0.730982	-4.168	3.07e-05	unspecified product	-0.946793	0.518785	0.0184732
AARA016451	276.626	-2.53923	0.172035	2.42e-14	0.315524	-8.04766	8.44e-16	prophenoloxidase 1	-0.621286	0.650091	0.019141
AARA005313	879.327	-1.15575	0.448833	1.81e-06	0.224881	-5.13938	2.76e-07	alkyldihydroxyacetonephosphate synthase	-0.394347	0.760834	0.0196496
AARA017949	1161.9	-1.09471	0.46823	1.03e-10	0.159312	-6.87148	6.35e-12	unspecified product	-0.623296	0.649186	0.0219476
AARA002924	3537.64	-0.333454	0.793634	0.00693303	0.111825	-2.98193	0.00286441	protein kintoun	-0.339808	0.790147	0.0224323
AARA005117	3176.81	-0.310505	0.806359	0.0152404	0.115004	-2.69994	0.00693512	Hepatoma-derived GF	-0.293631	0.815846	0.0224719
AARA004345	2505.05	-1.01056	0.496353	2.66e-11	0.142795	-7.07702	1.47e-12	short-chain dehydrogenease/reductase	-0.394142	0.760942	0.0227992
AARA005433	1138.44	-0.862208	0.55011	6.82e-08	0.149161	-5.78038	7.45e-09	unspecified product	-0.609634	0.655363	0.023376
AARA009799	622.387	-1.18112	0.441009	1.44e-08	0.194819	-6.06266	1.34e-09	unspecified product	-0.599401	0.660028	0.023765
AARA007293	818.014	-0.432373	0.741042	0.00637793	0.143609	-3.01078	0.0026058	zinc finger matrin-type protein 2	-0.476641	0.718649	0.0239133
AARA005558	11038.4	-0.340895	0.789551	0.0231687	0.134422	-2.53601	0.0112123	NAD+ kinase	-0.395825	0.760055	0.0277734
AARA001926	2142.52	-0.481336	0.716314	0.00031514	0.122667	-3.92394	8.71e-05	C2 domain-containing protein	-0.299896	0.812311	0.0289044
AARA011380	2107.78	-0.890274	0.539512	0.00199685	0.262509	-3.3914	0.000695368	unspecified product	-0.562459	0.677147	0.0293168
AARA006662	385.213	-0.940181	0.521167	0.0161567	0.351234	-2.67679	0.00743306	unspecified product	-1.99792	0.25036	0.0298113
AARA018285	6097.59	-0.430571	0.741968	0.000457603	0.112645	-3.82238	0.000132171	prohibitin 1	-0.2649	0.832256	0.0299554
AARA016028	178.743	-0.727339	0.604017	0.0209749	0.282428	-2.57531	0.0100151	unspecified product	-0.848074	0.555526	0.0301238
AARA005535	574.322	-0.61857	0.651316	0.0333715	0.259638	-2.38244	0.0171985	unspecified product	-1.11978	0.460163	0.0302108
AARA001379	2997.92	-0.675662	0.626045	1.09e-07	0.118702	-5.69206	1.26e-08	unspecified product	-0.482371	0.7158	0.0312347
AARA010811	1638.37	-2.49201	0.177758	1.01e-22	0.243607	-10.2296	1.46e-24	Arginase	-1.85552	0.276334	0.031399
AARA012022	1059.19	-0.414559	0.750249	0.0100167	0.14537	-2.85176	0.00434785	ATP-dependent RNA helicase DDX23/PRP28	-0.351192	0.783936	0.0326367
AARA011615	14600.4	-0.774822	0.584461	8.51e-07	0.146383	-5.29311	1.2e-07	Phosphoserine aminotransferase	-0.396031	0.759946	0.0328196
AARA016558	1819.29	-0.605019	0.657463	0.00129317	0.171744	-3.52279	0.000427028	ATP-binding cassette transporter (ABC transporter) family G member 2	-0.527055	0.69397	0.0330049
AARA009900	7375.22	-0.289214	0.818348	0.0441402	0.127909	-2.26108	0.0237542	C-terminal-binding protein	-0.329202	0.795976	0.0338056
AARA015798	1294.37	-1.22282	0.428443	1.24e-09	0.188883	-6.47398	9.55e-11	cytochrome P450	-0.537182	0.689116	0.0340909
AARA016506	7278.47	-0.782042	0.581543	0.00280194	0.238144	-3.2839	0.00102382	C-type lysozyme	-0.509193	0.702615	0.0348971
AARA007113	955.949	-0.374703	0.771264	0.0231189	0.147705	-2.53683	0.0111862	unspecified product	-0.333943	0.793365	0.0350919
AARA002706	208.958	-1.73943	0.299487	2.48e-09	0.273452	-6.36103	2e-10	unspecified product	-0.972528	0.509612	0.0368893
AARA009068	2808.15	-0.490071	0.71199	0.00657391	0.163325	-3.00059	0.00269461	ER degradation enhancer, mannosidase alpha-like 2	-0.371152	0.773165	0.0371898
AARA002016	465.225	-0.377806	0.769607	0.0380307	0.162413	-2.32621	0.0200075	vacuolar protein sorting-associated protein	-0.430101	0.74221	0.0372594
AARA005906	392.011	-0.546492	0.684683	0.0110908	0.194035	-2.81647	0.00485553	outer segment 6	-0.509164	0.70263	0.0384293
AARA011502	2967.32	-0.563973	0.676437	1.46e-05	0.120486	-4.68083	2.86e-06	unspecified product	-0.391913	0.762118	0.0392417
AARA018179	8436.48	-0.432975	0.740733	0.00159733	0.125158	-3.45943	0.000541311	BTB domain-containing protein	-0.30345	0.810312	0.0423674
AARA008339	435.63	-0.484799	0.714597	0.0266243	0.195589	-2.47866	0.0131877	unspecified product	-0.406091	0.754665	0.0438935
AARA006844	613.399	-0.580064	0.668934	0.00149345	0.166679	-3.48014	0.00050116	unspecified product	-0.504637	0.704838	0.0440958
AARA006000	27148.6	-0.583537	0.667326	0.00394481	0.1839	-3.17311	0.00150813	Pyruvate carboxylase	-0.565936	0.675517	0.0458957
AARA007745	1479.76	-0.454619	0.729703	0.000713183	0.122961	-3.69727	0.000217931	unspecified product	-0.332986	0.793892	0.0467806
AARA007925	1398.98	-0.40819	0.753568	0.0321525	0.170158	-2.39888	0.0164451	MOB1, Mps One Binder kinase activator-like 3 (yeast)	-0.351933	0.783534	0.047043
AARA011462	122.144	-1.16047	0.447367	0.000155063	0.282296	-4.11083	3.94e-05	unspecified product	-0.606761	0.656669	0.0478657
AARA001984	285.373	-0.614511	0.653151	0.00851494	0.211186	-2.90982	0.00361639	chromosome transmission fidelity protein 1	-0.679828	0.62424	0.0479413
AARA014750	605.083	-2.48559	0.178551	0.000163731	0.606649	-4.09725	4.18e-05	NA	-0.679761	0.624269	0.0483571
AARA018044	22839.4	-1.08348	0.47189	8.69e-19	0.116853	-9.27216	1.82e-20	glucose dehydrogenase (acceptor)	-0.38243	0.767144	0.0484421
