# Supplementary material for: Insecticide resistant Anopheles from Ethiopia but not Burkina Faso show a microbiota composition shift upon insecticide exposure
Source: Parasit Vectors. 2025 Jan 20;18:17. doi: 10.1186/s13071-024-06638-2 (PMC11748507; doi:10.1186/s13071-024-06638-2)
Supplement: Supplementary file 6 — Additional file 6. [file 13071_2024_6638_MOESM6_ESM.xlsx]

## Sheet: Shared
Supplememtary Table 5: RNAseq results comparing results from Bahirdar, Burkina Faso (Gaoua) and Asendabo. Vectorbase Gene ID, mean read count, log2 fold change, raw fold change, adjusted p-value, a vectorbase description based on AGAP homologs followed by log2 fold change, fold change and corrected p value from the Gaoua and Asendabo data. Tab 1 = complete list of shared differential gnees. Tab 2…
GeneId	baseMean Bahirdar	log2FoldChange Bahirdar	fold_change Bahirdar	padj Bahirdar	lfcSE Bahirdar	stat Bahirdar	pvalue Bahirdar	Description	log2FoldChange Gaoua	fold_change Gaoua	padj Gaoua	logFC Asenbado	FC Asenbado	FDR Asenbado
AARA016972	228.329	-1.60349	0.32908	2.67e-10	0.238552	-6.72178	1.8e-11	juvenile hormone-inducible protein	0.736349	1.66596	0.0496056	-2.85996	0.137742	8.03e-25
AARA010444	58734.9	-0.63262	0.645004	0.000149775	0.153558	-4.11976	3.79e-05	unspecified product	1.03268	2.04583	0.0486315	2.43574	5.41042	1.35e-21
AARA001607	19910.7	-0.448097	0.733009	0.00125462	0.126872	-3.5319	0.000412593	poly(A) RNA polymerase GLD2	0.341905	1.26743	0.0483545	-0.687093	0.621104	0.00168631
AARA007601	2985.9	0.612652	1.52907	0.000846629	0.167935	3.64814	0.000264146	unspecified product	-0.33282	0.793983	0.0472007	-0.509685	0.702376	0.0176701
AARA016646	6619.62	0.364544	1.28747	0.0142544	0.133819	2.72416	0.00644645	unspecified product	-0.283371	0.821669	0.0460821	1.08622	2.12317	1.2e-07
AARA003630	194.486	-3.87056	0.0683668	1.23e-28	0.336148	-11.5144	1.12e-30	cytochrome P450	1.01451	2.02022	0.0454381	1.80302	3.4895	0.00064552
AARA002437	452.901	-0.766584	0.587807	0.000826159	0.20969	-3.6558	0.000256385	biogenesis of lysosome-related organelles complex 1 subunit 2	0.452849	1.36874	0.0447349	-0.702097	0.614678	0.0291972
AARA015793	852.753	2.02025	4.05655	1.69e-15	0.240896	8.38642	5.01e-17	cytochrome P450	-0.567323	0.674868	0.044537	-2.28705	0.204894	8.89e-11
AARA002653	3357.38	0.478013	1.39282	0.000394476	0.123743	3.86295	0.000112027	inositol-1,4,5-trisphosphate 5-phosphatase	0.289399	1.22213	0.0442916	0.510922	1.42496	0.0137967
AARA015595	1216.05	0.778494	1.71534	9.11e-06	0.162591	4.78804	1.68e-06	unspecified product	0.369635	1.29203	0.0440358	0.988678	1.98437	1.4e-05
AARA017104	8575.71	0.507423	1.42151	0.0111762	0.180344	2.81364	0.00489837	NADH dehydrogenase (ubiquinone) Fe-S protein 5	0.236135	1.17783	0.0435586	1.32296	2.50179	1.08e-07
AARA004387	840.526	-0.632171	0.645205	0.00096545	0.175129	-3.60974	0.000306502	single-stranded DNA-binding protein, mitochondrial	0.444887	1.36121	0.0434638	-0.624021	0.64886	0.040963
AARA007144	1826.99	-0.566387	0.675306	0.00162607	0.163992	-3.45375	0.000552849	unspecified product	0.419829	1.33777	0.0430182	-0.689452	0.620089	0.00541872
AARA000095	1346.91	1.38259	2.60735	6.19e-14	0.174435	7.92609	2.26e-15	unspecified product	0.337185	1.26329	0.0420238	0.829177	1.77667	0.000345899
AARA008022	305.448	0.74704	1.67835	0.017643	0.282611	2.64335	0.00820903	MH2 domain-containing protein	-0.935788	0.522757	0.0417838	1.57213	2.97343	4.31e-15
AARA016663	5937.3	1.19881	2.2955	2e-22	0.117996	10.1598	3e-24	unspecified product	0.356802	1.28058	0.0416843	-0.431205	0.741642	0.0339049
AARA012050	70540.9	1.3983	2.63591	1.02e-10	0.203439	6.87334	6.27e-12	aconitate hydratase 1 / homoaconitase	-0.26951	0.829601	0.0414666	0.746303	1.67749	0.0221027
AARA004937	1397.6	-0.516791	0.698924	0.000154488	0.125686	-4.11176	3.93e-05	unspecified product	0.282342	1.21617	0.0405812	-0.645222	0.639394	0.00280362
AARA016103	8847.22	1.89948	3.73079	0.000126627	0.456337	4.16245	3.15e-05	unspecified product	0.714964	1.64144	0.0405047	-0.7292	0.603238	0.0100217
AARA017548	6481.08	2.49703	5.64521	2.22e-28	0.217858	11.4617	2.05e-30	unspecified product	-0.359182	0.779606	0.0403179	1.86604	3.64531	7.65e-09
AARA006362	633.713	0.802626	1.74427	8.61e-05	0.188459	4.25889	2.05e-05	unspecified product	0.499678	1.4139	0.0400092	0.967704	1.95573	0.0141071
AARA018411	506.218	-1.15643	0.448621	9.53e-12	0.159995	-7.22791	4.9e-13	phosphatidylinositol glycan, class X	0.401771	1.32113	0.0400092	-1.22597	0.42751	0.0112515
AARA018031	49378	0.879919	1.84027	5.9e-06	0.180117	4.88527	1.03e-06	cytochrome c oxidase subunit VIb polypeptide 1	0.247544	1.18718	0.0396106	1.57711	2.98371	8.81e-10
AARA002041	1209.79	-0.509725	0.702356	0.00157856	0.147179	-3.46329	0.000533608	Chitin-binding type-2 domain-containing protein	0.347814	1.27263	0.0394486	-0.715855	0.608844	0.000984956
AARA016986	27387.6	0.719783	1.64693	7.35e-05	0.167435	4.29889	1.72e-05	NADH dehydrogenase (ubiquinone) Fe-S protein 1	-0.216101	0.860889	0.039209	0.930503	1.90594	0.000215104
AARA015832	8117.97	1.23426	2.3526	1.06e-22	0.120724	10.2238	1.55e-24	LETM1 and EF-hand domain-containing protein 1, mitochondrial precursor	-0.225834	0.8551	0.0388766	0.895385	1.86011	4.06e-07
AARA002237	1726.54	-0.748944	0.595039	3.48e-06	0.149792	-4.99988	5.74e-07	WD repeat, sterile alpha motif and U-box domain containing 1	0.410046	1.32873	0.0384804	-0.735358	0.600669	0.00102278
AARA018062	13675.2	1.37578	2.59509	5.43e-18	0.151768	9.06502	1.25e-19	MFS domain-containing protein	-0.516913	0.698866	0.0381771	0.978162	1.96995	7.25e-07
AARA002706	208.958	-1.73943	0.299487	2.48e-09	0.273452	-6.36103	2e-10	unspecified product	-0.972528	0.509612	0.0368893	-0.720206	0.607011	0.0254266
AARA011400	5477.42	-0.703808	0.61395	1.46e-07	0.124808	-5.63912	1.71e-08	Tetraspanin	0.36428	1.28724	0.0368141	-1.07074	0.476075	1.77e-05
AARA003245	1299.66	-0.740837	0.598392	1.74e-07	0.132181	-5.60472	2.09e-08	endoplasmic reticulum-Golgi intermediate compartment protein 3	0.430545	1.34774	0.0364739	-0.624816	0.648502	0.00687629
AARA006693	29021.6	1.26174	2.39784	7.88e-11	0.182534	6.91233	4.77e-12	cytochrome b-c1 complex subunit 6, mitochondrial	0.253729	1.19229	0.0364234	1.96725	3.91021	4.49e-10
AARA015755	3812.72	-0.335685	0.792408	0.0100303	0.117735	-2.8512	0.00435543	unspecified product	0.250266	1.18943	0.0358556	-0.471556	0.721186	0.0368928
AARA008734	381.177	0.764273	1.69851	0.00658205	0.254747	3.00012	0.00269871	glutathione S-transferase theta class 1	0.711551	1.63756	0.035386	2.38291	5.21589	2.88e-05
AARA017855	40691.2	1.19111	2.28328	7.97e-12	0.164177	7.25504	4.02e-13	ubiquinol-cytochrome c reductase core subunit 2	-0.278092	0.824681	0.0351169	1.55999	2.94852	3.81e-10
AARA007113	955.949	-0.374703	0.771264	0.0231189	0.147705	-2.53683	0.0111862	unspecified product	-0.333943	0.793365	0.0350919	0.467171	1.3824	0.049383
AARA016045	8345.45	0.37532	1.29713	0.0112984	0.133586	2.80957	0.00496081	NA	-0.335836	0.792325	0.0349699	0.67014	1.59123	0.0028561
AARA016506	7278.47	-0.782042	0.581543	0.00280194	0.238144	-3.2839	0.00102382	C-type lysozyme	-0.509193	0.702615	0.0348971	-1.26647	0.415675	1.63e-05
AARA003470	812.631	-1.06603	0.477631	5.06e-11	0.152731	-6.9798	2.96e-12	DNA-directed RNA polymerases I, II, and III subunit RPABC3	0.44771	1.36387	0.0344968	0.593228	1.50862	0.0428703
AARA002786	767.303	1.78666	3.45016	4.92e-21	0.181727	9.83158	8.23e-23	NA	-0.530496	0.692317	0.0344945	1.34469	2.53976	1.6e-06
AARA003129	623.176	-0.773775	0.584885	0.00105246	0.215908	-3.58383	0.000338597	DNA polymerase epsilon subunit 3	0.444867	1.36119	0.0343967	-1.15387	0.449417	0.000679171
AARA004201	5531.59	-0.717524	0.60814	0.00102225	0.199727	-3.59253	0.000327488	unspecified product	0.439902	1.35651	0.034213	1.53976	2.90746	4.8e-07
AARA002778	1493.53	2.26781	4.81592	1.34e-38	0.169223	13.4013	5.94e-41	ATP-binding cassette transporter (ABC transporter) family A member 7	-0.832316	0.561627	0.034169	1.08375	2.11953	0.00139408
AARA018126	6614.51	1.04861	2.06853	5.04e-10	0.158384	6.62069	3.58e-11	dual specificity phosphatase	0.231078	1.17371	0.0341239	0.538518	1.45248	0.0100217
AARA014758	118.931	0.972201	1.96183	0.00980459	0.339976	2.85961	0.0042416	NA	-0.983152	0.505873	0.0338994	-0.841513	0.558058	0.0230041
AARA014624	1032.67	-0.877445	0.54433	4.32e-07	0.161596	-5.42985	5.64e-08	unspecified product	0.483074	1.39772	0.0335827	-0.484328	0.71483	0.0239745
AARA005170	1346.66	-0.761113	0.590041	2.75e-08	0.127965	-5.94783	2.72e-09	unspecified product	0.363456	1.2865	0.0335539	-0.627592	0.647256	0.00181454
AARA002929	10172.1	0.410046	1.32873	0.0220923	0.1605	2.5548	0.0106248	serine protease inhibitor (serpin) 10	0.301929	1.23279	0.0333758	0.883299	1.84459	2.4e-06
AARA006048	1845.73	-1.15313	0.449649	1.45e-18	0.125153	-9.21373	3.15e-20	unspecified product	0.457259	1.37293	0.0332573	-0.487069	0.713473	0.0291972
AARA015708	3939.08	2.04554	4.12828	2.68e-13	0.264699	7.72779	1.09e-14	CLIP-domain serine protease	-1.71375	0.304867	0.0331947	0.81379	1.75782	0.0201792
AARA008600	6448.33	0.664927	1.58549	6.74e-06	0.136928	4.85605	1.2e-06	Ester hydrolase C11orf54	-0.535918	0.68972	0.0330129	1.32248	2.50095	1.62e-07
AARA018026	2686.35	1.14701	2.21454	1.32e-13	0.1466	7.82407	5.11e-15	unspecified product	-0.303581	0.810239	0.0324995	0.556649	1.47085	0.0149953
AARA009680	220.422	0.870394	1.82816	0.00157184	0.251212	3.46478	0.000530669	protein osiris 24	0.878044	1.83788	0.0320303	0.906052	1.87391	0.00401939
AARA010475	805.209	0.919827	1.89189	1.36e-05	0.195771	4.69849	2.62e-06	forkhead box protein P	-0.553571	0.681332	0.0320303	-0.716295	0.608658	0.049078
AARA010811	1638.37	-2.49201	0.177758	1.01e-22	0.243607	-10.2296	1.46e-24	Arginase	-1.85552	0.276334	0.031399	1.46085	2.75271	5e-05
AARA010189	1581.11	3.0616	8.34898	3.68e-36	0.236126	12.966	1.91e-38	unspecified product	0.817128	1.76189	0.031279	3.01692	8.09438	2.52e-14
AARA015903	7377.41	-1.02778	0.490464	2e-11	0.144376	-7.11877	1.09e-12	unspecified product	0.462321	1.37776	0.0312014	-1.84039	0.279246	1.33e-18
AARA010093	1040.48	-1.10856	0.463758	9.15e-15	0.135631	-8.17333	3e-16	oxygen-dependent protoporphyrinogen oxidase	0.535702	1.44965	0.0308778	-0.676003	0.625897	0.00658573
AARA004153	557.902	1.04367	2.06147	4.04e-08	0.177562	5.8778	4.16e-09	arrestin domain containing 2	-0.448515	0.732797	0.0308309	0.992463	1.98958	0.0025866
AARA003617	1352.91	-0.49755	0.708308	0.0154012	0.184571	-2.69571	0.00702397	unspecified product	0.470494	1.38558	0.0305559	-0.700121	0.615521	0.0179678
AARA017948	107.286	1.89287	3.71373	1.42e-05	0.403831	4.68728	2.77e-06	unspecified product	-1.27167	0.41418	0.0300069	1.41356	2.66395	0.000378068
AARA006662	385.213	-0.940181	0.521167	0.0161567	0.351234	-2.67679	0.00743306	unspecified product	-1.99792	0.25036	0.0298113	-3.59637	0.082677	3.94e-27
AARA001713	1196.23	-1.38991	0.381588	6.29e-09	0.223969	-6.20584	5.44e-10	Mediator of RNA polymerase II transcription subunit 29	0.453304	1.36917	0.0297244	-0.733407	0.601482	0.00401939
AARA018447	669.992	-1.08696	0.470754	9.05e-08	0.189774	-5.72763	1.02e-08	unspecified product	0.404889	1.32399	0.0292184	-0.652621	0.636124	0.0087607
AARA001926	2142.52	-0.481336	0.716314	0.00031514	0.122667	-3.92394	8.71e-05	C2 domain-containing protein	-0.299896	0.812311	0.0289044	-0.514011	0.700273	0.0224981
AARA017774	1107.33	1.81222	3.51182	1.24e-32	0.147263	12.306	8.41e-35	dehydrogenase/reductase SDR family member 11 precursor	0.746203	1.67737	0.0287257	-0.880101	0.543329	0.032961
AARA003203	3297.72	-1.07401	0.474998	1.74e-08	0.178124	-6.02957	1.64e-09	ubiquitin-conjugating enzyme E2 I	0.444253	1.36061	0.0286798	-0.673005	0.627199	0.0281178
AARA003790	920.778	0.615666	1.53226	0.00465853	0.197371	3.11932	0.00181266	Homeobox domain-containing protein	-0.534371	0.69046	0.0284599	0.663941	1.5844	0.00351557
AARA016034	324.253	-1.16917	0.444677	4.3e-07	0.215286	-5.43078	5.61e-08	unspecified product	0.602885	1.51875	0.0284089	-1.31471	0.402008	6.49e-05
AARA011278	1145.15	-0.518326	0.698182	0.0016145	0.149976	-3.45605	0.000548155	Beta-1,4-galactosyltransferase	0.387631	1.30824	0.0281338	-0.868706	0.547638	1.24e-05
AARA001689	2573.65	1.70651	3.26371	9.85e-23	0.16677	10.2327	1.41e-24	unspecified product	-0.39487	0.760558	0.0279133	1.47504	2.77991	2.08e-13
AARA005558	11038.4	-0.340895	0.789551	0.0231687	0.134422	-2.53601	0.0112123	NAD+ kinase	-0.395825	0.760055	0.0277734	0.878909	1.83898	1.16e-06
AARA005514	1273.71	-0.872238	0.546299	5.74e-09	0.140194	-6.22163	4.92e-10	unspecified product	0.428876	1.34618	0.0272731	-0.646825	0.638684	0.00630818
AARA003373	3107.36	0.461836	1.37729	0.00208573	0.136731	3.37771	0.000730927	cytochrome P450	-0.36055	0.778868	0.027108	0.97182	1.96131	0.000209088
AARA009755	33513.8	1.02094	2.02923	3.85e-12	0.138745	7.35835	1.86e-13	2-oxoglutarate dehydrogenase E2 component (dihydrolipoamide succinyltransferas	-0.256496	0.837118	0.0267332	1.31786	2.49297	1.36e-09
AARA008183	18996.5	0.628729	1.5462	0.000916518	0.173463	3.62456	0.000289453	cytochrome c oxidase VIIc	0.243224	1.18363	0.0266775	1.34147	2.53409	9.55e-06
AARA005794	2929.95	-0.448119	0.732998	0.00310612	0.137808	-3.25175	0.00114695	zinc finger protein 706	0.351404	1.2758	0.0265382	0.654045	1.57357	0.00544073
AARA016560	1564.65	3.46262	11.0244	9.61e-55	0.216433	15.9986	1.31e-57	ATP-binding cassette transporter (ABC transporter) family G member 2	-0.710428	0.611139	0.0261949	1.04346	2.06116	1.01e-05
AARA016321	2253.51	-0.69397	0.61815	1.29e-06	0.133259	-5.20767	1.91e-07	tyrosyl-DNA phosphodiesterase 1	0.58046	1.49533	0.0259903	1.20673	2.30814	2.51e-08
AARA008645	9473.29	2.70067	6.50103	3.61e-48	0.18014	14.9921	8.27e-51	unspecified product	-0.843257	0.557384	0.0250745	-0.793475	0.576953	0.00453266
AARA007629	2606.68	-0.764896	0.588496	9.95e-08	0.13397	-5.70948	1.13e-08	importin beta-2	0.515902	1.42989	0.0247277	-0.55691	0.679757	0.00601456
AARA004811	2033.16	-0.614193	0.653295	0.000378752	0.15852	-3.87454	0.000106826	gamma-interferon-inducible lysosomal thiol reductase	0.505973	1.42008	0.0246486	-1.06299	0.478639	0.00142501
AARA009100	20512.2	-0.309657	0.806834	0.00572365	0.101609	-3.04752	0.00230736	nascent polypeptide-associated complex subunit alpha	0.272817	1.20816	0.0245535	0.468174	1.38336	0.0169281
AARA009952	2299.89	-0.453896	0.730069	0.000292253	0.115071	-3.9445	8e-05	RNA exonuclease 1	0.399703	1.31924	0.0245535	-0.627651	0.647229	0.00688592
AARA003707	2673.91	1.73927	3.33866	0.000297601	0.441489	3.93955	8.16e-05	unspecified product	0.42517	1.34273	0.0244535	2.25694	4.77977	4.46e-09
AARA006285	1081.46	-0.515798	0.699406	0.025976	0.207234	-2.48897	0.0128114	Fatty acid 2-hydroxylase	0.352657	1.27691	0.0244227	1.40076	2.64041	5.49e-05
AARA009621	661.784	-0.603584	0.658117	0.00120232	0.170281	-3.54464	0.000393145	unspecified product	0.692041	1.61557	0.0242032	-0.776387	0.583827	0.0140886
AARA006908	2948.1	1.59719	3.02554	3.22e-12	0.216278	7.38492	1.53e-13	unspecified product	-0.359382	0.779498	0.0241031	1.87256	3.66182	5.25e-09
AARA000441	681.914	-0.988346	0.504055	1.85e-05	0.213578	-4.62757	3.7e-06	unspecified product	0.458403	1.37402	0.0239307	0.576505	1.49123	0.044034
AARA014339	2326.83	-0.954207	0.516125	8.77e-09	0.155179	-6.14906	7.79e-10	NA	0.556741	1.47094	0.0235932	-0.846575	0.556103	0.000230173
AARA011890	21017.8	1.19299	2.28627	7.35e-11	0.172329	6.92277	4.43e-12	F-type H+-transporting ATPase subunit g	-0.291481	0.817063	0.0228506	2.42379	5.36577	7.05e-18
AARA006691	1431.64	-0.30075	0.81183	0.0291382	0.123244	-2.44029	0.0146756	Mediator of RNA polymerase II transcription subunit 21	0.331896	1.25867	0.0227757	-0.596279	0.661458	0.0271644
AARA002924	3537.64	-0.333454	0.793634	0.00693303	0.111825	-2.98193	0.00286441	protein kintoun	-0.339808	0.790147	0.0224323	0.633794	1.55164	0.00228915
AARA005763	65.2769	2.0558	4.15774	1.21e-06	0.393775	5.22075	1.78e-07	chitinase	-1.22651	0.42735	0.0224323	1.73578	3.3306	0.000552361
AARA011233	304.622	-0.977511	0.507855	1.59e-06	0.189231	-5.1657	2.4e-07	RING-type domain-containing protein	0.65886	1.57883	0.0220705	-1.25011	0.420417	0.00348757
AARA004258	429.089	-1.24178	0.422851	6.62e-08	0.214595	-5.78661	7.18e-09	unspecified product	0.622936	1.54001	0.0219337	-1.01415	0.49512	0.0179678
AARA007802	609.612	0.556425	1.47062	0.0261167	0.223751	2.4868	0.0128897	Wurst	0.525848	1.43978	0.0219087	-0.60603	0.657002	0.0474294
AARA008653	1602.69	-0.685068	0.621976	6.14e-05	0.157717	-4.34365	1.4e-05	solute carrier family 29 (equilibrative nucleoside transporter), member 1/2/3	0.398201	1.31786	0.0217748	-0.635672	0.643641	0.0031037
AARA016001	24600.6	1.01598	2.02227	1.64e-11	0.142115	7.14899	8.74e-13	succinyl-CoA synthetase alpha subunit	-0.246821	0.842751	0.0214879	1.50474	2.83773	1.22e-10
AARA002220	767.424	1.20243	2.30127	5.5e-14	0.151416	7.94128	2e-15	beat protein	-0.409741	0.752759	0.0212437	-1.57313	0.336079	1.84e-07
AARA002197	111.741	1.41116	2.65952	2.42e-05	0.309043	4.56623	4.97e-06	chitin synthase	-1.174	0.443189	0.0212176	2.59563	6.04454	1.01e-13
AARA007069	2084.61	1.44485	2.72234	5.81e-17	0.164347	8.79146	1.48e-18	period circadian protein	0.313206	1.24247	0.0208554	1.07878	2.11225	4.16e-07
AARA015600	576.805	0.74337	1.67408	2.88e-05	0.164268	4.52535	6.03e-06	homeobox protein DLX, invertebrate	-0.578151	0.669822	0.0208358	-0.517953	0.698362	0.0275156
AARA000544	2963.73	-0.694106	0.618092	6.74e-06	0.142941	-4.85591	1.2e-06	ADP-ribosylation factor-like protein 1	0.395978	1.31583	0.0201229	-0.634767	0.644045	0.00557828
AARA000703	694.3	-0.757037	0.59171	9.21e-05	0.17845	-4.24228	2.21e-05	Splicing factor 3B subunit 5	0.386322	1.30706	0.0197728	1.08812	2.12597	4.66e-05
AARA010255	1545.75	0.39927	1.31884	0.0270248	0.161462	2.47284	0.0134045	Septin 4	-0.373196	0.77207	0.0196448	0.55094	1.46504	0.0152923
AARA006145	1652.36	0.447419	1.3636	0.0303092	0.184601	2.4237	0.0153632	Serine/threonine-protein kinase SBK1	0.403393	1.32261	0.019386	0.692642	1.61624	0.00246117
AARA017621	4762.66	2.22676	4.68081	5.91e-22	0.221568	10.05	9.19e-24	chitinase	-1.00008	0.499971	0.0192324	-0.790553	0.578123	0.0125881
AARA017658	270.637	2.94069	7.67777	1.44e-19	0.310486	9.47123	2.77e-21	unspecified product	-1.26063	0.417363	0.0191934	-1.20413	0.434032	0.000796879
AARA011365	3046.44	-0.424288	0.745207	0.00159522	0.122627	-3.45997	0.000540229	6-phosphofructo-2-kinase / fructose-2,6-bisphosphatase	0.346763	1.2717	0.0191312	0.648957	1.56803	0.00642402
AARA007782	8899.36	0.455748	1.37149	0.0211775	0.177223	2.57161	0.0101227	Sideroflexin 1,2,3	-0.336591	0.791911	0.0191193	1.64181	3.12057	1.37e-10
AARA002845	827.701	-0.696043	0.617263	0.00230487	0.208002	-3.34633	0.000818886	unspecified product	0.534523	1.44846	0.0189315	-0.637658	0.642756	0.0141638
AARA010103	1167.43	-0.846925	0.555969	0.000129999	0.2038	-4.15567	3.24e-05	threonine aldolase	0.541078	1.45506	0.0185756	1.30479	2.47047	0.00125674
AARA011382	5416.34	0.773489	1.7094	1.22e-07	0.136396	5.67091	1.42e-08	unspecified product	-0.334622	0.792992	0.0185588	0.631176	1.54883	0.00236622
AARA000586	757.625	-3.04674	0.121015	0.000123993	0.730982	-4.168	3.07e-05	unspecified product	-0.946793	0.518785	0.0184732	1.68327	3.21155	0.00108705
AARA002070	714.23	-1.2373	0.424167	2.49e-15	0.148443	-8.33518	7.74e-17	unspecified product	0.622503	1.53954	0.0181434	-2.00253	0.249563	2.04e-11
AARA018115	1121.85	0.779365	1.71637	4.52e-05	0.176409	4.41795	9.96e-06	Fatty acyl-CoA reductase	0.452034	1.36797	0.0181372	-0.543044	0.686321	0.0264544
AARA016320	3621.68	2.25131	4.76114	0.00117153	0.6337	3.55264	0.000381384	unspecified product	-0.927142	0.525899	0.0179171	2.72213	6.59845	8.09e-06
AARA007329	7598.01	2.10352	4.29756	9.08e-28	0.185601	11.3335	8.95e-30	chitinase	2.01718	4.04791	0.0178924	4.0669	16.7594	8.66e-11
AARA011445	8522.21	1.55631	2.941	1.86e-15	0.185874	8.37294	5.62e-17	Tubulin beta chain	0.302443	1.23323	0.0178805	1.35064	2.55025	3.08e-07
AARA001304	963.26	1.45853	2.74829	5.05e-09	0.233602	6.24367	4.27e-10	methylsterol monooxygenase	0.925871	1.89983	0.0176121	-1.86854	0.27385	1.47e-12
AARA009865	332.061	-1.09834	0.467053	2.24e-06	0.215626	-5.09373	3.51e-07	unspecified product	0.497784	1.41204	0.0175497	-0.705059	0.613418	0.0283037
AARA001493	2146.57	-0.778426	0.583002	3.51e-06	0.155745	-4.99808	5.79e-07	3-hydroxyacyl-CoA dehydrogenase / 3-hydroxy-2-methylbutyryl-CoA dehydrogenase	0.394169	1.31419	0.0174117	-0.79031	0.57822	0.00839299
AARA004550	727.58	-0.454028	0.730002	0.0224115	0.178115	-2.54907	0.0108011	unspecified product	0.364193	1.28716	0.0172755	1.53541	2.89871	7.74e-06
AARA002130	8567.65	0.412769	1.33124	0.0228272	0.162391	2.54182	0.0110276	calcium/calmodulin-dependent serine protein kinase	0.373191	1.29521	0.0170478	0.580443	1.49531	0.0072173
AARA006119	1893.4	-1.11455	0.461835	1.11e-10	0.162463	-6.86032	6.87e-12	unspecified product	0.446842	1.36305	0.0168237	-0.729355	0.603173	0.000234884
AARA007024	1157.64	0.749181	1.68084	6.43e-07	0.14003	5.35013	8.79e-08	unspecified product	-0.49019	0.711931	0.0168105	-0.515999	0.699308	0.0298466
AARA005969	14285.8	-0.720497	0.606888	6.48e-10	0.109487	-6.58069	4.68e-11	alpha-endosulfine	0.304802	1.23525	0.0166373	0.424721	1.34231	0.0496511
AARA016637	1115.4	0.416857	1.33502	0.0268276	0.168371	2.47582	0.013293	signal peptidase, endoplasmic reticulum-type	-0.395478	0.760238	0.016617	0.504479	1.41861	0.0396921
AARA017981	1693.45	-0.493255	0.710421	0.00136257	0.14064	-3.50721	0.000452838	39S ribosomal protein L47, mitochondrial	0.362567	1.28571	0.0164563	0.8606	1.81579	0.000149437
AARA002268	1018.96	-1.35986	0.389621	4.49e-08	0.232135	-5.85804	4.68e-09	alpha-crystallin B chain	0.936625	1.91405	0.0156239	1.6919	3.23082	0.000450314
AARA017661	110.45	-1.4047	0.377697	0.00816819	0.480315	-2.92454	0.00344969	unspecified product	-0.987144	0.504476	0.0154685	-4.37011	0.0483576	1.14e-32
AARA011241	1152.8	-0.692554	0.618757	0.000139017	0.167334	-4.13876	3.49e-05	U3 small nucleolar RNA-associated protein 23	0.526886	1.44082	0.0150762	0.56396	1.47832	0.0240025
AARA008319	22737.1	-1.69993	0.307801	9.68e-13	0.225059	-7.55327	4.24e-14	unspecified product	1.59285	3.01644	0.0149965	-0.987437	0.504373	1.16e-05
AARA018156	5069.15	0.552439	1.46656	0.00163727	0.160046	3.45176	0.000556935	unspecified product	0.540166	1.45414	0.0147977	-0.642364	0.640662	0.0154429
AARA001557	3461.57	0.620538	1.53745	1.28e-05	0.131686	4.71224	2.45e-06	oxysterol-binding protein	-0.345649	0.786954	0.0147386	0.640118	1.55846	0.00196621
AARA010991	76.7828	-2.39615	0.189971	3.67e-07	0.438675	-5.46224	4.7e-08	ANK_REP_REGION domain-containing protein	1.53548	2.89884	0.0144049	-2.60101	0.164823	2.74e-06
AARA016147	690.504	2.70376	6.515	7.6e-19	0.291112	9.28772	1.58e-20	cuticular protein RR-1 family 26	-0.909516	0.532364	0.0143923	2.29275	4.89989	1.51e-06
AARA001040	1184.41	1.49766	2.82385	1.16e-08	0.245535	6.09958	1.06e-09	MFS transporter, VNT family, synaptic vesicle glycoprotein 2	-0.655189	0.634992	0.0143122	1.73218	3.32229	5.94e-13
AARA007200	2814.81	-0.745036	0.596653	9.2e-07	0.141187	-5.27695	1.31e-07	phosphatidylinositol 3-kinase	0.298783	1.23011	0.0140885	-0.430137	0.742191	0.0465617
AARA015834	535.885	-0.805001	0.572362	9.77e-06	0.168665	-4.77279	1.82e-06	7SK snRNA methylphosphate capping enzyme	0.517989	1.43196	0.013949	-1.2695	0.414804	1.2e-05
AARA004832	2290.57	1.3347	2.52224	2.32e-20	0.138038	9.66913	4.08e-22	serine/threonine-protein kinase SIK	-0.324097	0.798798	0.0139315	1.14949	2.21835	1.22e-10
AARA004722	1041.55	2.9017	7.47306	3.24e-08	0.490276	5.9185	3.25e-09	odorant-binding protein 13	-1.12395	0.458837	0.0138903	-1.46828	0.361414	0.000276428
AARA010446	3316.42	3.04119	8.23168	3.44e-42	0.216884	14.0222	1.14e-44	unspecified product	-0.61065	0.654902	0.0136754	3.27994	9.71316	3.63e-25
AARA007129	9705.44	-0.58726	0.665606	3.27e-05	0.130651	-4.49488	6.96e-06	SPRY domain-containing SOCS box protein 1	0.430365	1.34757	0.0135051	-0.504079	0.705111	0.0141575
AARA009283	4763.87	-0.639627	0.641879	5.54e-06	0.130538	-4.89993	9.59e-07	heat shock protein 90kDa beta	0.32721	1.25458	0.0135051	-0.65907	0.633286	0.0139741
AARA010002	17644.9	0.472723	1.38773	0.000313851	0.120437	3.92507	8.67e-05	annexin A4	0.288815	1.22164	0.0134846	0.759565	1.69298	0.000199231
AARA016530	971.71	1.87199	3.66038	7.28e-10	0.28529	6.56172	5.32e-11	Anopheles Plasmodium-responsive Leucine-Rich Repeat 1C	-1.79214	0.288743	0.0128066	-1.02412	0.491711	0.00273319
AARA009230	7409.12	1.53903	2.90599	1.52e-30	0.129346	11.8985	1.2e-32	unspecified product	-0.370516	0.773506	0.0127821	1.79146	3.46166	1.19e-14
AARA001484	904.447	-1.09999	0.46652	2.14e-08	0.183575	-5.99205	2.07e-09	phosphatidylinositol glycan, class H	0.583762	1.49875	0.0127619	-1.11811	0.460697	0.000154968
AARA009513	448.993	-0.755824	0.592208	0.000205319	0.187175	-4.03806	5.39e-05	TIMELESS-interacting protein	0.586232	1.50132	0.0127528	-1.1395	0.453918	6.08e-05
AARA010742	5212.81	-0.708607	0.611911	0.000197094	0.175017	-4.04878	5.15e-05	Transferrin	-2.78369	0.14522	0.0124322	-1.57689	0.335204	0.0257386
AARA004064	804.877	0.41053	1.32917	0.0198072	0.15798	2.59862	0.00935995	torso-like protein	-0.419843	0.747506	0.0123914	0.702048	1.62681	0.0166552
AARA016157	459.318	-1.01001	0.496543	2.26e-07	0.181834	-5.55456	2.78e-08	purine nucleoside phosphorylase I, inosine and guanosine-specific family protein	-0.975466	0.508576	0.0121634	-1.43445	0.369989	0.000333603
AARA015865	5782.52	1.25719	2.3903	1.68e-07	0.224051	5.61119	2.01e-08	carboxypeptidase A1	-1.64814	0.319051	0.0121621	-0.999648	0.500122	3.25e-05
AARA005328	1096.99	-0.79185	0.577603	1.33e-07	0.140025	-5.65505	1.56e-08	aldose 1-epimerase	0.535359	1.4493	0.0119702	-0.794762	0.576438	0.00308941
AARA016125	866.131	-0.632166	0.645207	0.00136572	0.180283	-3.50652	0.000454002	translation machinery-associated protein 16	0.552426	1.46655	0.0118997	-0.935666	0.522801	1.19e-05
AARA008349	5997.82	-0.386503	0.764982	0.00699072	0.129761	-2.97857	0.00289597	cell growth-regulating nucleolar protein	0.47222	1.38724	0.0118619	-0.865047	0.549029	0.00044726
AARA011129	65.3117	3.18922	9.12119	2.98e-09	0.503786	6.33051	2.44e-10	unspecified product	-4.21548	0.0538289	0.0118619	-1.16018	0.447457	0.0216108
AARA015791	1934.23	1.65896	3.1579	2.99e-12	0.224321	7.39549	1.41e-13	cytochrome P450	-0.901816	0.535213	0.011754	0.774485	1.71058	0.0108358
AARA015922	1211.19	1.03075	2.04309	9.65e-10	0.15817	6.51675	7.18e-11	unspecified product	-0.498982	0.707606	0.0114998	0.60556	1.52157	0.00510811
AARA015807	661.993	3.44297	10.8752	1.57e-34	0.271895	12.6629	9.5e-37	3-OH androgenic UDPGT	-0.88524	0.541397	0.0114727	0.903905	1.87112	0.00308941
AARA010565	420.439	0.703864	1.62886	0.00177478	0.205414	3.42657	0.00061125	BTB domain-containing protein	-0.439821	0.737226	0.0113989	-0.627995	0.647075	0.0290433
AARA006327	3034.46	1.56185	2.95232	2.76e-23	0.150736	10.3615	3.71e-25	Tubulin beta chain	0.701286	1.62595	0.0113875	1.09675	2.13872	1.28e-07
AARA016816	5016.79	-0.561656	0.677524	1.12e-06	0.107238	-5.23746	1.63e-07	unspecified product	-0.359153	0.779622	0.0113658	-0.715475	0.609005	0.000230173
AARA018377	1090.84	0.392928	1.31306	0.00698787	0.13191	2.97876	0.0028942	unspecified product	-0.390327	0.762957	0.0111528	0.535044	1.44899	0.0133415
AARA002980	785.672	-0.694542	0.617906	6.71e-05	0.160723	-4.32136	1.55e-05	unspecified product	0.38853	1.30906	0.0110699	-0.523256	0.6958	0.0234099
AARA018409	956.077	1.23034	2.34623	7.3e-12	0.169273	7.2684	3.64e-13	unspecified product	-0.481979	0.715995	0.0110403	-0.682178	0.623224	0.00205592
AARA015622	936.149	-0.619634	0.650836	0.00024025	0.155027	-3.99694	6.42e-05	28S ribosomal protein S23, mitochondrial	0.452576	1.36848	0.0108334	1.02824	2.03953	1.32e-05
AARA011451	2689.77	0.450089	1.36612	0.025457	0.180235	2.49724	0.0125165	bitesize	-0.514603	0.699986	0.0104847	0.654667	1.57425	0.00188762
AARA005086	1496.34	-0.589194	0.664714	6.21e-05	0.135744	-4.34049	1.42e-05	RING finger protein 121	0.35868	1.28225	0.0103441	-0.593332	0.66281	0.0225732
AARA001870	2149.93	0.595656	1.51116	0.00242877	0.178869	3.33013	0.000868066	Brain protein 44-like protein	-0.481002	0.71648	0.0101881	0.935155	1.9121	0.000121016
AARA017326	3095.25	1.20595	2.30689	1.63e-11	0.168661	7.15012	8.67e-13	fatty acyl-CoA reductase 2	-0.402303	0.75665	0.0101009	0.651229	1.57051	0.00349989
AARA016467	65.9443	2.77397	6.83987	6.26e-06	0.569264	4.8729	1.1e-06	COesterase domain-containing protein	-3.58753	0.0831853	0.0100819	2.55472	5.87553	0.0153366
AARA004594	1494.45	-0.461858	0.726051	0.0130587	0.167522	-2.75699	0.00583359	28S ribosomal protein S33, mitochondrial	0.47318	1.38817	0.00985266	1.14003	2.20386	3.1e-06
AARA005319	243.415	0.793216	1.73293	0.000196114	0.195847	4.05018	5.12e-05	unspecified product	-1.01592	0.494513	0.00985266	-1.14954	0.450767	0.00144095
AARA004521	6866.58	-0.901076	0.535487	5.45e-11	0.12931	-6.96833	3.21e-12	unspecified product	0.407687	1.32656	0.00966943	-0.503765	0.705264	0.0188459
AARA009515	29047.5	1.40236	2.64334	9.54e-17	0.160576	8.7333	2.47e-18	ubiquinol-cytochrome c reductase iron-sulfur subunit	-0.287652	0.819234	0.00962835	0.998947	1.99854	0.000409913
AARA001192	7766.56	0.432274	1.34936	0.00335613	0.133995	3.22605	0.00125513	oo18 RNA-binding protein	-0.857245	0.552006	0.00961473	-0.802014	0.573548	3.9e-05
AARA003283	3376.39	0.809171	1.7522	4.43e-08	0.138068	5.86066	4.61e-09	unspecified product	-0.386264	0.765108	0.00959051	1.12384	2.17927	2.13e-08
AARA015648	1873.13	-0.962817	0.513054	2.46e-08	0.161342	-5.96757	2.41e-09	glutathione S-transferase theta class 1	0.551537	1.46565	0.00927226	1.71085	3.27353	3.58e-08
AARA015928	4429.26	1.29972	2.46182	1.77e-11	0.182087	7.13792	9.48e-13	unspecified product	0.31549	1.24443	0.00908228	0.685551	1.60832	0.000393626
AARA003007	15127.8	-0.586997	0.665727	4.22e-07	0.108014	-5.43446	5.5e-08	unspecified product	0.42477	1.34236	0.00889361	-0.857378	0.551955	1.73e-06
AARA005062	15363.1	-0.625551	0.648172	0.000196683	0.154482	-4.04935	5.14e-05	CUB domain-containing protein	-0.475186	0.719374	0.00881697	-0.47282	0.720555	0.0264544
AARA005793	1535.99	-0.709433	0.611561	1.93e-07	0.12702	-5.5852	2.33e-08	zinc finger protein 706	0.419589	1.33755	0.00879161	-0.544207	0.685768	0.0306316
AARA009329	2877.74	0.40452	1.32365	0.00327934	0.12509	3.23384	0.00122139	unspecified product	-0.386748	0.764852	0.00871395	0.454377	1.37019	0.0428703
AARA003409	265.492	1.03939	2.05536	4.12e-05	0.23408	4.44031	8.98e-06	odorant-binding protein 29	-0.772819	0.585273	0.00866531	-0.773137	0.585144	0.0122232
AARA002509	125.968	2.50163	5.66325	1.59e-08	0.413792	6.04562	1.49e-09	cuticular protein RR-2 family 125	-1.6212	0.325065	0.00849869	4.49205	22.5031	1.7e-10
AARA006796	1016.73	-0.806476	0.571777	1.19e-07	0.142061	-5.67696	1.37e-08	U4/U6 small nuclear ribonucleoprotein Prp4	0.455029	1.37081	0.00806427	-0.611844	0.65436	0.0385706
AARA018228	2530.04	0.488936	1.40341	0.0050076	0.157982	3.09488	0.00196891	cell division cycle 20-like protein 1, cofactor of APC complex	0.452058	1.36799	0.00804456	0.504393	1.41853	0.0218188
AARA015795	3855.51	2.12898	4.37409	3.93e-17	0.2409	8.83761	9.78e-19	cytochrome P450	-0.889953	0.539632	0.00793258	-1.87887	0.271897	1.92e-17
AARA004355	1078.91	-1.6617	0.316066	7.63e-19	0.178931	-9.28685	1.59e-20	protease m1 zinc metalloprotease	0.868637	1.82594	0.00789149	-0.83059	0.562299	0.00191537
AARA017567	2620.05	-0.323782	0.798973	0.0384163	0.139438	-2.32206	0.0202299	unspecified product	0.407296	1.3262	0.00788516	-0.736386	0.600241	0.000477712
AARA010721	5313.62	0.527092	1.44102	0.00100754	0.146533	3.5971	0.000321789	Trimeric intracellular cation channel type B	-0.372482	0.772453	0.00754493	0.523367	1.43731	0.0130142
AARA015773	437.296	1.19397	2.28781	2.17e-07	0.214654	5.56229	2.66e-08	Actin-5C	-0.776948	0.5836	0.00754493	1.43023	2.69489	0.000474399
AARA003716	4776.41	0.627413	1.54479	0.000436734	0.163597	3.8351	0.000125513	hexosaminidase	-0.717296	0.608237	0.00740469	-0.930798	0.524568	1.29e-05
AARA003941	603.681	-1.14764	0.451362	4.3e-08	0.195631	-5.86638	4.45e-09	NA	0.609389	1.52561	0.00706569	1.25383	2.38473	1.43e-08
AARA009541	3095.83	-0.653994	0.635518	1.87e-07	0.116976	-5.59084	2.26e-08	unspecified product	0.365496	1.28832	0.00699869	-0.495909	0.709115	0.0377246
AARA015726	1238.35	-0.744055	0.597059	2.95e-07	0.135175	-5.50438	3.7e-08	unspecified product	0.548373	1.46244	0.00695565	-0.842079	0.557839	0.000394737
AARA017663	579.253	0.989975	1.98615	1.6e-08	0.163809	6.04347	1.51e-09	sodium-coupled monocarboxylate transporter 2	-0.624258	0.648753	0.0067095	-1.23093	0.426043	1.3e-06
AARA018303	787.168	-0.957265	0.515032	1.6e-07	0.170303	-5.62095	1.9e-08	unspecified product	0.762879	1.69687	0.00660847	-0.554692	0.680802	0.0187195
AARA009919	86.2692	1.71945	3.29311	6.41e-06	0.353286	4.86702	1.13e-06	bHLH factor, other	-1.35819	0.390071	0.00657935	0.800243	1.74139	0.00798559
AARA000047	111444	-0.266008	0.831617	0.0416548	0.116351	-2.28625	0.0222398	40S ribosomal protein S20	0.363208	1.28628	0.00644578	-0.91003	0.532174	0.0101218
AARA008537	8963.6	-0.742138	0.597853	1.31e-05	0.157703	-4.70591	2.53e-06	Isocitrate dehydrogenase [NADP]	-0.421583	0.746605	0.00639377	1.14355	2.20923	1.3e-06
AARA017587	9275.03	0.892737	1.85669	1.1e-06	0.170308	5.2419	1.59e-07	cytochrome P450	0.473901	1.38886	0.00630701	0.682917	1.60538	0.00221192
AARA010006	2367.25	-0.504149	0.705076	0.00023724	0.126025	-4.00038	6.32e-05	NA	-0.713901	0.60967	0.00615441	0.890825	1.85424	0.000255835
AARA010064	1059.81	-0.507881	0.703255	0.0285563	0.20737	-2.44915	0.0143194	unspecified product	-0.704977	0.613452	0.00609446	1.70124	3.2518	1.1e-07
AARA009934	6862.42	0.416763	1.33493	0.0026633	0.126292	3.30001	0.000966828	proline dehydrogenase	-0.443519	0.735339	0.00605305	0.989517	1.98552	2.4e-05
AARA009712	5821.36	0.434474	1.35142	0.0126399	0.156917	2.76881	0.00562609	Sterol carrier protein-2	0.497322	1.41159	0.00604315	0.814407	1.75858	0.0192391
AARA010282	11010.2	0.456772	1.37247	0.0185894	0.174118	2.62335	0.00870708	NADH dehydrogenase (ubiquinone) Fe-S protein 2	-0.292015	0.81676	0.00602888	1.16609	2.24403	9.71e-06
AARA017230	395.497	0.523166	1.43711	0.0327964	0.218873	2.39028	0.0168357	unspecified product	-0.81256	0.569371	0.00592759	-0.54971	0.683157	0.0200032
AARA015945	492.175	0.433677	1.35067	0.024854	0.172964	2.50732	0.0121651	unspecified product	-0.541938	0.686848	0.00591849	1.05849	2.08274	0.000567703
AARA015649	1220.75	0.860097	1.81516	7.79e-05	0.200783	4.28372	1.84e-05	glutathione S-transferase theta class 1	-1.04896	0.483316	0.00585772	1.16055	2.23543	1.13e-06
AARA005811	934.662	-0.811686	0.569716	0.000455548	0.212281	-3.82363	0.0001315	3-hydroxyisobutyrate dehydrogenase	0.79622	1.73654	0.00579814	3.20919	9.24832	4.72e-21
AARA003108	1113.88	-0.64991	0.63732	2.41e-05	0.142293	-4.5674	4.94e-06	zinc finger CCHC domain-containing protein 8	0.600969	1.51673	0.0057027	-0.581506	0.668266	0.0108358
AARA001344	1399.08	-0.649033	0.637707	2.51e-06	0.128049	-5.06865	4.01e-07	integrator complex subunit 10	0.468622	1.38379	0.00567786	-0.669703	0.628636	0.0109116
AARA007424	2300.72	-1.23123	0.425954	8.13e-19	0.132679	-9.27975	1.7e-20	nanos	0.728923	1.6574	0.00566139	-0.554362	0.680958	0.0264573
AARA015942	306.617	1.5431	2.9142	1.51e-09	0.239551	6.44162	1.18e-10	unspecified product	-0.62467	0.648568	0.00557924	-0.548956	0.683514	0.0266188
AARA007971	839.641	0.973109	1.96307	1.04e-07	0.170645	5.70254	1.18e-08	CRAL-TRIO domain-containing protein	0.587859	1.50301	0.00557617	0.80034	1.74151	0.00184353
AARA001413	9874.2	0.599357	1.51504	0.00479426	0.192758	3.10937	0.00187489	NADH dehydrogenase (ubiquinone) 1 alpha subcomplex 6	0.348173	1.27295	0.00554095	1.99939	3.9983	2.4e-14
AARA001519	20759.5	-0.544486	0.685636	4.73e-05	0.123563	-4.40653	1.05e-05	unspecified product	0.429734	1.34699	0.0054711	-0.501239	0.7065	0.0232618
AARA008313	2101.49	-0.460603	0.726683	0.00122184	0.130117	-3.53992	0.000400254	ribosomal biogenesis protein LAS1	0.67655	1.59831	0.00514571	-0.587673	0.665415	0.00757391
AARA014057	132.318	1.76396	3.39629	0.00110564	0.49412	3.5699	0.000357115	NA	-0.847465	0.555761	0.00506234	1.04244	2.0597	0.0168766
AARA008509	273.11	0.855518	1.80941	0.000394117	0.221447	3.86332	0.000111859	Syntrophin, gamma 2	-0.787713	0.579262	0.004906	0.646089	1.56492	0.0100086
AARA001254	1029.96	1.05457	2.07709	4.08e-10	0.158471	6.65464	2.84e-11	unspecified product	-0.587755	0.665378	0.004906	1.72899	3.31496	2.48e-10
AARA015982	2806.24	-0.929222	0.525142	1.38e-11	0.129523	-7.17419	7.27e-13	CDC42 small effector protein-like protein	0.624576	1.54176	0.004906	-0.727536	0.603935	0.000444963
AARA004812	1022.48	1.40078	2.64044	3.58e-10	0.209816	6.6762	2.45e-11	unspecified product	-1.11518	0.461635	0.00488417	2.74758	6.71588	1.15e-15
AARA007301	2333.6	-0.363368	0.777348	0.0130207	0.131738	-2.75826	0.00581105	ubiquitin-conjugating enzyme E2 C	-0.535335	0.689998	0.00478739	-0.640269	0.641593	0.00294029
AARA006328	11459.1	0.406023	1.32503	0.0284478	0.165656	2.45101	0.0142457	organic cation transporter 3	-0.454632	0.729696	0.00477129	0.851506	1.80438	0.000173381
AARA016768	3281.11	0.696637	1.62072	6.43e-05	0.160806	4.33216	1.48e-05	protein flightin	-0.59343	0.662765	0.00473095	1.35557	2.55897	0.000108032
AARA004091	348.163	0.979815	1.97221	0.000373402	0.25264	3.87831	0.000105186	unspecified product	-0.951184	0.517208	0.00472042	1.20541	2.30603	4.46e-06
AARA017840	12127	0.439337	1.35598	0.00986129	0.15375	2.85747	0.00427032	polyadenylate-binding protein-interacting protein 1	0.413076	1.33152	0.00457021	-0.805564	0.572138	3.53e-05
AARA004304	10194.2	4.09661	17.1081	2.52e-12	0.552162	7.41921	1.18e-13	glucose dehydrogenase (acceptor)	-0.96983	0.510566	0.00455359	-1.20191	0.434701	0.00582029
AARA016221	625.369	-1.12923	0.45716	1.86e-05	0.244107	-4.62597	3.73e-06	salivary gland protein 1-like 2	0.778994	1.71593	0.00447754	2.24324	4.73458	1.89e-18
AARA008845	1522.28	-0.595097	0.662	1.97e-05	0.128998	-4.61321	3.96e-06	sodium-dependent nutrient amino acid transporter 5	0.452746	1.36864	0.0044735	-0.598892	0.660261	0.020855
AARA003992	9697.77	-0.601299	0.65916	2.53e-06	0.118677	-5.0667	4.05e-07	short/branched chain acyl-CoA dehydrogenase	-0.359735	0.779308	0.004463	1.02204	2.03079	4.76e-08
AARA017112	20781.1	-0.772307	0.585481	6.15e-09	0.124367	-6.20992	5.3e-10	angiotensin-converting enzyme 9	0.592892	1.50827	0.00443	-0.444535	0.734821	0.0266637
AARA005203	4689.03	0.857185	1.8115	2.46e-08	0.143627	5.96813	2.4e-09	3-OH androgenic UDPGT	-0.334846	0.792869	0.00434615	-0.822281	0.565547	0.00138156
AARA007136	1116.04	0.63097	1.54861	0.000875797	0.173425	3.63828	0.000274468	Neur_chan_LBD domain-containing protein	-0.539753	0.687889	0.00425141	0.770999	1.70645	0.0376751
AARA000516	3990.48	0.43092	1.34809	0.026222	0.173399	2.48513	0.0129505	unspecified product	0.330198	1.25719	0.0041265	-0.546261	0.684793	0.00701611
AARA008198	2796.36	-0.748205	0.595344	5.8e-07	0.139307	-5.3709	7.83e-08	Ras-related GTP-binding protein C/D	0.411335	1.32992	0.00406462	-0.645316	0.639353	0.00197981
AARA006624	622.341	-1.43872	0.368895	4.96e-11	0.206021	-6.98336	2.88e-12	hepatitis B virus X-interacting protein	0.620525	1.53744	0.00402203	0.983513	1.97727	0.00545682
AARA016926	3086.65	0.409629	1.32834	0.0194367	0.157186	2.60602	0.00916007	potassium inwardly-rectifying channel subfamily J	0.519198	1.43316	0.00386528	0.524701	1.43864	0.0140886
AARA017705	85.1643	3.5666	11.8482	6.05e-19	0.382939	9.31376	1.23e-20	unspecified product	-2.17961	0.220735	0.00385611	2.03265	4.09157	0.000418937
AARA011315	115.706	1.22327	2.33475	0.00019771	0.30221	4.04775	5.17e-05	ASD2 domain-containing protein	-1.31524	0.401859	0.00385275	0.848846	1.80106	0.00171395
AARA006650	847.239	-1.14642	0.451746	2.08e-08	0.191119	-5.99844	1.99e-09	LRR-repeat protein 1	0.706723	1.63209	0.0038383	-0.746821	0.595915	0.021357
AARA015789	604.142	1.48193	2.79321	9.44e-09	0.241535	6.13545	8.49e-10	cytochrome P450	0.989792	1.9859	0.00368729	3.01104	8.06145	5.68e-15
AARA008102	1637.5	0.357586	1.28128	0.0339009	0.150525	2.37559	0.0175209	Angiomotin_C domain-containing protein	-0.456041	0.728984	0.00367973	0.827143	1.77417	3.87e-05
AARA001466	1147.72	1.14672	2.2141	5.11e-08	0.196552	5.83417	5.41e-09	Class B Scavenger Receptor (CD36 domain)	-0.618078	0.651538	0.00354785	-0.52068	0.697043	0.0234104
AARA002108	60.2934	3.5792	11.9522	1.35e-10	0.524067	6.82967	8.51e-12	cuticular protein RR-2 family 1	-2.7832	0.145269	0.0034647	2.35074	5.10085	0.0330496
AARA000437	1821.96	0.806632	1.74912	2.84e-10	0.12018	6.71188	1.92e-11	unspecified product	-0.566221	0.675384	0.00345433	1.45904	2.74926	1.52e-07
AARA016966	2469.83	1.04269	2.06006	2.06e-09	0.163152	6.39088	1.65e-10	juvenile hormone-inducible protein	0.867023	1.8239	0.00338977	-0.534979	0.690169	0.0471472
AARA017906	5887.16	0.775091	1.7113	4.31e-08	0.132138	5.86578	4.47e-09	Long-chain acyl-CoA synthetase	-0.366335	0.775751	0.00336329	-0.510101	0.702173	0.0186129
AARA002925	3924.09	-0.461385	0.726289	0.00235166	0.138146	-3.33983	0.000838307	multiple RNA-binding domain-containing protein 1	0.589248	1.50446	0.00323724	0.499168	1.4134	0.0407879
AARA010834	9143.09	0.315853	1.24475	0.0388879	0.136328	2.31686	0.0205113	MIF4G domain-containing protein	0.322013	1.25007	0.00323117	0.709351	1.63507	0.000505859
AARA004591	808.822	0.445897	1.36216	0.01504	0.164851	2.70484	0.00683367	unspecified product	0.590716	1.50599	0.00313831	0.934528	1.91127	6.47e-05
AARA017623	5907	0.285216	1.21859	0.0158753	0.106269	2.68391	0.00727661	unspecified product	-0.433065	0.740687	0.00312548	1.02741	2.03837	1.81e-06
AARA016518	1689.57	0.587843	1.503	8.29e-05	0.137729	4.26812	1.97e-05	unspecified product	-0.490609	0.711725	0.00308433	1.69833	3.24524	3.29e-05
AARA004219	8161.04	0.754993	1.68762	0.000382391	0.194991	3.87193	0.000107978	NA	0.331971	1.25873	0.00302102	1.70969	3.27091	1.02e-08
AARA002422	2918.02	-0.333382	0.793674	0.00873827	0.114931	-2.90072	0.00372312	FHA domain-containing protein	-0.413871	0.750607	0.00300346	-1.09645	0.467667	4.9e-09
AARA017560	1524	0.78722	1.72575	8.52e-08	0.137175	5.73882	9.53e-09	unspecified product	-0.537388	0.689017	0.00298111	0.572705	1.48731	0.00890951
AARA016744	6356.89	-0.330416	0.795307	0.0293296	0.135552	-2.43756	0.0147869	TGF-beta receptor type-1	0.315605	1.24453	0.00296569	-0.790023	0.578335	2.75e-05
AARA001768	1052.33	-0.684216	0.622344	0.000905861	0.188595	-3.62797	0.00028566	chemosensory protein 6	-0.407662	0.753844	0.00289845	-0.985317	0.505115	2.67e-06
AARA005282	1471.3	-1.15983	0.447565	1.22e-14	0.142569	-8.13526	4.11e-16	unspecified product	0.54201	1.456	0.00287833	-0.49761	0.708279	0.0454096
AARA003092	3928.81	0.361575	1.28483	0.0210613	0.140485	2.57376	0.0100599	protein GDAP2 homolog	-0.517839	0.698417	0.00285072	0.436754	1.35356	0.028855
AARA017183	863.54	2.45846	5.49632	1.12e-16	0.282165	8.71285	2.96e-18	Sulfotransferase (Sult)	-1.00408	0.498589	0.00284656	1.09411	2.13482	0.0177671
AARA009716	2775.7	-0.708873	0.611798	1.84e-06	0.138034	-5.13548	2.81e-07	28S ribosomal protein S5, mitochondrial	0.421458	1.33928	0.00273022	0.601958	1.51777	0.0168766
AARA001343	444.626	2.14856	4.43384	0.000683594	0.579226	3.70936	0.000207785	ZP domain-containing protein	-1.31274	0.402555	0.00267932	2.60621	6.08903	2.4e-25
AARA011524	978.453	-0.782545	0.58134	4.69e-07	0.144559	-5.41332	6.19e-08	unspecified product	0.603398	1.51929	0.00264629	-0.715939	0.608809	0.00302631
AARA018318	952.086	-0.894976	0.537756	2.24e-05	0.19524	-4.58397	4.56e-06	unspecified product	0.591745	1.50707	0.00253886	-0.750955	0.59421	0.00468485
AARA008748	4364.22	2.16456	4.48331	8.52e-37	0.165499	13.079	4.34e-39	serine protease inhibitor (serpin) 6	0.849035	1.8013	0.00247008	0.627816	1.54522	0.0104009
AARA003622	618.179	-1.42235	0.373103	4.03e-10	0.213673	-6.65669	2.8e-11	Histone H3	0.888079	1.85071	0.00245892	-1.01667	0.494255	0.0352398
AARA010442	3876.13	-1.69583	0.308676	1.03e-24	0.158806	-10.6787	1.28e-26	salivary gland protein 1-like 2	0.703502	1.62845	0.00244832	2.02563	4.0717	4.9e-16
AARA004979	173.134	1.0391	2.05495	0.000156447	0.252913	4.10854	3.98e-05	LRRCT domain-containing protein	-1.21817	0.429828	0.00242412	0.761558	1.69532	0.0487866
AARA010035	222.534	0.884663	1.84633	0.00084794	0.242535	3.64757	0.000264729	unspecified product	-1.1677	0.445129	0.0023706	1.49538	2.81939	3.15e-05
AARA000874	1974.12	-0.508702	0.702855	5.28e-05	0.116151	-4.37964	1.19e-05	RNA-binding protein 8A	0.48891	1.40338	0.00236445	-0.65195	0.63642	0.00482806
AARA014666	431.122	-1.96519	0.256105	6.41e-14	0.248096	-7.9211	2.35e-15	NA	1.01728	2.02409	0.00220211	-2.45327	0.182596	4.14e-32
AARA008124	10572.2	0.752371	1.68456	3.88e-10	0.112925	6.66255	2.69e-11	unspecified product	-0.426047	0.744298	0.00219416	0.565735	1.48014	0.0143965
AARA011852	17939.8	1.87674	3.67243	0.000425079	0.4884	3.84262	0.00012173	unspecified product	-0.514651	0.699962	0.00211571	3.30262	9.86707	5.34e-10
AARA004857	5886.12	0.922267	1.89509	0.000251216	0.231417	3.9853	6.74e-05	Pyruvate dehydrogenase E1 component subunit alpha	-0.557991	0.679247	0.00206809	2.18267	4.53993	9.69e-11
AARA003535	881.22	0.718312	1.64526	0.00340564	0.222999	3.22114	0.00127682	unspecified product	0.61052	1.52681	0.00205436	1.61441	3.06185	3.16e-10
AARA004119	23592.6	1.64832	3.13469	7.61e-31	0.137841	11.9582	5.89e-33	Isocitrate dehydrogenase [NAD] subunit, mitochondrial	-0.450951	0.73156	0.00200302	1.64956	3.13738	1.16e-13
AARA001095	424	1.16855	2.24786	4.82e-08	0.199919	5.84516	5.06e-09	unspecified product	0.792699	1.73231	0.00198468	1.31295	2.48449	6.52e-05
AARA011733	2603.79	-0.503798	0.705248	9.71e-05	0.119123	-4.22923	2.34e-05	lysosomal Pro-X carboxypeptidase	0.421435	1.33926	0.00188948	0.785793	1.72404	0.00437075
AARA018319	288.796	-0.762807	0.589349	0.00227626	0.227683	-3.3503	0.000807236	unspecified product	0.993431	1.99091	0.00186611	-0.912428	0.53129	0.00315437
AARA006057	133.649	2.03268	4.09165	8.93e-08	0.354741	5.73005	1e-08	unspecified product	-3.54613	0.0856068	0.00186306	2.72924	6.63107	9.15e-07
AARA000312	955.429	-0.534894	0.690209	0.00288219	0.163332	-3.27489	0.00105702	unspecified product	0.495937	1.41024	0.00178686	-0.870953	0.546786	0.0092466
AARA000172	1234.31	-0.48328	0.71535	0.000570651	0.128515	-3.7605	0.000169576	ubiquitin-like protein 5	0.49831	1.41256	0.00178686	0.874427	1.83328	0.0015152
AARA011082	2536.05	0.721042	1.64837	0.000827964	0.197266	3.65517	0.000257015	bis(5'-nucleosidyl)-tetraphosphatase	0.466862	1.3821	0.00177725	0.951224	1.93351	1.71e-05
AARA017557	1062.25	-0.811879	0.56964	3.3e-07	0.148067	-5.4832	4.18e-08	28S ribosomal protein S26, mitochondrial	0.680522	1.60272	0.00175618	0.554674	1.46884	0.0137629
AARA003376	3195.41	0.478062	1.39287	0.00701171	0.160564	2.9774	0.00290705	cytochrome P450	-0.947828	0.518412	0.00172723	1.02253	2.03147	4.31e-05
AARA017610	2861.29	0.471284	1.38634	0.0059681	0.155378	3.03316	0.0024201	unspecified product	0.417956	1.33603	0.00171665	1.2477	2.37463	9.35e-07
AARA002442	1550.42	0.325349	1.25297	0.0297571	0.133791	2.43177	0.0150252	unspecified product	-0.436392	0.73898	0.00159661	0.636254	1.55429	0.00401939
AARA007338	4505.87	0.787116	1.72562	3.62e-11	0.111968	7.02984	2.07e-12	unspecified product	-0.460492	0.726738	0.0015779	0.644526	1.56323	0.00966839
AARA000447	8345.94	1.06815	2.09675	9.54e-18	0.118645	9.00293	2.2e-19	unspecified product	-0.853175	0.553565	0.001524	0.893092	1.85715	1.87e-05
AARA000680	2108.18	1.98687	3.96375	5.21e-05	0.453314	4.38298	1.17e-05	unspecified product	-0.64436	0.639777	0.0015145	2.014	4.039	1.92e-17
AARA005343	45995.5	-0.820309	0.566321	6.54e-14	0.103595	-7.91842	2.41e-15	nucleophosmin 3	0.536941	1.45089	0.00151173	-0.55456	0.680865	0.0157725
AARA004448	1830.19	0.639992	1.55832	0.000283948	0.161929	3.95229	7.74e-05	unspecified product	-0.49807	0.708053	0.0014113	0.571385	1.48595	0.0141167
AARA003632	443.361	0.747828	1.67926	0.00169741	0.217332	3.44094	0.000579699	unspecified product	-0.814604	0.568565	0.00139874	-1.41798	0.374237	0.000308567
AARA008157	21011.1	1.92377	3.79413	4.93e-28	0.1689	11.39	4.69e-30	glycerol-3-phosphate dehydrogenase (NAD+)	0.414561	1.33289	0.00139707	1.57175	2.97265	5.82e-11
AARA018183	8176.18	0.563245	1.47759	3.2e-05	0.125159	4.50024	6.79e-06	dual-specificity tyrosine-(Y)-phosphorylation regulated kinase	-0.356771	0.78091	0.00138943	0.506508	1.42061	0.021326
AARA016397	13325.5	0.863132	1.81898	6.52e-06	0.177473	4.86344	1.15e-06	unspecified product	-0.63365	0.644544	0.00135301	1.19272	2.28583	9.21e-08
AARA010154	833.439	-0.887515	0.540544	3.33e-06	0.177193	-5.00875	5.48e-07	unspecified product	0.676364	1.59811	0.00133456	-0.680625	0.623895	0.0332822
AARA001282	4299.82	0.929244	1.90428	2.79e-08	0.156298	5.94533	2.76e-09	5-aminolevulinate synthase	-0.414846	0.7501	0.0013139	1.08455	2.12072	1.07e-07
AARA003075	830.694	-1.4967	0.354363	1.83e-17	0.167678	-8.92603	4.42e-19	DUF4806 domain-containing protein	0.544025	1.45803	0.0013139	-0.62695	0.647544	0.00843514
AARA003472	1062.66	-1.22068	0.429081	9.36e-13	0.161505	-7.55812	4.09e-14	unspecified product	-0.805199	0.572283	0.00122567	-0.874399	0.545481	0.0439083
AARA007910	208.736	-1.10761	0.464064	0.000353314	0.284497	-3.89321	9.89e-05	odorant-binding protein 46	1.19614	2.29126	0.00121776	2.14541	4.42419	0.000185727
AARA009607	4168.86	0.405365	1.32442	0.00541141	0.132156	3.06732	0.00215987	NA	0.467736	1.38294	0.00120777	-0.442249	0.735987	0.0339282
AARA005073	243.97	1.03896	2.05474	0.00120725	0.293206	3.54343	0.000394963	sensory appendage protein 2	-1.00253	0.499123	0.00118976	-1.47555	0.359595	0.0288028
AARA015787	540.389	3.47119	11.09	2.06e-25	0.320457	10.832	2.43e-27	cytochrome P450	-1.04454	0.484799	0.00118531	1.85577	3.61946	6.97e-07
AARA005176	2110.92	-0.57898	0.669437	0.0131104	0.210122	-2.75545	0.00586113	unspecified product	0.760512	1.69409	0.00118507	-1.06099	0.479304	1.31e-05
AARA007491	4273.1	0.468341	1.38352	0.000163459	0.114293	4.09771	4.17e-05	Mitoferrin	-0.693292	0.618441	0.00118507	0.770176	1.70548	4.78e-05
AARA004017	85.8108	3.56936	11.8709	3.8e-18	0.392025	9.10492	8.63e-20	cuticular protein (putative) CPLCP10	-3.32218	0.0999825	0.00115614	1.85568	3.61921	0.0266637
AARA004461	1784.81	-0.773753	0.584894	9.71e-07	0.146935	-5.26594	1.39e-07	unspecified product	0.473445	1.38842	0.00111462	0.604667	1.52063	0.0175454
AARA008292	2682.17	2.2031	4.60468	2.61e-40	0.160778	13.7027	9.78e-43	unspecified product	-0.727974	0.603751	0.00110897	0.850759	1.80345	0.00132777
AARA016000	1711.15	-0.423546	0.74559	0.0135045	0.154318	-2.74463	0.00605796	39S ribosomal protein L20, mitochondrial	0.514346	1.42835	0.00104814	0.581161	1.49605	0.0122666
AARA003676	7697.61	0.457256	1.37293	0.0118056	0.163662	2.7939	0.00520758	cuticular protein RR-2 family 132	-0.653309	0.63582	0.00104347	1.41384	2.66446	8.06e-07
AARA000071	1442.13	-0.458473	0.727756	0.00215714	0.136165	-3.36704	0.000759802	ER membrane protein complex subunit 4	0.457335	1.373	0.0010385	-0.745109	0.596623	0.0020987
AARA000645	9964.94	0.763763	1.69791	2.75e-05	0.168358	4.53655	5.72e-06	NADH dehydrogenase (ubiquinone) 1 beta subcomplex 4	0.379301	1.30071	0.0010035	1.53968	2.9073	4.1e-09
AARA006651	128168	-0.502847	0.705713	6.82e-05	0.116486	-4.31682	1.58e-05	60S ribosomal protein LP0	0.372574	1.29466	0.00100213	0.439566	1.3562	0.0495106
AARA016850	292.552	1.32393	2.50347	2.1e-08	0.220785	5.99646	2.02e-09	Cyclin-dependent kinase 5 activator 1	-0.828701	0.563036	0.00100196	-0.556132	0.680123	0.0169002
AARA007944	285.148	-0.826933	0.563726	0.00172882	0.240742	-3.43494	0.000592682	unspecified product	1.08563	2.12231	0.000995842	-0.826357	0.563951	0.032493
AARA007221	54697.3	0.934326	1.911	1.86e-10	0.137815	6.77956	1.21e-11	unspecified product	-0.626418	0.647783	0.000983597	-1.01706	0.494123	3.08e-06
AARA018371	938.778	-0.67482	0.626411	0.00957781	0.23527	-2.86827	0.00412722	unspecified product	0.878515	1.83848	0.000974911	-1.69695	0.308437	8.21e-12
AARA012083	754.519	-0.698341	0.61628	0.000123939	0.16754	-4.16821	3.07e-05	exosome complex component RRP42	0.763591	1.69771	0.000974911	0.899029	1.86481	0.00126262
AARA015884	3609.49	-0.63733	0.642902	8.97e-05	0.149997	-4.24894	2.15e-05	Histone H3	1.66354	3.16793	0.000969553	-1.18612	0.439482	5.31e-06
AARA010381	431.624	0.477502	1.39233	0.0462534	0.213149	2.24023	0.0250762	unspecified product	-0.550333	0.682862	0.000963452	-1.4086	0.376677	3.03e-07
AARA012040	521.203	-0.55575	0.680303	0.0192395	0.212941	-2.60988	0.00905735	aspartyl-tRNA synthetase	-0.643774	0.640037	0.000945415	-0.659848	0.632945	0.00904506
AARA014540	394.841	-2.07024	0.238119	1.63e-09	0.321979	-6.42975	1.28e-10	NA	1.2252	2.33788	0.000945415	2.04672	4.13165	0.000898175
AARA004065	1627.4	-0.423082	0.74583	0.00979196	0.147926	-2.86008	0.00423531	peroxin 16	0.561526	1.47583	0.000900435	-0.574038	0.671734	0.0273381
AARA010974	1653.73	-0.596075	0.661551	0.000607831	0.159264	-3.74268	0.00018207	unspecified product	0.437306	1.35407	0.000895876	-0.698811	0.61608	0.0131733
AARA016713	7578.44	1.09107	2.13033	2.3e-19	0.115836	9.41914	4.55e-21	tripartite motif-containing protein 71	-0.534771	0.690268	0.000895876	0.956256	1.94027	6.97e-07
AARA003413	94324.2	-1.06843	0.476839	4.08e-19	0.114192	-9.35638	8.25e-21	high mobility group protein B1	0.544542	1.45856	0.000849441	-0.561691	0.677508	0.028216
AARA016471	425.221	-0.549258	0.683372	0.0197181	0.211214	-2.60048	0.00930946	protease m1 zinc metalloprotease	1.12834	2.18607	0.000846764	3.68774	12.886	1.55e-10
AARA003645	28722.2	-0.552019	0.682065	0.0159133	0.205763	-2.68279	0.007301	ATP citrate lyase	-0.609631	0.655364	0.000841018	1.45186	2.73561	2.52e-11
AARA002571	15070.6	3.78722	13.806	0.00206438	1.12013	3.38107	0.00072204	aminopeptidase N	-1.8079	0.285606	0.000824241	0.790896	1.73015	0.00245505
AARA011258	2954.17	0.422122	1.3399	0.0239651	0.16738	2.52194	0.011671	unspecified product	0.60033	1.51606	0.000820257	0.8527	1.80588	0.000113373
AARA005501	2669.08	-1.22385	0.428137	1.49e-16	0.141008	-8.67934	3.98e-18	unspecified product	0.506352	1.42045	0.000819749	-0.684084	0.622401	0.00112991
AARA001659	3243.8	-1.1358	0.455083	4.55e-06	0.229833	-4.94185	7.74e-07	Female reproductive tract protease GLEANR_896	0.550092	1.46418	0.000812124	-1.37518	0.385506	0.00111071
AARA001426	2288.45	-1.14917	0.450885	8.24e-16	0.135591	-8.47528	2.35e-17	xeroderma pigmentosum group C-complementing protein	-0.905341	0.533906	0.000807183	-1.05217	0.482243	1.83e-06
AARA016089	1627.58	-2.07578	0.237207	2.43e-13	0.268122	-7.74193	9.79e-15	salivary gland protein 7-like	0.833071	1.78147	0.000802321	1.49726	2.82305	3.18e-08
AARA009277	1489.64	-0.703568	0.614052	1.36e-05	0.149789	-4.69705	2.64e-06	28S ribosomal protein S34, mitochondrial	0.542799	1.4568	0.000759696	0.503911	1.41805	0.0429249
AARA015964	127.443	-0.673312	0.627065	0.0486412	0.303629	-2.21755	0.0265857	unspecified product	1.1535	2.22453	0.000746782	-0.893665	0.538245	0.0272606
AARA008096	1459.64	0.927733	1.90228	3.83e-11	0.132132	7.02126	2.2e-12	unspecified product	-0.526255	0.694355	0.000725539	0.673999	1.59549	0.00723118
AARA002164	103335	0.523121	1.43706	0.0143022	0.192121	2.72287	0.0064717	stearoyl-CoA desaturase (delta-9 desaturase)	-0.860163	0.55089	0.000721692	1.16368	2.24028	1.09e-06
AARA014080	321.555	-1.3941	0.380482	1.41e-09	0.216036	-6.4531	1.1e-10	unspecified product	-0.731436	0.602304	0.000719122	1.78868	3.45498	4.13e-14
AARA000571	1055.87	-0.633702	0.64452	5.35e-05	0.144805	-4.37625	1.21e-05	C2H2-type domain-containing protein	0.544268	1.45828	0.000709804	-2.40079	0.189361	3.1e-24
AARA011084	1974.39	-0.430194	0.742162	0.00936799	0.149564	-2.87633	0.00402327	oligosaccharyltransferase complex subunit epsilon	0.456262	1.37198	0.000682893	-0.786444	0.579772	0.000278267
AARA006899	5228.08	0.655072	1.57469	8.9e-08	0.114308	5.73077	1e-08	atlastin	-0.404713	0.755387	0.000679934	0.541361	1.45534	0.00496248
AARA011536	1351.46	-0.894068	0.538095	1.81e-08	0.148464	-6.02212	1.72e-09	NA	0.589219	1.50443	0.000674576	0.931001	1.9066	0.000153186
AARA017500	799.596	-0.526846	0.69407	0.00539369	0.171688	-3.06862	0.00215051	transcription initiation factor TFIIH subunit 3	0.747056	1.67836	0.000640039	0.626089	1.54338	0.0302459
AARA017881	22460.1	0.525415	1.43935	0.00152606	0.151254	3.47373	0.000513268	Z band alternatively spliced PDZ-motif protein 66	-0.337978	0.79115	0.000635034	1.13436	2.19521	2.03e-09
AARA016038	1314.87	-0.782626	0.581308	3.2e-06	0.155982	-5.01742	5.24e-07	unspecified product	0.684194	1.6068	0.000580238	-0.553738	0.681253	0.0215955
AARA017986	841.308	-0.784997	0.580353	0.000141713	0.189886	-4.13403	3.56e-05	28S ribosomal protein S10, mitochondrial	0.656296	1.57603	0.000576692	0.772998	1.70882	0.000361182
AARA001131	464.659	3.36994	10.3384	2.71e-08	0.566317	5.95063	2.67e-09	cuticular protein RR-2 family 130	-0.944929	0.519455	0.000544822	5.21257	37.08	2.49e-14
AARA017946	380.032	-0.765284	0.588338	0.000163433	0.186754	-4.09782	4.17e-05	unspecified product	0.858422	1.81305	0.000519932	-0.867543	0.548079	0.00225209
AARA000671	773.173	-0.65361	0.635688	0.000315175	0.166574	-3.92384	8.71e-05	zinc finger HIT domain-containing protein 3	0.671089	1.59227	0.00051833	-0.623707	0.649001	0.0106275
AARA017228	94.1585	1.07651	2.10892	0.0113149	0.383255	2.80885	0.0049719	unspecified product	-1.18574	0.439598	0.000493008	-0.720039	0.607081	0.0262639
AARA018365	4126.33	-0.331369	0.794782	0.0437239	0.146279	-2.26532	0.023493	U3 small nucleolar RNA-associated protein 4	0.609942	1.5262	0.000444698	-0.559484	0.678545	0.0145241
AARA016108	989.905	-1.34322	0.39414	2.91e-13	0.174077	-7.71624	1.2e-14	DUF4806 domain-containing protein	0.70926	1.63497	0.000410425	-0.645385	0.639322	0.0116095
AARA006795	6839.7	0.533217	1.44715	6.73e-06	0.1098	4.85626	1.2e-06	unspecified product	0.573125	1.48774	0.000401133	0.510355	1.4244	0.0467066
AARA011163	1790.41	-0.732464	0.601875	2.48e-07	0.132284	-5.53705	3.08e-08	39S ribosomal protein L24, mitochondrial	0.492575	1.40695	0.000399314	-0.564436	0.67622	0.0066363
AARA006675	4092.38	1.24639	2.37247	2.76e-25	0.115368	10.8036	3.31e-27	choline-phosphate cytidylyltransferase	-0.535147	0.690088	0.000394617	0.930688	1.90618	9.24e-08
AARA016194	2113.55	0.463945	1.37931	0.0279811	0.188754	2.45793	0.0139739	unspecified product	-0.840713	0.558367	0.000394202	0.482203	1.39687	0.0394334
AARA000201	2879.57	-1.19868	0.435674	3.15e-17	0.135233	-8.86381	7.73e-19	arylformamidase	0.63712	1.55522	0.000378021	0.846573	1.79822	0.000448217
AARA016849	4194.25	0.630021	1.54759	1.33e-05	0.133944	4.7036	2.56e-06	filamin	-0.469217	0.722356	0.000367949	0.496246	1.41054	0.0130366
AARA002176	560.361	0.758897	1.6922	2.02e-05	0.164725	4.60704	4.08e-06	unspecified product	-0.600729	0.659421	0.000350609	-0.666504	0.630031	0.0037023
AARA016413	10017.5	0.433809	1.35079	0.00559474	0.141956	3.05595	0.00224351	unspecified product	-0.485669	0.714166	0.000346194	0.670117	1.5912	0.00268097
AARA009226	215.567	1.88626	3.69675	9.62e-13	0.249693	7.55433	4.21e-14	chitinase	-1.51105	0.350856	0.000342255	1.55259	2.93344	1.59e-09
AARA015688	1230.25	-0.738191	0.59949	7.82e-05	0.17237	-4.28261	1.85e-05	aquaporin	1.01035	2.01441	0.000337923	-1.86206	0.275083	1.43e-05
AARA008343	440.436	1.45286	2.73751	1.84e-06	0.282874	5.13608	2.81e-07	unspecified product	-1.28319	0.410886	0.000334645	1.63496	3.10579	4.24e-10
AARA009063	2342.14	-0.623294	0.649187	0.000240854	0.155972	-3.9962	6.44e-05	Groucho protein	0.670749	1.5919	0.000331952	-0.660926	0.632472	0.00962545
AARA016431	2796.19	0.507519	1.4216	0.00581116	0.166837	3.04201	0.00235004	Acyl-coenzyme A oxidase	-0.562716	0.677026	0.000327857	0.739814	1.66996	0.00158639
AARA018469	745.915	-0.893067	0.538468	3.92e-09	0.142094	-6.28505	3.28e-10	ATP-binding cassette transporter (ABC transporter) family C member 2	-1.10535	0.46479	0.000317109	-0.545225	0.685285	0.0323129
AARA011450	628.201	0.45004	1.36608	0.0231033	0.177382	2.53713	0.0111767	myostatin	-0.754205	0.592873	0.000302194	-0.665921	0.630286	0.0100217
AARA005269	2490.73	1.32227	2.50059	8.23e-13	0.174536	7.57594	3.57e-14	unspecified product	-0.948723	0.518091	0.000299993	0.662778	1.58313	0.00257496
AARA000522	362.577	-1.02435	0.491632	6.94e-06	0.211252	-4.84894	1.24e-06	unspecified product	0.98123	1.97415	0.000291615	-1.16332	0.446484	0.0217796
AARA018328	1607.65	-0.337782	0.791257	0.0271483	0.136718	-2.47065	0.0134867	3-ketoacyl-CoA reductase	0.582858	1.49781	0.0002842	-1.35881	0.389905	8.3e-05
AARA002642	1602.23	0.701093	1.62574	1.57e-05	0.150275	4.66541	3.08e-06	unspecified product	-0.549134	0.68343	0.00028251	-0.500088	0.707063	0.0199972
AARA009493	1415.25	-0.417523	0.748709	0.0153529	0.154807	-2.69706	0.00699545	Recombining binding protein suppressor of hairless	0.540689	1.45467	0.000276439	-0.467404	0.723265	0.0352104
AARA010205	87.8023	3.09959	8.57177	1.89e-06	0.604268	5.1295	2.91e-07	unspecified product	-2.87236	0.136563	0.000265623	-1.79084	0.289005	3.93e-06
AARA018154	347.428	-1.0281	0.490354	4.17e-07	0.18911	-5.43655	5.43e-08	unspecified product	1.01786	2.02491	0.000264666	-0.92392	0.527075	0.000111453
AARA017157	11787.7	0.973339	1.96338	1.23e-12	0.129424	7.52057	5.45e-14	MICOS complex subunit MIC60	-0.392687	0.761709	0.000260343	1.30807	2.47609	5.4e-13
AARA009695	5575.68	0.788771	1.7276	6.51e-07	0.147493	5.34784	8.9e-08	Xaa-Pro aminopeptidase	-0.729994	0.602907	0.000251683	1.096	2.13761	8.24e-10
AARA002643	203.084	-0.857689	0.551836	0.001088	0.239945	-3.57453	0.000350862	unspecified product	-1.71857	0.30385	0.000249263	-1.03692	0.487368	0.0466648
AARA008584	42561.5	-1.6643	0.315497	1.83e-11	0.233361	-7.13188	9.9e-13	serine-type endopeptidase	0.811665	1.75524	0.000244179	-0.742969	0.597508	0.0326625
AARA010598	14503.2	0.844515	1.79566	2.37e-05	0.184764	4.57077	4.86e-06	mitochondrial ATP synthase epsilon chain	0.444295	1.36065	0.000244159	1.8053	3.49503	2.15e-12
AARA009505	522.282	-1.10084	0.466244	3.55e-06	0.22038	-4.99519	5.88e-07	NA	1.64151	3.11993	0.000241806	-1.69343	0.309191	1.85e-05
AARA001271	6020.5	-0.298431	0.813136	0.0416755	0.130551	-2.28594	0.0222579	nucleolar protein 12	0.478752	1.39354	0.000229312	-0.998262	0.500603	1.3e-07
AARA015991	346.51	0.583319	1.49829	0.0238056	0.23106	2.52453	0.0115852	4-coumarate:CoA ligase	-0.867172	0.54822	0.00022678	0.969038	1.95753	0.00431972
AARA009052	53404	-0.89067	0.539363	8.29e-11	0.128998	-6.90451	5.04e-12	unspecified product	0.519598	1.43356	0.000221576	-1.04473	0.484737	7.57e-08
AARA017503	4832.69	-0.502485	0.70589	0.00294788	0.153763	-3.26792	0.00108341	glutaryl-CoA dehydrogenase	-0.613886	0.653434	0.000220303	0.762569	1.69651	0.0011454
AARA002258	29085.9	0.92842	1.90319	1.3e-10	0.135807	6.83632	8.13e-12	mitochondrial processing peptidase	0.348175	1.27295	0.00021096	1.5191	2.86612	1.41e-07
AARA016533	156.658	2.67693	6.39495	5.05e-07	0.495805	5.39917	6.69e-08	CLIP-domain serine protease	2.57281	5.94968	0.000208119	-1.6402	0.320813	5.88e-09
AARA017254	1721.9	-0.731776	0.602162	9.44e-06	0.153093	-4.77994	1.75e-06	RhoA activator C11orf59 homolog	0.724139	1.65191	0.000198225	-0.886491	0.540928	0.0145235
AARA016597	44035.2	-0.585829	0.666266	0.000289873	0.148436	-3.94668	7.92e-05	solute carrier family 9 (sodium/hydrogen exchanger), member 3	0.506941	1.42103	0.000188162	-0.46631	0.723814	0.0316968
AARA017765	2427.66	1.94576	3.8524	1.78e-30	0.163735	11.8836	1.44e-32	unspecified product	-0.810622	0.570136	0.000175992	1.58631	3.00281	3.93e-08
AARA001445	2331.82	-0.698467	0.616227	9e-06	0.145793	-4.79081	1.66e-06	dynein light chain roadblock-type	0.457027	1.37271	0.000165789	-1.10096	0.466208	0.00012089
AARA017444	981.762	-0.815023	0.5684	6.94e-06	0.168087	-4.8488	1.24e-06	unspecified product	0.625204	1.54243	0.000161502	0.736334	1.66594	0.0109584
AARA009097	593.933	-0.764396	0.5887	6.77e-05	0.176986	-4.31897	1.57e-05	unspecified product	0.75581	1.68858	0.00015979	-0.777548	0.583357	0.0290616
AARA003159	778.826	-0.659433	0.633127	7.39e-05	0.153455	-4.29725	1.73e-05	unspecified product	0.852683	1.80586	0.000156775	0.806113	1.74849	0.00352747
AARA003280	8007.51	0.496474	1.41076	4.32e-05	0.112097	4.42898	9.47e-06	erythrocyte membrane protein band 4.1	-0.56752	0.674776	0.000154092	0.505474	1.41959	0.00991633
AARA001276	1265.92	-0.910007	0.532183	8.69e-07	0.172079	-5.28831	1.23e-07	glutaredoxin	0.678322	1.60028	0.000147218	-1.15951	0.447664	0.00197981
AARA018029	1526.88	1.48584	2.8008	6.25e-11	0.213884	6.94693	3.73e-12	3-OH androgenic UDPGT	-0.704691	0.613574	0.000146958	1.14499	2.21145	1.17e-05
AARA010554	4870.43	0.873272	1.83181	2.32e-13	0.1127	7.74865	9.29e-15	unspecified product	-0.473942	0.719995	0.000146958	0.802767	1.74444	2.24e-05
AARA004307	246.42	1.23634	2.35601	3.79e-06	0.248176	4.98172	6.3e-07	odorant-binding protein 66	-1.15014	0.450582	0.000146761	-1.38215	0.383647	0.000345692
AARA017322	5079.46	0.548897	1.46297	0.0006894	0.148073	3.70693	0.000209784	unspecified product	-0.468935	0.722498	0.000133066	-0.546068	0.684884	0.0118793
AARA010020	1232.42	-0.826886	0.563745	0.0001128	0.197255	-4.19197	2.77e-05	unspecified product	0.806733	1.74925	0.000132556	-0.695065	0.617682	0.0480274
AARA008075	12039	-0.398989	0.75839	0.0282336	0.162573	-2.45421	0.0141194	vitellogenic carboxypeptidase-like protein	0.681039	1.60329	0.000132456	-0.721572	0.606436	0.000282529
AARA011271	505.738	-1.21855	0.429716	1.81e-06	0.237131	-5.1387	2.77e-07	U5 snRNP protein, DIM1 family	0.711489	1.63749	0.000125362	-0.660078	0.632844	0.0374963
AARA005002	462.842	1.31543	2.48877	6.87e-10	0.200185	6.57108	5e-11	epidermal retinal dehydrogenase	-0.794239	0.576647	0.000121873	-1.39739	0.379616	0.000392534
AARA018353	1058.68	-1.39451	0.380375	3.33e-12	0.188975	-7.37932	1.59e-13	unspecified product	0.606045	1.52208	0.000112309	0.672332	1.59365	0.00448455
AARA000151	320.176	-2.17498	0.221445	1.91e-09	0.339639	-6.4038	1.52e-10	unspecified product	-1.50805	0.351585	0.000110175	-3.1052	0.116209	7.75e-12
AARA009752	580.471	1.28091	2.42993	5.55e-09	0.20569	6.22739	4.74e-10	Ca-activated cl channel protein	-0.796691	0.575668	0.000109826	0.716768	1.6435	0.00437075
AARA001648	1205.32	2.26259	4.79853	1.32e-29	0.193218	11.7101	1.13e-31	unspecified product	-1.10337	0.465428	0.000105613	1.37688	2.59706	8.93e-06
AARA008266	5932	0.409136	1.32789	0.0274161	0.165879	2.46647	0.0136452	unspecified product	-0.391456	0.76236	0.000104463	1.11973	2.17306	8.77e-08
AARA018408	4472.1	1.25987	2.39475	5.31e-12	0.172291	7.31246	2.62e-13	shingomyelin synthase	0.531041	1.44497	0.000104463	-0.685206	0.621917	0.0034691
AARA004161	2359.49	0.436775	1.35358	0.00449079	0.139497	3.13108	0.00174167	JmjC domain-containing protein	-0.460073	0.726949	9.96e-05	0.50348	1.41763	0.0168842
AARA004314	971.701	1.09467	2.13564	7.64e-06	0.226762	4.82738	1.38e-06	unspecified product	0.702474	1.62729	9.9e-05	0.871265	1.82927	7.97e-06
AARA015893	2288.98	1.98945	3.97087	9.58e-54	0.125538	15.8474	1.47e-56	unspecified product	0.772898	1.7087	9.75e-05	-0.758539	0.591094	0.000470525
AARA011293	1259.1	-0.452458	0.730797	0.00630264	0.150056	-3.01527	0.00256755	unspecified product	0.617802	1.53454	9.5e-05	-0.464981	0.724481	0.0368928
AARA005232	1186.94	-0.570203	0.673522	0.00256012	0.172118	-3.31285	0.000923496	Protein FAM36A	0.610158	1.52643	9.09e-05	0.972066	1.96165	0.00195696
AARA002342	784.096	1.13291	2.193	1.25e-07	0.199898	5.66743	1.45e-08	cuticular protein RR-1 family 16	-1.09607	0.46779	8.56e-05	1.50583	2.83989	1.36e-09
AARA015695	850.433	3.13521	8.78602	0.002227	0.933902	3.35711	0.000787626	chymotrypsin B chain C	-1.46577	0.362043	8.09e-05	5.10901	34.5116	2.06e-16
AARA001986	1066.25	-0.583465	0.667359	0.00166607	0.169298	-3.44638	0.000568145	histone acetyltransferase HTATIP	0.818176	1.76317	7.85e-05	-0.664001	0.631125	0.0268063
AARA000333	946.948	1.04347	2.06117	2.78e-10	0.15539	6.71515	1.88e-11	unspecified product	-0.646295	0.638919	7.83e-05	-0.604766	0.657578	0.00817897
AARA011079	815.909	-0.785017	0.580345	8.18e-06	0.163131	-4.81219	1.49e-06	PCI domain-containing protein 2	0.749822	1.68159	7.55e-05	-0.866121	0.54862	0.00161503
AARA016803	356.801	1.04268	2.06004	0.000245246	0.261226	3.99146	6.57e-05	unspecified product	-0.847606	0.555706	7.43e-05	0.813139	1.75703	0.000349233
AARA006208	3245.2	0.342654	1.26809	0.0168003	0.128712	2.66219	0.00776343	unspecified product	-0.675854	0.625962	7.42e-05	-0.554076	0.681093	0.0339217
AARA003411	2504.93	0.939353	1.91767	0.000145258	0.227571	4.12774	3.66e-05	Differentially expressed in FDCP 6-like protein	0.774269	1.71032	7.36e-05	-0.577427	0.670158	0.00679623
AARA010954	34180	-1.76878	0.293457	1.93e-15	0.211356	-8.36871	5.83e-17	gambicin anti-microbial peptide	1.08823	2.12612	7.26e-05	-2.93695	0.130584	3.2e-26
AARA009153	196.207	0.981745	1.97485	0.00228175	0.293106	3.34946	0.000809702	unspecified product	-1.29455	0.407663	6.97e-05	-0.859383	0.551188	0.00696119
AARA016938	2796.21	-0.405104	0.755182	0.00490406	0.130601	-3.10184	0.0019232	tetracycline transporter	0.508492	1.42256	6.92e-05	-0.898507	0.536441	7.14e-06
AARA000665	8968.89	0.555436	1.46961	1.86e-05	0.120068	4.62603	3.73e-06	platelet-activating factor acetylhydrolase IB subunit alpha	-0.434152	0.740129	6.81e-05	0.514912	1.42891	0.0168842
AARA003857	2750.32	-0.474896	0.719519	0.00380899	0.149109	-3.18489	0.00144811	Pyrimidine-specific ribonucleoside hydrolase rihA	0.713084	1.63931	6.49e-05	-1.6005	0.329762	2.88e-14
AARA017514	1534.5	0.480814	1.39553	0.00395782	0.151576	3.17209	0.00151344	ATP-binding cassette transporter (ABC transporter) family C member 2	-0.939451	0.521431	5.96e-05	-1.09174	0.469195	2.11e-07
AARA004851	115614	-0.266572	0.831292	0.0272044	0.107938	-2.46967	0.0135236	60S ribosomal protein LP2	0.588638	1.50383	5.74e-05	-0.980708	0.506731	0.00227662
AARA011562	2621.94	0.380077	1.30141	0.00908897	0.131638	2.8873	0.00388567	nuclear lamin L1 alpha	-0.615823	0.652558	5.67e-05	0.634622	1.55253	0.00269866
AARA006336	1230.92	1.00736	2.01024	0.001271	0.285519	3.52819	0.000418409	unspecified product	-1.3753	0.385474	5.56e-05	-1.29156	0.408508	0.00299485
AARA014975	275.655	-1.79621	0.28793	6.86e-14	0.227026	-7.91192	2.53e-15	NA	1.39431	2.62863	5.43e-05	-1.77817	0.291553	1.07e-10
AARA000042	10451.5	-0.508937	0.70274	0.0473993	0.228344	-2.22881	0.0258263	Alkaline phosphatase	0.839647	1.78961	5.2e-05	0.474873	1.3898	0.0272957
AARA008984	982.93	-0.794809	0.57642	2.28e-06	0.156152	-5.08997	3.58e-07	SF4 helicase domain-containing protein	0.56902	1.48352	4.64e-05	-0.589634	0.664511	0.0207606
AARA015771	22088.8	0.870836	1.82872	3.6e-08	0.147622	5.89908	3.66e-09	Actin-5C	-0.736006	0.600399	4.63e-05	2.11916	4.34441	1.25e-09
AARA007283	212.196	0.972634	1.96242	0.00051891	0.256796	3.78757	0.000152128	Cad74A	-1.42818	0.371598	3.99e-05	-0.776307	0.583859	0.0199093
AARA016977	2730.37	0.527038	1.44097	0.00316267	0.162379	3.24573	0.00117149	glycerol kinase	0.641771	1.56024	3.95e-05	0.708862	1.63451	0.00250042
AARA017668	335.1	1.64288	3.12288	3.65e-09	0.260883	6.29739	3.03e-10	unspecified product	-1.77019	0.293171	3.89e-05	-2.20522	0.216852	0.00218743
AARA000440	4656.9	0.841812	1.7923	3.47e-08	0.142532	5.90612	3.5e-09	Tropomyosin 1	-0.51581	0.6994	3.85e-05	1.02645	2.037	1.19e-05
AARA005894	2339.5	-0.917548	0.529408	1.6e-08	0.151818	-6.04372	1.51e-09	Elongator complex protein 4	0.728873	1.65734	3.75e-05	-0.58197	0.668051	0.00469468
AARA016690	2563.27	-0.645795	0.639141	6.86e-06	0.133115	-4.8514	1.23e-06	unspecified product	0.505261	1.41938	3.63e-05	0.501139	1.41533	0.0215088
AARA016875	908.197	-0.843319	0.55736	0.000145627	0.204342	-4.127	3.68e-05	unspecified product	0.815545	1.75996	3.22e-05	0.688902	1.61206	0.0377574
AARA007712	656.157	-1.72916	0.301628	6.01e-23	0.16815	-10.2834	8.37e-25	unspecified product	0.938507	1.91654	3.2e-05	-1.8	0.287175	1.1e-09
AARA006197	1895.19	1.46447	2.75963	9.35e-07	0.277701	5.27356	1.34e-07	odorant-binding protein 57	-1.41323	0.37547	3.12e-05	-1.09194	0.469131	0.0368928
AARA003889	1900.77	-0.724555	0.605184	2.42e-07	0.130755	-5.54133	3e-08	unspecified product	0.681292	1.60357	2.43e-05	-0.659375	0.633152	0.00805096
AARA010793	1060.5	1.15886	2.23281	6.65e-09	0.18701	6.19676	5.76e-10	unspecified product	-1.87578	0.27248	2.34e-05	0.53852	1.45248	0.0484542
AARA015586	9462.01	1.23458	2.35313	5.17e-18	0.136106	9.07073	1.18e-19	cytochrome P450	-0.467205	0.723365	2.26e-05	0.720146	1.64735	0.00781749
AARA005348	5895.88	1.79545	3.47124	1.79e-11	0.251595	7.13627	9.59e-13	phosphoglycerate mutase	0.7252	1.65313	2.25e-05	2.13438	4.39049	9.01e-24
AARA003942	2593.86	-0.510826	0.701821	0.046481	0.228285	-2.23766	0.025243	unspecified product	1.319	2.49494	2.24e-05	1.59716	3.02548	5.24e-07
AARA011533	1022.71	-0.49834	0.707921	0.00129283	0.141453	-3.523	0.000426694	chaperone BCS1	0.841651	1.7921	2.05e-05	0.745802	1.67691	0.0194617
AARA000279	3264.36	-0.961626	0.513478	9.03e-08	0.167882	-5.72799	1.02e-08	unspecified product	0.789202	1.72812	2.04e-05	-0.543532	0.686089	0.0173617
AARA011393	3409.82	-0.44757	0.733277	0.0113038	0.159321	-2.80923	0.00496606	proteasome maturation protein	0.656023	1.57573	1.81e-05	-0.531732	0.691724	0.0287241
AARA004499	6164.99	-1.36224	0.388977	6.88e-21	0.139051	-9.79675	1.16e-22	Adenylosuccinate lyase	0.73836	1.66828	1.74e-05	1.23386	2.35195	1.03e-08
AARA016538	17704.5	3.53762	11.6126	1.64e-07	0.629878	5.61635	1.95e-08	CLIP-domain serine protease	-0.956736	0.515221	1.67e-05	0.635688	1.55368	0.00963965
AARA002714	2759.17	-0.717447	0.608173	2.4e-09	0.112693	-6.3664	1.94e-10	39S ribosomal protein L12, mitochondrial	0.56678	1.48121	1.65e-05	0.918117	1.88965	6.86e-05
AARA001835	12352.1	0.325779	1.25334	0.0388238	0.140567	2.3176	0.0204709	mRNA binding protein	-0.524703	0.695102	1.63e-05	0.752665	1.6849	0.000101445
AARA003903	14493.4	4.15811	17.8532	1.97e-11	0.583917	7.12106	1.07e-12	cuticular protein RR-1 family 75	-2.42694	0.18596	1.52e-05	3.97082	15.6797	5.11e-28
AARA016959	585.234	2.10205	4.29318	0.0234887	0.830936	2.52973	0.011415	unspecified product	-5.41143	0.0234961	1.4e-05	-8.24996	0.00328485	0.000213459
AARA002981	3319.26	1.01084	2.01508	5.77e-07	0.188161	5.37219	7.78e-08	peptidoglycan recognition protein (long)	0.554487	1.46865	1.31e-05	0.58484	1.49987	0.00587329
AARA011356	812.909	-1.13072	0.456687	1.48e-07	0.200637	-5.63566	1.74e-08	unspecified product	0.803289	1.74507	1.23e-05	-0.928839	0.525281	0.00013476
AARA004543	1373.17	-0.616692	0.652165	0.000175273	0.151165	-4.0796	4.51e-05	39S ribosomal protein L11, mitochondrial	0.751639	1.6837	1.22e-05	0.519672	1.43363	0.0479714
AARA003984	5417.11	2.53868	5.81056	7.7e-06	0.526093	4.82553	1.4e-06	unspecified product	-1.28249	0.411085	1.21e-05	1.52785	2.88355	4.12e-13
AARA009961	1377.46	1.1071	2.15413	1.04e-11	0.153445	7.21501	5.39e-13	unspecified product	-0.804866	0.572415	1.21e-05	-0.797852	0.575205	0.006013
AARA001421	2135.36	-0.627642	0.647233	7.15e-07	0.11777	-5.32939	9.85e-08	tetratricopeptide repeat domain 1 variant	0.594686	1.51014	1.18e-05	-0.882827	0.542304	1.37e-05
AARA001772	997.141	0.601771	1.51758	0.00288166	0.183743	3.27506	0.00105638	coiled-coil domain-containing protein 64	-0.778564	0.582947	1.16e-05	0.468271	1.38345	0.0430101
AARA006041	7329.19	2.88561	7.39018	5.63e-43	0.203848	14.1557	1.72e-45	pancreatic triacylglycerol lipase	-1.06423	0.478229	1.15e-05	1.70994	3.27147	2.84e-12
AARA007409	193.616	1.63551	3.10698	4.4e-07	0.301409	5.42623	5.76e-08	unspecified product	-1.30858	0.403718	1.14e-05	0.544102	1.45811	0.0484542
AARA005289	3103.28	0.661962	1.58223	4.37e-07	0.121968	5.42736	5.72e-08	unspecified product	-0.593785	0.662602	1.13e-05	0.548162	1.46222	0.0106274
AARA016826	357.286	0.664405	1.58491	0.00181834	0.194298	3.41951	0.000627336	ATP-binding cassette transporter (ABC transporter) family G member 13	-0.920145	0.528456	1.11e-05	1.33862	2.5291	2.37e-09
AARA002503	114.442	-1.19417	0.437038	0.0449723	0.530078	-2.25281	0.0242708	unspecified product	3.26632	9.62187	1.02e-05	-2.93186	0.131046	2.93e-36
AARA016405	362.989	0.729476	1.65804	0.000303794	0.185449	3.93357	8.37e-05	Chitinase	-0.93571	0.522785	1.02e-05	1.14634	2.21351	4.47e-08
AARA017907	1904.6	-1.05201	0.482297	5.14e-11	0.150778	-6.97717	3.01e-12	rhomboid-related protein 1/2/3	0.685392	1.60814	1.01e-05	-0.570934	0.673181	0.0125964
AARA001936	1451.53	1.11947	2.17267	4.69e-16	0.131009	8.54493	1.29e-17	unspecified product	-0.765591	0.588213	9.88e-06	0.94941	1.93108	2.85e-05
AARA008522	3355.45	-0.587787	0.665363	0.00291621	0.179683	-3.27124	0.00107078	unspecified product	0.635432	1.5534	9.85e-06	0.644263	1.56294	0.00125674
AARA017131	701.734	-0.613896	0.65343	0.000895043	0.169032	-3.63184	0.000281412	cyclin-dependent kinase 7	0.751177	1.68316	9.81e-06	-1.03851	0.48683	0.000616978
AARA008844	1068.36	-0.343587	0.78808	0.0412947	0.15002	-2.29028	0.0220053	6-phosphogluconolactonase	-0.771549	0.585788	8.96e-06	-0.692652	0.618715	0.0258409
AARA007012	1105.36	0.573836	1.48848	0.0181211	0.217918	2.63326	0.00845692	solute carrier family 38 (sodium-coupled neutral amino acid transporter)	-0.742167	0.597841	7.99e-06	-1.14589	0.451912	1.56e-05
AARA010171	100.042	1.21998	2.32943	9e-05	0.287188	4.248	2.16e-05	C-type lectin domain-containing protein	-1.61711	0.325988	7.83e-06	1.49817	2.82484	0.000323915
AARA005946	243.99	-0.639652	0.641868	0.00931973	0.222244	-2.87815	0.00400017	Ninjurin 1	1.44205	2.71707	7.68e-06	-0.956379	0.515349	0.00127473
AARA005314	792.084	-0.606982	0.656569	0.00440867	0.193475	-3.13726	0.00170533	integrator complex subunit 12	0.82481	1.7713	6.88e-06	-0.711986	0.610479	0.00382425
AARA003838	6212.52	0.458257	1.37388	0.00432755	0.145792	3.14322	0.001671	ankyrin	-0.686792	0.621234	6.29e-06	0.560643	1.47493	0.00588025
AARA000053	3463.89	-0.496339	0.708903	0.000797198	0.135388	-3.66606	0.000246313	aminoacyl tRNA synthase complex-interacting multifunctional protein 1	0.596372	1.51191	6.26e-06	-0.481323	0.716321	0.0236007
AARA006760	2906.54	2.85889	7.25455	2.98e-58	0.173197	16.5066	3.29e-61	unspecified product	-2.50697	0.175925	6.26e-06	0.715312	1.64184	0.00223936
AARA014172	12263.8	0.819768	1.76512	0.000345843	0.21026	3.89883	9.67e-05	unspecified product	-0.636495	0.643274	5.5e-06	1.6954	3.23867	1.25e-10
AARA011476	533.932	1.63467	3.10517	1.5e-08	0.269951	6.05545	1.4e-09	unspecified product	-1.48617	0.35696	5.43e-06	-2.28474	0.205223	1.23e-14
AARA004492	9665.84	-0.732835	0.60172	3.83e-07	0.134362	-5.45416	4.92e-08	acid phosphatase	0.802209	1.74377	4.7e-06	-0.986765	0.504608	1.16e-05
AARA017872	18228	0.797844	1.7385	3.02e-07	0.145062	5.50003	3.8e-08	unspecified product	-0.675163	0.626262	4.68e-06	0.466635	1.38188	0.0399784
AARA017678	3232.42	1.33317	2.51956	1.02e-19	0.140178	9.51054	1.9e-21	unspecified product	-1.20971	0.432357	4.1e-06	0.681095	1.60336	0.00559256
AARA011608	17187.3	-0.474923	0.719505	0.000384823	0.122723	-3.86987	0.000108894	splicing factor, arginine/serine-rich 4/5/6	0.437334	1.3541	4.03e-06	-0.562623	0.67707	0.004573
AARA016462	1179.3	0.468072	1.38326	0.0262872	0.18844	2.48394	0.0129939	nimrod B2	-1.00488	0.498312	3.8e-06	0.859092	1.8139	0.0042653
AARA003833	3241.29	-0.635222	0.643842	1.26e-05	0.134748	-4.71415	2.43e-06	DnaJ homolog subfamily A member 5	0.509378	1.42344	3.58e-06	-0.547776	0.684074	0.00743857
AARA017817	1165.18	-1.38723	0.382298	5.73e-26	0.126636	-10.9545	6.32e-28	unspecified product	1.58873	3.00785	3.31e-06	1.0776	2.11052	0.00103352
AARA007785	5408.84	-0.368297	0.774697	0.0106874	0.130176	-2.82922	0.00466619	tubulin alpha-4A chain	0.91862	1.89031	3.26e-06	-1.04583	0.484365	2.43e-05
AARA016325	155.277	1.1799	2.26561	0.0071255	0.397053	2.97164	0.0029621	COesterase domain-containing protein	1.61275	3.05835	3.17e-06	1.31579	2.48938	0.0139849
AARA001423	2086.47	-0.650655	0.636991	1.49e-05	0.139124	-4.6768	2.91e-06	unspecified product	0.733378	1.66253	3.13e-06	-1.23072	0.426104	1.26e-10
AARA011927	7570.93	-0.337552	0.791383	0.0132112	0.122632	-2.75257	0.00591293	RNA polymerase I-specific transcription initiation factor RRN3	0.724236	1.65203	3.08e-06	-0.461266	0.726348	0.0386089
AARA016223	2201.35	-1.83987	0.279348	6.06e-26	0.168057	-10.9479	6.8e-28	salivary gland protein 1-like 2	1.07821	2.11141	3.08e-06	1.70722	3.2653	5.15e-12
AARA016442	277.217	1.56541	2.95961	4.94e-08	0.268039	5.84021	5.21e-09	eupolytin	-1.69433	0.308999	2.92e-06	0.94105	1.91993	0.035919
AARA004610	1343.27	0.660967	1.58114	3.84e-05	0.148293	4.45718	8.3e-06	amyloid beta A4 protein	-0.920217	0.528429	2.9e-06	0.630344	1.54793	0.00662794
AARA007344	782.463	0.982962	1.97652	5.15e-05	0.224126	4.38575	1.16e-05	troponin C	-1.05767	0.480409	2.78e-06	1.02343	2.03275	6.8e-05
AARA006963	2477.27	1.60827	3.04886	1.25e-11	0.223713	7.189	6.53e-13	unspecified product	-1.39947	0.379068	2.75e-06	1.75794	3.38214	7.13e-17
AARA010840	2195.85	-1.76144	0.294953	5.35e-15	0.213744	-8.2409	1.71e-16	unspecified product	1.4878	2.80461	2.6e-06	-1.68117	0.31183	3e-06
AARA008736	7148.68	0.394551	1.31453	0.0399738	0.171222	2.30432	0.0212044	collagen type IV alpha	-0.685547	0.62177	2.53e-06	1.18263	2.2699	9.16e-09
AARA008983	651.895	-0.966199	0.511853	1.48e-06	0.186522	-5.18008	2.22e-07	unspecified product	1.07554	2.10752	2.42e-06	-0.911281	0.531713	0.000202576
AARA001351	262.591	0.977134	1.96855	9.35e-05	0.230531	4.23862	2.25e-05	unspecified product	-1.25235	0.419765	2.41e-06	-0.624067	0.648839	0.00659008
AARA004672	2777.49	1.41492	2.66644	6.19e-22	0.140859	10.0449	9.67e-24	unspecified product	-0.825298	0.564366	2.4e-06	0.781586	1.71902	0.00455675
AARA016752	22127.1	0.667795	1.58864	1.79e-05	0.144083	4.6348	3.57e-06	NA	-0.575967	0.670837	2.19e-06	0.691405	1.61486	0.000230104
AARA001792	2855.9	0.806334	1.74876	2.67e-06	0.159497	5.05548	4.29e-07	furin	-0.728056	0.603717	2.19e-06	0.492299	1.40668	0.0100251
AARA001883	845.546	0.618062	1.53481	0.00440219	0.196971	3.13782	0.00170207	unspecified product	-0.96681	0.511636	2.16e-06	0.497569	1.41183	0.0343932
AARA005571	1121.11	-0.7265	0.604369	5.62e-06	0.148362	-4.8968	9.74e-07	GINS complex subunit 3	0.760605	1.6942	2.04e-06	-0.77545	0.584207	0.00101964
AARA016468	2697.46	-1.81178	0.284838	2.37e-31	0.150274	-12.0566	1.79e-33	carboxylesterase	1.13634	2.19823	2.03e-06	2.20824	4.62112	1.51e-12
AARA017283	8393.12	1.14309	2.20854	2.3e-06	0.224648	5.08835	3.61e-07	unspecified product	-1.26592	0.415834	1.86e-06	0.677276	1.59912	0.0396448
AARA008794	67.7743	-1.98536	0.25255	0.000183993	0.488164	-4.06699	4.76e-05	NA	1.98157	3.94924	1.76e-06	-7.26175	0.00651622	1.79e-88
AARA001807	2943.64	-0.836891	0.559849	6.04e-07	0.156045	-5.36315	8.18e-08	unspecified product	1.30979	2.47906	1.76e-06	-1.23294	0.425451	5.53e-05
AARA002329	515.616	0.778675	1.71555	1.61e-05	0.167147	4.65862	3.18e-06	unspecified product	-0.845619	0.556472	1.66e-06	0.760177	1.6937	0.000808693
AARA001567	1571.18	0.502639	1.4168	0.00135529	0.143241	3.50904	0.00044973	unspecified product	-0.617052	0.652002	1.61e-06	0.575069	1.48975	0.0063086
AARA018146	4751.98	0.733332	1.66247	0.000108435	0.174526	4.20186	2.65e-05	UMP-CMP kinase	-0.661483	0.632228	1.56e-06	0.917439	1.88876	0.000216436
AARA017447	24287.2	-1.09325	0.468706	1.11e-17	0.121655	-8.9864	2.55e-19	Aminopeptidase	-0.950019	0.517626	1.42e-06	-1.06563	0.477765	6.78e-07
AARA001696	2773.49	-0.644819	0.639573	3.84e-05	0.144668	-4.45723	8.3e-06	ATP-dependent RNA helicase DDX55/SPB4	0.902868	1.86978	1.33e-06	-0.664193	0.631042	0.0116246
AARA016375	2461.38	-1.05681	0.480695	2.02e-10	0.156208	-6.76536	1.33e-11	unspecified product	0.768052	1.70297	1.17e-06	-0.544674	0.685546	0.00778585
AARA015977	639.579	-1.077	0.474015	1.05e-08	0.176086	-6.11631	9.58e-10	LanC-like protein 3 homolog	0.861212	1.81656	1.16e-06	0.969628	1.95834	0.00379647
AARA000044	1798.26	-0.548079	0.68393	0.00262919	0.165873	-3.30421	0.000952435	Protein CWC15 homolog A	0.70917	1.63486	1.1e-06	0.553248	1.46739	0.00781749
AARA017301	2210.82	2.25376	4.76923	1.47e-27	0.199636	11.2893	1.48e-29	unspecified product	-1.11812	0.460693	1.09e-06	1.46489	2.76043	2.56e-06
AARA004106	795.731	1.22088	2.33089	1.28e-07	0.215567	5.66357	1.48e-08	unspecified product	-1.05857	0.480106	1.01e-06	0.686109	1.60894	0.0327073
AARA014315	717.681	-0.647625	0.63833	0.000296143	0.164332	-3.94096	8.12e-05	NA	1.04769	2.06722	1e-06	-1.39405	0.380495	0.000116505
AARA004040	4252.74	-0.996241	0.501304	1.01e-08	0.162699	-6.12322	9.17e-10	myosin III	-0.947183	0.518644	1e-06	0.679859	1.60198	0.00672738
AARA001712	2032.16	1.72559	3.30714	0.00329727	0.533914	3.23195	0.00122947	Sugar transporter ERD6-like 6	-0.996129	0.501343	9.31e-07	-0.931015	0.524489	0.000372586
AARA017689	12410.5	0.347981	1.27278	0.0199481	0.134051	2.59588	0.00943499	RAC serine/threonine-protein kinase	0.530649	1.44458	9.13e-07	0.505067	1.41919	0.0240456
AARA017957	903.02	1.38272	2.60759	0.0206317	0.535466	2.58226	0.00981545	serine carboxypeptidase 1	-1.64227	0.320353	8.59e-07	-0.707755	0.612272	0.00559256
AARA007814	554.546	3.78405	13.7757	1.47e-39	0.278844	13.5705	5.99e-42	alpha-crystallin B chain	-1.26179	0.417026	8.49e-07	3.04846	8.2733	2.01e-08
AARA009383	11263.6	-0.664817	0.630769	6.13e-07	0.124025	-5.36035	8.31e-08	aquaporin	0.862913	1.81871	7.15e-07	-0.48852	0.712756	0.0451309
AARA010362	118328	-0.781408	0.581799	6.79e-05	0.180971	-4.31786	1.58e-05	Cecropin-B	0.711703	1.63774	7.08e-07	-1.60106	0.329634	4.17e-14
AARA017141	117.419	-1.31617	0.401601	2.12e-05	0.286356	-4.59627	4.3e-06	unspecified product	1.84834	3.60085	6.86e-07	1.94461	3.84934	5.17e-05
AARA003840	2288.55	0.635458	1.55343	2.07e-05	0.138114	4.60097	4.21e-06	unspecified product	-0.773906	0.584832	6.51e-07	0.513707	1.42771	0.0449925
AARA009345	964.155	0.887612	1.85011	0.00261259	0.268459	3.30632	0.000945309	3-OH androgenic UDPGT	-1.31527	0.401852	5.73e-07	1.25623	2.38871	2.81e-06
AARA016553	1295.37	3.24002	9.4481	3.11e-32	0.264938	12.2294	2.17e-34	cuticular protein	-1.39941	0.379085	5.48e-07	2.09778	4.28049	2.71e-10
AARA000503	99.2276	3.50524	11.3549	1.2e-08	0.575179	6.09418	1.1e-09	duplex-specific nuclease	-2.39269	0.190427	5.3e-07	-1.25632	0.418611	0.0178335
AARA007109	1916.67	-0.986239	0.504792	2.48e-06	0.194462	-5.07162	3.94e-07	unspecified product	-1.52652	0.347114	5.12e-07	1.10601	2.1525	0.00347457
AARA005810	1518.88	-0.596701	0.661264	8.89e-05	0.140361	-4.25117	2.13e-05	pre-rRNA-processing protein TSR4	0.713131	1.63936	4.4e-07	-0.678319	0.624893	0.00246263
AARA008168	865.835	1.11088	2.15977	1.47e-10	0.162967	6.81658	9.32e-12	MADS-box transcription enhancer factor 2, invertebrate	-1.08636	0.470949	4.34e-07	0.467251	1.38247	0.0317075
AARA007591	1330.15	-0.809421	0.570611	2.1e-08	0.134977	-5.99671	2.01e-09	39S ribosomal protein L36, mitochondrial	1.05934	2.08397	4.22e-07	-0.786369	0.579802	0.013264
AARA005702	491.886	2.13109	4.38048	2.35e-15	0.255422	8.34342	7.22e-17	C-type lysozyme (multi-lysozyme domain protein)	-1.48955	0.356125	4.16e-07	1.34388	2.53833	4.35e-10
AARA003671	87.6641	1.80782	3.50112	5.16e-08	0.309976	5.83211	5.47e-09	unspecified product	-1.86487	0.274548	3.75e-07	1.09004	2.1288	0.0445037
AARA016860	305.765	-3.91894	0.066112	1.08e-48	0.25997	-15.0746	2.38e-51	Cellular retinaldehyde-binding protein	2.99125	7.95164	3.68e-07	2.81421	7.03334	5.09e-08
AARA006572	885.056	1.19378	2.28752	9.85e-13	0.158104	7.55063	4.33e-14	unspecified product	-1.65607	0.317302	3.3e-07	0.939977	1.9185	0.000335682
AARA011831	4219.24	-0.318046	0.802156	0.0125579	0.114766	-2.77127	0.00558382	AAA family ATPase	0.531941	1.44587	3.09e-07	-0.529286	0.692897	0.0257698
AARA008014	5514.93	-0.827203	0.563621	1.02e-06	0.157358	-5.25682	1.47e-07	unspecified product	0.895053	1.85968	2.83e-07	-1.258	0.418124	6.29e-05
AARA002107	1649.88	-0.638228	0.642502	0.00111821	0.178946	-3.56659	0.000361651	unspecified product	-0.597185	0.661042	2.71e-07	0.574583	1.48925	0.00577936
AARA001723	990.12	2.11348	4.32734	1.48e-31	0.174698	12.0979	1.08e-33	unspecified product	-2.6206	0.1626	2.68e-07	1.37745	2.59809	1.36e-05
AARA005903	3845.63	2.00999	4.02781	0.00084751	0.551019	3.64777	0.000264523	unspecified product	-1.43139	0.370774	2.56e-07	1.17941	2.26484	0.000341714
AARA001855	1756.85	-0.751409	0.594023	2.04e-05	0.163164	-4.60524	4.12e-06	tRNA (guanine-N(7)-)-methyltransferase subunit wuho	1.02289	2.03198	2.46e-07	-0.514414	0.700077	0.0186897
AARA001200	3979.4	-1.12212	0.459419	1.62e-13	0.143924	-7.79661	6.36e-15	unspecified product	1.21823	2.32661	2.42e-07	-0.80937	0.570631	0.00327955
AARA011139	2405.43	-0.371019	0.773236	0.0046352	0.118881	-3.12093	0.0018028	U3 small nucleolar RNA-associated protein 6 homolog	0.838717	1.78846	1.82e-07	-0.481537	0.716214	0.0395258
AARA011715	1726.57	-1.01298	0.495521	3.35e-09	0.160498	-6.3115	2.76e-10	neutral ceramidase	-0.919567	0.528668	1.8e-07	0.755634	1.68837	0.00638697
AARA001116	6092.05	-0.367359	0.7752	0.00267729	0.111386	-3.29808	0.000973496	unspecified product	0.65198	1.57132	1.72e-07	0.496405	1.41069	0.0463035
AARA005270	3608.48	1.27012	2.41181	1.5e-11	0.177346	7.16178	7.96e-13	unspecified product	-0.997004	0.501039	1.63e-07	0.558732	1.47297	0.0155718
AARA016008	1678.76	-0.543032	0.686327	0.000167368	0.132713	-4.09177	4.28e-05	Brain protein 16	0.975733	1.96664	1.56e-07	-0.558047	0.679221	0.0466009
AARA002839	1797.96	1.98994	3.97219	2.43e-13	0.257046	7.74155	9.82e-15	salivary cysteine-rich protein	-1.32811	0.398289	1.56e-07	0.696767	1.62087	0.0125964
AARA005243	1764.73	-0.440717	0.736768	0.0117842	0.157706	-2.79455	0.00519712	ribosome maturation protein SBDS	0.705899	1.63116	1.52e-07	0.498814	1.41305	0.0333519
AARA016540	2121.42	-0.845323	0.556586	0.00252806	0.254818	-3.31736	0.00090871	D7 long form salivary protein	-1.36853	0.387285	1.43e-07	1.32921	2.51265	4.49e-05
AARA003277	1558.71	0.978639	1.97061	4.78e-12	0.133555	7.32759	2.34e-13	unspecified product	-0.854756	0.552959	1.24e-07	0.769555	1.70474	0.000109459
AARA000188	137.327	4.15313	17.7917	1.45e-23	0.398447	10.4233	1.94e-25	unspecified product	-2.8175	0.141856	1.23e-07	1.24347	2.36767	0.00324485
AARA005500	770.587	1.72469	3.30508	8.62e-12	0.238114	7.24311	4.39e-13	aldose reductase	-1.40322	0.378083	1.21e-07	2.6632	6.33438	7.91e-15
AARA006683	1077.81	-1.12654	0.458012	1.5e-12	0.150346	-7.49302	6.73e-14	RNA-binding protein 7	1.1043	2.14995	9.21e-08	-0.527771	0.693626	0.0215346
AARA010128	953.322	-0.604596	0.657656	0.0397809	0.262122	-2.30654	0.0210804	unspecified product	1.85273	3.61184	8.87e-08	2.13605	4.39555	6.18e-08
AARA018460	232.285	3.34353	10.1508	1.18e-17	0.372437	8.97743	2.77e-19	Alpha-mannosidase	-2.13424	0.227788	8.03e-08	3.32697	10.035	9.79e-18
AARA011115	400.745	2.85161	7.21806	3.03e-15	0.343132	8.31054	9.53e-17	cuticular protein CPLCG family (CPLCG5)	-2.6949	0.154438	7.88e-08	5.10823	34.4929	5.29e-13
AARA009635	64697.8	2.60653	6.09037	6.14e-05	0.600074	4.34368	1.4e-05	myofilin variant C	-1.08343	0.471904	6.32e-08	3.25118	9.52143	7.5e-12
AARA015709	301.393	2.57869	5.97397	2.75e-14	0.321077	8.03139	9.64e-16	unspecified product	-2.4912	0.177858	6.21e-08	-1.92214	0.263863	9.83e-06
AARA000737	1967.42	-0.565189	0.675867	0.000380692	0.145925	-3.87316	0.000107434	39S ribosomal protein L15, mitochondrial	0.883941	1.84541	5.57e-08	0.45636	1.37208	0.0429249
AARA008672	631.301	-1.09339	0.468659	1.03e-10	0.159104	-6.87219	6.32e-12	unspecified product	0.992925	1.99022	5.46e-08	-0.791562	0.577718	0.00044726
AARA010930	274.4	-2.19384	0.218569	5.71e-16	0.25746	-8.52108	1.58e-17	unspecified product	2.03646	4.10239	5.25e-08	2.88325	7.3781	5.5e-08
AARA009769	40280	-0.427813	0.743388	0.000175573	0.104879	-4.07912	4.52e-05	heme peroxidase 7	1.28967	2.44472	5.21e-08	-0.653738	0.635631	0.00236145
AARA010058	1688.82	-1.03024	0.489627	9e-10	0.157806	-6.52856	6.64e-11	ESF2/ABP1 family protein	0.985148	1.97952	5.2e-08	-0.732289	0.601948	0.00750787
AARA006222	2308.79	0.43184	1.34895	0.00567668	0.141563	3.05051	0.00228457	unspecified product	0.868061	1.82521	4.97e-08	0.54235	1.45634	0.00962545
AARA000999	305.833	-1.34142	0.394632	3.68e-11	0.190889	-7.02725	2.11e-12	PA2c domain-containing protein	1.85348	3.6137	4.6e-08	2.67578	6.38984	1.01e-06
AARA006212	3404.33	-1.07955	0.473175	1.3e-17	0.120393	-8.96692	3.05e-19	glucosamine--fructose-6-phosphate aminotransferase (isomerizing)	-1.38199	0.38369	4.52e-08	1.19623	2.2914	1.69e-08
AARA015764	1512.18	1.25637	2.38894	0.0182704	0.477666	2.63023	0.0085328	glutathione S-transferase theta class 1	-1.08432	0.471615	4.28e-08	2.4213	5.35652	5.74e-10
AARA008634	4117.89	-0.749529	0.594798	1.1e-05	0.157919	-4.74629	2.07e-06	unspecified product	0.655829	1.57552	4.1e-08	-0.454656	0.729684	0.0254266
AARA003901	154.315	1.93894	3.83423	0.00032601	0.495293	3.91473	9.05e-05	unspecified product	-2.5024	0.176483	4.09e-08	2.5864	6.00596	5.21e-09
AARA002567	6993.45	-0.490294	0.71188	0.000950757	0.135658	-3.6142	0.000301272	aldehyde dehydrogenase family 7 member A1	-0.607752	0.656219	3.65e-08	0.555345	1.46952	0.0254266
AARA009844	1835.26	-0.625402	0.648239	0.00328808	0.193447	-3.23294	0.00122523	LYR motif-containing protein 5	1.19249	2.28546	3.29e-08	1.10553	2.15178	2.13e-05
AARA008830	1389.46	0.709214	1.63491	0.001106	0.198673	3.56975	0.000357325	Aquaporin	-1.0229	0.492125	3.21e-08	0.831997	1.78015	0.00968343
AARA005114	1250.17	-0.58881	0.664891	0.000127614	0.14152	-4.1606	3.17e-05	Dynactin 5 (p25)	0.823958	1.77026	3.07e-08	-0.656686	0.634334	0.0175842
AARA011985	1183.63	-0.889924	0.539643	2.33e-09	0.139661	-6.37203	1.87e-10	unspecified product	0.949995	1.93187	3.07e-08	-0.706376	0.612858	0.00223527
AARA016552	193.097	1.51853	2.86498	0.000592115	0.404913	3.75025	0.000176658	cuticular protein	-1.77668	0.291854	2.57e-08	3.50346	11.3408	1.63e-19
AARA006695	637.15	0.927689	1.90223	3.94e-07	0.170286	5.44782	5.1e-08	unspecified product	1.12113	2.17517	2.48e-08	1.31708	2.49161	4.02e-06
AARA007696	834.216	-0.738114	0.599523	5.19e-07	0.136846	-5.39374	6.9e-08	unspecified product	1.16908	2.24869	1.96e-08	-0.8734	0.545859	0.00158639
AARA011088	1821.74	1.04359	2.06135	0.000130619	0.251199	4.15443	3.26e-05	Sphingomyelin phosphodiesterase	-2.82339	0.141278	1.79e-08	-1.19084	0.438047	1.63e-08
AARA011266	986.356	0.530629	1.44456	0.000418486	0.137932	3.84703	0.000119557	unspecified product	-1.04014	0.486281	1.45e-08	-0.872008	0.546386	0.000231726
AARA008332	10111.5	1.02369	2.03311	5.26e-17	0.116289	8.80298	1.33e-18	unspecified product	-0.891812	0.538937	1.44e-08	1.56377	2.95626	1.28e-10
AARA004651	5782.71	-0.505609	0.704363	0.0386029	0.21793	-2.32005	0.0203381	C-1-tetrahydrofolate synthase, mitochondrial precursor	-0.810214	0.570297	1.41e-08	2.17318	4.51017	9.35e-12
AARA005281	132.571	2.09565	4.27419	4.34e-10	0.315411	6.64419	3.05e-11	unspecified product	-2.00031	0.249946	1.25e-08	-2.15258	0.22491	5.59e-22
AARA009770	4179.52	-0.85651	0.552287	7.63e-07	0.16113	-5.31564	1.06e-07	heme peroxidase 7	0.934777	1.91159	1.12e-08	-1.10914	0.463571	5.06e-07
AARA005443	1338.49	-0.595768	0.661692	0.000383114	0.153893	-3.87132	0.000108247	transcription initiation factor TFIIH subunit 4	0.937856	1.91568	8.79e-09	-0.518168	0.698258	0.0231678
AARA016769	4524.18	1.24165	2.36469	1.51e-18	0.134843	9.20813	3.32e-20	unspecified product	-0.814667	0.56854	8.62e-09	1.83481	3.56724	3.1e-20
AARA016390	3112.8	-1.76498	0.29423	1.39e-35	0.137271	-12.8576	7.79e-38	atrial natriuretic peptide receptor A	0.881966	1.84288	8.23e-09	-0.431101	0.741696	0.0425039
AARA011173	1477.19	-0.589387	0.664625	0.00222859	0.175583	-3.35674	0.00078868	hsp70-interacting protein	0.874282	1.8331	8.14e-09	0.628473	1.54593	0.0120914
AARA009424	42264.1	-0.457923	0.728034	0.000236112	0.114431	-4.00173	6.29e-05	unspecified product	0.869316	1.8268	7.78e-09	-0.73686	0.600044	0.000336983
AARA009293	611.528	1.46651	2.76353	1.33e-12	0.195304	7.50888	5.96e-14	NA	-1.81795	0.283624	7.22e-09	2.74786	6.71722	8.43e-18
AARA009935	492.539	0.784721	1.72276	0.000953723	0.217174	3.61333	0.000302293	proline dehydrogenase	-1.08831	0.470312	5.49e-09	0.598422	1.51406	0.0399655
AARA007680	3566.05	-1.10305	0.465532	2.7e-07	0.199805	-5.52063	3.38e-08	unspecified product	1.30518	2.47115	5.49e-09	-0.643224	0.640281	0.0228633
AARA016024	514.482	1.0575	2.08131	7.76e-07	0.199073	5.3121	1.08e-07	carboxylesterase beta esterase	-1.32716	0.398552	4.99e-09	-1.03304	0.488679	0.00183528
AARA012078	19699.5	-0.419483	0.747693	0.000550673	0.111244	-3.77083	0.000162703	unspecified product	0.968705	1.95708	4.75e-09	-0.6141	0.653338	0.00162696
AARA014350	111.228	-5.90942	0.0166375	2.58e-24	0.558018	-10.59	3.32e-26	NA	5.74874	53.7705	4.55e-09	-5.30535	0.0252889	4.77e-21
AARA005834	998.752	0.683101	1.60559	4.79e-05	0.155127	4.4035	1.07e-05	sodium-independent sulfate anion transporter	-1.11108	0.462948	3.77e-09	1.13422	2.19501	4.92e-06
AARA018017	300.255	1.10793	2.15537	3.52e-06	0.221725	4.99688	5.83e-07	unspecified product	-1.76964	0.293283	3.22e-09	-1.32939	0.397935	0.000151611
AARA005403	1785.18	-0.785899	0.57999	3.79e-08	0.133433	-5.88982	3.87e-09	unspecified product	0.860395	1.81553	2.69e-09	0.799396	1.74037	0.00034243
AARA016011	857.105	-1.34471	0.393734	9.03e-16	0.158889	-8.46317	2.6e-17	mono-ADP-ribosyltransferase sirtuin 6	1.06095	2.08631	2.1e-09	-0.900475	0.53571	0.00241217
AARA006604	78737.3	-0.269803	0.829433	0.0185089	0.102772	-2.62526	0.00865834	protein oskar	0.792054	1.73154	1.49e-09	-0.942717	0.520252	9.74e-07
AARA014727	741.335	1.02065	2.02883	1.43e-05	0.217807	4.68603	2.79e-06	NA	-1.45487	0.364788	1.42e-09	-0.650189	0.637197	0.00138179
AARA004462	6506.53	0.815064	1.75938	2.17e-11	0.114694	7.10645	1.19e-12	carboxypeptidase D	-0.7021	0.614677	1.31e-09	0.521582	1.43553	0.0158667
AARA008956	3743.03	0.920346	1.89257	8.91e-09	0.149745	6.14609	7.94e-10	unspecified product	-0.714235	0.609528	1.28e-09	0.655375	1.57503	0.00151965
AARA016535	2078.35	2.13367	4.38832	0.00728779	0.719929	2.96372	0.00303947	CLIP-domain serine protease	1.83359	3.56422	1.23e-09	-1.02816	0.490336	0.000443493
AARA009393	516.996	-1.34175	0.394541	1.04e-10	0.195297	-6.87033	6.41e-12	unspecified product	1.2511	2.38022	1.08e-09	-0.69122	0.61933	0.0357702
AARA017267	3864.68	3.12818	8.7433	6.15e-50	0.204888	15.2677	1.25e-52	serine protease snake	-1.58555	0.333198	1.05e-09	1.27718	2.42364	3.53e-08
AARA014461	409.924	-2.60702	0.164138	0.0039135	0.820847	-3.17601	0.00149317	unspecified product	2.33222	5.03579	9.96e-10	-1.40702	0.377089	3.82e-12
AARA010364	770.736	1.65733	3.15433	8.07e-15	0.202384	8.18904	2.63e-16	unspecified product	-1.10481	0.464963	5.72e-10	0.675954	1.59765	0.0454096
AARA011120	14579.6	-0.564317	0.676275	0.0056156	0.184756	-3.05439	0.00225521	cuticular protein CPLCG family (CPLCG1)	-0.74038	0.598582	5.34e-10	2.76424	6.79391	1.86e-10
AARA011995	4122.95	1.45506	2.74168	1.77e-14	0.179915	8.08747	6.09e-16	unspecified product	-1.13687	0.454744	4.89e-10	-0.522144	0.696336	0.00612404
AARA017115	2742.88	-0.58192	0.668074	0.00214594	0.172741	-3.36874	0.000755128	angiotensin-converting enzyme 9	-0.857529	0.551897	3.96e-10	0.61136	1.5277	0.0462328
AARA007848	2430.05	-0.875316	0.545134	5.28e-10	0.13236	-6.61315	3.76e-11	unspecified product	0.742093	1.6726	3.77e-10	0.473008	1.388	0.0401793
AARA010741	279.998	-1.61523	0.326413	1.75e-12	0.216212	-7.47059	7.98e-14	E3 ubiquitin-protein ligase	-1.49231	0.355443	3.69e-10	1.98978	3.97177	0.000239768
AARA016301	429.671	-0.77997	0.582379	0.000208935	0.193362	-4.03374	5.49e-05	Kinase	1.30568	2.472	3.68e-10	-1.29642	0.407135	0.00271498
AARA010927	1715.62	-1.86455	0.274609	3.57e-33	0.150247	-12.4099	2.31e-35	unspecified product	1.38605	2.61362	3.56e-10	-0.968879	0.510903	0.00199804
AARA000187	580.069	0.976007	1.96701	6.31e-07	0.182293	5.35407	8.6e-08	Rhomboid-like protein	-1.51823	0.349113	3.42e-10	-0.630196	0.646089	0.0170607
AARA001649	14832	-0.762132	0.589624	1.58e-08	0.126039	-6.04679	1.48e-09	unspecified product	1.2246	2.33691	3.4e-10	-1.35134	0.391929	6.36e-10
AARA008433	8218.7	-1.29196	0.408395	4.95e-13	0.168971	-7.64606	2.07e-14	glycine cleavage system H protein	-1.32534	0.399055	3.07e-10	1.49642	2.82142	1.81e-08
AARA008602	341.491	1.65827	3.15638	0.0407827	0.722326	2.29574	0.0216909	DE-cadherin	2.92514	7.59545	3.04e-10	2.55671	5.88366	1.63e-06
AARA017930	1499.35	-0.835736	0.560297	1.53e-09	0.129776	-6.43982	1.2e-10	DNA-directed RNA polymerase III subunit RPC6	1.19528	2.28989	3.04e-10	0.943258	1.92287	2.54e-06
AARA017601	4027.83	-0.369758	0.773912	0.0113736	0.13173	-2.80693	0.00500157	unspecified product	0.802345	1.74393	2.99e-10	-0.644397	0.63976	0.00689445
AARA008114	14422.8	0.762429	1.69634	1.64e-07	0.135764	5.61584	1.96e-08	unspecified product	0.816582	1.76123	2.72e-10	1.49445	2.81757	1.86e-14
AARA003126	1132.06	-0.926906	0.525985	1.1e-09	0.142698	-6.49558	8.27e-11	unspecified product	1.12145	2.17566	2.72e-10	-0.744129	0.597028	0.0120001
AARA014395	73.4935	2.28386	4.86979	3.24e-08	0.385854	5.91898	3.24e-09	NA	-2.31468	0.201007	2.44e-10	-0.77093	0.58604	0.0017469
AARA018459	950.841	2.69019	6.454	1.19e-29	0.229533	11.7203	1e-31	Alpha-mannosidase	-1.59312	0.331454	2.1e-10	3.31096	9.92426	3.34e-36
AARA007701	2982.14	1.10946	2.15765	5.49e-08	0.190605	5.82071	5.86e-09	NA	-1.25327	0.419496	1.99e-10	0.958379	1.94313	1.98e-06
AARA015772	6087.66	3.39529	10.5217	4.44e-10	0.511307	6.64042	3.13e-11	Actin-5C	-3.92573	0.065802	1.52e-10	3.60868	12.1989	3.86e-09
AARA009696	1385.1	-0.64407	0.639905	0.000276663	0.16268	-3.95913	7.52e-05	Amalgam	0.863724	1.81973	1.42e-10	-0.864755	0.54914	0.0004084
AARA005164	44192.4	0.497648	1.41191	0.000546156	0.131886	3.77332	0.00016109	Sarcoplasmic calcium-binding protein	-0.844938	0.556735	1.32e-10	1.4561	2.74365	2.19e-08
AARA007845	12693	-0.743705	0.597204	2.82e-09	0.117312	-6.33954	2.3e-10	unspecified product	0.865622	1.82213	1.11e-10	-0.634154	0.644319	0.00455675
AARA009722	582.756	0.53209	1.44602	0.0069495	0.178489	2.98107	0.0028724	unspecified product	-2.06702	0.238652	6.61e-11	-0.569095	0.67404	0.019607
AARA008946	2200.63	0.717121	1.6439	2.2e-05	0.156292	4.58832	4.47e-06	Metalloendopeptidase	-1.07266	0.475443	6.61e-11	1.41485	2.66633	6.09e-11
AARA002043	2105.01	-0.311771	0.805652	0.0337065	0.131116	-2.37783	0.0174146	Ser/Thr protein phosphatase/nucleotidase	1.2079	2.31001	5.77e-11	-0.841223	0.55817	6.16e-05
AARA017608	429.594	3.73103	13.2786	5.75e-30	0.31663	11.7836	4.74e-32	unspecified product	-3.22896	0.106656	5.18e-11	1.80338	3.49036	0.00159058
AARA016579	577.782	5.25767	38.2575	2.17e-12	0.706639	7.44039	1e-13	polyubiquitin	-3.68827	0.0775747	4.46e-11	6.08009	67.6534	1.27e-14
AARA005678	3728.77	0.491219	1.40563	0.00266054	0.148835	3.30043	0.000965374	unspecified product	-0.62014	0.650608	3.54e-11	0.717567	1.64441	0.000832698
AARA017294	7505.1	-1.17623	0.442507	1.85e-16	0.135922	-8.65367	4.99e-18	unspecified product	0.956732	1.94091	3.34e-11	-1.13328	0.455879	2.75e-08
AARA000684	3005.17	-0.776001	0.583983	7.17e-06	0.160273	-4.84175	1.29e-06	Nucleolar protein 4	0.862141	1.81773	3.13e-11	0.625476	1.54272	0.0186233
AARA018022	99.5536	10.3443	1300.03	2.36e-15	1.23996	8.34248	7.27e-17	unspecified product	-8.91899	0.00206594	2.08e-11	-1.70746	0.306198	0.00138179
AARA014166	3733.65	-0.424073	0.745318	0.00361085	0.132431	-3.20221	0.00136378	NA	1.23947	2.36112	1.91e-11	-0.898389	0.536486	4.94e-05
AARA002344	981.668	0.77895	1.71588	0.00100383	0.216473	3.59837	0.000320222	cuticular protein RR-1 family 15	-1.4664	0.361885	1.35e-11	1.22389	2.33576	0.00132103
AARA007565	1186.83	1.39234	2.62504	1.42e-07	0.246725	5.64328	1.67e-08	unspecified product	-1.41311	0.375502	1.31e-11	2.34866	5.09351	6.69e-13
AARA008204	2666.59	-0.453716	0.73016	0.0290231	0.185769	-2.44237	0.0145911	unspecified product	1.17484	2.25767	1.29e-11	-0.570561	0.673355	0.00784162
AARA016088	484.499	-1.81836	0.283543	7.7e-12	0.250433	-7.26087	3.85e-13	salivary gland protein 7-like	-1.53247	0.345686	1.16e-11	3.50432	11.3476	6.32e-21
AARA009370	5291.28	-0.93315	0.523713	2.16e-13	0.120281	-7.7581	8.62e-15	Fcf2 domain-containing protein	1.06985	2.09921	1.16e-11	-0.670154	0.62844	0.0019026
AARA008847	2728.3	-0.431727	0.741374	0.0242341	0.171506	-2.51727	0.0118267	sodium-dependent nutrient amino acid transporter 5	0.819017	1.7642	7.67e-12	-0.924281	0.526943	1.78e-05
AARA017290	403.608	-1.81219	0.284759	0.0209664	0.70354	-2.57581	0.0100005	Beta-galactosidase	2.76064	6.77697	6.42e-12	1.38637	2.6142	0.0107419
AARA010630	2656.75	0.410784	1.32941	0.00270423	0.124666	3.29507	0.000983983	unspecified product	1.00347	2.00482	6.09e-12	0.668643	1.58958	0.00152751
AARA008979	1695.96	1.117	2.16895	4.94e-06	0.226816	4.92469	8.45e-07	sodium-independent sulfate anion transporter	1.29123	2.44736	6.03e-12	-0.712904	0.610091	0.0290829
AARA005150	1598.98	3.08921	8.51029	0.000319091	0.787964	3.92049	8.84e-05	antennae-specific protein	-1.61741	0.32592	4.71e-12	-1.67964	0.31216	0.0099102
AARA007161	1683.17	-1.27922	0.412019	1.88e-20	0.131976	-9.69281	3.24e-22	epidermal retinal dehydrogenase	-0.796751	0.575644	2.75e-12	-0.604142	0.657862	0.0299824
AARA000450	2343.98	-0.520576	0.697094	0.00100824	0.144735	-3.59674	0.000322229	M-type 9 protein	1.19246	2.28543	2.36e-12	-0.755541	0.592324	0.00239276
AARA000472	326.081	-1.71183	0.305272	5.12e-07	0.317209	-5.39655	6.79e-08	unspecified product	-3.54685	0.0855641	1.99e-12	1.09983	2.1433	0.0249533
AARA011797	1380.59	-1.18735	0.439109	1.48e-15	0.141304	-8.40278	4.36e-17	unspecified product	1.32192	2.49999	1.83e-12	-0.638057	0.642578	0.0145241
AARA002132	1712.12	5.14374	35.3526	5.94e-11	0.739542	6.95532	3.52e-12	Alkaline phosphatase	-4.70866	0.0382429	1.49e-12	3.78021	13.739	2.3e-07
AARA016859	740.471	-3.32197	0.0999971	3.43e-60	0.197927	-16.7838	3.2e-63	Cellular retinaldehyde-binding protein	2.77124	6.82696	1.39e-12	1.809	3.504	4.43e-06
AARA017990	6809.82	-0.871825	0.546455	6.44e-05	0.201274	-4.33153	1.48e-05	unspecified product	0.97875	1.97076	8.29e-13	-0.621694	0.649907	0.00617982
AARA018023	82.3981	3.35493	10.2314	1.73e-11	0.469794	7.14128	9.25e-13	unspecified product	-5.78355	0.0181543	7.17e-13	-2.13098	0.228303	3.06e-08
AARA007907	2636.86	1.51259	2.85321	8.16e-13	0.199622	7.57727	3.53e-14	odorant-binding protein 48	-1.35547	0.390806	6.47e-13	-0.925445	0.526518	0.0169323
AARA017253	1935.55	-1.11848	0.460579	1.66e-05	0.240452	-4.65156	3.29e-06	NA	-1.07561	0.47447	6.41e-13	1.34486	2.54006	1.19e-08
AARA011944	8509.99	0.661025	1.58121	0.000495028	0.173931	3.8005	0.000144402	unspecified product	-1.08199	0.472376	4.58e-13	0.897362	1.86266	1.39e-05
AARA003897	694.909	1.9175	3.77769	2.68e-13	0.248119	7.72816	1.09e-14	cuticular protein RR-1 family 81	-1.71059	0.305536	3.25e-13	2.58411	5.99646	3.09e-26
AARA002078	30163.2	0.696	1.62001	3.71e-08	0.118084	5.89413	3.77e-09	unspecified product	-0.95043	0.517478	7.36e-14	0.995084	1.9932	7.05e-05
AARA008071	3005.69	1.21127	2.31542	9.4e-23	0.118306	10.2385	1.33e-24	unspecified product	-1.23617	0.424498	3.82e-14	0.50096	1.41515	0.0120034
AARA014880	517.897	3.63498	12.4233	6.09e-10	0.5516	6.58989	4.4e-11	NA	-5.36951	0.0241889	3.25e-14	9.4946	721.372	2.68e-33
AARA007908	513.443	1.72189	3.29869	1.08e-11	0.238825	7.20985	5.6e-13	odorant-binding protein 47	-1.82609	0.282027	3.01e-14	-2.65656	0.158597	0.000826861
AARA005684	8083.91	-0.824851	0.564541	4.12e-06	0.166173	-4.96381	6.91e-07	unspecified product	1.25374	2.38459	2.54e-14	-1.02301	0.492089	3.68e-06
AARA017958	160498	3.01348	8.0751	1.06e-08	0.492802	6.115	9.66e-10	ADP,ATP carrier protein 2	-1.23003	0.42631	2.16e-14	3.39275	10.5032	4.84e-11
AARA004833	7445.28	-0.606619	0.656734	7.41e-07	0.11399	-5.32169	1.03e-07	unspecified product	0.968011	1.95614	8.6e-15	-0.610712	0.654873	0.0296187
AARA016475	1454.86	0.803124	1.74488	0.00704222	0.269906	2.97557	0.00292448	3-glucan binding protein	-2.48378	0.178776	8.48e-15	1.38981	2.62044	2.75e-07
AARA009848	2993.44	1.08808	2.1259	1.12e-07	0.191283	5.6883	1.28e-08	NA	-1.03974	0.486417	7.29e-15	1.23811	2.35889	3.69e-07
AARA002370	2577.46	0.432712	1.34977	0.00491142	0.139527	3.10127	0.00192692	Actin-binding LIM protein	-0.824422	0.564709	5.55e-15	0.691665	1.61515	0.00085518
AARA008283	2284.49	-1.96848	0.255523	2.11e-38	0.147271	-13.3663	9.51e-41	unspecified product	1.80401	3.49188	5.4e-15	-1.12318	0.45908	1.13e-06
AARA007788	5417	-0.462431	0.725762	0.000721375	0.125189	-3.69387	0.000220863	glutamate-rich WD repeat-containing protein 1	1.12509	2.18115	2.53e-15	-0.584455	0.666901	0.0039712
AARA016988	1673.07	7.45142	175.025	2.62e-110	0.328511	22.6824	6.68e-114	hexamerin	-6.63229	0.0100805	5.59e-16	2.90692	7.50016	0.00293867
AARA002100	1401.49	-0.723858	0.605476	2.74e-06	0.14334	-5.04996	4.42e-07	ribosomal RNA-processing protein 7	1.19847	2.29497	3.78e-16	-0.467754	0.72309	0.0322874
AARA003292	770.121	-1.10784	0.463989	5.86e-06	0.226695	-4.88689	1.02e-06	membrane-bound transcription factor site-1 protease	1.69599	3.24	3.41e-16	-1.7859	0.289994	2.19e-12
AARA011519	521.112	-0.479311	0.71732	0.0249658	0.191314	-2.50536	0.0122326	unspecified product	1.80747	3.50027	1.86e-16	-0.97062	0.510287	0.00134238
AARA008725	2329.09	6.9898	127.098	1.56e-172	0.246694	28.3339	1.32e-176	Fibrinogen C-terminal domain-containing protein	-5.63056	0.0201852	6.07e-17	2.19113	4.56665	0.00117956
AARA002234	69.7571	-2.09024	0.234841	0.000354511	0.537028	-3.89224	9.93e-05	pre-rRNA-processing protein TSR4	4.75339	26.972	1.31e-17	-0.94605	0.519052	0.00839299
AARA015693	120.566	2.97223	7.84748	9.6e-11	0.431851	6.88254	5.88e-12	chymotrypsin B chain C	-3.72593	0.0755757	5.62e-18	2.49132	5.62294	3.26e-05
AARA003651	77855.9	0.651336	1.57062	0.000201527	0.161119	4.04259	5.29e-05	myosin heavy chain	-1.02688	0.490771	1.57e-18	1.05928	2.08389	1.25e-05
AARA007919	3759.75	-1.04171	0.485751	2.8e-11	0.14735	-7.06962	1.55e-12	Alkaline phosphatase	1.44814	2.72856	7.52e-19	-2.1134	0.231102	1.1e-25
AARA016209	872.59	1.1811	2.2675	0.049255	0.534013	2.21175	0.0269839	unspecified product	-5.34802	0.024552	4.81e-19	1.92968	3.80972	0.014757
AARA009904	3531.13	-0.479862	0.717046	0.00529659	0.156072	-3.07462	0.00210774	U3 small nucleolar ribonucleoprotein protein IMP4	1.51728	2.86251	1.78e-20	0.843367	1.79423	0.000366367
AARA011540	1580.95	-0.429203	0.742672	0.000985274	0.1191	-3.6037	0.000313717	cryptochrome 2	-1.15984	0.447562	1.43e-20	1.98543	3.95981	2.96e-28
AARA009284	22549	-0.654723	0.635197	7.99e-06	0.135909	-4.81737	1.45e-06	heat shock protein 90kDa beta	0.9573	1.94167	1.12e-20	-0.55944	0.678566	0.0029559
AARA010872	2682.77	0.581711	1.49662	0.00232037	0.173956	3.34401	0.000825773	eyes absent homolog 1	1.15625	2.22877	8.46e-21	-0.934659	0.523166	1.9e-06
AARA003985	256.437	3.25989	9.5791	1.44e-19	0.344168	9.47181	2.75e-21	NA	-3.24184	0.105708	6.79e-21	1.39779	2.63497	8.9e-08
AARA008361	964.359	2.20977	4.62601	1.73e-14	0.273121	8.09081	5.93e-16	unspecified product	-1.80415	0.28635	4.74e-22	2.43826	5.41989	4.67e-11
AARA000581	4354.18	-0.769522	0.586612	0.00142478	0.220253	-3.49381	0.000476179	DUF4781 domain-containing protein	-1.25884	0.417879	3.16e-22	-0.735365	0.600666	0.000108504
AARA009442	2497	2.5444	5.83366	7.18e-26	0.23275	10.9319	8.11e-28	unspecified product	-2.2477	0.210559	4.74e-23	1.11954	2.17278	0.0106941
AARA010759	1579.45	-1.06395	0.47832	2.78e-08	0.178928	-5.94627	2.74e-09	E3 ubiquitin-protein ligase ZNRF1/2	1.49452	2.8177	3.84e-24	-0.492631	0.710728	0.0384112
AARA007906	873.612	-0.560949	0.677856	0.00073004	0.15201	-3.6902	0.000224074	alpha-L-fucosidase	-1.48906	0.356245	3.45e-24	1.46335	2.75748	3.69e-07
AARA003405	2187.11	-0.593766	0.662611	0.000125832	0.142588	-4.1642	3.12e-05	unspecified product	1.78533	3.44698	3.38e-24	0.939727	1.91817	0.0179678
AARA011024	1600.45	-1.44248	0.367935	1.97e-19	0.152874	-9.43573	3.88e-21	4-coumarate:CoA ligase	-1.938	0.260978	2.6e-24	1.54275	2.91349	6.43e-06
AARA006961	2841.92	2.33543	5.04701	1.11e-35	0.181343	12.8785	5.95e-38	unspecified product	-1.74134	0.299091	5.3e-25	1.53777	2.90344	0.000126557
AARA011273	1180.13	6.78333	110.15	9.83e-33	0.550345	12.3256	6.6e-35	CLIP-domain serine protease	-3.34364	0.0985064	4.21e-25	1.1413	2.2058	0.000146987
AARA002780	12952.6	0.862416	1.81808	3.71e-06	0.172965	4.98607	6.16e-07	Actin-5C	-1.30713	0.404123	1.7e-25	2.13434	4.39036	3.05e-20
AARA010100	17704.9	0.464563	1.3799	0.00368323	0.145372	3.19569	0.00139498	Anpep	-1.28435	0.410554	1.76e-26	0.493382	1.40774	0.020745
AARA017058	1025.91	0.657186	1.577	0.0102759	0.231179	2.84275	0.00447255	odorant-binding protein 10	2.34904	5.09485	6.74e-28	-1.62582	0.324025	4.69e-06
AARA003114	2172.62	-1.55173	0.3411	5.77e-25	0.144557	-10.7344	7.02e-27	unspecified product	3.03649	8.20491	3.47e-32	-1.79204	0.288762	2.48e-14
AARA002987	1964.52	4.93451	30.5798	4.99e-07	0.913531	5.40158	6.61e-08	unspecified product	-3.47455	0.0899616	3.98e-34	2.66061	6.32301	5.49e-32
AARA017913	1873.5	1.24786	2.37489	1.49e-10	0.183126	6.81422	9.48e-12	secretory phospholipase A2	1.8757	3.66979	1.52e-35	1.23196	2.34886	1.81e-08
AARA017028	2638.45	1.39066	2.62198	5.85e-16	0.16329	8.51647	1.64e-17	carboxypeptidase A1	-1.74589	0.29815	1.15e-35	1.36543	2.57653	1.62e-07
AARA002101	1238.34	8.0119	258.12	9.86e-28	0.707416	11.3256	9.8e-30	hexamerin	-7.51789	0.00545617	4.97e-40	2.40305	5.2892	0.00966839
AARA011275	8525.22	0.508333	1.42241	0.00115079	0.142867	3.55809	0.000373556	timeless	-1.20447	0.433928	3.66e-40	0.757675	1.69076	7.59e-05
AARA009126	1862.96	-1.8118	0.284836	6.22e-11	0.26077	-6.94787	3.71e-12	unspecified product	2.31854	4.98826	4.27e-52	-0.825176	0.564413	0.0071887

## Sheet: Commonly Up
Supplememtary Table 5: RNAseq results comparing results from Bahirdar, Burkina Faso (Gaoua) and Asendabo. Vectorbase Gene ID, mean read count, log2 fold change, raw fold change, adjusted p-value, a vectorbase description based on AGAP homologs followed by log2 fold change, fold change and corrected p value from the Gaoua and Asendabo data. Tab 1 = complete list of shared differential gnees. Tab 2…
GeneId	baseMean Bahirdar	log2FoldChange Bahirdar	fold_change Bahirdar	padj Bahirdar	lfcSE Bahirdar	stat Bahirdar	pvalue Bahirdar	Description	log2FoldChange Gaoua	fold_change Gaoua	padj Gaoua	logFC Asenbado	FC Asenbado	FDR Asenbado
AARA010002	17644.9	0.472723	1.38773	0.000313851	0.120437	3.92507	8.67e-05	annexin A4	0.288815	1.22164	0.0134846	0.759565	1.69298	0.000199231
AARA011082	2536.05	0.721042	1.64837	0.000827964	0.197266	3.65517	0.000257015	bis(5'-nucleosidyl)-tetraphosphatase	0.466862	1.3821	0.00177725	0.951224	1.93351	1.71e-05
AARA002130	8567.65	0.412769	1.33124	0.0228272	0.162391	2.54182	0.0110276	calcium/calmodulin-dependent serine protein kinase	0.373191	1.29521	0.0170478	0.580443	1.49531	0.0072173
AARA018228	2530.04	0.488936	1.40341	0.0050076	0.157982	3.09488	0.00196891	cell division cycle 20-like protein 1, cofactor of APC complex	0.452058	1.36799	0.00804456	0.504393	1.41853	0.0218188
AARA007329	7598.01	2.10352	4.29756	9.08e-28	0.185601	11.3335	8.95e-30	chitinase	2.01718	4.04791	0.0178924	4.0669	16.7594	8.66e-11
AARA016325	155.277	1.1799	2.26561	0.0071255	0.397053	2.97164	0.0029621	COesterase domain-containing protein	1.61275	3.05835	3.17e-06	1.31579	2.48938	0.0139849
AARA007971	839.641	0.973109	1.96307	1.04e-07	0.170645	5.70254	1.18e-08	CRAL-TRIO domain-containing protein	0.587859	1.50301	0.00557617	0.80034	1.74151	0.00184353
AARA006693	29021.6	1.26174	2.39784	7.88e-11	0.182534	6.91233	4.77e-12	cytochrome b-c1 complex subunit 6, mitochondrial	0.253729	1.19229	0.0364234	1.96725	3.91021	4.49e-10
AARA018031	49378	0.879919	1.84027	5.9e-06	0.180117	4.88527	1.03e-06	cytochrome c oxidase subunit VIb polypeptide 1	0.247544	1.18718	0.0396106	1.57711	2.98371	8.81e-10
AARA008183	18996.5	0.628729	1.5462	0.000916518	0.173463	3.62456	0.000289453	cytochrome c oxidase VIIc	0.243224	1.18363	0.0266775	1.34147	2.53409	9.55e-06
AARA017587	9275.03	0.892737	1.85669	1.1e-06	0.170308	5.2419	1.59e-07	cytochrome P450	0.473901	1.38886	0.00630701	0.682917	1.60538	0.00221192
AARA015789	604.142	1.48193	2.79321	9.44e-09	0.241535	6.13545	8.49e-10	cytochrome P450	0.989792	1.9859	0.00368729	3.01104	8.06145	5.68e-15
AARA008602	341.491	1.65827	3.15638	0.0407827	0.722326	2.29574	0.0216909	DE-cadherin	2.92514	7.59545	3.04e-10	2.55671	5.88366	1.63e-06
AARA018126	6614.51	1.04861	2.06853	5.04e-10	0.158384	6.62069	3.58e-11	dual specificity phosphatase	0.231078	1.17371	0.0341239	0.538518	1.45248	0.0100217
AARA008734	381.177	0.764273	1.69851	0.00658205	0.254747	3.00012	0.00269871	glutathione S-transferase theta class 1	0.711551	1.63756	0.035386	2.38291	5.21589	2.88e-05
AARA016977	2730.37	0.527038	1.44097	0.00316267	0.162379	3.24573	0.00117149	glycerol kinase	0.641771	1.56024	3.95e-05	0.708862	1.63451	0.00250042
AARA008157	21011.1	1.92377	3.79413	4.93e-28	0.1689	11.39	4.69e-30	glycerol-3-phosphate dehydrogenase (NAD+)	0.414561	1.33289	0.00139707	1.57175	2.97265	5.82e-11
AARA002653	3357.38	0.478013	1.39282	0.000394476	0.123743	3.86295	0.000112027	inositol-1,4,5-trisphosphate 5-phosphatase	0.289399	1.22213	0.0442916	0.510922	1.42496	0.0137967
AARA010834	9143.09	0.315853	1.24475	0.0388879	0.136328	2.31686	0.0205113	MIF4G domain-containing protein	0.322013	1.25007	0.00323117	0.709351	1.63507	0.000505859
AARA010598	14503.2	0.844515	1.79566	2.37e-05	0.184764	4.57077	4.86e-06	mitochondrial ATP synthase epsilon chain	0.444295	1.36065	0.000244159	1.8053	3.49503	2.15e-12
AARA002258	29085.9	0.92842	1.90319	1.3e-10	0.135807	6.83632	8.13e-12	mitochondrial processing peptidase	0.348175	1.27295	0.00021096	1.5191	2.86612	1.41e-07
AARA004219	8161.04	0.754993	1.68762	0.000382391	0.194991	3.87193	0.000107978	NA	0.331971	1.25873	0.00302102	1.70969	3.27091	1.02e-08
AARA001413	9874.2	0.599357	1.51504	0.00479426	0.192758	3.10937	0.00187489	NADH dehydrogenase (ubiquinone) 1 alpha subcomplex 6	0.348173	1.27295	0.00554095	1.99939	3.9983	2.4e-14
AARA000645	9964.94	0.763763	1.69791	2.75e-05	0.168358	4.53655	5.72e-06	NADH dehydrogenase (ubiquinone) 1 beta subcomplex 4	0.379301	1.30071	0.0010035	1.53968	2.9073	4.1e-09
AARA017104	8575.71	0.507423	1.42151	0.0111762	0.180344	2.81364	0.00489837	NADH dehydrogenase (ubiquinone) Fe-S protein 5	0.236135	1.17783	0.0435586	1.32296	2.50179	1.08e-07
AARA002981	3319.26	1.01084	2.01508	5.77e-07	0.188161	5.37219	7.78e-08	peptidoglycan recognition protein (long)	0.554487	1.46865	1.31e-05	0.58484	1.49987	0.00587329
AARA007069	2084.61	1.44485	2.72234	5.81e-17	0.164347	8.79146	1.48e-18	period circadian protein	0.313206	1.24247	0.0208554	1.07878	2.11225	4.16e-07
AARA005348	5895.88	1.79545	3.47124	1.79e-11	0.251595	7.13627	9.59e-13	phosphoglycerate mutase	0.7252	1.65313	2.25e-05	2.13438	4.39049	9.01e-24
AARA016926	3086.65	0.409629	1.32834	0.0194367	0.157186	2.60602	0.00916007	potassium inwardly-rectifying channel subfamily J	0.519198	1.43316	0.00386528	0.524701	1.43864	0.0140886
AARA009680	220.422	0.870394	1.82816	0.00157184	0.251212	3.46478	0.000530669	protein osiris 24	0.878044	1.83788	0.0320303	0.906052	1.87391	0.00401939
AARA017689	12410.5	0.347981	1.27278	0.0199481	0.134051	2.59588	0.00943499	RAC serine/threonine-protein kinase	0.530649	1.44458	9.13e-07	0.505067	1.41919	0.0240456
AARA017913	1873.5	1.24786	2.37489	1.49e-10	0.183126	6.81422	9.48e-12	secretory phospholipase A2	1.8757	3.66979	1.52e-35	1.23196	2.34886	1.81e-08
AARA002929	10172.1	0.410046	1.32873	0.0220923	0.1605	2.5548	0.0106248	serine protease inhibitor (serpin) 10	0.301929	1.23279	0.0333758	0.883299	1.84459	2.4e-06
AARA008748	4364.22	2.16456	4.48331	8.52e-37	0.165499	13.079	4.34e-39	serine protease inhibitor (serpin) 6	0.849035	1.8013	0.00247008	0.627816	1.54522	0.0104009
AARA006145	1652.36	0.447419	1.3636	0.0303092	0.184601	2.4237	0.0153632	Serine/threonine-protein kinase SBK1	0.403393	1.32261	0.019386	0.692642	1.61624	0.00246117
AARA009712	5821.36	0.434474	1.35142	0.0126399	0.156917	2.76881	0.00562609	Sterol carrier protein-2	0.497322	1.41159	0.00604315	0.814407	1.75858	0.0192391
AARA011445	8522.21	1.55631	2.941	1.86e-15	0.185874	8.37294	5.62e-17	Tubulin beta chain	0.302443	1.23323	0.0178805	1.35064	2.55025	3.08e-07
AARA006327	3034.46	1.56185	2.95232	2.76e-23	0.150736	10.3615	3.71e-25	Tubulin beta chain	0.701286	1.62595	0.0113875	1.09675	2.13872	1.28e-07
AARA015595	1216.05	0.778494	1.71534	9.11e-06	0.162591	4.78804	1.68e-06	unspecified product	0.369635	1.29203	0.0440358	0.988678	1.98437	1.4e-05
AARA000095	1346.91	1.38259	2.60735	6.19e-14	0.174435	7.92609	2.26e-15	unspecified product	0.337185	1.26329	0.0420238	0.829177	1.77667	0.000345899
AARA006362	633.713	0.802626	1.74427	8.61e-05	0.188459	4.25889	2.05e-05	unspecified product	0.499678	1.4139	0.0400092	0.967704	1.95573	0.0141071
AARA010189	1581.11	3.0616	8.34898	3.68e-36	0.236126	12.966	1.91e-38	unspecified product	0.817128	1.76189	0.031279	3.01692	8.09438	2.52e-14
AARA003707	2673.91	1.73927	3.33866	0.000297601	0.441489	3.93955	8.16e-05	unspecified product	0.42517	1.34273	0.0244535	2.25694	4.77977	4.46e-09
AARA015928	4429.26	1.29972	2.46182	1.77e-11	0.182087	7.13792	9.48e-13	unspecified product	0.31549	1.24443	0.00908228	0.685551	1.60832	0.000393626
AARA004591	808.822	0.445897	1.36216	0.01504	0.164851	2.70484	0.00683367	unspecified product	0.590716	1.50599	0.00313831	0.934528	1.91127	6.47e-05
AARA003535	881.22	0.718312	1.64526	0.00340564	0.222999	3.22114	0.00127682	unspecified product	0.61052	1.52681	0.00205436	1.61441	3.06185	3.16e-10
AARA001095	424	1.16855	2.24786	4.82e-08	0.199919	5.84516	5.06e-09	unspecified product	0.792699	1.73231	0.00198468	1.31295	2.48449	6.52e-05
AARA017610	2861.29	0.471284	1.38634	0.0059681	0.155378	3.03316	0.0024201	unspecified product	0.417956	1.33603	0.00171665	1.2477	2.37463	9.35e-07
AARA011258	2954.17	0.422122	1.3399	0.0239651	0.16738	2.52194	0.011671	unspecified product	0.60033	1.51606	0.000820257	0.8527	1.80588	0.000113373
AARA006795	6839.7	0.533217	1.44715	6.73e-06	0.1098	4.85626	1.2e-06	unspecified product	0.573125	1.48774	0.000401133	0.510355	1.4244	0.0467066
AARA004314	971.701	1.09467	2.13564	7.64e-06	0.226762	4.82738	1.38e-06	unspecified product	0.702474	1.62729	9.9e-05	0.871265	1.82927	7.97e-06
AARA006222	2308.79	0.43184	1.34895	0.00567668	0.141563	3.05051	0.00228457	unspecified product	0.868061	1.82521	4.97e-08	0.54235	1.45634	0.00962545
AARA006695	637.15	0.927689	1.90223	3.94e-07	0.170286	5.44782	5.1e-08	unspecified product	1.12113	2.17517	2.48e-08	1.31708	2.49161	4.02e-06
AARA008114	14422.8	0.762429	1.69634	1.64e-07	0.135764	5.61584	1.96e-08	unspecified product	0.816582	1.76123	2.72e-10	1.49445	2.81757	1.86e-14
AARA010630	2656.75	0.410784	1.32941	0.00270423	0.124666	3.29507	0.000983983	unspecified product	1.00347	2.00482	6.09e-12	0.668643	1.58958	0.00152751

## Sheet: Commonly Down
Supplememtary Table 5: RNAseq results comparing results from Bahirdar, Burkina Faso (Gaoua) and Asendabo. Vectorbase Gene ID, mean read count, log2 fold change, raw fold change, adjusted p-value, a vectorbase description based on AGAP homologs followed by log2 fold change, fold change and corrected p value from the Gaoua and Asendabo data. Tab 1 = complete list of shared differential gnees. Tab 2…
GeneId	baseMean Bahirdar	log2FoldChange Bahirdar	fold_change Bahirdar	padj Bahirdar	lfcSE Bahirdar	stat Bahirdar	pvalue Bahirdar	Description	log2FoldChange Gaoua	fold_change Gaoua	padj Gaoua	logFC Asenbado	FC Asenbado	FDR Asenbado
AARA002706	208.958	-1.73943	0.299487	2.48e-09	0.273452	-6.36103	2e-10	unspecified product	-0.972528	0.509612	0.0368893	-0.720206	0.607011	0.0254266
AARA016506	7278.47	-0.782042	0.581543	0.00280194	0.238144	-3.2839	0.00102382	C-type lysozyme	-0.509193	0.702615	0.0348971	-1.26647	0.415675	1.63e-05
AARA006662	385.213	-0.940181	0.521167	0.0161567	0.351234	-2.67679	0.00743306	unspecified product	-1.99792	0.25036	0.0298113	-3.59637	0.082677	3.94e-27
AARA001926	2142.52	-0.481336	0.716314	0.00031514	0.122667	-3.92394	8.71e-05	C2 domain-containing protein	-0.299896	0.812311	0.0289044	-0.514011	0.700273	0.0224981
AARA017661	110.45	-1.4047	0.377697	0.00816819	0.480315	-2.92454	0.00344969	unspecified product	-0.987144	0.504476	0.0154685	-4.37011	0.0483576	1.14e-32
AARA010742	5212.81	-0.708607	0.611911	0.000197094	0.175017	-4.04878	5.15e-05	Transferrin	-2.78369	0.14522	0.0124322	-1.57689	0.335204	0.0257386
AARA016157	459.318	-1.01001	0.496543	2.26e-07	0.181834	-5.55456	2.78e-08	purine nucleoside phosphorylase I, inosine and guanosine-specific family protein	-0.975466	0.508576	0.0121634	-1.43445	0.369989	0.000333603
AARA016816	5016.79	-0.561656	0.677524	1.12e-06	0.107238	-5.23746	1.63e-07	unspecified product	-0.359153	0.779622	0.0113658	-0.715475	0.609005	0.000230173
AARA005062	15363.1	-0.625551	0.648172	0.000196683	0.154482	-4.04935	5.14e-05	CUB domain-containing protein	-0.475186	0.719374	0.00881697	-0.47282	0.720555	0.0264544
AARA007301	2333.6	-0.363368	0.777348	0.0130207	0.131738	-2.75826	0.00581105	ubiquitin-conjugating enzyme E2 C	-0.535335	0.689998	0.00478739	-0.640269	0.641593	0.00294029
AARA002422	2918.02	-0.333382	0.793674	0.00873827	0.114931	-2.90072	0.00372312	FHA domain-containing protein	-0.413871	0.750607	0.00300346	-1.09645	0.467667	4.9e-09
AARA001768	1052.33	-0.684216	0.622344	0.000905861	0.188595	-3.62797	0.00028566	chemosensory protein 6	-0.407662	0.753844	0.00289845	-0.985317	0.505115	2.67e-06
AARA003472	1062.66	-1.22068	0.429081	9.36e-13	0.161505	-7.55812	4.09e-14	unspecified product	-0.805199	0.572283	0.00122567	-0.874399	0.545481	0.0439083
AARA012040	521.203	-0.55575	0.680303	0.0192395	0.212941	-2.60988	0.00905735	aspartyl-tRNA synthetase	-0.643774	0.640037	0.000945415	-0.659848	0.632945	0.00904506
AARA001426	2288.45	-1.14917	0.450885	8.24e-16	0.135591	-8.47528	2.35e-17	xeroderma pigmentosum group C-complementing protein	-0.905341	0.533906	0.000807183	-1.05217	0.482243	1.83e-06
AARA018469	745.915	-0.893067	0.538468	3.92e-09	0.142094	-6.28505	3.28e-10	ATP-binding cassette transporter (ABC transporter) family C member 2	-1.10535	0.46479	0.000317109	-0.545225	0.685285	0.0323129
AARA002643	203.084	-0.857689	0.551836	0.001088	0.239945	-3.57453	0.000350862	unspecified product	-1.71857	0.30385	0.000249263	-1.03692	0.487368	0.0466648
AARA000151	320.176	-2.17498	0.221445	1.91e-09	0.339639	-6.4038	1.52e-10	unspecified product	-1.50805	0.351585	0.000110175	-3.1052	0.116209	7.75e-12
AARA008844	1068.36	-0.343587	0.78808	0.0412947	0.15002	-2.29028	0.0220053	6-phosphogluconolactonase	-0.771549	0.585788	8.96e-06	-0.692652	0.618715	0.0258409
AARA017447	24287.2	-1.09325	0.468706	1.11e-17	0.121655	-8.9864	2.55e-19	Aminopeptidase	-0.950019	0.517626	1.42e-06	-1.06563	0.477765	6.78e-07
AARA007161	1683.17	-1.27922	0.412019	1.88e-20	0.131976	-9.69281	3.24e-22	epidermal retinal dehydrogenase	-0.796751	0.575644	2.75e-12	-0.604142	0.657862	0.0299824
AARA000581	4354.18	-0.769522	0.586612	0.00142478	0.220253	-3.49381	0.000476179	DUF4781 domain-containing protein	-1.25884	0.417879	3.16e-22	-0.735365	0.600666	0.000108504
