# Supplementary material for: Insecticide resistant Anopheles from Ethiopia but not Burkina Faso show a microbiota composition shift upon insecticide exposure
Source: Parasit Vectors. 2025 Jan 20;18:17. doi: 10.1186/s13071-024-06638-2 (PMC11748507; doi:10.1186/s13071-024-06638-2)
Supplement: Supplementary file 7 — Additional file 7. [file 13071_2024_6638_MOESM7_ESM.xlsx]

## Sheet: Read information
Table S1: Sample Information. Total number of 16S reads, manuscript sample name, sample origin, species and status. Tab 2 is the original table on which all analysis is based.
Reads	Sample Name	Sample Origin	Species	Alive/Dead/Control
15380	BF.ara.alive2	Burkina Faso	An. arabiensis	Alive
44311	BF.ara.alive1	Burkina Faso	An. arabiensis	Alive
35353	BF.ara.alive3	Burkina Faso	An. arabiensis	Alive
20287	BF.ara.control3	Burkina Faso	An. arabiensis	Control
76835	BF.ara.control1	Burkina Faso	An. arabiensis	Control
88984	BF.ara.control2	Burkina Faso	An. arabiensis	Control
115490	BF.ara.dead2	Burkina Faso	An. arabiensis	Dead
22836	BF.ara.dead4	Burkina Faso	An. arabiensis	Dead
31889	BF.ara.dead3	Burkina Faso	An. arabiensis	Dead
22836	BF.ara.dead1	Burkina Faso	An. arabiensis	Dead
26378	BF.col.alive1	Burkina Faso	An. coluzzii	Alive
95066	BF.col.alive2	Burkina Faso	An. coluzzii	Alive
21359	BF.col.dead1	Burkina Faso	An. coluzzii	Dead
46063	BF.gam.alive2	Burkina Faso	An. gambiae	Alive
12647	BF.gam.alive1	Burkina Faso	An. gambiae	Alive
19354	BF.gam.alive3	Burkina Faso	An. gambiae	Alive
29637	BF.gam.dead1	Burkina Faso	An. gambiae	Dead
16110	BF.gam.dead3	Burkina Faso	An. gambiae	Dead
27960	BF.gam.dead2	Burkina Faso	An. gambiae	Dead
95729	Ethiopia.ara.alive2	Ethiopia	An. arabiensis	Alive
88477	Ethiopia.ara.alive1	Ethiopia	An. arabiensis	Alive
49618	Ethiopia.ara.alive3	Ethiopia	An. arabiensis	Alive
91450	Ethiopia.ara.control1	Ethiopia	An. arabiensis	Control
62991	Ethiopia.ara.control2	Ethiopia	An. arabiensis	Control
50498	Ethiopia.ara.control3	Ethiopia	An. arabiensis	Control
35916	Ethiopia.ara.dead2	Ethiopia	An. arabiensis	Dead
12096	Ethiopia.ara.dead1	Ethiopia	An. arabiensis	Dead
42725	Ethiopia.ara.dead3	Ethiopia	An. arabiensis	Dead
20283	UK.ara.alive6	UK	An. arabiensis	Alive
30785	UK.ara.alive5	UK	An. arabiensis	Alive
29587	UK.ara.alive3	UK	An. arabiensis	Alive
37789	UK.ara.alive1	UK	An. arabiensis	Alive
21458	UK.ara.alive2	UK	An. arabiensis	Alive
14574	UK.ara.alive4	UK	An. arabiensis	Alive
16915	UK.ara.control4	UK	An. arabiensis	Control
28442	UK.ara.control3	UK	An. arabiensis	Control
36503	UK.ara.control1	UK	An. arabiensis	Control
30914	UK.ara.control2	UK	An. arabiensis	Control
30734	UK.ara.dead2	UK	An. arabiensis	Dead
24255	UK.ara.dead5	UK	An. arabiensis	Dead
21961	UK.ara.dead4	UK	An. arabiensis	Dead
38142	UK.ara.dead1	UK	An. arabiensis	Dead
19452	UK.ara.dead3	UK	An. arabiensis	Dead
105523	Germany.col.alive1	Germany	An. coluzzii	Alive
40913	Germany.col.alive1	Germany	An. coluzzii	Alive
126101	Germany.col.dead2	Germany	An. coluzzii	Dead
121333	Germany.col.dead1	Germany	An. coluzzii	Dead

## Sheet: Abundance Table
OTU	taxa	k	ph	c	o	f	g	s	BF.ara.alive1	Germany.col.alive1	Germany.col.alive2	Germany.col.dead1	Germany.col.dead2	Ethiopia.ara.dead1	Ethiopia.ara.control1	BF.ara.control1	BF.gam.dead1	BF.ara.alive2	BF.ara.dead1	BF.col.alive1	BF.gam.alive1	BF.gam.dead2	BF.ara.dead2	Ethiopia.ara.alive1	BF.col.dead1	BF.ara.control2	Ethiopia.ara.alive2	Ethiopia.ara.alive3	Ethiopia.ara.control2	BF.ara.dead3	UK.ara.dead1	Ethiopia.ara.dead2	BF.col.alive2	BF.gam.alive2	Ethiopia.ara.control3	Ethiopia.ara.dead3	BF.gam.alive3	BF.ara.dead4	UK.ara.control1	BF.ara.alive3	UK.ara.alive1	UK.ara.alive2	UK.ara.alive3	UK.ara.dead2	UK.ara.control2	UK.ara.alive4	BF.ara.control3	UK.ara.alive5	UK.ara.control3
AACY023820409_144_1393	Bacteria;Bacteroidetes;Bacteroidia;ML602M-17;marine metagenome;unspecific_marine metagenome;unspecific_marine metagenome	Bacteria	Bacteroidetes	Bacteroidia	ML602M-17	marine metagenome	unspecific_marine metagenome	unspecific_marine metagenome	0	0	1.83e-05	0	0	0	0	0	0	0	0	0	0	0	0	0	0	0	0	0	0	0	0	0	0	0	0	0	0	0	0	0	0	0	0	0	0	0	0	0	0
AATA01000092_17_1407	Bacteria;Firmicutes;Bacilli;Lactobacillales;Lactobacillaceae;Lactobacillus;gut metagenome	Bacteria	Firmicutes	Bacilli	Lactobacillales	Lactobacillaceae	Lactobacillus	gut metagenome	0	0	2.43e-07	0	0	0	0	0	0	0	0	0	0	0	0	0	0	0	0	0	0	0	0	0	0	0	0	0	0	0	0	0	0	0	0	0	0	0	0	0	0
AATC01000018_2_1513	Bacteria;Firmicutes;Clostridia;Lachnospirales;Lachnospiraceae;unspecific_Lachnospiraceae;unspecific_Lachnospiraceae	Bacteria	Firmicutes	Clostridia	Lachnospirales	Lachnospiraceae	unspecific_Lachnospiraceae	unspecific_Lachnospiraceae	2.03e-05	0	0	0	0	0	0	0	0	0	0	0	0	0	0	0	0	0	0	0	0	0	0	0	0	0	0	0	0	0	0	0	0	0	0	0	0	0	0	0	0
AATO01000159_4838_6332	Bacteria;Bacteroidetes;Bacteroidia;Chitinophagales;Chitinophagaceae;Ferruginibacter;unspecific_Ferruginibacter	Bacteria	Bacteroidetes	Bacteroidia	Chitinophagales	Chitinophagaceae	Ferruginibacter	unspecific_Ferruginibacter	0	0	0	0	0	0	0	0	0	0.00015565	0	0	0	0	0	0	0	0	0	0	0	0	0	0	0	0	0	0	0	0	0	0	0	0	0	0	0	0	0	0	0
AAVN02000007_139898_141384	Bacteria;Actinobacteria;Coriobacteriia;Coriobacteriales;Coriobacteriaceae;Collinsella;aerofaciens ATCC 25986	Bacteria	Actinobacteria	Coriobacteriia	Coriobacteriales	Coriobacteriaceae	Collinsella	aerofaciens ATCC 25986	0	0	9.13e-06	0	0	0	0	1.2e-05	0	0	0	0	0	0	0	0	0	0	0	0	0	0	0	0	0	0	0	0	0	0	0	2.66e-06	1.38e-05	0	0	0	0	5.25e-05	0	0	1.54e-05
AAXA02000015_452491_454009	Bacteria;Firmicutes;Clostridia;Lachnospirales;Lachnospiraceae;Dorea;formicigenerans ATCC 27755	Bacteria	Firmicutes	Clostridia	Lachnospirales	Lachnospiraceae	Dorea	formicigenerans ATCC 27755	0	0	0	0	2.02e-05	0.000467229	0	0	0	0.00012452	0	0	0	0	0	0	4.14e-05	3.8e-05	0	5.93e-05	0	0.000150307	0	0	2.07e-05	0	8.06e-05	0	0	0.000257614	0	5.32e-05	0	0	0	0	0	0	0	0	0
AB004714_1_1483	Bacteria;Actinobacteria;Actinobacteria;Micrococcales;Microbacteriaceae;Microbacterium;halophilum	Bacteria	Actinobacteria	Actinobacteria	Micrococcales	Microbacteriaceae	Microbacterium	halophilum	0	0	0	0	2.53e-05	0	0	0	0	0	0	0	0	0	0	0	0	0	0	0	2.01e-05	0	0	0	0	0	0	0	0	0	0	0	0	0	0	0	0	0	0	0	0
AB018592_1_1468	Bacteria;Proteobacteria;Gammaproteobacteria;Enterobacterales;Enterobacteriaceae;Citrobacter;bacterium JSA	Bacteria	Proteobacteria	Gammaproteobacteria	Enterobacterales	Enterobacteriaceae	Citrobacter	bacterium JSA	0	3.27e-05	0	0	0	0	0	0	0	0	0	0	0	0	0	0	0	0	0	0	0	0	0	0	0	0	0	0	0	0	0	0	0	0	0	0	0	0	0	0	0
AB021370_1_1463	Bacteria;Proteobacteria;Alphaproteobacteria;Sphingomonadales;Sphingomonadaceae;Sphingomonas;echinoides	Bacteria	Proteobacteria	Alphaproteobacteria	Sphingomonadales	Sphingomonadaceae	Sphingomonas	echinoides	0.00056633	3.93e-06	2.63e-05	3.46e-06	2.78e-06	0.000517	4.38e-05	6.4e-06	0.000175624	0.000629604	0.000472762	0.00039598	0.000887358	0.000156536	4.15e-05	5.9e-05	0.00036342	1.13e-05	6.11e-05	0.000121534	5.61e-05	0.000101457	0	0.000193158	0.000136156	0.000265933	9.18e-05	0.000552537	0.00012633	7.78e-05	5.73e-06	0.000345497	6.99e-05	6.53e-06	8.43e-06	1.54e-06	3.79e-06	3.98e-06	7.81e-06	3.06e-06	4.05e-06
AB040467_1_1503	Bacteria;Proteobacteria;Gammaproteobacteria;Enterobacterales;Pseudoalteromonadaceae;Algicola;unspecific_Algicola	Bacteria	Proteobacteria	Gammaproteobacteria	Enterobacterales	Pseudoalteromonadaceae	Algicola	unspecific_Algicola	0	0	0	0	0	0	0	0	0	0	0	0	0	0	0	0	0	0	1.2e-05	0	0	0	0	0	0	0	0	0	0	0	0	0	0	0	0	0	0	0	0	0	0
AB052965_1_1452	Bacteria;Proteobacteria;Gammaproteobacteria;Pseudomonadales;Cellvibrionaceae;Gilvimarinus;unspecific_Gilvimarinus	Bacteria	Proteobacteria	Gammaproteobacteria	Pseudomonadales	Cellvibrionaceae	Gilvimarinus	unspecific_Gilvimarinus	0	0	4.02e-06	0	0	0	0	0	0	0	0	0	0	0	0	0	0	0	0	0	0	0	0	0	0	0	0	0	0	0	0	0	0	0	0	0	0	0	0	0	0
AB064513_1_1473	Bacteria;Proteobacteria;Gammaproteobacteria;Enterobacterales;Morganellaceae;endosymbionts;aphidicola (Yamatocallis tokyoensis)	Bacteria	Proteobacteria	Gammaproteobacteria	Enterobacterales	Morganellaceae	endosymbionts	aphidicola (Yamatocallis tokyoensis)	0	0	0	0	0	5.08e-05	0	0	0	0	0	0	0	0	0	0	0	0	0	0	0	0	0	0	0	0	0	0	0	0	0	0	0	0	0	0	0	0	0	0	0
AB073167_1_1548	Bacteria;Firmicutes;Bacilli;Bacillales;Bacillaceae;Bacillus;unspecific_Bacillus	Bacteria	Firmicutes	Bacilli	Bacillales	Bacillaceae	Bacillus	unspecific_Bacillus	4.59e-06	0	0	0	0	0	4.88e-06	0	1.98e-05	7.78e-05	8.72e-05	1.23e-05	2.22e-05	0.000108599	0	0	0.00011967	0	1e-05	8.7e-06	0	7.99e-06	0	0	0.000187259	0.00018094	1.75e-05	5.08e-05	0	0.000123599	0	3.56e-05	0	0	0	0	0	0	0	0	0
AB088972_1_1339	Bacteria;Firmicutes;Clostridia;Lachnospirales;Lachnospiraceae;Lachnospiraceae XPB1014 group;unspecific_Lachnospiraceae XPB1014 group	Bacteria	Firmicutes	Clostridia	Lachnospirales	Lachnospiraceae	Lachnospiraceae XPB1014 group	unspecific_Lachnospiraceae XPB1014 group	0	0	0	0	0	0	0	0	0	0	0	0	0	0	0	1.32e-05	0	0	1.2e-05	0	0	0	0	0	0	0	0	0	0	0	0	0	0	0	0	0	0	0	0	0	0
AB089012_1_1346	Bacteria;Firmicutes;Clostridia;Christensenellales;Christensenellaceae;Christensenellaceae R-7 group;unspecific_Christensenellaceae R-7 group	Bacteria	Firmicutes	Clostridia	Christensenellales	Christensenellaceae	Christensenellaceae R-7 group	unspecific_Christensenellaceae R-7 group	5.4e-06	0	0	0	0	0	0	0	0	0	2.91e-05	0	0	0	0	0	0	0	0	0	0	0	0	0	0	0	0	0	0	0	6.37e-06	0	0	0	0	0	0	0	0	0	0
AB089021_1_1305	Bacteria;Firmicutes;Clostridia;Clostridia UCG-014;unspecific_Clostridia UCG-014;unspecific_Clostridia UCG-014;unspecific_Clostridia UCG-014	Bacteria	Firmicutes	Clostridia	Clostridia UCG-014	unspecific_Clostridia UCG-014	unspecific_Clostridia UCG-014	unspecific_Clostridia UCG-014	0	0	0	0	0	0	0	0	0	0	0	0	0	0	0	0	0	3.88e-06	0	0	0	0	0	0	0	9.44e-06	0	0	0	0	0	0	0	0	0	0	0	0	0	0	0
AB089037_1_1434	Bacteria;Firmicutes;Clostridia;Oscillospirales;Ruminococcaceae;unspecific_Ruminococcaceae;unspecific_Ruminococcaceae	Bacteria	Firmicutes	Clostridia	Oscillospirales	Ruminococcaceae	unspecific_Ruminococcaceae	unspecific_Ruminococcaceae	0	3.27e-05	0	0	0	0	0	3.2e-05	0	0	0	0	0	0	0	0	0	0	0	0	0	0	0	0	0	0	0	0	0	0	0	0	0	0	0	0	0	0	0	0	0
AB089082_1_1301	Bacteria;Actinobacteria;Actinobacteria;Actinomycetales;Actinomycetales Incertae Sedis;Candidatus Ancillula;unspecific_Candidatus Ancillula	Bacteria	Actinobacteria	Actinobacteria	Actinomycetales	Actinomycetales Incertae Sedis	Candidatus Ancillula	unspecific_Candidatus Ancillula	0	0	0	0	0	0	0	0	0	0	0	0	0	0	0	0	0	0	1.2e-05	0	0	0	0	0	0	0	0	0	0	0	0	0	0	0	0	0	0	0	0	0	0
AB094464_1_1454	Bacteria;Actinobacteria;Actinobacteria;Micrococcales;Micrococcaceae;Citricoccus;unspecific_Citricoccus	Bacteria	Actinobacteria	Actinobacteria	Micrococcales	Micrococcaceae	Citricoccus	unspecific_Citricoccus	0	0	0	1.19e-06	0	0	0	0	2.77e-05	2.26e-05	1.16e-05	0	0	0	0	0	1.49e-05	0	0	0	0	0	0	0	0	0	0	0	0	0	0	0	0	0	0	0	0	0	0	0	0
AB100486_1_1372	Bacteria;Firmicutes;Clostridia;Oscillospirales;Ruminococcaceae;Ruminococcus;unspecific_Ruminococcus	Bacteria	Firmicutes	Clostridia	Oscillospirales	Ruminococcaceae	Ruminococcus	unspecific_Ruminococcus	2.7e-05	0	0	0	0	0	0	0	0	0	0	0	0	0	0	0	0	0	0	0	0	0	0	0	0	0	0	0	0	0	0	0	0	0	0	0	0	0	0	0	0
AB106120_1_1485	Bacteria;Proteobacteria;Alphaproteobacteria;Rhizobiales;Methyloligellaceae;unspecific_Methyloligellaceae;unspecific_Methyloligellaceae	Bacteria	Proteobacteria	Alphaproteobacteria	Rhizobiales	Methyloligellaceae	unspecific_Methyloligellaceae	unspecific_Methyloligellaceae	0	0	0	1.19e-05	0	0	0	0	0	0	0	0	0	0	0	1.32e-05	0	1.55e-05	8.97e-06	0	0	0	4.4e-05	0	0	0	0	0	0	0	0	0	3.64e-05	0	0	0.000231296	0	0	0	0	0
AB154311_1_1446	Bacteria;Proteobacteria;Gammaproteobacteria;Burkholderiales;Comamonadaceae;Rhodoferax;unspecific_Rhodoferax	Bacteria	Proteobacteria	Gammaproteobacteria	Burkholderiales	Comamonadaceae	Rhodoferax	unspecific_Rhodoferax	0	3.27e-05	0	0	0	0	0	0	0	0	0	0	0	0	0	0	0	0	0	0	0	0	0	0	0	0	0	0	0	0	0	0	0	0	0	0	0	0	0	0	0
AB167070_1_1468	Bacteria;Firmicutes;Bacilli;Lactobacillales;Carnobacteriaceae;Alkalibacterium;unspecific_Alkalibacterium	Bacteria	Firmicutes	Bacilli	Lactobacillales	Carnobacteriaceae	Alkalibacterium	unspecific_Alkalibacterium	0	0	0	0	0	0	0	0	0	0	5.23e-05	0	0	0	0	0	0	0	0	0	0	9.11e-05	0	0	0	0	0	0	0	0	0	0	0	0	0	0	0	0	0	0	0
AB175370_1_1457	Bacteria;Bacteroidetes;Bacteroidia;Sphingobacteriales;Sphingobacteriaceae;Sphingobacterium;unspecific_Sphingobacterium	Bacteria	Bacteroidetes	Bacteroidia	Sphingobacteriales	Sphingobacteriaceae	Sphingobacterium	unspecific_Sphingobacterium	0	0	0	0	0	0	7.83e-06	0	0	0	0	0	0	0	0	0	0	0	0	0	0	0	0	0	0	0	0	0	0	0	0	0	0	0	0	0	0	0	0	0	0
AB179527_1_1450	Bacteria;Cyanobacteria;Cyanobacteriia;Leptolyngbyales;Leptolyngbyaceae;MIZ36;unspecific_MIZ36	Bacteria	Cyanobacteria	Cyanobacteriia	Leptolyngbyales	Leptolyngbyaceae	MIZ36	unspecific_MIZ36	0	0	0	0	0	0	0	0	0	0	1.92e-05	0	0	0	0	0	0	0	0	0	0	0	0	0	0	0	0	0	0	0	0	0	0	0	0	0	0	0	0	0	0
AB180234_1_1396	Bacteria;Actinobacteria;Actinobacteria;Micrococcales;Intrasporangiaceae;Janibacter;unspecific_Janibacter	Bacteria	Actinobacteria	Actinobacteria	Micrococcales	Intrasporangiaceae	Janibacter	unspecific_Janibacter	1.35e-06	0	0	0	0	0	0	0	5.93e-06	0	0	0	0	4.24e-06	0	0	0	0	0	0	0	0	0	0	0	0	0	0	0	0	0	2.66e-06	0	0	0	0	0	0	0	0	0
AB185640_1_1532	Bacteria;Firmicutes;Clostridia;Christensenellales;Christensenellaceae;Christensenellaceae R-7 group;unspecific_Christensenellaceae R-7 group	Bacteria	Firmicutes	Clostridia	Christensenellales	Christensenellaceae	Christensenellaceae R-7 group	unspecific_Christensenellaceae R-7 group	0	0	1.22e-05	0	0	0	0	0	0	0	0	0	0	0	0	0	0	0	0	0	0	0	0	0	0	0	0	0	0	0	0	0	0	0	0	0	0	0	0	0	0
AB185742_1_1529	Bacteria;Firmicutes;Clostridia;Monoglobales;Monoglobaceae;Monoglobus;unspecific_Monoglobus	Bacteria	Firmicutes	Clostridia	Monoglobales	Monoglobaceae	Monoglobus	unspecific_Monoglobus	0	0	0	0	0	0	0	0	0	0	0	0	0	0	9.53e-07	0	0	0	0	0	0	0	0	0	0	0	0	0	0	0	0	0	0	0	0	0	0	0	0	0	0
AB186798_1_1500	Bacteria;Thermotogae;Thermotogae;Kosmotogales;Kosmotogaceae;unspecific_Kosmotogaceae;unspecific_Kosmotogaceae	Bacteria	Thermotogae	Thermotogae	Kosmotogales	Kosmotogaceae	unspecific_Kosmotogaceae	unspecific_Kosmotogaceae	0	3.27e-05	0	0	0	0	0	8e-06	0	3.89e-05	0	0	0	0	0	0	2.76e-05	1.55e-05	0	0	0	0	0	0	8.75e-06	0	0	0	0	0	0	0	0	0	0	0	0	0	3.01e-05	0	0
AB188790_1_1517	Bacteria;Proteobacteria;Gammaproteobacteria;Enterobacterales;Enterobacteriaceae;Klebsiella;unspecific_Klebsiella	Bacteria	Proteobacteria	Gammaproteobacteria	Enterobacterales	Enterobacteriaceae	Klebsiella	unspecific_Klebsiella	0	1.08e-05	8.52e-07	4.2e-05	3.71e-05	0.000587084	0.000110281	0	0	0	0	0	0	0	0	3.08e-05	0	9.3e-05	1.2e-05	0.000154488	0.000317089	2.35e-06	0	0.00066538	1.05e-05	0	0.000634292	0.00062183	0	0	2.23e-06	2.13e-05	1.82e-06	0	0	0	0	0	0	0	0
AB189373_1_1484	Bacteria;Bacteroidetes;Bacteroidia;Bacteroidetes VC2.1 Bac22;unspecific_Bacteroidetes VC2.1 Bac22;unspecific_Bacteroidetes VC2.1 Bac22;unspecific_Bacteroidetes VC2.1 Bac22	Bacteria	Bacteroidetes	Bacteroidia	Bacteroidetes VC2.1 Bac22	unspecific_Bacteroidetes VC2.1 Bac22	unspecific_Bacteroidetes VC2.1 Bac22	unspecific_Bacteroidetes VC2.1 Bac22	0	0	0	0	3.16e-06	0	0	0	0	0	0	0	0	0	2.38e-05	0	0	0	0	0	0	0	0	0	0	0	0	0	0	0	0	0	0	0	0	0	0	0	0	0	0
AB192021_1_1329	Bacteria;Firmicutes;Clostridia;Clostridia vadinBB60 group;unspecific_Clostridia vadinBB60 group;unspecific_Clostridia vadinBB60 group;unspecific_Clostridia vadinBB60 group	Bacteria	Firmicutes	Clostridia	Clostridia vadinBB60 group	unspecific_Clostridia vadinBB60 group	unspecific_Clostridia vadinBB60 group	unspecific_Clostridia vadinBB60 group	0	0	0	0	0	0	0	2.24e-06	5.54e-06	0	0	0	0	0	0	0	0	0	0	0	0	0	0	0	0	0	0	0	0	0	0	0	0	0	0	0	0	0	0	0	0
AB192028_1_1342	Bacteria;Firmicutes;Clostridia;Lachnospirales;Lachnospiraceae;unspecific_Lachnospiraceae;unspecific_Lachnospiraceae	Bacteria	Firmicutes	Clostridia	Lachnospirales	Lachnospiraceae	unspecific_Lachnospiraceae	unspecific_Lachnospiraceae	0	0	0	0	0	0	0	0	0	0	0	0	0	0	9.53e-06	0	0	0	0	0	0	0	0	0	0	0	0	0	0	0	0	0	0	0	0	0	0	0	0	0	0
AB192038_1_1329	Bacteria;Firmicutes;Clostridia;Clostridia vadinBB60 group;unspecific_Clostridia vadinBB60 group;unspecific_Clostridia vadinBB60 group;unspecific_Clostridia vadinBB60 group	Bacteria	Firmicutes	Clostridia	Clostridia vadinBB60 group	unspecific_Clostridia vadinBB60 group	unspecific_Clostridia vadinBB60 group	unspecific_Clostridia vadinBB60 group	0	0	0	0	0	0	0	2.24e-06	5.54e-06	0	0	0	0	0	0	0	0	0	0	0	0	0	0	0	0	0	0	0	0	0	0	0	0	0	0	0	0	0	0	0	0
AB192049_1_1326	Bacteria;Firmicutes;Clostridia;Clostridia vadinBB60 group;unspecific_Clostridia vadinBB60 group;unspecific_Clostridia vadinBB60 group;unspecific_Clostridia vadinBB60 group	Bacteria	Firmicutes	Clostridia	Clostridia vadinBB60 group	unspecific_Clostridia vadinBB60 group	unspecific_Clostridia vadinBB60 group	unspecific_Clostridia vadinBB60 group	0	0	0	0	0	0	0	2.24e-06	5.54e-06	0	0	0	0	0	0	0	0	7.76e-06	0	0	0	0	0	0	0	0	0	0	0	0	0	0	0	0	0	0	0	0	0	0	0
AB192056_1_1327	Bacteria;Firmicutes;Clostridia;Clostridia vadinBB60 group;unspecific_Clostridia vadinBB60 group;unspecific_Clostridia vadinBB60 group;unspecific_Clostridia vadinBB60 group	Bacteria	Firmicutes	Clostridia	Clostridia vadinBB60 group	unspecific_Clostridia vadinBB60 group	unspecific_Clostridia vadinBB60 group	unspecific_Clostridia vadinBB60 group	2.7e-05	0	0	0	0	0	1.48e-05	3.97e-05	5.54e-06	0	0	4.4e-05	0	5.64e-05	3.14e-06	0	0	2.33e-05	0	0	0	0	0	0	1.75e-05	0	0	0	0	0	0	0	0	0	0	0	0	0	0	0	0
AB192177_1_1438	Bacteria;Firmicutes;Clostridia;Oscillospirales;[Eubacterium] coprostanoligenes group;unspecific_[Eubacterium] coprostanoligenes group;unspecific_[Eubacterium] coprostanoligenes group	Bacteria	Firmicutes	Clostridia	Oscillospirales	[Eubacterium] coprostanoligenes group	unspecific_[Eubacterium] coprostanoligenes group	unspecific_[Eubacterium] coprostanoligenes group	0	0	0	0	0	0	0	0	0	0	0	0	0	0	0	0	2.76e-05	0	0	0	0	0	0	0	0	0	0	0	0	0	0	0	0	0	0	0	0	0	0	0	0
AB200291_1_1420	Bacteria;Patescibacteria;Saccharimonadia;Saccharimonadales;Saccharimonadaceae;TM7a;unspecific_TM7a	Bacteria	Patescibacteria	Saccharimonadia	Saccharimonadales	Saccharimonadaceae	TM7a	unspecific_TM7a	0	0	0	0	0	0	0	0	0	0	0	0	0	0	0	0	2.76e-05	0	0	0	0	0	0	0	0	0	0	0	0	0	0	0	0	0	0	0	0	0	0	0	0
AB202193_1_1445	Bacteria;Proteobacteria;Alphaproteobacteria;Sphingomonadales;Sphingomonadaceae;Sphingomonas;072814	Bacteria	Proteobacteria	Alphaproteobacteria	Sphingomonadales	Sphingomonadaceae	Sphingomonas	72814	0	0	0	0	0	0	0	0	0	0	0	0	0	0	0	0	0	0	0	5.27e-06	0	0	0	0	0	0	0	0	0	0	0	0	0	0	0	0	0	0	0	0	0
AB202217_1_1420	Bacteria;Proteobacteria;Alphaproteobacteria;Sphingomonadales;Sphingomonadaceae;Sphingopyxis;081604	Bacteria	Proteobacteria	Alphaproteobacteria	Sphingomonadales	Sphingomonadaceae	Sphingopyxis	81604	0	0	0	0	0	0	0	0	0	0	0	0	0	0	0	0	0	0	5.98e-07	0	0	0	0	0	0	0	0	0	0	0	0	0	0	0	0	0	0	0	0	0	0
AB208549_1_1457	Bacteria;Proteobacteria;Alphaproteobacteria;Acetobacterales;Acetobacteraceae;Neoasaia;chiangmaiensis	Bacteria	Proteobacteria	Alphaproteobacteria	Acetobacterales	Acetobacteraceae	Neoasaia	chiangmaiensis	0	0	0	0	0	0	3.7e-06	0	0	0	0	0	0	0	0	0	0	0	0	0	0	0	0	0	0	0	0	0	0	0	0	0	0	0	0	0	0	0	0	0	0
AB218341_1_1424	Bacteria;Firmicutes;Clostridia;Oscillospirales;UCG-010;unspecific_UCG-010;unspecific_UCG-010	Bacteria	Firmicutes	Clostridia	Oscillospirales	UCG-010	unspecific_UCG-010	unspecific_UCG-010	0	0	1.22e-05	0	0	0	0	0	0	0	0	0	0	0	0	0	0	0	0	0	0	0	0	0	0	0	0	0	0	0	0	0	0	0	0	0	0	0	0	0	0
AB221361_1_1239	Bacteria;Firmicutes;Clostridia;Gracilibacteraceae;Lutispora;unspecific_Lutispora;unspecific_Lutispora	Bacteria	Firmicutes	Clostridia	Gracilibacteraceae	Lutispora	unspecific_Lutispora	unspecific_Lutispora	0	0	0	0	0	0	0	0	0	0	0	0	0	0	0	0	0	3.88e-06	0	0	0	0	0	0	0	0	0	0	0	0	0	0	0	0	0	0	0	0	0	0	0
AB231037_1_1330	Bacteria;Firmicutes;Clostridia;Lachnospirales;Lachnospiraceae;unspecific_Lachnospiraceae;unspecific_Lachnospiraceae	Bacteria	Firmicutes	Clostridia	Lachnospirales	Lachnospiraceae	unspecific_Lachnospiraceae	unspecific_Lachnospiraceae	0	0	0	0	0	0	0	0	0	0	0	0	0	0	0	6.61e-06	0	0	0	0	0	0	0	0	0	0	0	0	0	0	0	0	0	0	0	0	0	0	0	0	0
AB234455_1_1328	Bacteria;Firmicutes;Clostridia;Clostridia vadinBB60 group;unspecific_Clostridia vadinBB60 group;unspecific_Clostridia vadinBB60 group;unspecific_Clostridia vadinBB60 group	Bacteria	Firmicutes	Clostridia	Clostridia vadinBB60 group	unspecific_Clostridia vadinBB60 group	unspecific_Clostridia vadinBB60 group	unspecific_Clostridia vadinBB60 group	3.38e-05	0	0	0	0	0	0	0	0	0	0	0	0	0	0	0	0	0	0	0	0	0	0	0	0	0	0	0	0	0	0	0	0	0	0	0	0	0	0	0	0
AB234456_1_1321	Bacteria;Firmicutes;Clostridia;Clostridia vadinBB60 group;unspecific_Clostridia vadinBB60 group;unspecific_Clostridia vadinBB60 group;unspecific_Clostridia vadinBB60 group	Bacteria	Firmicutes	Clostridia	Clostridia vadinBB60 group	unspecific_Clostridia vadinBB60 group	unspecific_Clostridia vadinBB60 group	unspecific_Clostridia vadinBB60 group	0	3.27e-05	0	0	0	0	0	0	0	0	1.92e-05	4.4e-05	0	0	0	0	0	0	0	0	0	0	0	0	1.75e-05	0	0	0	0	0	0	0	0	0	0	0	0	0	0	0	0
AB234501_1_1359	Bacteria;Firmicutes;Clostridia;Lachnospirales;Lachnospiraceae;unspecific_Lachnospiraceae;unspecific_Lachnospiraceae	Bacteria	Firmicutes	Clostridia	Lachnospirales	Lachnospiraceae	unspecific_Lachnospiraceae	unspecific_Lachnospiraceae	0	0	1.22e-05	0	0	0	0	0	0	0	0	0	0	0	0	0	0	0	0	0	0	0	0	0	0	0	0	0	0	0	0	0	0	0	0	0	0	0	0	0	0
AB237710_1_1452	Bacteria;Firmicutes;unspecific_Firmicutes;unspecific_Firmicutes;unspecific_Firmicutes;unspecific_Firmicutes;unspecific_Firmicutes	Bacteria	Firmicutes	unspecific_Firmicutes	unspecific_Firmicutes	unspecific_Firmicutes	unspecific_Firmicutes	unspecific_Firmicutes	0	0	0	0	0	5.08e-05	0	0	0	0	0	0	0	0	0	0	0	0	0	0	0	0	0	0	0	0	0	0	0	0	0	0	0	0	0	0	0	0	0	0	0
AB240305_1_1451	Bacteria;Bacteroidetes;Bacteroidia;Chitinophagales;Chitinophagaceae;unspecific_Chitinophagaceae;unspecific_Chitinophagaceae	Bacteria	Bacteroidetes	Bacteroidia	Chitinophagales	Chitinophagaceae	unspecific_Chitinophagaceae	unspecific_Chitinophagaceae	1.35e-05	0	0	0	0	5.38e-05	0	0	0	0	0	0	0	0	0	0	0	0	3.95e-06	0	0	3.29e-05	0	0	2.98e-06	6.42e-06	0	6.3e-06	0	0	0	6.38e-05	0	0	0	0	0	0	0	0	0
AB240331_1_1493	Bacteria;Bacteroidetes;Bacteroidia;Bacteroidales;Prolixibacteraceae;BSV13;unspecific_BSV13	Bacteria	Bacteroidetes	Bacteroidia	Bacteroidales	Prolixibacteraceae	BSV13	unspecific_BSV13	0	0	0	0	1.26e-05	0	0	0	0	0	0	0	0	0	0	0	0	0	0	0	0	0	0	0	0	0	0	0	0	0	0	0	0	0	0	0	0	0	0	0	0
AB243283_1_1328	Bacteria;Firmicutes;Clostridia;Clostridia vadinBB60 group;unspecific_Clostridia vadinBB60 group;unspecific_Clostridia vadinBB60 group;unspecific_Clostridia vadinBB60 group	Bacteria	Firmicutes	Clostridia	Clostridia vadinBB60 group	unspecific_Clostridia vadinBB60 group	unspecific_Clostridia vadinBB60 group	unspecific_Clostridia vadinBB60 group	0	0	0	0	0	0	0	2.24e-06	5.54e-06	0	0	0	0	0	0	0	0	0	0	0	0	0	0	0	0	0	0	0	0	0	0	0	0	0	0	0	0	0	0	0	0
AB245394_1_1483	Bacteria;Actinobacteria;Actinobacteria;Propionibacteriales;Nocardioidaceae;Aeromicrobium;ginsengisoli	Bacteria	Actinobacteria	Actinobacteria	Propionibacteriales	Nocardioidaceae	Aeromicrobium	ginsengisoli	0	0	0	0	0	0	0	0	8.31e-06	0	0	0	0	0	0	0	0	0	0	0	0	0	0	0	0	0	0	0	0	0	0	0	0	0	0	0	0	0	0	0	0
AB245395_1_1470	Bacteria;Actinobacteria;Actinobacteria;Propionibacteriales;Nocardioidaceae;Aeromicrobium;ginsengisoli	Bacteria	Actinobacteria	Actinobacteria	Propionibacteriales	Nocardioidaceae	Aeromicrobium	ginsengisoli	0	0	0	0	0	0	0	0	1.58e-06	0	0	0	0	0	0	0	0	0	0	0	0	0	0	0	0	0	0	0	0	0	0	0	0	0	0	0	0	0	0	0	0
AB247489_1_1497	Bacteria;Proteobacteria;Gammaproteobacteria;Run-SP154;unspecific_Run-SP154;unspecific_Run-SP154;unspecific_Run-SP154	Bacteria	Proteobacteria	Gammaproteobacteria	Run-SP154	unspecific_Run-SP154	unspecific_Run-SP154	unspecific_Run-SP154	0	0	0	0	0	0	0	0	0	0	0	0	0	0	0	0	0	0	0	0	0	0	0	0	0	0	0	0	0	0	0	0	0	0	0	0	0	0	0	0	0
AB254798_1_1294	Bacteria;Actinobacteria;Thermoleophilia;Solirubrobacterales;Solirubrobacteraceae;Conexibacter;unspecific_Conexibacter	Bacteria	Actinobacteria	Thermoleophilia	Solirubrobacterales	Solirubrobacteraceae	Conexibacter	unspecific_Conexibacter	0	0	0	0	0	0	0	0	0	6.46e-05	0	0	0	0	0	0	0	0	0	0	0	0	0	0	0	0	0	0	0	0	0	0	0	0	0	0	0	0	0	0	0
AB255917_1_1330	Bacteria;Firmicutes;Clostridia;Clostridia vadinBB60 group;unspecific_Clostridia vadinBB60 group;unspecific_Clostridia vadinBB60 group;unspecific_Clostridia vadinBB60 group	Bacteria	Firmicutes	Clostridia	Clostridia vadinBB60 group	unspecific_Clostridia vadinBB60 group	unspecific_Clostridia vadinBB60 group	unspecific_Clostridia vadinBB60 group	0	0	0	0	0	0	0	2.24e-06	5.54e-06	0	0	0	0	0	0	0	0	0	0	0	0	0	0	0	0	0	0	0	0	0	0	0	0	0	0	0	0	0	0	0	0
AB255919_1_1331	Bacteria;Firmicutes;Clostridia;Clostridia vadinBB60 group;unspecific_Clostridia vadinBB60 group;unspecific_Clostridia vadinBB60 group;unspecific_Clostridia vadinBB60 group	Bacteria	Firmicutes	Clostridia	Clostridia vadinBB60 group	unspecific_Clostridia vadinBB60 group	unspecific_Clostridia vadinBB60 group	unspecific_Clostridia vadinBB60 group	0	0	0	0	0	0	0	2.24e-06	5.54e-06	0	0	0	0	0	0	0	0	0	0	0	0	0	0	0	0	0	0	0	0	0	0	0	0	0	0	0	0	0	0	0	0
AB264060_1_1456	Bacteria;Firmicutes;Clostridia;Lachnospirales;Lachnospiraceae;Blautia;unspecific_Blautia	Bacteria	Firmicutes	Clostridia	Lachnospirales	Lachnospiraceae	Blautia	unspecific_Blautia	0	0	0	0	0	0	0	0	3.96e-05	7.78e-05	0	0	0	0	0	0	0	1.55e-05	0	0	0	0	0	0	0	0	0	0	0	0	0	0	0	0	0	0	0	0	0	0	0
AB264068_1_1455	Bacteria;Firmicutes;Clostridia;Lachnospirales;Lachnospiraceae;Roseburia;unspecific_Roseburia	Bacteria	Firmicutes	Clostridia	Lachnospirales	Lachnospiraceae	Roseburia	unspecific_Roseburia	0	0	0	2.98e-06	0	0	0	0	0	0	0	0	0	0	0	0	0	0	0	0	0	6.58e-06	0	0	0	1.89e-06	0	0	9.13e-06	0	0	0	0	0	0	0	0	0	0	0	0
AB268549_1_1518	Bacteria;Firmicutes;Bacilli;Lactobacillales;Carnobacteriaceae;Alkalibacterium;indicireducens	Bacteria	Firmicutes	Bacilli	Lactobacillales	Carnobacteriaceae	Alkalibacterium	indicireducens	0	0	0	0	0	0	7.39e-06	0	0	0	8.14e-05	0	0	0	0	0	0	0	0	0	0	3.24e-05	0	0	0	0	0	0	0	0	0	0	0	0	0	0	0	0	0	0	0
AB269577_1_1483	Bacteria;Proteobacteria;Alphaproteobacteria;Rhizobiales;Xanthobacteraceae;Bradyrhizobium;proteobacterium ARP-2-16	Bacteria	Proteobacteria	Alphaproteobacteria	Rhizobiales	Xanthobacteraceae	Bradyrhizobium	proteobacterium ARP-2-16	0	0	0	0	0	0	0	0	0	0	0	0	0	0	0	0	2.76e-06	0	0	0	0	0	0	0	0	0	0	0	0	0	0	0	0	0	0	0	0	0	0	0	0
AB271134_1_1491	Bacteria;Firmicutes;Bacilli;Bacillales;Bacillaceae;Bacillus;funiculus	Bacteria	Firmicutes	Bacilli	Bacillales	Bacillaceae	Bacillus	funiculus	3.49e-05	0	0	0	0	0	0	0	0	0	0	0	7.97e-05	0	0	0	0	0	0	0	0	0	0	0	0	0	0	0	0	0	0	0	0	0	0	0	0	0	0	0	0
AB284833_1_1459	Bacteria;Proteobacteria;Zetaproteobacteria;Mariprofundales;Mariprofundaceae;Mariprofundus;unspecific_Mariprofundus	Bacteria	Proteobacteria	Zetaproteobacteria	Mariprofundales	Mariprofundaceae	Mariprofundus	unspecific_Mariprofundus	0	0	0	0	0	0	0	0	0	0	0	0	0	0	0	0	0	7.76e-06	0	0	2.01e-05	0	0	0	0	0	0	0	0	0	0	0	0	0	0	3.85e-05	0	0	0	0	0
AB286021_1_1472	Bacteria;Actinobacteria;Actinobacteria;Micrococcales;Microbacteriaceae;Microbacterium;sediminicola	Bacteria	Actinobacteria	Actinobacteria	Micrococcales	Microbacteriaceae	Microbacterium	sediminicola	0	0	0	0	0	0	7.55e-05	0	0	0	0	0	6.58e-05	0	0	0	0	0	4.78e-06	4.51e-05	3.58e-05	0	0	0	0	0	0	0	0	0	0	0	0	0	0	0	0	0	0	0	0
AB286379_1_1453	Bacteria;Proteobacteria;Gammaproteobacteria;Burkholderiales;Comamonadaceae;unspecific_Comamonadaceae;unspecific_Comamonadaceae	Bacteria	Proteobacteria	Gammaproteobacteria	Burkholderiales	Comamonadaceae	unspecific_Comamonadaceae	unspecific_Comamonadaceae	9.46e-05	0	0	0	0	0	3.7e-06	0	0	1.95e-05	7.27e-05	0	0	0	0	0	6.89e-05	0	0	0	0	0	0	0	0	0	0	0	0	0	0	0	0	0	0	0	0	0	0	0	0
AB286558_1_1456	Bacteria;Proteobacteria;Gammaproteobacteria;Enterobacterales;Enterobacteriaceae;Cronobacter;unspecific_Cronobacter	Bacteria	Proteobacteria	Gammaproteobacteria	Enterobacterales	Enterobacteriaceae	Cronobacter	unspecific_Cronobacter	0	0	0	0	0	0	6.65e-06	0	0	0	0	0	0	0	0	1.27e-05	0	0	1.03e-05	6.33e-06	0	0	0	0	0	0	0	0	0	0	0	0	0	0	0	0	0	0	0	0	0
AB294746_1_1466	Bacteria;Firmicutes;Clostridia;Clostridiales;Clostridiaceae;Clostridium sensu stricto 12;unspecific_Clostridium sensu stricto 12	Bacteria	Firmicutes	Clostridia	Clostridiales	Clostridiaceae	Clostridium sensu stricto 12	unspecific_Clostridium sensu stricto 12	1.35e-05	0	0	0	0	0	0	8e-06	0	0	0	2.2e-05	0	2.12e-05	0	0	0	0	0	0	0	0	0	0	0	0	0	0	0	0	0	0	1.82e-05	0	0	0	0	0	0	0	0
AB298755_1_1478	Bacteria;Firmicutes;Clostridia;Lachnospirales;Lachnospiraceae;Anaerocolumna;cellulosilytica	Bacteria	Firmicutes	Clostridia	Lachnospirales	Lachnospiraceae	Anaerocolumna	cellulosilytica	0	0	0	0	0	0	0	0	0	0	0	0	0	0	0	0	2.48e-05	0	0	0	0	0	0	0	0	0	0	0	0	0	0	0	0	0	0	0	0	0	0	0	0
AB299543_1_1336	Bacteria;Firmicutes;Clostridia;Oscillospirales;Oscillospiraceae;Papillibacter;unspecific_Papillibacter	Bacteria	Firmicutes	Clostridia	Oscillospirales	Oscillospiraceae	Papillibacter	unspecific_Papillibacter	0	0	0	0	0	0	0	0	0	0	0	0	0	0	0	0	0	0	0	2.64e-05	2.01e-05	0	0	0	0	0	3.5e-05	0	0	0	0	0	0	0	0	0	0	0	0	0	0
AB308059_1_1714	Bacteria;Proteobacteria;Alphaproteobacteria;Acetobacterales;Acetobacteraceae;Swaminathania;unspecific_Swaminathania	Bacteria	Proteobacteria	Alphaproteobacteria	Acetobacterales	Acetobacteraceae	Swaminathania	unspecific_Swaminathania	0.767374	0.634341	0.085682	0.235405	0.0520962	0.00125746	0.00153063	0.86106	0.753086	0.75722	0.810848	0.764037	0.787546	0.798875	0.303235	0.000124547	0.781252	0.557348	7.59e-05	0.000366184	0.000614271	0.654257	0.249067	0.00058405	0.499375	0.327958	8.97e-05	0.0111101	0.645327	0.567794	0.365899	0.348657	0.693331	0.321839	0.44112	0.34837	0.319234	0.287753	0.72547	0.432564	0.295552
AB308060_1_1386	Bacteria;Proteobacteria;Alphaproteobacteria;Acetobacterales;Acetobacteraceae;Acetobacter;lovaniensis	Bacteria	Proteobacteria	Alphaproteobacteria	Acetobacterales	Acetobacteraceae	Acetobacter	lovaniensis	0	0	0	0	0	0	0	8e-07	0	0	0	0	0	0	0	0	0	4.66e-07	0	0	0	0	0	0	1.75e-07	0	0	0	0	0	0	0	0	0	0	0	0	0	0	0	0
AB308278_1_1382	Bacteria;Proteobacteria;Alphaproteobacteria;Acetobacterales;Acetobacteraceae;Gluconobacter;frateurii	Bacteria	Proteobacteria	Alphaproteobacteria	Acetobacterales	Acetobacteraceae	Gluconobacter	frateurii	2.16e-06	0	0	0	0	0	3.1e-06	4.32e-06	4.75e-06	0	0	0	0	1.06e-05	2.38e-06	0	0	1.1e-05	0	0	0	1.55e-05	2.46e-05	0	2.63e-06	2.23e-05	0	0	0	0	0	1.22e-05	0	0	0	6.17e-06	0	0	1.86e-05	0	0
AB364816_1_1428	Bacteria;Acidobacteria;Acidobacteriae;Subgroup 12;unspecific_Subgroup 12;unspecific_Subgroup 12;unspecific_Subgroup 12	Bacteria	Acidobacteria	Acidobacteriae	Subgroup 12	unspecific_Subgroup 12	unspecific_Subgroup 12	unspecific_Subgroup 12	0	0	0	1.19e-05	0	0	1.48e-05	0	0	0	0	0	0	4.24e-05	0	0	0	1.55e-05	0	0	0	0	0	0	0	0	0	0	0	0	0	0	0	0	0	0	0	0	0	0	0
AB426560_1_1386	Bacteria;Proteobacteria;Alphaproteobacteria;Sphingomonadales;Sphingomonadaceae;Sphingobium;bacterium HINF002	Bacteria	Proteobacteria	Alphaproteobacteria	Sphingomonadales	Sphingomonadaceae	Sphingobium	bacterium HINF002	0	0	0	0	0	0.000101572	0	0	0	0	2.91e-05	0	0	0	0	0	0	0	0	0	0	9.39e-05	0	0	0	1.89e-05	5.26e-05	0	7.61e-05	4.17e-05	0	0	0	0	0	0	0	0	0	0	0
AB449108_1_1499	Bacteria;Firmicutes;Bacilli;Bacillales;Marinococcaceae;Alteribacillus;and alkaliphilic bacterium HN24	Bacteria	Firmicutes	Bacilli	Bacillales	Marinococcaceae	Alteribacillus	and alkaliphilic bacterium HN24	0.000130234	0	0	0	0	3.35e-05	3.7e-06	0	0	5.84e-05	5.06e-05	5.15e-05	0.000177842	2.84e-05	1.51e-05	1.26e-05	4.14e-05	0	2.79e-05	2.43e-05	1.51e-05	0.000109442	0	6.76e-05	0.000144382	0.000260644	7.99e-05	0.000518791	0.000306692	0.000121516	0	0.000332209	3.02e-05	0	2.01e-05	0	0	0	4.99e-05	0	1.01e-05
AB470467_1_1473	Bacteria;Proteobacteria;Alphaproteobacteria;Acetobacterales;Acetobacteraceae;Gluconobacter;unspecific_Gluconobacter	Bacteria	Proteobacteria	Alphaproteobacteria	Acetobacterales	Acetobacteraceae	Gluconobacter	unspecific_Gluconobacter	0.000162117	0.000163735	2.43e-05	8.35e-05	2.53e-05	0	5.91e-05	0.000255873	0.000197774	0.00015565	0.000116301	0.000131993	9.26e-05	0.000169687	4.76e-05	0	0.000386031	0.000170733	0	0	6.03e-05	0.000328796	4.4e-05	0	0.000122506	0.000264422	0	0	0	0.000138875	0.000127339	5.32e-05	0.000254855	0.000177984	0.000240899	0	3.79e-05	7.96e-05	0.000120214	0.000114866	8.09e-05
AB473563_1_1493	Bacteria;Actinobacteria;Actinobacteria;Micrococcales;Microbacteriaceae;Microbacterium;unspecific_Microbacterium	Bacteria	Actinobacteria	Actinobacteria	Micrococcales	Microbacteriaceae	Microbacterium	unspecific_Microbacterium	0	0	0	0	5.05e-05	2.54e-05	2.96e-06	0	0	0	0	0	0	0	0	0	0	0	1.2e-06	2.64e-06	4.02e-06	0	0	0	0	0	0	0	0	0	0	0	0	0	0	0	0	0	0	0	0
AB476673_1_1557	Bacteria;Firmicutes;Thermoanaerobacteria;Thermoanaerobacterales;SRB2;unspecific_SRB2;unspecific_SRB2	Bacteria	Firmicutes	Thermoanaerobacteria	Thermoanaerobacterales	SRB2	unspecific_SRB2	unspecific_SRB2	0	0	0	0	0	0	0	0	0	0	0	0	0	2.84e-05	0	0	0	0	0	0	0	0	0	0	0	0	0	1.48e-05	0	0	0	0	0	0	0	0	0	0	0	0	0
AB480775_1_1510	Bacteria;Proteobacteria;Gammaproteobacteria;Enterobacterales;Erwiniaceae;Erwinia;tasmaniensis	Bacteria	Proteobacteria	Gammaproteobacteria	Enterobacterales	Erwiniaceae	Erwinia	tasmaniensis	0	0	0	0	0	0	4.43e-06	0	0	0	0	0	0	0	0	4.76e-06	0	0	5.14e-06	1.32e-06	0	0	0	0	0	0	0	0	0	0	0	0	0	0	0	0	0	0	0	0	0
AB486121_1_1354	Bacteria;Firmicutes;Clostridia;Clostridia vadinBB60 group;unspecific_Clostridia vadinBB60 group;unspecific_Clostridia vadinBB60 group;unspecific_Clostridia vadinBB60 group	Bacteria	Firmicutes	Clostridia	Clostridia vadinBB60 group	unspecific_Clostridia vadinBB60 group	unspecific_Clostridia vadinBB60 group	unspecific_Clostridia vadinBB60 group	0	0	0	0	0	0	4.88e-06	2.4e-05	1.31e-05	0	0	0	0	0	1.43e-05	0	2.76e-05	7.76e-06	0	0	0	0	0	0	1.75e-05	0	0	0	0	0	0	0	0	0	0	0	0	0	0	0	0
AB486472_1_1327	Bacteria;Firmicutes;Clostridia;Clostridiales;Clostridiaceae;unspecific_Clostridiaceae;unspecific_Clostridiaceae	Bacteria	Firmicutes	Clostridia	Clostridiales	Clostridiaceae	unspecific_Clostridiaceae	unspecific_Clostridiaceae	0	0	1.22e-05	0	0	0	0	0	0	0	0	0	0	0	9.53e-06	0	0	0	0	0	0	0	0	0	1.75e-05	0	0	0	0	0	0	0	0	0	0	0	0	0	6.01e-05	0	0
AB486786_1_1350	Bacteria;Firmicutes;Incertae Sedis;DTU014;unspecific_DTU014;unspecific_DTU014;unspecific_DTU014	Bacteria	Firmicutes	Incertae Sedis	DTU014	unspecific_DTU014	unspecific_DTU014	unspecific_DTU014	0	0	4.02e-06	0	0	0	0	0	0	0	0	0	0	0	0	0	0	0	0	0	0	0	0	0	0	0	0	0	0	0	0	0	0	0	0	0	0	0	0	0	0
AB486813_1_1363	Bacteria;Bacteroidetes;Bacteroidia;Bacteroidales;Prolixibacteraceae;BSV13;unspecific_BSV13	Bacteria	Bacteroidetes	Bacteroidia	Bacteroidales	Prolixibacteraceae	BSV13	unspecific_BSV13	0	0	1.34e-06	0	0	0	0	0	0	0	0	0	0	0	0	0	0	0	0	0	0	0	0	0	0	0	0	0	0	0	0	0	0	0	0	0	0	0	0	0	0
AB487448_1_1322	Bacteria;Proteobacteria;Alphaproteobacteria;Rhizobiales;Hyphomicrobiaceae;Pedomicrobium;unspecific_Pedomicrobium	Bacteria	Proteobacteria	Alphaproteobacteria	Rhizobiales	Hyphomicrobiaceae	Pedomicrobium	unspecific_Pedomicrobium	0	0	0	0	0	0	0	1.6e-05	0	0	0	0	0	0	0	0	0	0	0	0	0	0	0	0	0	0	0	0	0	0	0	0	0	0	0	0	0	0	0	0	0
AB487614_1_1461	Bacteria;Firmicutes;Clostridia;Lachnospirales;Lachnospiraceae;Mobilitalea;unspecific_Mobilitalea	Bacteria	Firmicutes	Clostridia	Lachnospirales	Lachnospiraceae	Mobilitalea	unspecific_Mobilitalea	8.92e-06	0	0	0	0	0	1.63e-06	0	0	0	0	0	0	0	0	0	0	0	0	0	0	0	0	0	5.78e-06	0	0	0	0	0	0	1.75e-05	0	0	0	0	0	0	0	0	0
AB488221_1_1357	Bacteria;Firmicutes;Clostridia;Gracilibacteraceae;Lutispora;unspecific_Lutispora;unspecific_Lutispora	Bacteria	Firmicutes	Clostridia	Gracilibacteraceae	Lutispora	unspecific_Lutispora	unspecific_Lutispora	0	0	0	0	0	0	0	1.6e-05	0	0	0	0	0	0	0	0	0	0	0	0	0	0	0	0	0	0	0	0	0	0	0	0	0	0	0	0	0	0	0	0	0
AB488288_1_1362	Bacteria;Firmicutes;Clostridia;Christensenellales;Christensenellaceae;unspecific_Christensenellaceae;unspecific_Christensenellaceae	Bacteria	Firmicutes	Clostridia	Christensenellales	Christensenellaceae	unspecific_Christensenellaceae	unspecific_Christensenellaceae	0	0	0	0	0	0	0	0	0	0	0	0	0	2.84e-05	0	0	0	7.76e-06	0	0	0	0	0	0	0	0	0	0	0	0	0	0	0	0	0	0	0	0	0	0	0
AB488370_1_1366	Bacteria;Firmicutes;Clostridia;Lachnospirales;Lachnospiraceae;unspecific_Lachnospiraceae;unspecific_Lachnospiraceae	Bacteria	Firmicutes	Clostridia	Lachnospirales	Lachnospiraceae	unspecific_Lachnospiraceae	unspecific_Lachnospiraceae	0	0	0	0	0	0	0	0	0	0	0	0	0	0	4.76e-06	0	0	0	0	0	0	0	0	0	0	0	0	0	0	0	0	0	0	0	0	0	0	0	0	0	4.05e-05
AB489902_1_1487	Bacteria;Proteobacteria;Gammaproteobacteria;Enterobacterales;Pectobacteriaceae;Dickeya;unspecific_Dickeya	Bacteria	Proteobacteria	Gammaproteobacteria	Enterobacterales	Pectobacteriaceae	Dickeya	unspecific_Dickeya	0	0	0	0	0	0	0	0	0	0	0	0	0	0	0	1.32e-05	0	0	0	0	0	0	0	0	0	0	0	0	0	0	0	0	0	0	0	0	0	0	0	0	0
AB490807_1_1491	Bacteria;Actinobacteria;Coriobacteriia;Coriobacteriales;Coriobacteriaceae;Collinsella;tanakaei	Bacteria	Actinobacteria	Coriobacteriia	Coriobacteriales	Coriobacteriaceae	Collinsella	tanakaei	0	0	2.37e-05	3.94e-06	0	0	0	0	0	0	0	0	0	0	0	0	0	0	0	0	0	0	0	0	0	0	0	0	0	0	0	0	0	0	0	0	0	0	0	0	0
AB490811_1_1610	Bacteria;Firmicutes;Negativicutes;Acidaminococcales;Acidaminococcaceae;Phascolarctobacterium;succinatutens YIT 12067	Bacteria	Firmicutes	Negativicutes	Acidaminococcales	Acidaminococcaceae	Phascolarctobacterium	succinatutens YIT 12067	0	0	2.07e-06	0	0	0	0	0	0	0	0	0	0	0	0	0	0	0	0	0	0	0	0	0	0	0	0	0	0	0	0	0	0	0	0	0	0	0	0	0	0
AB491210_1_1485	Bacteria;Proteobacteria;Gammaproteobacteria;Burkholderiales;Sutterellaceae;Sutterella;unspecific_Sutterella	Bacteria	Proteobacteria	Gammaproteobacteria	Burkholderiales	Sutterellaceae	Sutterella	unspecific_Sutterella	0	0	0	0	0	0	0	0	0	0	0	0	0	0	0	0	0	0	0	0	0	0	0	0	0	0	0	0	0	0	0	0	0	0	0	0	0	0	0	0	0
AB494742_1_1557	Bacteria;Firmicutes;Clostridia;Clostridia UCG-014;unspecific_Clostridia UCG-014;unspecific_Clostridia UCG-014;unspecific_Clostridia UCG-014	Bacteria	Firmicutes	Clostridia	Clostridia UCG-014	unspecific_Clostridia UCG-014	unspecific_Clostridia UCG-014	unspecific_Clostridia UCG-014	0	0	0	0	5.05e-06	0	0	0	0	0	0	0	0	0	0	0	0	0	0	0	0	0	0	0	8.75e-06	0	0	0	0	0	0	0	0	0	0	0	0	0	0	0	0
AB494954_1_1522	Bacteria;Bacteroidetes;Bacteroidia;Bacteroidales;F082;unspecific_F082;unspecific_F082	Bacteria	Bacteroidetes	Bacteroidia	Bacteroidales	F082	unspecific_F082	unspecific_F082	0	0	0	0	1.26e-05	0	0	0	0	0	0	0	0	0	0	0	0	0	0	0	0	0	0	0	0	0	0	0	0	0	0	0	0	0	0	0	0	0	0	0	0
AB506131_1_1522	Bacteria;Firmicutes;Clostridia;Lachnospirales;Lachnospiraceae;Blautia;unspecific_Blautia	Bacteria	Firmicutes	Clostridia	Lachnospirales	Lachnospiraceae	Blautia	unspecific_Blautia	2.46e-05	3.93e-05	4.47e-05	1.61e-05	5.05e-06	2.03e-05	0	1.6e-06	1.38e-05	1.95e-05	0	2.2e-06	0	2.12e-06	5.43e-06	4.1e-06	2.81e-05	0	1.17e-05	0	1.53e-05	0	0	0	0	0	0	0	0	0	0	0	0	0	0	0	0	0	0	0	0
AB506139_1_1558	Bacteria;Firmicutes;Clostridia;Clostridia UCG-014;unspecific_Clostridia UCG-014;unspecific_Clostridia UCG-014;unspecific_Clostridia UCG-014	Bacteria	Firmicutes	Clostridia	Clostridia UCG-014	unspecific_Clostridia UCG-014	unspecific_Clostridia UCG-014	unspecific_Clostridia UCG-014	0	4.36e-05	1.14e-05	7.99e-06	0	0	0	0	0	0	0	0	0	0	0	0	0	0	0	0	0	0	0	0	0	0	0	0	0	0	0	0	0	0	0	0	0	0	0	0	0
AB506162_1_1513	Bacteria;Firmicutes;Clostridia;Clostridia UCG-014;unspecific_Clostridia UCG-014;unspecific_Clostridia UCG-014;unspecific_Clostridia UCG-014	Bacteria	Firmicutes	Clostridia	Clostridia UCG-014	unspecific_Clostridia UCG-014	unspecific_Clostridia UCG-014	unspecific_Clostridia UCG-014	0	2.03e-05	0	0	0	0	0	0	0	0	0	0	0	0	0	0	0	0	0	0	0	0	0	0	0	0	0	0	0	0	0	0	0	0	0	0	0	0	0	0	0
AB506222_1_1514	Bacteria;Firmicutes;Clostridia;Lachnospirales;Lachnospiraceae;unspecific_Lachnospiraceae;unspecific_Lachnospiraceae	Bacteria	Firmicutes	Clostridia	Lachnospirales	Lachnospiraceae	unspecific_Lachnospiraceae	unspecific_Lachnospiraceae	0	0	0	7.99e-06	0	0	0	0	0	4.83e-05	0	0	0	0	0	0	0	0	0	0	0	0	0	0	0	0	0	0	0	0	0	0	0	0	0	0	0	0	0	0	0
AB506256_1_1522	Bacteria;Firmicutes;Clostridia;Lachnospirales;Lachnospiraceae;Blautia;unspecific_Blautia	Bacteria	Firmicutes	Clostridia	Lachnospirales	Lachnospiraceae	Blautia	unspecific_Blautia	0	2.62e-05	3.16e-05	2.39e-06	2.53e-06	0	0	0	0	0	0	0	0	0	3.53e-06	0	1.1e-05	0	0	0	0	0.000147958	0	0.000362934	0.000274063	0.000365658	0.000254768	0.000630829	0.000152965	0.000131932	3.18e-06	0.000483696	1.82e-05	1.19e-05	1.61e-05	2.7e-05	7.58e-06	0	2.4e-05	1.15e-05	4.37e-05
AB506372_1_1510	Bacteria;Firmicutes;Clostridia;Lachnospirales;Lachnospiraceae;Coprococcus;unspecific_Coprococcus	Bacteria	Firmicutes	Clostridia	Lachnospirales	Lachnospiraceae	Coprococcus	unspecific_Coprococcus	0	0	0	0	0	0	0	0	0	0	0	0	0	0	0	0	2.92e-05	0	0	0	0	0.000236263	0	0.000130128	0.00032674	0.000369435	6.06e-05	0.000373908	0.000402581	5.49e-05	0	0.000678237	2.11e-05	5.93e-06	1.32e-05	8.48e-06	4.17e-06	0	1.32e-05	4.21e-06	0
AB506382_1_1509	Bacteria;Firmicutes;Clostridia;Oscillospirales;Ruminococcaceae;unspecific_Ruminococcaceae;unspecific_Ruminococcaceae	Bacteria	Firmicutes	Clostridia	Oscillospirales	Ruminococcaceae	unspecific_Ruminococcaceae	unspecific_Ruminococcaceae	2.4e-05	0	0	0	0	0	0	0	0	0	0	0	0	0	0	0	0	0	0	0	0	0	0	0	0	0	0	0	0	8.33e-06	0	0	0	0	0	0	0	0	0	0	0
AB506393_1_1524	Bacteria;Firmicutes;Clostridia;Oscillospirales;Oscillospiraceae;UCG-005;unspecific_UCG-005	Bacteria	Firmicutes	Clostridia	Oscillospirales	Oscillospiraceae	UCG-005	unspecific_UCG-005	0	0	8.52e-06	0	0	0	0	0	0	0	0	0	0	0	0	0	0	0	0	0	0	0	0	0	0	5.29e-05	1.16e-05	0.000535439	0	0	0	7.44e-05	0	0	0	0	0	0	0	0	0
AB513364_1_1437	Bacteria;Proteobacteria;Alphaproteobacteria;Acetobacterales;Acetobacteraceae;Neokomagataea;tanensis	Bacteria	Proteobacteria	Alphaproteobacteria	Acetobacterales	Acetobacteraceae	Neokomagataea	tanensis	0.00291622	0	0	0	0	0	3.4e-06	0.000154164	0.00260271	0.000988378	0.000116301	0.00300637	0.000509444	0.000896369	4.72e-05	0	0.000193015	0.000130067	0	0	1.11e-05	0.000164398	0	0	0.000275638	0.00713335	0	3.37e-05	0.000266358	1.74e-05	0	0.000675048	0	0	0	0	0	0	0.000111198	0	0
AB518685_1_1337	Bacteria;Proteobacteria;Alphaproteobacteria;Rhizobiales;Beijerinckiaceae;Methylobacterium-Methylorubrum;unspecific_Methylobacterium-Methylorubrum	Bacteria	Proteobacteria	Alphaproteobacteria	Rhizobiales	Beijerinckiaceae	Methylobacterium-Methylorubrum	unspecific_Methylobacterium-Methylorubrum	1.35e-06	0	0	0	0	0	0	0	3.96e-06	0	0	0	9.26e-06	4.24e-06	0	0	0	0	0	0	0	0	0	0	0	0	0	0	0	0	0	0	0	0	0	0	0	0	0	0	0
AB522142_1_1456	Bacteria;Firmicutes;Clostridia;Lachnospirales;Lachnospiraceae;unspecific_Lachnospiraceae;unspecific_Lachnospiraceae	Bacteria	Firmicutes	Clostridia	Lachnospirales	Lachnospiraceae	unspecific_Lachnospiraceae	unspecific_Lachnospiraceae	0	0	0	0	0	0	0	8e-06	0	0	0	0	0	4.24e-05	0	0	0	0	0	0	0	4.7e-05	0	0	8.75e-06	8.31e-06	0	0	0	0	0	0	0	0	0	0	0	0	0	0	0
AB538874_1_1499	Bacteria;Actinobacteria;Actinobacteria;Streptosporangiales;Nocardiopsaceae;unspecific_Nocardiopsaceae;unspecific_Nocardiopsaceae	Bacteria	Actinobacteria	Actinobacteria	Streptosporangiales	Nocardiopsaceae	unspecific_Nocardiopsaceae	unspecific_Nocardiopsaceae	0	0	0	0	0	0	0	0	0	0	0	0	0	0	0	1.32e-05	0	0	0	0	0	0	0	0	0	3.78e-05	1.75e-05	0	0	0	0	0	0	0	0	0	0	0	6.01e-05	0	0
AB540988_1_1486	Bacteria;Firmicutes;Bacilli;Erysipelotrichales;Erysipelotrichaceae;Solobacterium;moorei	Bacteria	Firmicutes	Bacilli	Erysipelotrichales	Erysipelotrichaceae	Solobacterium	moorei	0	0	2.96e-05	0	0	0	0	0	0	0	0	0	0	0	0	0	0	0	0	0	0	0	0	0	0	0	0	0	0.000532716	0	0	0	0	0	0	0	0	0	0	0	0
AB545627_1_1420	Bacteria;Proteobacteria;Alphaproteobacteria;Azospirillales;Azospirillaceae;Azospirillum;unspecific_Azospirillum	Bacteria	Proteobacteria	Alphaproteobacteria	Azospirillales	Azospirillaceae	Azospirillum	unspecific_Azospirillum	0	0	0	0	0	0	0	0	0	0	0	0	0	0	0	0	9.38e-06	0	0	0	0	0	0	0	0	0	0	0	0	0	0	0	0	0	0	0	0	0	0	0	0
AB547677_1_1479	Bacteria;Bacteroidetes;Bacteroidia;Bacteroidales;Prevotellaceae;Prevotella;corporis	Bacteria	Bacteroidetes	Bacteroidia	Bacteroidales	Prevotellaceae	Prevotella	corporis	0	0	2.43e-05	0	0	0	0	0	0	0	0	0	0	0	0	0	0	0	0	0	0	0	0	0	0	0	0	0	0	0	0	0	0	0	0	0	0	0	0	0	0
AB547695_1_1489	Bacteria;Bacteroidetes;Bacteroidia;Bacteroidales;Prevotellaceae;Prevotella;nanceiensis	Bacteria	Bacteroidetes	Bacteroidia	Bacteroidales	Prevotellaceae	Prevotella	nanceiensis	0	0	0	0	0	0	0	0	0	0	0	0	0	3.01e-05	0	0	0	0	0	0	0	0	0	0	0	0	0	0	0	0	0	0	0	0	0	0	0	0	0	0	0
AB547706_1_1493	Bacteria;Bacteroidetes;Bacteroidia;Bacteroidales;Prevotellaceae;Prevotella;timonensis	Bacteria	Bacteroidetes	Bacteroidia	Bacteroidales	Prevotellaceae	Prevotella	timonensis	0	0	0	3.58e-05	0	0	0	0	0	0	0	0	0	0	0	0	0	0	0	0	0	0	0	0	0	0	0	0	0	0	0	0	0	0	0	0	0	0	0	0	0
AB548035_1_1454	Bacteria;Proteobacteria;Gammaproteobacteria;Burkholderiales;Comamonadaceae;Hydrogenophaga;unspecific_Hydrogenophaga	Bacteria	Proteobacteria	Gammaproteobacteria	Burkholderiales	Comamonadaceae	Hydrogenophaga	unspecific_Hydrogenophaga	3.32e-05	0	0	0	0	0.000117823	0	0	6.53e-05	0.000138529	7.5e-05	0	0.000112078	0	0	0	0	1.04e-05	8.49e-06	0	0	0.000116957	0	0	0	0.00049258	0	0.000124186	0.000151443	0.000112489	0	0.000200388	0	0	0	0	0	0	0	0	0
AB548043_1_1279	Bacteria;Proteobacteria;Gammaproteobacteria;Burkholderiales;Comamonadaceae;Hydrogenophaga;unspecific_Hydrogenophaga	Bacteria	Proteobacteria	Gammaproteobacteria	Burkholderiales	Comamonadaceae	Hydrogenophaga	unspecific_Hydrogenophaga	3.32e-05	0	0	0	0	0.000117823	0	0	6.53e-05	0.000138529	7.5e-05	0	0.000112078	0	0	0	0	1.04e-05	8.49e-06	0	0	0.000116957	0	0	0	0.00049258	0	0.000124186	0.000151443	0.000112489	0	0.000200388	0	0	0	0	0	0	0	0	0
AB550799_1_1473	Bacteria;Actinobacteria;Actinobacteria;Micrococcales;Dermatophilaceae;Piscicoccus;intestinalis	Bacteria	Actinobacteria	Actinobacteria	Micrococcales	Dermatophilaceae	Piscicoccus	intestinalis	0	0	0	0	0	0	0	0	0	0.000175106	0	5.85e-05	0	1.4e-05	9.53e-06	0	0	0	0	0	0	0.000689063	0	0.000135719	0	1.25e-05	0	0	0.000393449	0	0	0.000513993	0	0	0	0	0	0	0	0	0
AB554230_1_1487	Bacteria;Bacteroidetes;Bacteroidia;Bacteroidales;Rikenellaceae;Alistipes;finegoldii	Bacteria	Bacteroidetes	Bacteroidia	Bacteroidales	Rikenellaceae	Alistipes	finegoldii	0	6.16e-05	7.16e-05	7.99e-06	4.8e-06	0	0	0	0	0	0	0	0	0	0	0	0	0	0	0	0	8.92e-06	0	0	0	3.78e-05	0	0	0	0	0	1.91e-05	0	0	0	2.93e-05	0	0	0	0	0
AB588023_1_1491	Bacteria;Firmicutes;Clostridia;Lachnospirales;Lachnospiraceae;Blautia;glucerasea	Bacteria	Firmicutes	Clostridia	Lachnospirales	Lachnospiraceae	Blautia	glucerasea	0	0	0	5.01e-06	0	0	0	0	0	0	0	0	0	0	0	0	4.03e-05	0	0	0	0	0	0	0	0	0	0	0	0	0	0	0	0	0	0	0	0	0	0	0	0
AB595133_1_1472	Bacteria;Campylobacterota;Campylobacteria;Campylobacterales;Campylobacteraceae;Campylobacter;rectus	Bacteria	Campylobacterota	Campylobacteria	Campylobacterales	Campylobacteraceae	Campylobacter	rectus	0	0	7.3e-06	0	0	0	0	0	0	0	0	0	0	0	0	0	0	0	0	0	0	0	0	0	0	0	0	0	0	0	0	0	0	0	0	0	0	0	0	0	0
AB596951_1_1454	Bacteria;Bacteroidetes;Bacteroidia;Chitinophagales;Chitinophagaceae;unspecific_Chitinophagaceae;unspecific_Chitinophagaceae	Bacteria	Bacteroidetes	Bacteroidia	Chitinophagales	Chitinophagaceae	unspecific_Chitinophagaceae	unspecific_Chitinophagaceae	0	0	0	0	0	0	0	0	0	2.57e-05	0	0	0	0	0	0	0	0	0	0	0	0	0	0	0	0	0	0	0	0	0	0	0	0	0	0	0	0	0	0	0
AB597540_1_1539	Bacteria;Proteobacteria;Gammaproteobacteria;Nitrosococcales;Methylophagaceae;unspecific_Methylophagaceae;unspecific_Methylophagaceae	Bacteria	Proteobacteria	Gammaproteobacteria	Nitrosococcales	Methylophagaceae	unspecific_Methylophagaceae	unspecific_Methylophagaceae	4.59e-06	0	0	0	0	0	3.7e-06	0	0	0	0	0	0	0	0	2.64e-06	0	3.88e-06	2.99e-06	0	0	0	0	0	3.5e-05	0	0	0	0	0	0	0	0	5.93e-05	0	0.000154197	0	0	0	0	0
AB597546_1_1547	Bacteria;Proteobacteria;Gammaproteobacteria;Immundisolibacterales;Immundisolibacteraceae;unspecific_Immundisolibacteraceae;unspecific_Immundisolibacteraceae	Bacteria	Proteobacteria	Gammaproteobacteria	Immundisolibacterales	Immundisolibacteraceae	unspecific_Immundisolibacteraceae	unspecific_Immundisolibacteraceae	0	0	0	0	1.05e-05	5.08e-05	1.4e-05	0	0	0	0	0	0	0	0	8.86e-06	0	0	9.93e-06	1.27e-05	1.01e-05	0	0	1.02e-05	0	0	0	0	0	0	0	1.75e-05	0	0	0	0	0	0	0	0	0
AB600403_1_1399	Bacteria;Proteobacteria;Gammaproteobacteria;Burkholderiales;Methylophilaceae;unspecific_Methylophilaceae;unspecific_Methylophilaceae	Bacteria	Proteobacteria	Gammaproteobacteria	Burkholderiales	Methylophilaceae	unspecific_Methylophilaceae	unspecific_Methylophilaceae	0	0	0	0	0	0	0	2.72e-06	0	0	0	0	0	0	0	0	0	0	0	0	0	0	0	0	0	0	0	0	0	0	0	0	0	0	0	0	0	0	0	0	0
AB606242_1_1511	Bacteria;Firmicutes;Clostridia;Lachnospirales;Lachnospiraceae;Lachnospiraceae NK4A136 group;unspecific_Lachnospiraceae NK4A136 group	Bacteria	Firmicutes	Clostridia	Lachnospirales	Lachnospiraceae	Lachnospiraceae NK4A136 group	unspecific_Lachnospiraceae NK4A136 group	0	0	6.08e-06	0	0	0	0	0	0	0	0	0	0	0	0	0	0	0	0	0	0	0	0	0	0	0	0	0	0	0	0	0	0	0	0	0	0	0	0	0	0
AB606244_1_1495	Bacteria;Firmicutes;Clostridia;Lachnospirales;Lachnospiraceae;unspecific_Lachnospiraceae;unspecific_Lachnospiraceae	Bacteria	Firmicutes	Clostridia	Lachnospirales	Lachnospiraceae	unspecific_Lachnospiraceae	unspecific_Lachnospiraceae	0	0	0	0	0	0	0	3.2e-05	0	0	0	0	0	4.24e-05	0	0	0	4.66e-05	0	0	2.01e-05	0	0	0	0	0	0	0	0	0	0	0	0	0	0	0	0	0	0	0	0
AB606361_1_1499	Bacteria;Firmicutes;Clostridia;Lachnospirales;Lachnospiraceae;GCA-900066575;unspecific_GCA-900066575	Bacteria	Firmicutes	Clostridia	Lachnospirales	Lachnospiraceae	GCA-900066575	unspecific_GCA-900066575	0	0	1.62e-05	0	0	0	0	0	0	0	0	0	0	0	0	0	0	0	0	0	0	0	0	0	0	0	0	0	0	0	0	0	0	0	0	0	0	0	0	0	0
AB606383_1_1494	Bacteria;Firmicutes;Clostridia;Lachnospirales;Lachnospiraceae;[Eubacterium] fissicatena group;unspecific_[Eubacterium] fissicatena group	Bacteria	Firmicutes	Clostridia	Lachnospirales	Lachnospiraceae	[Eubacterium] fissicatena group	unspecific_[Eubacterium] fissicatena group	0	0	0	0	1.26e-05	0	0	0	0	0	0	0	0	0	0	0	0	0	0	0	0	0	0	0	0	0	0	0	0	0	0	0	0	0	0	0	0	0	0	0	0
AB606403_1_1489	Bacteria;Firmicutes;Clostridia;Lachnospirales;Lachnospiraceae;Lachnospiraceae NK4A136 group;unspecific_Lachnospiraceae NK4A136 group	Bacteria	Firmicutes	Clostridia	Lachnospirales	Lachnospiraceae	Lachnospiraceae NK4A136 group	unspecific_Lachnospiraceae NK4A136 group	0	0	0	0	1.26e-05	0	0	0	0	0	0	0	0	0	0	0	0	0	0	0	0	0	0	0	0	0	0	0	0	0	0	0	0	0	0	0	0	0	0	0	0
AB607860_1_1446	Bacteria;Proteobacteria;Alphaproteobacteria;Rhizobiales;Beijerinckiaceae;Methylobacterium-Methylorubrum;oxalidis	Bacteria	Proteobacteria	Alphaproteobacteria	Rhizobiales	Beijerinckiaceae	Methylobacterium-Methylorubrum	oxalidis	0	0	0	0	0	0	4.43e-05	0	0	0	0	0	0	0	0	0	0	0	0	0	0	0	0	0.000432065	0	0	0	0	0	0	0	0	0	0	0	0	0	0	0	0	0
AB610549_1_1493	Bacteria;Firmicutes;Clostridia;Lachnospirales;Lachnospiraceae;Lachnoclostridium;unspecific_Lachnoclostridium	Bacteria	Firmicutes	Clostridia	Lachnospirales	Lachnospiraceae	Lachnoclostridium	unspecific_Lachnoclostridium	0	0	2.43e-07	0	0	0	0	0	0	0	0	0	0	0	0	0	0	0	0	0	0	0	0	0	0	1.89e-06	0	0	0	0	0	0	0	0	0	0	0	0	0	0	0
AB610575_1_1461	Bacteria;Firmicutes;Clostridia;Peptostreptococcales-Tissierellales;Peptostreptococcaceae;Romboutsia;unspecific_Romboutsia	Bacteria	Firmicutes	Clostridia	Peptostreptococcales-Tissierellales	Peptostreptococcaceae	Romboutsia	unspecific_Romboutsia	0	0	0	0	0	0	0	0	0	0	0	0	4.91e-05	0	0	0	0	0	0	0	0	0	0	0	0	0	0	0	0	0	0	0	0	0	0	0	0	0	0	0	0
AB614528_1_1434	Bacteria;Proteobacteria;Gammaproteobacteria;Pseudomonadales;Moraxellaceae;Acinetobacter;unspecific_Acinetobacter	Bacteria	Proteobacteria	Gammaproteobacteria	Pseudomonadales	Moraxellaceae	Acinetobacter	unspecific_Acinetobacter	0	0	0	0	0	0	0	0	7.91e-06	0	0	0	0	0	0	0	0	0	0	0	0	0	0	0	0	0	0	0	0	0	0	0	0	0	0	0	0	0	0	0	0
AB614865_1_1492	Bacteria;Bacteroidetes;Bacteroidia;Bacteroidales;Prevotellaceae;Prevotella;unspecific_Prevotella	Bacteria	Bacteroidetes	Bacteroidia	Bacteroidales	Prevotellaceae	Prevotella	unspecific_Prevotella	0	0	0	0	0	0	0	0	0	0	0	0	0	0	4.76e-07	0	0	0	0	0	0	0	0	0	0	0	0	0	0	0	0	0	0	0	0	0	0	0	0	0	0
AB616135_1_1491	Bacteria;Bacteroidetes;Bacteroidia;Bacteroidales;Prevotellaceae;Prevotella;saccharolytica	Bacteria	Bacteroidetes	Bacteroidia	Bacteroidales	Prevotellaceae	Prevotella	saccharolytica	0	0	2.43e-05	0	0	0	0	0	0	0	0	0	0	0	0	0	0	0	0	0	0	0	0	0	0	0	0	0	0	0	0	0	0	0	0	0	0	0	0	0	0
AB616142_1_1491	Bacteria;Bacteroidetes;Bacteroidia;Bacteroidales;Prevotellaceae;Prevotellaceae UCG-003;unspecific_Prevotellaceae UCG-003	Bacteria	Bacteroidetes	Bacteroidia	Bacteroidales	Prevotellaceae	Prevotellaceae UCG-003	unspecific_Prevotellaceae UCG-003	0	0	0	0	0	0	0	0	0	0	0	0	0	0	0	0	0	0	0	1.32e-05	0	0	0	0	0	0	0	0	0	0	0	0	0	0	0	0	0	0	0	0	0
AB616148_1_1493	Bacteria;Bacteroidetes;Bacteroidia;Bacteroidales;Prevotellaceae;Prevotellaceae UCG-003;unspecific_Prevotellaceae UCG-003	Bacteria	Bacteroidetes	Bacteroidia	Bacteroidales	Prevotellaceae	Prevotellaceae UCG-003	unspecific_Prevotellaceae UCG-003	0	0	0	0	0	0	0	0	0	0	0	0	0	0	0	0	0	0	0	6.59e-06	0	0	0	0	0	0	0	0	0	0	0	0	0	0	0	0	0	0	0	0	0
AB616325_1_1487	Bacteria;Bacteroidetes;Bacteroidia;Bacteroidales;Paludibacteraceae;unspecific_Paludibacteraceae;unspecific_Paludibacteraceae	Bacteria	Bacteroidetes	Bacteroidia	Bacteroidales	Paludibacteraceae	unspecific_Paludibacteraceae	unspecific_Paludibacteraceae	0	0	0	0	0	0	0	0	0	0	0	0	0	0	9.53e-06	0	0	0	0	0	0	0	0	0	0	0	0	0	0	0	0	0	0	0	0	0	0	0	0	1.26e-05	0
AB618790_1_1522	Bacteria;Actinobacteria;Actinobacteria;Actinomycetales;Actinomycetaceae;Actinomyces;naeslundii	Bacteria	Actinobacteria	Actinobacteria	Actinomycetales	Actinomycetaceae	Actinomyces	naeslundii	0	0	0.000400878	1.79e-05	0	0	0	0	0	0	0	0	0	0	0	0	0	0	0	0	0	0	0	0	0	0	0	0	0	0	0	0	0	0	0	0	0	0	0	0	0
AB626830_1_1444	Bacteria;Proteobacteria;Gammaproteobacteria;Burkholderiales;Oxalobacteraceae;Noviherbaspirillum;proteobacterium TE1	Bacteria	Proteobacteria	Gammaproteobacteria	Burkholderiales	Oxalobacteraceae	Noviherbaspirillum	proteobacterium TE1	0	0	0	0	0	0	0	0	0	0	0	0	3.06e-05	0	0	0	0	0	0	0	0	0	0	0	0	0	0	0	0	0	0	0	0	0	0	0	0	0	0	0	0
AB627523_1_1523	Bacteria;Firmicutes;Clostridia;Lachnospirales;Lachnospiraceae;unspecific_Lachnospiraceae;unspecific_Lachnospiraceae	Bacteria	Firmicutes	Clostridia	Lachnospirales	Lachnospiraceae	unspecific_Lachnospiraceae	unspecific_Lachnospiraceae	0	0	0	0	0	0	0	0	0	0	0	0	0	0	0	0	0	0	0	2.64e-05	0	0	0	0	0	0	0	0	0	0	0	0	0	0	0	0	0	0	0	0	0
AB627663_1_1525	Bacteria;Firmicutes;Clostridia;Lachnospirales;Lachnospiraceae;unspecific_Lachnospiraceae;unspecific_Lachnospiraceae	Bacteria	Firmicutes	Clostridia	Lachnospirales	Lachnospiraceae	unspecific_Lachnospiraceae	unspecific_Lachnospiraceae	1.35e-05	0	0	0	0	0	0	0	0	0	0	0	0	0	0	0	0	0	0	0	0	0	0	0	0	0	0	0	0	0	0	0	0	0	0	0	0	0	0	0	0
AB627725_1_1525	Bacteria;Firmicutes;Clostridia;Lachnospirales;Lachnospiraceae;unspecific_Lachnospiraceae;unspecific_Lachnospiraceae	Bacteria	Firmicutes	Clostridia	Lachnospirales	Lachnospiraceae	unspecific_Lachnospiraceae	unspecific_Lachnospiraceae	0	0	0	0	0	0	0	0	0	0	0	0	0	0	0	8.86e-06	0	0	0	0	0	0	0	0	0	3.78e-05	0	0	0	0	0	0	0	0	0	0	0	0	0	0	0
AB627729_1_1539	Bacteria;Firmicutes;Clostridia;Lachnospirales;Lachnospiraceae;[Eubacterium] xylanophilum group;unspecific_[Eubacterium] xylanophilum group	Bacteria	Firmicutes	Clostridia	Lachnospirales	Lachnospiraceae	[Eubacterium] xylanophilum group	unspecific_[Eubacterium] xylanophilum group	0	0	1.34e-06	0	0	0	0	0	0	0	0	0	0	0	0	0	0	0	0	0	0	0	0	0	1.17e-05	0	0	2.7e-06	0	0	0	2.39e-05	0	0	0	0	0	0	0	0	0
AB630400_1_1415	Bacteria;Proteobacteria;Alphaproteobacteria;Kiloniellales;Fodinicurvataceae;unspecific_Fodinicurvataceae;unspecific_Fodinicurvataceae	Bacteria	Proteobacteria	Alphaproteobacteria	Kiloniellales	Fodinicurvataceae	unspecific_Fodinicurvataceae	unspecific_Fodinicurvataceae	0	3.27e-05	0	0	0	0	0	0	0	0	0	0	0	0	0	0	0	0	0	0	0	0	0	0	1.75e-05	0	0	0	7.61e-05	0	0	0	0	0	0	0	0	0	0	0	0
AB630412_1_1412	Bacteria;Proteobacteria;Alphaproteobacteria;Rhizobiales;Xanthobacteraceae;Pseudolabrys;unspecific_Pseudolabrys	Bacteria	Proteobacteria	Alphaproteobacteria	Rhizobiales	Xanthobacteraceae	Pseudolabrys	unspecific_Pseudolabrys	0	0	0	0	0	0	0	0	0	0	0	0	0	0	0	0	0	1.55e-05	0	0	0	0	0	0	0	0	0	0	0	0	0	0	0	0	0	0	0	0	0	0	0
AB630436_1_1407	Bacteria;Proteobacteria;Alphaproteobacteria;unspecific_Alphaproteobacteria;unspecific_Alphaproteobacteria;unspecific_Alphaproteobacteria;unspecific_Alphaproteobacteria	Bacteria	Proteobacteria	Alphaproteobacteria	unspecific_Alphaproteobacteria	unspecific_Alphaproteobacteria	unspecific_Alphaproteobacteria	unspecific_Alphaproteobacteria	0	0	0	0	0	0	0	3.2e-06	0	0	0	0	0	0	0	0	0	0	0	0	0	0	0	0	5.78e-06	0	0	0	0	0	0	0	0	0	0	0	0	0	0	0	0
AB630496_1_1457	Bacteria;Bdellovibrionota;Oligoflexia;Oligoflexales;Oligoflexaceae;unspecific_Oligoflexaceae;unspecific_Oligoflexaceae	Bacteria	Bdellovibrionota	Oligoflexia	Oligoflexales	Oligoflexaceae	unspecific_Oligoflexaceae	unspecific_Oligoflexaceae	0	0	0	0	0	0	0	0	0	0	0	0	0	0	0	1.59e-06	0	1.86e-06	0	0	2.41e-06	0	0	0	0	0	0	0	0	0	0	0	0	0	0	0	0	0	0	0	0
AB630501_1_1425	Bacteria;SAR324 clade(Marine group B);unspecific_SAR324 clade(Marine group B);unspecific_SAR324 clade(Marine group B);unspecific_SAR324 clade(Marine group B);unspecific_SAR324 clade(Marine group B);unspecific_SAR324 clade(Marine group B)	Bacteria	SAR324 clade(Marine group B)	unspecific_SAR324 clade(Marine group B)	unspecific_SAR324 clade(Marine group B)	unspecific_SAR324 clade(Marine group B)	unspecific_SAR324 clade(Marine group B)	unspecific_SAR324 clade(Marine group B)	0	2.72e-05	1.01e-05	5.96e-06	2.94e-05	0	7.39e-06	0	0	0	0	0	0	0	0	2.87e-05	0	1.29e-05	8.01e-06	3.51e-05	4.02e-05	0	1.45e-05	0	5.78e-06	0	5.26e-05	0	0	0	0	0	1.82e-05	0	0	0	0	0	0	0	0
AB630702_1_1418	Bacteria;Proteobacteria;Alphaproteobacteria;Rhizobiales;Hyphomicrobiaceae;unspecific_Hyphomicrobiaceae;unspecific_Hyphomicrobiaceae	Bacteria	Proteobacteria	Alphaproteobacteria	Rhizobiales	Hyphomicrobiaceae	unspecific_Hyphomicrobiaceae	unspecific_Hyphomicrobiaceae	0	0	0	0	0	0	0	0	1.98e-05	0	0	0	0	0	0	0	0	0	0	0	0	0	0	0	0	0	0	0	0	0	0	0	0	0	0	0	0	0	0	0	0
AB630806_1_1444	Bacteria;Bacteroidetes;Bacteroidia;Flavobacteriales;Cryomorphaceae;Cryomorpha;unspecific_Cryomorpha	Bacteria	Bacteroidetes	Bacteroidia	Flavobacteriales	Cryomorphaceae	Cryomorpha	unspecific_Cryomorpha	0	0	1.22e-05	1.19e-05	0	0	0	0	0	0	0	0	0	0	0	0	0	0	0	0	0	0	0	0	0	0	0	0	0	0	3.18e-05	0	0	0	0	0	0	0	0	0	0
AB637086_1_1514	Bacteria;Gemmatimonadetes;Longimicrobia;Longimicrobiales;Longimicrobiaceae;unspecific_Longimicrobiaceae;unspecific_Longimicrobiaceae	Bacteria	Gemmatimonadetes	Longimicrobia	Longimicrobiales	Longimicrobiaceae	unspecific_Longimicrobiaceae	unspecific_Longimicrobiaceae	0	0	0	0	0	0	0	0	0	0	0	0	0	0	0	0	2.76e-05	0	0	0	0	0	0	0	0	0	0	0	0	0	0	0	0	0	0	0	0	0	0	0	0
AB637096_1_1524	Bacteria;Firmicutes;Bacilli;Bacillales;Bacillaceae;unspecific_Bacillaceae;unspecific_Bacillaceae	Bacteria	Firmicutes	Bacilli	Bacillales	Bacillaceae	unspecific_Bacillaceae	unspecific_Bacillaceae	8.92e-06	0	0	0	0	0	0	0	0	0	0	0	0	0	0	0	0	0	0	0	0	0	0	6.76e-05	0	0	0	4.5e-05	0	0	0	0	0	0	0	0	0	0	0	0	0
AB637285_1_1482	Bacteria;Actinobacteria;Actinobacteria;Micrococcales;Cellulomonadaceae;Cellulomonas;unspecific_Cellulomonas	Bacteria	Actinobacteria	Actinobacteria	Micrococcales	Cellulomonadaceae	Cellulomonas	unspecific_Cellulomonas	0	0	0	0	0	0	0	0	0	0	0	0	0	0	0	0	0	1.24e-06	0	0	0	0	0	0	0	0	0	0	0	0	0	0	0	0	0	0	0	0	0	0	0
AB643465_1_1491	Bacteria;Firmicutes;Bacilli;Erysipelotrichales;Erysipelatoclostridiaceae;Catenibacterium;mitsuokai	Bacteria	Firmicutes	Bacilli	Erysipelotrichales	Erysipelatoclostridiaceae	Catenibacterium	mitsuokai	0	0	0	0	0	0	0	0	0	0	0	0	4.63e-05	0	0	0	0	0	0	0	0	0	0	0	0	0	0	0	0	0	0	0	0	0	0	0	0	0	0	0	0
AB648997_1_1447	Bacteria;Proteobacteria;Alphaproteobacteria;Rhizobiales;Beijerinckiaceae;alphaI cluster;trichosporium	Bacteria	Proteobacteria	Alphaproteobacteria	Rhizobiales	Beijerinckiaceae	alphaI cluster	trichosporium	0	0	0	0	0	0	0	0	0	0	5.82e-05	0	0	0	0	0	0	1.55e-05	0	0	0	0	0	0	0	0	0	0	0	0	0	0	0	0	0	0	0	0	0	0	0
AB672229_1_1478	Bacteria;Myxococcota;bacteriap25;unspecific_bacteriap25;unspecific_bacteriap25;unspecific_bacteriap25;unspecific_bacteriap25	Bacteria	Myxococcota	bacteriap25	unspecific_bacteriap25	unspecific_bacteriap25	unspecific_bacteriap25	unspecific_bacteriap25	0	0	0	0	0	0	0	0	0	0	0	0	0	0	0	4.36e-06	0	0	0	0	0	0	0	0	0	0	0	0	0	0	0	0	0	0	0	0	0	0	0	0	0
AB675132_1_1412	Bacteria;Firmicutes;Bacilli;Lactobacillales;Carnobacteriaceae;Alkalibacterium;unspecific_Alkalibacterium	Bacteria	Firmicutes	Bacilli	Lactobacillales	Carnobacteriaceae	Alkalibacterium	unspecific_Alkalibacterium	0	0	0	0	0	0	0	0	0	0	0	0	0	4.24e-05	0	0	0	0	0	0	0	0	0	0	0	0	0	0	0	0	0	0	0	0	0	0	0	0	0	0	0
AB680638_1_1453	Bacteria;Proteobacteria;Gammaproteobacteria;Pseudomonadales;Moraxellaceae;Moraxella;atlantae	Bacteria	Proteobacteria	Gammaproteobacteria	Pseudomonadales	Moraxellaceae	Moraxella	atlantae	7.21e-05	0	0	0	0	0	0	0	0	0	0	0	0	0	0	0	0	0	0	0	0	0	0	0	0	0	0	0	0	0	0	0	0	0	0	0	0	0	0	0	0
AB681114_1_1390	Bacteria;Proteobacteria;Alphaproteobacteria;Rhodobacterales;Rhodobacteraceae;Paracoccus;kocurii	Bacteria	Proteobacteria	Alphaproteobacteria	Rhodobacterales	Rhodobacteraceae	Paracoccus	kocurii	0	0	0	0	0	0	0	0	1.98e-06	0.00011129	0	0	4.63e-06	2.12e-06	0	0	0	0	0	2.64e-06	0	0	0	0	0	0	0	0	0	0	0	0	0	0	0	0	0	0	0	0	0
AB690699_1_1298	Bacteria;Proteobacteria;Gammaproteobacteria;Pseudomonadales;Moraxellaceae;unspecific_Moraxellaceae;unspecific_Moraxellaceae	Bacteria	Proteobacteria	Gammaproteobacteria	Pseudomonadales	Moraxellaceae	unspecific_Moraxellaceae	unspecific_Moraxellaceae	0	0	0	0	0	0	0	0	0	0	0	0	0	0	0	6.61e-06	0	0	0	0	1.01e-05	0	0	0	0	0	0	0	0	0	0	0	0	0	0	0	0	0	0	0	0
AB694488_1_1530	Bacteria;NB1-j;unspecific_NB1-j;unspecific_NB1-j;unspecific_NB1-j;unspecific_NB1-j;unspecific_NB1-j	Bacteria	NB1-j	unspecific_NB1-j	unspecific_NB1-j	unspecific_NB1-j	unspecific_NB1-j	unspecific_NB1-j	0	0	0	1.19e-05	1.26e-05	0	1.48e-05	0	0	0	0	0	0	0	0	0	0	0	0	2.64e-05	0	0	0	0	0	0	0	0	0	0	0	0	0	0	0	0	0	0	0	0	0
AB695339_1_1423	Bacteria;Proteobacteria;Alphaproteobacteria;Acetobacterales;Acetobacteraceae;Gluconobacter;oxydans	Bacteria	Proteobacteria	Alphaproteobacteria	Acetobacterales	Acetobacteraceae	Gluconobacter	oxydans	0	0	0	5.96e-06	0	0	7.39e-06	0	0	3.89e-05	0	0	0	0	0	0	0	7.76e-06	0	0	0	2.35e-05	0	0	0	0	0	0	0	0	0	0	1.82e-05	0	0	0	0	0	3.01e-05	0	0
AB696294_1_1431	Bacteria;Cyanobacteria;Cyanobacteriia;Cyanobacteriales;Phormidiaceae;Planktothrix NIVA-CYA 15;unspecific_Planktothrix NIVA-CYA 15	Bacteria	Cyanobacteria	Cyanobacteriia	Cyanobacteriales	Phormidiaceae	Planktothrix NIVA-CYA 15	unspecific_Planktothrix NIVA-CYA 15	0	0	0	0	0	0	0	0	0	0	0	0	0	0	0	0	0.000137868	0	0	0	0	0	0	0	0	0	0	0	0	0.000138875	0	0	0	0	0	0	0	0	0	0	0
AB700379_1_1452	Bacteria;Proteobacteria;Gammaproteobacteria;Enterobacterales;Enterobacteriaceae;Escherichia;unspecific_Escherichia	Bacteria	Proteobacteria	Gammaproteobacteria	Enterobacterales	Enterobacteriaceae	Escherichia	unspecific_Escherichia	0	0	0	0	0	0	0	0	0	0	0	0	0	0	0	0	0	0	0	0	0	0	0	0	0	0	0	0	0	0	0	0	0	0	0	0	0	0	0	0	0
AB702875_1_1372	Bacteria;Firmicutes;Clostridia;Oscillospirales;Ruminococcaceae;Incertae Sedis;unspecific_Incertae Sedis	Bacteria	Firmicutes	Clostridia	Oscillospirales	Ruminococcaceae	Incertae Sedis	unspecific_Incertae Sedis	0	0	6.08e-06	0	0	0	0	0	0	0	0	0	0	0	0	0	0	0	0	0	0	0	0	0	0	0	0	0	0	0	0	0	0	0	0	0	0	0	0	0	0
AB722114_1_1402	Bacteria;Proteobacteria;Gammaproteobacteria;Acidiferrobacterales;Acidiferrobacteraceae;unspecific_Acidiferrobacteraceae;unspecific_Acidiferrobacteraceae	Bacteria	Proteobacteria	Gammaproteobacteria	Acidiferrobacterales	Acidiferrobacteraceae	unspecific_Acidiferrobacteraceae	unspecific_Acidiferrobacteraceae	0	8.19e-06	4.02e-06	2.98e-06	1.05e-05	5.08e-05	1.11e-05	0	0	0	0	0	0	0	0	8.86e-06	0	0	2.3e-05	2.58e-05	1.01e-05	0	0	1.02e-05	0	0	0	1.48e-05	0	0	0	1.75e-05	0	0	0	2.54e-05	0	0	0	0	0
AB738386_1_1494	Bacteria;Proteobacteria;Alphaproteobacteria;Rhizobiales;Rhizobiaceae;Rhizobium;lemnae	Bacteria	Proteobacteria	Alphaproteobacteria	Rhizobiales	Rhizobiaceae	Rhizobium	lemnae	3.94e-05	0	0	0	0	7.11e-06	0	0	3.16e-05	4.36e-05	0	0	2.59e-05	0	0	0	0	6.67e-06	5.14e-06	0	0	2.58e-05	0	0	2.5e-05	0.0002648	0	4.45e-05	9.51e-05	3.26e-05	0	0.000261515	0	0	0	0	0	0	0	0	0
AB740357_1_1462	Bacteria;Proteobacteria;Gammaproteobacteria;Enterobacterales;Erwiniaceae;Pantoea;unspecific_Pantoea	Bacteria	Proteobacteria	Gammaproteobacteria	Enterobacterales	Erwiniaceae	Pantoea	unspecific_Pantoea	7.84e-06	0	0	0	0	0	2.44e-05	0	0	0	0	0	0	0	0	5.29e-06	0	1.24e-06	1.91e-06	1.87e-05	8.28e-05	0	0	0.000179434	5.43e-06	0	4.1e-05	4.05e-06	0	0	0	3.72e-06	0	0	0	0	0	0	0	0	0
AB745637_1_1513	Bacteria;Proteobacteria;Gammaproteobacteria;Xanthomonadales;Xanthomonadaceae;Stenotrophomonas;unspecific_Stenotrophomonas	Bacteria	Proteobacteria	Gammaproteobacteria	Xanthomonadales	Xanthomonadaceae	Stenotrophomonas	unspecific_Stenotrophomonas	0	0	0	0	0	0	0	0	0	0	0	0	0	0	0	0	0	0	3.59e-07	0	0	0	0	0	0	0	0	0	2.28e-06	0	0	0	0	0	0	0	0	0	0	0	0
AB745640_1_1506	Bacteria;Firmicutes;Bacilli;Paenibacillales;Paenibacillaceae;Ammoniphilus;unspecific_Ammoniphilus	Bacteria	Firmicutes	Bacilli	Paenibacillales	Paenibacillaceae	Ammoniphilus	unspecific_Ammoniphilus	0	0	0	0	0	0	0	0	0	0	0	0	0	0	0	0	0	0	0	0	4.02e-06	0	0	0	0	0	0	0	0	0	0	0	0	0	0	0	0	0	0	0	0
AB746421_1_1449	Bacteria;Proteobacteria;Gammaproteobacteria;Pseudomonadales;Pseudomonadaceae;Pseudomonas;endosymbiont of Curculio koreanus	Bacteria	Proteobacteria	Gammaproteobacteria	Pseudomonadales	Pseudomonadaceae	Pseudomonas	endosymbiont of Curculio koreanus	0	0	0	0	0	0	0	0	0	0	0	0	0	0	0	0	0	0	1.44e-06	0	0	0	0	3.05e-06	0	0	1.33e-05	4e-05	0	0	0	0	0	0	0	0	0	0	0	0	0
AB748653_1_1454	Bacteria;Proteobacteria;Gammaproteobacteria;Burkholderiales;Hydrogenophilaceae;unspecific_Hydrogenophilaceae;unspecific_Hydrogenophilaceae	Bacteria	Proteobacteria	Gammaproteobacteria	Burkholderiales	Hydrogenophilaceae	unspecific_Hydrogenophilaceae	unspecific_Hydrogenophilaceae	0	0	1.22e-05	0	0	0	0	0	0	0	0	0	0	0	0	0	0	0	0	0	0	0	0	0	0	0	0	0	0	0	0	0	0	0	0	0	0	0	0	0	0
AB753962_1_1440	Bacteria;Bacteroidetes;Bacteroidia;Bacteroidales;Prolixibacteraceae;BSV13;unspecific_BSV13	Bacteria	Bacteroidetes	Bacteroidia	Bacteroidales	Prolixibacteraceae	BSV13	unspecific_BSV13	0	0	1.34e-06	0	0	0	0	0	0	0	0	0	0	0	0	0	0	0	0	0	0	0	0	0	0	0	0	0	0	0	0	0	0	0	0	0	0	0	0	0	0
AB758431_1_1466	Bacteria;Proteobacteria;Gammaproteobacteria;Enterobacterales;Morganellaceae;endosymbionts;unspecific_endosymbionts	Bacteria	Proteobacteria	Gammaproteobacteria	Enterobacterales	Morganellaceae	endosymbionts	unspecific_endosymbionts	0	0	1.22e-05	0	0	0	0	0	0	0	0	0	0	0	0	0	0	0	0	0	0	0	0	0	0	0	0	0	0	0	0	0	0	0	0	0	0	0	0	0	0
AB773870_1_1514	Bacteria;Bacteroidetes;Bacteroidia;Flavobacteriales;Weeksellaceae;Chryseobacterium;unspecific_Chryseobacterium	Bacteria	Bacteroidetes	Bacteroidia	Flavobacteriales	Weeksellaceae	Chryseobacterium	unspecific_Chryseobacterium	2.7e-05	0	3.65e-05	3.58e-05	2.53e-05	0	0	0	0	0	0	0	0	0	5.62e-05	0	0	0	0	0	0	0	0	0	0	0	0	0	0	0	0	0	0	0	0	0	0	0	0	0	0
AB795548_1_1519	Bacteria;Proteobacteria;Gammaproteobacteria;Burkholderiales;Comamonadaceae;Hydrogenophaga;taeniospiralis	Bacteria	Proteobacteria	Gammaproteobacteria	Burkholderiales	Comamonadaceae	Hydrogenophaga	taeniospiralis	2.03e-05	0	0	0	0	6.3e-05	0	0	2.93e-05	9.73e-05	3.61e-05	0	5.74e-05	0	0	0	0	0	8.49e-06	0	0	0.000101457	0	0	0	0.000295019	1.75e-05	6.75e-05	0.00012633	7.78e-05	0	0.000133947	0	0	0	0	0	0	0	0	0
AB804078_1_1446	Bacteria;Bacteroidetes;Bacteroidia;Bacteroidales;Bacteroidetes BD2-2;unspecific_Bacteroidetes BD2-2;unspecific_Bacteroidetes BD2-2	Bacteria	Bacteroidetes	Bacteroidia	Bacteroidales	Bacteroidetes BD2-2	unspecific_Bacteroidetes BD2-2	unspecific_Bacteroidetes BD2-2	0	0	0	1.19e-05	0	0	0	0	0	0	0	0	0	0	0	0	0	0	0	0	0	0	0	0	0	0	0	0	0	0	1.05e-05	0	0	7.12e-06	0	0	0	0	0	0	0
AB806247_1_1447	Bacteria;Firmicutes;Incertae Sedis;DTU014;unspecific_DTU014;unspecific_DTU014;unspecific_DTU014	Bacteria	Firmicutes	Incertae Sedis	DTU014	unspecific_DTU014	unspecific_DTU014	unspecific_DTU014	0	0	8.15e-06	0	0	0	0	0	0	0	0	0	0	0	0	0	0	0	0	0	0	0	0	0	0	0	0	0	0	0	0	0	0	0	0	0	0	0	0	0	0
AB818578_1_1495	Bacteria;Firmicutes;Incertae Sedis;DTU014;unspecific_DTU014;unspecific_DTU014;unspecific_DTU014	Bacteria	Firmicutes	Incertae Sedis	DTU014	unspecific_DTU014	unspecific_DTU014	unspecific_DTU014	8.92e-06	0	0	0	0	0	0	0	0	0	0	0	0	0	0	0	0	0	0	0	0	0	0	1.68e-05	0	0	0	0	0	0	0	0	0	0	0	0	0	0	0	0	0
AB818582_1_1490	Bacteria;Firmicutes;Incertae Sedis;DTU014;unspecific_DTU014;unspecific_DTU014;unspecific_DTU014	Bacteria	Firmicutes	Incertae Sedis	DTU014	unspecific_DTU014	unspecific_DTU014	unspecific_DTU014	4.59e-06	0	0	0	0	0	0	0	0	0	0	0	0	0	0	0	0	0	0	0	0	0	0	8.64e-06	0	0	0	0	0	0	0	0	0	0	0	0	0	0	0	0	0
AB818647_1_1477	Bacteria;Firmicutes;Clostridia;Christensenellales;Christensenellaceae;unspecific_Christensenellaceae;unspecific_Christensenellaceae	Bacteria	Firmicutes	Clostridia	Christensenellales	Christensenellaceae	unspecific_Christensenellaceae	unspecific_Christensenellaceae	0	0	0	0	0	0	0	1.6e-05	0	0	0	0	0	0	0	0	0	0	0	0	0	0	0	0	0	0	0	0	0	0	0	0	0	0	0	0	0	0	0	0	0
AB821059_1_1460	Bacteria;Proteobacteria;Alphaproteobacteria;Rhizobiales;Xanthobacteraceae;Bradyrhizobium;unspecific_Bradyrhizobium	Bacteria	Proteobacteria	Alphaproteobacteria	Rhizobiales	Xanthobacteraceae	Bradyrhizobium	unspecific_Bradyrhizobium	0	0	0	0	0	0	0	0	0	0	2.91e-06	0	0	0	0	0	0	0	0	0	0	0	0	0	8.75e-07	0	0	0	0	0	0	0	0	0	0	0	0	0	0	0	0
AB821132_1_1455	Bacteria;Proteobacteria;Alphaproteobacteria;Rhizobiales;Xanthobacteraceae;unspecific_Xanthobacteraceae;unspecific_Xanthobacteraceae	Bacteria	Proteobacteria	Alphaproteobacteria	Rhizobiales	Xanthobacteraceae	unspecific_Xanthobacteraceae	unspecific_Xanthobacteraceae	0	0	0	0	0	0	0	0	0	7.78e-05	0	0	0	0	0	0	0	0	0	0	0	1.55e-05	0	0	0	3.78e-05	0	0	0	0	0	0	0	0	0	0	0	0	0	0	0
AB824331_1_1522	Bacteria;Firmicutes;Clostridia;Clostridia vadinBB60 group;unspecific_Clostridia vadinBB60 group;unspecific_Clostridia vadinBB60 group;unspecific_Clostridia vadinBB60 group	Bacteria	Firmicutes	Clostridia	Clostridia vadinBB60 group	unspecific_Clostridia vadinBB60 group	unspecific_Clostridia vadinBB60 group	unspecific_Clostridia vadinBB60 group	1.35e-05	0	0	0	0	0	0	0	0	0	0	0	0	2.12e-05	4.76e-06	0	0	7.76e-06	0	0	0	0	0	0	0	0	0	0	0	0	0	3.56e-05	0	0	0	0	0	0	0	0	0
AB824427_1_1525	Bacteria;Firmicutes;Clostridia;Lachnospirales;Lachnospiraceae;Lachnoclostridium;unspecific_Lachnoclostridium	Bacteria	Firmicutes	Clostridia	Lachnospirales	Lachnospiraceae	Lachnoclostridium	unspecific_Lachnoclostridium	0	0	0	0	0	0	0	0	0	0	0	0	0	0	0	0	0	0	0	0	0	0	0	0	0	0	0	0	0	0	0	0	0	0	0	0	0	0	0	0	0
AB824466_1_1500	Bacteria;Firmicutes;Clostridia;Oscillospirales;UCG-010;unspecific_UCG-010;unspecific_UCG-010	Bacteria	Firmicutes	Clostridia	Oscillospirales	UCG-010	unspecific_UCG-010	unspecific_UCG-010	0	0	0	0	0	0	0	5.28e-06	0	0	0	0	0	0	0	0	0	0	0	0	0	0	0	0	0	0	0	0	0	0	0	1.75e-05	0	0	0	0	0	0	0	0	0
AB824635_1_1528	Bacteria;Firmicutes;Clostridia;Lachnospirales;Lachnospiraceae;unspecific_Lachnospiraceae;unspecific_Lachnospiraceae	Bacteria	Firmicutes	Clostridia	Lachnospirales	Lachnospiraceae	unspecific_Lachnospiraceae	unspecific_Lachnospiraceae	0	0	0	0	0	0	0	0	0	0	0	0	0	0	9.53e-06	0	0	0	0	0	0	1.55e-05	0	0	0	0	0	0	0	0	0	0	0	0	0	0	0	0	0	0	0
AB845198_1_1376	Bacteria;Firmicutes;Bacilli;Staphylococcales;Staphylococcaceae;Staphylococcus;unspecific_Staphylococcus	Bacteria	Firmicutes	Bacilli	Staphylococcales	Staphylococcaceae	Staphylococcus	unspecific_Staphylococcus	2.7e-06	0	0	0	0	0	0	0	0	0	0	0	0	0	0	0	0	0	0	0	0	0	0	0	1.23e-05	0	0	0	0	1.04e-05	0	0	0	0	0	0	0	0	0	0	0
AB845205_1_1355	Bacteria;Firmicutes;Bacilli;Exiguobacterales;Exiguobacteraceae;Exiguobacterium;unspecific_Exiguobacterium	Bacteria	Firmicutes	Bacilli	Exiguobacterales	Exiguobacteraceae	Exiguobacterium	unspecific_Exiguobacterium	0	0	0	0	0	0	0	0	0	0	0	0	0	0	0	0	0	0	3.59e-07	0	0	0	0	0	0	0	0	0	0	0	0	0	0	0	0	0	0	0	0	0	0
AB845210_1_1389	Bacteria;Firmicutes;Bacilli;Staphylococcales;Staphylococcaceae;Staphylococcus;unspecific_Staphylococcus	Bacteria	Firmicutes	Bacilli	Staphylococcales	Staphylococcaceae	Staphylococcus	unspecific_Staphylococcus	2.7e-06	0	0	0	0	0	0	0	0	0	0	0	0	0	0	0	0	0	0	0	0	0	0	0	1.23e-05	0	0	0	0	1.04e-05	0	0	0	0	0	0	0	0	0	0	0
AB845223_1_1434	Bacteria;Actinobacteria;Actinobacteria;Corynebacteriales;Nocardiaceae;Rhodococcus;unspecific_Rhodococcus	Bacteria	Actinobacteria	Actinobacteria	Corynebacteriales	Nocardiaceae	Rhodococcus	unspecific_Rhodococcus	0	0	0	0	0	0	0	0	1.31e-05	0	0	0	0	0	0	0	0	0	0	8.7e-06	0	0	0	0	0	0	0	0	0	0	0	0	0	0	0	0	0	0	0	0	0
AB845252_1_1245	Bacteria;Proteobacteria;Gammaproteobacteria;Enterobacterales;Enterobacteriaceae;Enterobacter;bacterium BDR3	Bacteria	Proteobacteria	Gammaproteobacteria	Enterobacterales	Enterobacteriaceae	Enterobacter	bacterium BDR3	0	3.27e-05	1.22e-05	1.19e-05	6.32e-06	0	0	0	0	0	0	0	0	0	0	0	0	7.76e-06	0	2.64e-05	1.01e-05	0	2.2e-05	0	0	0	1.75e-05	0	0	0	0	0	0	0	0	0	0	0	0	0	0
AB845265_1_1326	Bacteria;Proteobacteria;Gammaproteobacteria;Enterobacterales;Erwiniaceae;Pantoea;bacterium Gb5	Bacteria	Proteobacteria	Gammaproteobacteria	Enterobacterales	Erwiniaceae	Pantoea	bacterium Gb5	0	0	0	0	0	0	8.28e-06	0	0	0	0	0	0	0	0	6.74e-06	0	0	8.01e-06	1.08e-05	5.23e-06	0	0	0	0	0	0	0	0	0	0	0	0	0	0	0	0	0	0	0	0
AB845274_1_1329	Bacteria;Proteobacteria;Gammaproteobacteria;Enterobacterales;Erwiniaceae;Pantoea;unspecific_Pantoea	Bacteria	Proteobacteria	Gammaproteobacteria	Enterobacterales	Erwiniaceae	Pantoea	unspecific_Pantoea	0	0	0	0	0	0	7.54e-06	0	0	0	0	0	0	0	0	1.76e-05	0	0	2.51e-06	9.49e-06	5.23e-06	0	0	0	0	0	0	0	0	0	0	0	0	0	0	0	0	0	0	0	0
AB858523_1_1392	Bacteria;Actinobacteria;Thermoleophilia;Gaiellales;unspecific_Gaiellales;unspecific_Gaiellales;unspecific_Gaiellales	Bacteria	Actinobacteria	Thermoleophilia	Gaiellales	unspecific_Gaiellales	unspecific_Gaiellales	unspecific_Gaiellales	3.78e-06	0	0	0	0	0	0	0	0	0	0	0	0	0	0	0	0	0	0	0	0	0	0	1.02e-05	4.38e-06	0	0	0	0	2.29e-05	0	0	0	0	0	0	0	0	0	0	0
AB858547_1_1388	Bacteria;Proteobacteria;Gammaproteobacteria;Ectothiorhodospirales;Thioalkalispiraceae;unspecific_Thioalkalispiraceae;unspecific_Thioalkalispiraceae	Bacteria	Proteobacteria	Gammaproteobacteria	Ectothiorhodospirales	Thioalkalispiraceae	unspecific_Thioalkalispiraceae	unspecific_Thioalkalispiraceae	0	0	0	0	0	0	0	0	0	0	0	0	0	0	0	0	0	0	0	0	0	0	0	0	0	0	0	0	0	0	0	0	0	0	0	0	0	0	0	0	0
AB874501_1_1455	Bacteria;Firmicutes;Clostridia;Lachnospirales;Lachnospiraceae;Lachnospiraceae UCG-007;unspecific_Lachnospiraceae UCG-007	Bacteria	Firmicutes	Clostridia	Lachnospirales	Lachnospiraceae	Lachnospiraceae UCG-007	unspecific_Lachnospiraceae UCG-007	1.89e-06	0	0	2.03e-06	0	0	0	0	0	0	0	0	0	0	0	0	0	1.09e-06	0	0	0	0	0	0	0	0	0	2.7e-06	0	0	0	0	0	0	0	0	0	0	0	0	0
AB874582_1_1459	Bacteria;Firmicutes;Clostridia;Lachnospirales;Lachnospiraceae;unspecific_Lachnospiraceae;unspecific_Lachnospiraceae	Bacteria	Firmicutes	Clostridia	Lachnospirales	Lachnospiraceae	unspecific_Lachnospiraceae	unspecific_Lachnospiraceae	0	0	0	0	0	0	1.48e-05	0	1.98e-05	0	0	0	0	0	0	0	0	0	0	0	0	0	0	0	0	0	0	0	7.61e-05	0	0	0	0	0	0	0	0	0	0	0	0
AB893949_99768_101221	Bacteria;Cyanobacteria;Cyanobacteriia;Chloroplast;Goodyera schlechtendaliana;unspecific_Goodyera schlechtendaliana;unspecific_Goodyera schlechtendaliana	Bacteria	Cyanobacteria	Cyanobacteriia	Chloroplast	Goodyera schlechtendaliana	unspecific_Goodyera schlechtendaliana	unspecific_Goodyera schlechtendaliana	0	0	0	0	0	0	0	0	0	0	0	0	0	0	0	0	4.8e-05	0	0	0	0	0	0	0	0	0	3.5e-06	0	0	8.33e-06	0	2.82e-05	0	0	3.49e-05	0	0	0	0	0	0
AB906414_1_1430	Bacteria;Proteobacteria;Alphaproteobacteria;Acetobacterales;Acetobacteraceae;Acetobacter;unspecific_Acetobacter	Bacteria	Proteobacteria	Alphaproteobacteria	Acetobacterales	Acetobacteraceae	Acetobacter	unspecific_Acetobacter	5.51e-05	0	0	9.54e-07	0	0	0	0.000214774	7.91e-05	1.32e-05	0	8.62e-05	0	1.78e-05	3.14e-06	0	2.76e-05	4.92e-05	0	0	0	0.000137155	7.48e-06	0	0.000343191	0.00410798	0	7.65e-06	0.000294516	8.12e-05	0	0.000393335	0	0	0	0	0	0	0.000160486	0	0
AB906416_1_1433	Bacteria;Proteobacteria;Alphaproteobacteria;Acetobacterales;Acetobacteraceae;Acetobacter;ghanensis	Bacteria	Proteobacteria	Alphaproteobacteria	Acetobacterales	Acetobacteraceae	Acetobacter	ghanensis	3.03e-05	1.96e-05	0	2.39e-06	0	0	1.52e-05	7.66e-05	1.7e-05	0	1.16e-05	2.07e-05	1.85e-05	8.48e-06	3.81e-06	0	0	4.53e-05	0	0	4.02e-06	6.11e-06	1.76e-05	0	1.87e-05	0.000199072	0	0	4.72e-05	1.39e-05	0	4.46e-05	0	1.19e-05	0	0	0	0	4.39e-05	7.66e-06	8.09e-06
AB930818_1_1460	Bacteria;Proteobacteria;Gammaproteobacteria;Burkholderiales;Methylophilaceae;Methylotenera;unspecific_Methylotenera	Bacteria	Proteobacteria	Gammaproteobacteria	Burkholderiales	Methylophilaceae	Methylotenera	unspecific_Methylotenera	0	0	0	0	6.32e-06	0	0	0	0	0	0	0	0	0	0	0	0	0	0	0	0	0	0	0	0	0	0	0	0	0	0	0	0	0	0	0	0	0	0	0	0
AB934726_1_1341	Bacteria;Firmicutes;Clostridia;Lachnospirales;Lachnospiraceae;Roseburia;unspecific_Roseburia	Bacteria	Firmicutes	Clostridia	Lachnospirales	Lachnospiraceae	Roseburia	unspecific_Roseburia	0	0	1.1e-06	0	0	0	0	0	0	0	0	0	0	0	0	0	0	0	0	0	0	0	0	1.68e-05	3.85e-06	1.89e-06	0	0	0	0	0	1.59e-05	0	0	0	0	0	0	0	0	0
AB968243_1_1449	Bacteria;Proteobacteria;Gammaproteobacteria;Enterobacterales;Shewanellaceae;Shewanella;oneidensis	Bacteria	Proteobacteria	Gammaproteobacteria	Enterobacterales	Shewanellaceae	Shewanella	oneidensis	0	0	0	0	0	0	0	0	0	0	0	6.6e-06	0	0	0	0	0	0	0	0	0	0	0	0	0	0	0	0	0	0	0	0	0	0	0	0	0	0	0	0	0
AB969380_1_1523	Bacteria;Firmicutes;Clostridia;Oscillospirales;Oscillospiraceae;unspecific_Oscillospiraceae;unspecific_Oscillospiraceae	Bacteria	Firmicutes	Clostridia	Oscillospirales	Oscillospiraceae	unspecific_Oscillospiraceae	unspecific_Oscillospiraceae	0	0	0	0	0	0	1.63e-06	0	0	0	0	0	0	0	0	0	0	0	0	0	0	0	0	0	8.75e-06	0	0	0	0	0	0	0	0	0	0	0	0	0	0	0	0
AB969455_1_1527	Bacteria;Firmicutes;Clostridia;Monoglobales;Monoglobaceae;Monoglobus;unspecific_Monoglobus	Bacteria	Firmicutes	Clostridia	Monoglobales	Monoglobaceae	Monoglobus	unspecific_Monoglobus	0	0	0	0	0	0	0	0	0	0	0	0	0	0	4.76e-07	0	0	0	0	0	0	0	0	0	0	0	0	0	0	0	0	0	0	0	0	0	0	0	0	0	0
AB969491_1_1514	Bacteria;Firmicutes;Clostridia;Clostridia UCG-014;unspecific_Clostridia UCG-014;unspecific_Clostridia UCG-014;unspecific_Clostridia UCG-014	Bacteria	Firmicutes	Clostridia	Clostridia UCG-014	unspecific_Clostridia UCG-014	unspecific_Clostridia UCG-014	unspecific_Clostridia UCG-014	0	1.96e-06	2.35e-05	5.72e-06	0	0	1.77e-06	0	0	0	0	0	0	0	0	0	0	0	0	0	1.01e-05	0	0	0	0	0	0	0	0	0	0	0	0	0	0	0	0	0	0	0	0
AB969573_1_1524	Bacteria;Firmicutes;Clostridia;Lachnospirales;Lachnospiraceae;Moryella;unspecific_Moryella	Bacteria	Firmicutes	Clostridia	Lachnospirales	Lachnospiraceae	Moryella	unspecific_Moryella	0	0	6.08e-07	0	0	0	0	0	0	0	0	0	0	0	0	0	0	0	0	0	0	0	0	0	0	0	0	0	0	0	0	0	0	0	0	0	0	0	0	0	0
AB969596_1_1523	Bacteria;Firmicutes;Clostridia;Lachnospirales;Lachnospiraceae;Lachnoclostridium;unspecific_Lachnoclostridium	Bacteria	Firmicutes	Clostridia	Lachnospirales	Lachnospiraceae	Lachnoclostridium	unspecific_Lachnoclostridium	0	0	7.91e-06	0	0	0	0	0	0	0	0	0	0	0	0	0	0	0	0	0	0	0	0	0	0	0	0	0	0	0	0	0	0	0	0	0	0	0	0	0	0
AB969607_1_1513	Bacteria;Cyanobacteria;Vampirivibrionia;Gastranaerophilales;unspecific_Gastranaerophilales;unspecific_Gastranaerophilales;unspecific_Gastranaerophilales	Bacteria	Cyanobacteria	Vampirivibrionia	Gastranaerophilales	unspecific_Gastranaerophilales	unspecific_Gastranaerophilales	unspecific_Gastranaerophilales	0	0	1.95e-05	0	0	0	0	0	0	0	0	0	0	0	0	0	0	0	0	0	0	0	0	0.000141819	0	0	0	0	0	0	0	0	0	0	0	0	0	0	0	0	0
AB979863_1_1269	Bacteria;Proteobacteria;Alphaproteobacteria;Acetobacterales;Acetobacteraceae;unspecific_Acetobacteraceae;unspecific_Acetobacteraceae	Bacteria	Proteobacteria	Alphaproteobacteria	Acetobacterales	Acetobacteraceae	unspecific_Acetobacteraceae	unspecific_Acetobacteraceae	0	0	0	0	0	0	0	3.2e-05	0	0	0	0	0	0	0	0	0	1.55e-05	0	0	0	4.7e-05	0	0	0	5.29e-06	0	0	0	0	0	0	0	0	0	0	0	0	0	0	0
AB981192_1_1447	Bacteria;Proteobacteria;Gammaproteobacteria;Enterobacterales;Yersiniaceae;Serratia;liquefaciens	Bacteria	Proteobacteria	Gammaproteobacteria	Enterobacterales	Yersiniaceae	Serratia	liquefaciens	0	9.82e-05	4.87e-05	7.16e-05	5.05e-05	0.000304715	1.48e-05	0	0	0	0	0	0	0	0	0	0	6.21e-05	0	2.64e-05	6.03e-05	0	0	0	0	0	0	0	0	0	0	0	0	0	0	0	0	0	0	0	0
AB981872_1_1465	Bacteria;Proteobacteria;Gammaproteobacteria;Thiotrichales;Thiotrichaceae;Cocleimonas;unspecific_Cocleimonas	Bacteria	Proteobacteria	Gammaproteobacteria	Thiotrichales	Thiotrichaceae	Cocleimonas	unspecific_Cocleimonas	2.7e-05	0	0	0	0	0	0	0	0	0	0	0	0	0	0	0	0	0	0	0	0	0	0	0	0	0	0	0	0	0	0	0	0	0	0	0	0	0	0	0	0
AB981878_1_1461	Bacteria;Proteobacteria;Gammaproteobacteria;UBA10353 marine group;unspecific_UBA10353 marine group;unspecific_UBA10353 marine group;unspecific_UBA10353 marine group	Bacteria	Proteobacteria	Gammaproteobacteria	UBA10353 marine group	unspecific_UBA10353 marine group	unspecific_UBA10353 marine group	unspecific_UBA10353 marine group	0	0	0	0	0	0	0	0	0	0	0	0	0	0	0	0	0	0	0	0	1.01e-05	0	0	0	0	0	0	0	0	0	0	0	0	0	0	0	0	0	0	0	0
AB986541_1_1421	Bacteria;Proteobacteria;Alphaproteobacteria;Rhizobiales;Beijerinckiaceae;Methylobacterium-Methylorubrum;aquaticum	Bacteria	Proteobacteria	Alphaproteobacteria	Rhizobiales	Beijerinckiaceae	Methylobacterium-Methylorubrum	aquaticum	0	0	0	0	0	0	0	0	3.96e-07	0	0	0	0	0	0	0	0	0	0	0	0	0	0	0	0	0	0	0	0	0	0	0	0	0	0	0	0	0	0	0	0
AB989780_1_1441	Bacteria;Bacteroidetes;Bacteroidia;Flavobacteriales;Weeksellaceae;Bergeyella;unspecific_Bergeyella	Bacteria	Bacteroidetes	Bacteroidia	Flavobacteriales	Weeksellaceae	Bergeyella	unspecific_Bergeyella	0	0	0	0	0	0	0	0	0	0	0	0	0	0	4.19e-06	0	0	0	0	0	0	0	1.94e-05	0	0	0	0	0	0	0	0	0	0	0	0	0	0	0	0	1.68e-05	0
AB989898_1_1415	Bacteria;Proteobacteria;Alphaproteobacteria;Acetobacterales;Acetobacteraceae;Acidisoma;unspecific_Acidisoma	Bacteria	Proteobacteria	Alphaproteobacteria	Acetobacterales	Acetobacteraceae	Acidisoma	unspecific_Acidisoma	0	0	0	0	0	0	0	0	0	0	0	0	4.63e-05	0	2.38e-06	0	0	0	0	0	0	0	0	0	0	0	0	0	0	0	0	0	0	0	0	0	0	0	0	0	0
AB990544_1_1413	Bacteria;Proteobacteria;Alphaproteobacteria;Acetobacterales;Acetobacteraceae;unspecific_Acetobacteraceae;unspecific_Acetobacteraceae	Bacteria	Proteobacteria	Alphaproteobacteria	Acetobacterales	Acetobacteraceae	unspecific_Acetobacteraceae	unspecific_Acetobacteraceae	4.05e-05	4.91e-05	2.43e-05	1.19e-05	1.26e-05	0	0	6.67e-05	2.97e-05	7.78e-05	0.000145376	0.000131993	4.63e-05	4.24e-05	4.98e-05	0	0.000193015	0.000100888	0	0	0	0	0	0	0	0	0	0	0	0	0	0	0	0	0	0	0	0	0	0	0
ABBV01000356_1594_3049	Bacteria;Patescibacteria;Saccharimonadia;Saccharimonadales;Saccharimonadaceae;TM7a;division TM7 single-cell isolate TM7a	Bacteria	Patescibacteria	Saccharimonadia	Saccharimonadales	Saccharimonadaceae	TM7a	division TM7 single-cell isolate TM7a	0	0	2.43e-05	0	0	0	0	0	0	0	0	0	0	0	0	0	0	0	0	0	0	0	0	0	0	0	0	0	0	0	0	0	0	0	0	0	0	0	0	0	0
ABCA03000037_60092_61588	Bacteria;Firmicutes;Clostridia;Oscillospirales;Ruminococcaceae;[Eubacterium] siraeum group;siraeum DSM 15702	Bacteria	Firmicutes	Clostridia	Oscillospirales	Ruminococcaceae	[Eubacterium] siraeum group	siraeum DSM 15702	0	0	7.42e-06	0	0	0	0	0	0	0	0	0	0	0	0	0	0	0	0	0	0	0	0	0	0	0	0	0	0	0	0	0	0	0	0	0	0	0	0	0	0
ABEZ02000014_123_1613	Bacteria;Firmicutes;Clostridia;Peptostreptococcales-Tissierellales;Peptostreptococcaceae;Intestinibacter;bartlettii DSM 16795	Bacteria	Firmicutes	Clostridia	Peptostreptococcales-Tissierellales	Peptostreptococcaceae	Intestinibacter	bartlettii DSM 16795	0	0	7.79e-06	0	0	0	0	0	0	0	0	0	3.71e-06	0	0	0	0	0	0	0	0	0	0	0	0	0	7.36e-06	0	0	0	6.69e-06	6.38e-06	0	0	0	0	0	0	0	0	0
ABFK02000017_223676_225190	Bacteria;Bacteroidetes;Bacteroidia;Bacteroidales;Rikenellaceae;Alistipes;putredinis DSM 17216	Bacteria	Bacteroidetes	Bacteroidia	Bacteroidales	Rikenellaceae	Alistipes	putredinis DSM 17216	0	0	1.28e-05	0	0	0	0	0	0	0	0	0	0	0	0	0	9.93e-05	0	0	0	1.21e-05	0	0	0.000269913	0.000835138	0.000520533	0.000356745	0.00062093	0	0.000783258	0	0.000919022	0.00026068	7.36e-05	2.41e-05	0	0	0	0	1.53e-05	4.05e-06
ABFZ02000022_100210_101724	Bacteria;Bacteroidetes;Bacteroidia;Bacteroidales;Bacteroidaceae;Bacteroides;stercoris ATCC 43183	Bacteria	Bacteroidetes	Bacteroidia	Bacteroidales	Bacteroidaceae	Bacteroides	stercoris ATCC 43183	0	0	5.96e-06	1.19e-07	0	0	0	2.08e-06	0	0	0	0	0	0	0	0	0	0	0	0	0	0	0	0	0	0	0	0	0	0	0	0	0	0	0	0	0	0	0	0	0
ABOU02000049_4536_6056	Bacteria;Firmicutes;Clostridia;Lachnospirales;Lachnospiraceae;[Ruminococcus] torques group;lactaris ATCC 29176	Bacteria	Firmicutes	Clostridia	Lachnospirales	Lachnospiraceae	[Ruminococcus] torques group	lactaris ATCC 29176	2.7e-05	2.62e-05	1.85e-05	0	0	0	0	0	0	0	0	0	0	0	0	0	0	0	0	0	0	0	0	0	0	0	0	0	0	0	0	0	0	0	0	0	0	0	0	0	0
ABXH02000033_22176_23668	Bacteria;Actinobacteria;Coriobacteriia;Coriobacteriales;Coriobacteriaceae;Collinsella;intestinalis DSM 13280	Bacteria	Actinobacteria	Coriobacteriia	Coriobacteriales	Coriobacteriaceae	Collinsella	intestinalis DSM 13280	0	0	0	0	0	0	0	0	0	5.21e-05	0	0	0	0	0	0	0	0	0	0	0	0	0	0	0	0	0	0	0	0	0	0	0	0	0	0	0	0	0	0	0
ACEB01000045_3595_5131	Bacteria;Actinobacteria;Actinobacteria;Corynebacteriales;Corynebacteriaceae;Corynebacterium;matruchotii ATCC 33806	Bacteria	Actinobacteria	Actinobacteria	Corynebacteriales	Corynebacteriaceae	Corynebacterium	matruchotii ATCC 33806	0	0	4.69e-05	0	0	0	0	0	0	0	0	0	0	0	0	0	0	0	0	0	0	0	0	0	0	0	0	0	0	0	0	0	0	0	0	0	0	0	0	0	0
ACGS02000043_53_1603	Bacteria;Firmicutes;Bacilli;Lactobacillales;Lactobacillaceae;Ligilactobacillus;ruminis ATCC 25644	Bacteria	Firmicutes	Bacilli	Lactobacillales	Lactobacillaceae	Ligilactobacillus	ruminis ATCC 25644	0	0	9.74e-06	0	0	0	0	0	0	0	0	0	0	0	0	0	0	0	0	0	0	0	0	0	0	0	0	0	0	0	0	0	0	0	0	0	0	0	0	0	0
ACHM02000001_263862_265371	Bacteria;Firmicutes;Clostridia;Peptostreptococcales-Tissierellales;Family XI;Finegoldia;magna ATCC 53516	Bacteria	Firmicutes	Clostridia	Peptostreptococcales-Tissierellales	Family XI	Finegoldia	magna ATCC 53516	0	0	1.12e-05	4.29e-06	0	0	0	0	0	0	0	0	0	7.64e-06	0	0	0	0	0	0	0	0	0	0	0	0	0	0.000213276	0	0.000353438	5.73e-06	0	0	0	0	0	0	0	0	0	0
ACKY01000036_4276_5797	Bacteria;Proteobacteria;Gammaproteobacteria;Cardiobacteriales;Cardiobacteriaceae;Cardiobacterium;hominis ATCC 15826	Bacteria	Proteobacteria	Gammaproteobacteria	Cardiobacteriales	Cardiobacteriaceae	Cardiobacterium	hominis ATCC 15826	0	0	1.03e-05	0	0	0	0	0	0	0	0	0	0	0	0	0	0	0	0	0	0	0	0	0	0	0	0	0	0	0	0	0	0	0	0	0	0	0	0	0	0
ACLN01000018_105_1663	Bacteria;Firmicutes;Bacilli;Lactobacillales;Lactobacillaceae;Lactobacillus;iners DSM 13335	Bacteria	Firmicutes	Bacilli	Lactobacillales	Lactobacillaceae	Lactobacillus	iners DSM 13335	0	0	2.13e-05	2.68e-05	0	0	0	0	0	0	0	0	0	0	0	0	0	0	0	0	0	0	0	0	0.000228735	0	0	0	0	0	0	0	0	0	0	0	0	0	0	0	0
ACQI01005271_879_2398	Bacteria;Proteobacteria;Gammaproteobacteria;Thiomicrospirales;Thiomicrospiraceae;unspecific_Thiomicrospiraceae;unspecific_Thiomicrospiraceae	Bacteria	Proteobacteria	Gammaproteobacteria	Thiomicrospirales	Thiomicrospiraceae	unspecific_Thiomicrospiraceae	unspecific_Thiomicrospiraceae	0	0	0	0	0	0	0	0	0	0	0	0	0	0	0	0	0	0	0	0	2.01e-05	0	0	0	0	0	0	0	0	0	0	0	0	0	0	0	0	0	0	0	0
ACZN01000020_2582_4127	Bacteria;Proteobacteria;Gammaproteobacteria;Enterobacterales;Vibrionaceae;Vibrio;coralliilyticus ATCC BAA-450	Bacteria	Proteobacteria	Gammaproteobacteria	Enterobacterales	Vibrionaceae	Vibrio	coralliilyticus ATCC BAA-450	0	5.57e-06	1.01e-05	0	1.05e-05	0	7.54e-06	0	0	0	0	0	0	0	0	1.1e-05	0	1.04e-05	1.4e-05	8.7e-06	6.64e-06	0	0	1.68e-05	0	0	5.96e-06	7.65e-06	0	0	0	0	0	0	0	0	0	0	0	0	0
ADGI01000045_4219_5736	Bacteria;Bacteroidetes;Bacteroidia;Bacteroidales;Prevotellaceae;Prevotella;oulorum F0390	Bacteria	Bacteroidetes	Bacteroidia	Bacteroidales	Prevotellaceae	Prevotella	oulorum F0390	0	0	4.76e-05	0	0	0.000101572	0	0	0	0	0	0	0	0	0	0	0	0	0	0	0	0	0	0	0	0	0	0	0	0	0	0	0	0	0	0	0	0	0	0	0
AF018564_1_1511	Bacteria;Firmicutes;Clostridia;Clostridia UCG-014;unidentified rumen bacterium 12-124;unspecific_unidentified rumen bacterium 12-124;unspecific_unidentified rumen bacterium 12-124	Bacteria	Firmicutes	Clostridia	Clostridia UCG-014	unidentified rumen bacterium 12-124	unspecific_unidentified rumen bacterium 12-124	unspecific_unidentified rumen bacterium 12-124	0	0	0	0	0	0	0	0	0	0	0	0	0	0	0	0	5.51e-05	0	0	0	0	0	0	0	0	0	0	0	0	0	0	0	0	0	0	0	0	0	0	0	0
AF035047_1_1376	Bacteria;Proteobacteria;Gammaproteobacteria;Burkholderiales;Oxalobacteraceae;Massilia;proteobacterium B1	Bacteria	Proteobacteria	Gammaproteobacteria	Burkholderiales	Oxalobacteraceae	Massilia	proteobacterium B1	0	0	0	0	0	0	0	0	0	0	0	0	0	0	0	0	0	0	0	2.64e-05	2.01e-05	0	0	0	0	0	0	0	0	0	0	0	3.64e-05	0	0	7.71e-05	0	0	0	0	0
AF050539_1_1448	Bacteria;Bacteroidetes;Bacteroidia;Bacteroidales;Bacteroidetes vadinHA17;unspecific_Bacteroidetes vadinHA17;unspecific_Bacteroidetes vadinHA17	Bacteria	Bacteroidetes	Bacteroidia	Bacteroidales	Bacteroidetes vadinHA17	unspecific_Bacteroidetes vadinHA17	unspecific_Bacteroidetes vadinHA17	0	0	0	0	6.32e-06	0	0	0	0	0	0	0	0	0	0	0	0	0	0	0	0	0	0	0	0	0	0	0	0	0	0	0	0	0	0	0	0	0	0	0	0
AF054574_1_1598	Bacteria;Campylobacterota;Campylobacteria;Campylobacterales;Helicobacteraceae;Helicobacter;unspecific_Helicobacter	Bacteria	Campylobacterota	Campylobacteria	Campylobacterales	Helicobacteraceae	Helicobacter	unspecific_Helicobacter	0	0	0	0	0	0	0	0	0	0	0	4.84e-06	0	0	0	0	0	0	0	0	0	0	0	0	0	0	0	0	0	0	0	0	0	0	0	0	0	0	0	0	0
AF060672_1_1489	Bacteria;Actinobacteria;Actinobacteria;Kineosporiales;Kineosporiaceae;Kineococcus;bacterium AS2987	Bacteria	Actinobacteria	Actinobacteria	Kineosporiales	Kineosporiaceae	Kineococcus	bacterium AS2987	0	0	0	0	0	0	0	0	0	0	0	0	0	0	0	0	0	0	2.99e-06	0	0	0	0	0	0	0	0	0	0	0	0	0	0	0	0	0	0	0	0	0	0
AF082796_1_1309	Bacteria;Proteobacteria;Alphaproteobacteria;Caulobacterales;Hyphomonadaceae;Hyphomonas;polymorpha	Bacteria	Proteobacteria	Alphaproteobacteria	Caulobacterales	Hyphomonadaceae	Hyphomonas	polymorpha	0	0	0	0	0	0	0	1.6e-05	0	0	5.82e-05	0	0	0	0	0	0	0	0	0	0	0	0	0	0	0	0	0	0	0	0	0	3.64e-05	0	0	0	0	0	0	0	0
AF109793_1_1438	Bacteria;Actinobacteria;Actinobacteria;Micrococcales;Dermatophilaceae;Kineosphaera;unspecific_Kineosphaera	Bacteria	Actinobacteria	Actinobacteria	Micrococcales	Dermatophilaceae	Kineosphaera	unspecific_Kineosphaera	0	0	0	0	0	0	0	0	0	0.000252931	0	5.85e-05	0	1.4e-05	9.53e-06	0	0	0	0	0	0	0.000367782	0	6.76e-05	0	0	0	0	0.000196344	0	0	0.000230154	0	0	0	0	0	0	0	0	0
AF122884_1_1470	Bacteria;Proteobacteria;Gammaproteobacteria;Legionellales;Legionellaceae;Legionella;beliardensis	Bacteria	Proteobacteria	Gammaproteobacteria	Legionellales	Legionellaceae	Legionella	beliardensis	0	0	0	0	0	0	0	0	3.96e-05	0	0	0	0	0	0	0	0	0	0	0	0	0	0	0	0	0	3.5e-05	0	0	0	0	0	0	0	0	0	0	0	0	0	0
AF126545_1_1465	Bacteria;Proteobacteria;Gammaproteobacteria;Ectothiorhodospirales;Ectothiorhodospiraceae;Thioalkalivibrio;denitrificans	Bacteria	Proteobacteria	Gammaproteobacteria	Ectothiorhodospirales	Ectothiorhodospiraceae	Thioalkalivibrio	denitrificans	0	0	0	0	1.26e-05	0	0	0	0	0	0	0	0	0	0	0	0	7.76e-06	0	0	0	0	0	0	0	0	0	0	0	0	0	0	0	0	0	0	0	0	0	0	0
AF130913_1_1494	Bacteria;Proteobacteria;Gammaproteobacteria;Enterobacterales;Erwiniaceae;Pantoea;agglomerans	Bacteria	Proteobacteria	Gammaproteobacteria	Enterobacterales	Erwiniaceae	Pantoea	agglomerans	0	0	0	0	0	0	0	0	0	0	0	0	0	0	0	1.32e-06	0	0	1.79e-06	1.32e-06	0	0	0	0	0	0	0	0	0	0	0	0	0	0	0	0	0	0	0	0	0
AF130969_1_1478	Bacteria;Proteobacteria;Gammaproteobacteria;Enterobacterales;Erwiniaceae;Erwinia;oleae	Bacteria	Proteobacteria	Gammaproteobacteria	Enterobacterales	Erwiniaceae	Erwinia	oleae	0	0	0	0	0	0	0	0	0	0	0	0	0	0	0	0	0	0	0	6.59e-06	0	0	0	0	0	0	0	0	0	0	0	1.33e-05	0	0	0	0	0	0	0	0	0
AF130970_1_1497	Bacteria;Proteobacteria;Gammaproteobacteria;Enterobacterales;Erwiniaceae;Erwinia;cedenensis	Bacteria	Proteobacteria	Gammaproteobacteria	Enterobacterales	Erwiniaceae	Erwinia	cedenensis	0	0	1.22e-05	0	0	0	0	0	0	0	0	0	0	0	0	1.32e-05	0	0	3.59e-05	2.64e-05	2.01e-05	0	0	0	0	0	3.5e-05	0	0	0	0	0	0	0	0	0	0	0	0	0	0
AF132250_1_1452	Bacteria;Firmicutes;Clostridia;Lachnospirales;Lachnospiraceae;unspecific_Lachnospiraceae;unspecific_Lachnospiraceae	Bacteria	Firmicutes	Clostridia	Lachnospirales	Lachnospiraceae	unspecific_Lachnospiraceae	unspecific_Lachnospiraceae	0	0	0	6.8e-06	0	0	0	0	0	0	0	0	0	0	0	0	0	0	0	0	0	0	0	0	3.5e-06	0	8.76e-06	4.5e-06	0	2.29e-05	0	0	0	0	0	0	0	0	0	0	0
AF132273_1_1493	Bacteria;Bacteroidetes;Bacteroidia;Bacteroidales;Bacteroidaceae;Bacteroides;unspecific_Bacteroides	Bacteria	Bacteroidetes	Bacteroidia	Bacteroidales	Bacteroidaceae	Bacteroides	unspecific_Bacteroides	0	0	9.13e-06	0	6.95e-06	0	2.26e-05	0	0	0	0.000104671	0	0	0	0	0	0	0	1e-05	0	3.38e-05	0	0	0	0	0	0	0	0	0	0	0	0	0	0	0	0	0	0	0	0
AF144693_1_1279	Bacteria;Campylobacterota;Campylobacteria;Campylobacterales;Arcobacteraceae;unspecific_Arcobacteraceae;unspecific_Arcobacteraceae	Bacteria	Campylobacterota	Campylobacteria	Campylobacterales	Arcobacteraceae	unspecific_Arcobacteraceae	unspecific_Arcobacteraceae	0	0	0	0	0	0	0	0	0	0	0	0	0	0	0	0	1.38e-05	0	0	0	0	0	0	0	0	0	0	0	0	0	0	0	0	0	0	0	0	0	0	0	0
AF170753_1_1456	Bacteria;Proteobacteria;Gammaproteobacteria;Pseudomonadales;Halomonadaceae;Halomonas;unspecific_Halomonas	Bacteria	Proteobacteria	Gammaproteobacteria	Pseudomonadales	Halomonadaceae	Halomonas	unspecific_Halomonas	0	0	0	0	6.32e-06	0	0	0	0	0	0	0	0	0	0	0	0	0	0	0	0	0	0	0	0	0	0	0	0	0	0	0	0	0	0	0	0	0	0	0	0
AF212202_1_1454	Bacteria;Proteobacteria;Gammaproteobacteria;Pseudomonadales;Halomonadaceae;Halomonas;neptunia	Bacteria	Proteobacteria	Gammaproteobacteria	Pseudomonadales	Halomonadaceae	Halomonas	neptunia	0	0	0	0	0	0	0	0	0	0	0	0	0	0	0	0	0	0	0	0	1.01e-05	0	0	0	0	0	0	0	0	0	0	0	0	0	0	0	0	0	0	0	0
AF215634_1_1547	Bacteria;Bacteroidetes;Bacteroidia;Cytophagales;Amoebophilaceae;Candidatus Amoebophilus;unspecific_Candidatus Amoebophilus	Bacteria	Bacteroidetes	Bacteroidia	Cytophagales	Amoebophilaceae	Candidatus Amoebophilus	unspecific_Candidatus Amoebophilus	0	0	0	0	0	0	0	0	0	0.000116738	3.9e-05	0	0	0	0	0	0	0	0	0	0	0	0	0	0	0	0	0	0	0	0	0	0	0	0	0	0	0	0	0	0
AF257076_1_1446	Bacteria;Proteobacteria;Alphaproteobacteria;Rhizobiales;Xanthobacteraceae;Nitrobacter;unspecific_Nitrobacter	Bacteria	Proteobacteria	Alphaproteobacteria	Rhizobiales	Xanthobacteraceae	Nitrobacter	unspecific_Nitrobacter	4.59e-06	0	0	0	0	0	0	0	0	0	0	0	0	0	0	0	0	0	0	0	0	0	0	0	0	0	0	0	0	0	0	0	0	0	0	0	0	0	0	0	0
AF276988_1_1394	Bacteria;Proteobacteria;Gammaproteobacteria;Enterobacterales;Enterobacteriaceae;Enterobacter;cloacae	Bacteria	Proteobacteria	Gammaproteobacteria	Enterobacterales	Enterobacteriaceae	Enterobacter	cloacae	0	0	0	0	0	0	0	0	0	0	0	0	0	0	0	0	0	0	5.98e-06	0	1.01e-05	0	0	2.54e-05	0	0	0	0	0	0	0	0	0	0	0	0	0	0	0	0	0
AF286126_1_1436	Bacteria;Proteobacteria;Gammaproteobacteria;Enterobacterales;Morganellaceae;endosymbionts;endosymbiont of Heteropsylla cubana	Bacteria	Proteobacteria	Gammaproteobacteria	Enterobacterales	Morganellaceae	endosymbionts	endosymbiont of Heteropsylla cubana	0	0	0	0	0	0	0	0	0	0	0	0	0	0	0	0	0	0	2.99e-06	0	0	0	0	0	0	0	0	0	0	0	0	0	0	0	0	0	0	0	0	0	0
AF293619_1_1450	Bacteria;Proteobacteria;Gammaproteobacteria;Enterobacterales;Morganellaceae;Candidatus Regiella;Regiella insecticola	Bacteria	Proteobacteria	Gammaproteobacteria	Enterobacterales	Morganellaceae	Candidatus Regiella	Regiella insecticola	0	1.64e-05	6.08e-06	1.19e-05	2.53e-05	0.000101572	7.39e-06	0	0	0	0	0	0	0	0	0	0	7.76e-06	0	1.32e-05	2.01e-05	0	0	0	0	0	0	0	0	0	0	0	0	0	0	0	0	0	0	0	0
AF324539_1_1486	Bacteria;Campylobacterota;Campylobacteria;Campylobacterales;Arcobacteraceae;unspecific_Arcobacteraceae;unspecific_Arcobacteraceae	Bacteria	Campylobacterota	Campylobacteria	Campylobacterales	Arcobacteraceae	unspecific_Arcobacteraceae	unspecific_Arcobacteraceae	1.43e-05	0	0	0	0	7.11e-06	0	0	1.58e-06	5.45e-06	0	0	0	5.09e-06	0	0	1.49e-05	0	2.03e-06	0	0	1.88e-06	0	1.68e-05	6.65e-06	3.97e-05	0	3.15e-06	0	3.4e-05	0	2.13e-06	0	0	0	0	0	0	0	0	0
AF371548_1_1467	Bacteria;Firmicutes;Clostridia;Lachnospirales;Lachnospiraceae;Blautia;unspecific_Blautia	Bacteria	Firmicutes	Clostridia	Lachnospirales	Lachnospiraceae	Blautia	unspecific_Blautia	0	0	0	0	0	0	0	0	0	0	0	0	0	0	0	0	0	0	0	0	0	0	0	0	0	0	0	0	0	0	0	0	0	0	0	0	0	0	0	0	0
AF371549_1_1455	Bacteria;Firmicutes;Clostridia;Lachnospirales;Lachnospiraceae;Blautia;unspecific_Blautia	Bacteria	Firmicutes	Clostridia	Lachnospirales	Lachnospiraceae	Blautia	unspecific_Blautia	0	0	0	0	0	0	0	0	0	0	0	0	0	0	4.76e-06	0	0	0	0	0	0	0	0	0	0	0	0	0	0	0	0	0	0	0	0	0	0	0	0	0	0
AF371606_1_1453	Bacteria;Firmicutes;Clostridia;Lachnospirales;Lachnospiraceae;Agathobacter;unspecific_Agathobacter	Bacteria	Firmicutes	Clostridia	Lachnospirales	Lachnospiraceae	Agathobacter	unspecific_Agathobacter	0	0	6.08e-06	0	2.53e-06	0	0	0	0	0	0	0	0	0	0	0	0	0	0	0	0	0	6.6e-06	0	0	0	0	0	0	0	0	0	5.46e-06	0	0	0	0	0	0	0	0
AF371628_1_1465	Bacteria;Firmicutes;Clostridia;Lachnospirales;Lachnospiraceae;unspecific_Lachnospiraceae;unspecific_Lachnospiraceae	Bacteria	Firmicutes	Clostridia	Lachnospirales	Lachnospiraceae	unspecific_Lachnospiraceae	unspecific_Lachnospiraceae	0	0	0	0	0	0	0	5.28e-06	0	0	0	0	0	0	0	0	0	0	0	0	0	0	0	0	0	0	0	0	0	0	0	0	0	0	0	0	0	0	0	0	0
AF371672_1_1449	Bacteria;Firmicutes;Clostridia;Lachnospirales;Lachnospiraceae;Lachnospiraceae UCG-001;unspecific_Lachnospiraceae UCG-001	Bacteria	Firmicutes	Clostridia	Lachnospirales	Lachnospiraceae	Lachnospiraceae UCG-001	unspecific_Lachnospiraceae UCG-001	0	0	0	0	0	0	0	8e-07	0	0	0	0	0	0	0	0	0	0	0	0	0	2.35e-06	0	0	0	0	0	0	0	2.92e-05	0	0	0	0	0	0	0	0	0	0	0
AF371675_1_1449	Bacteria;Firmicutes;Clostridia;Lachnospirales;Lachnospiraceae;[Eubacterium] xylanophilum group;unspecific_[Eubacterium] xylanophilum group	Bacteria	Firmicutes	Clostridia	Lachnospirales	Lachnospiraceae	[Eubacterium] xylanophilum group	unspecific_[Eubacterium] xylanophilum group	0	0	8.52e-07	0	0	0	0	0	0	0	0	0	0	0	0	0	0	0	0	0	0	0	0	0	0	0	0	0	0	0	0	0	0	0	0	0	0	0	0	0	4.45e-06
AF371822_1_1427	Bacteria;Firmicutes;Clostridia;Clostridia UCG-014;unspecific_Clostridia UCG-014;unspecific_Clostridia UCG-014;unspecific_Clostridia UCG-014	Bacteria	Firmicutes	Clostridia	Clostridia UCG-014	unspecific_Clostridia UCG-014	unspecific_Clostridia UCG-014	unspecific_Clostridia UCG-014	0	0	0	3.94e-06	0	0	0	0	0	0	0	0	0	0	0	0	0	0	0	0	0	0	0	0	0	0	0	0	0	0	0	0	0	0	0	0	0	0	0	1.26e-05	0
AF371823_1_1425	Bacteria;Firmicutes;Clostridia;Monoglobales;Monoglobaceae;Monoglobus;unspecific_Monoglobus	Bacteria	Firmicutes	Clostridia	Monoglobales	Monoglobaceae	Monoglobus	unspecific_Monoglobus	0	0	6.08e-07	0	0	0	0	0	0	0	0	0	0	0	0	0	0	0	0	0	0	0	0	0	0	0	0	0	0	0	0	0	0	0	0	0	0	0	0	0	0
AF371826_1_1404	Bacteria;Firmicutes;Clostridia;Monoglobales;Monoglobaceae;Monoglobus;unspecific_Monoglobus	Bacteria	Firmicutes	Clostridia	Monoglobales	Monoglobaceae	Monoglobus	unspecific_Monoglobus	0	0	0	0	0	0	0	0	0	0	0	0	0	0	4.76e-07	0	0	0	0	0	0	0	0	0	0	0	0	0	0	0	0	0	0	0	0	0	0	0	0	0	0
AF371942_1_1438	Bacteria;Firmicutes;Clostridia;Oscillospirales;Oscillospiraceae;UCG-005;unspecific_UCG-005	Bacteria	Firmicutes	Clostridia	Oscillospirales	Oscillospiraceae	UCG-005	unspecific_UCG-005	0	0	0	0	0	0	0	0	0	0	0	0	0	0	0	0	2.76e-06	0	0	0	0	0	0	0	0	0	0	0	0	0	0	0	0	0	0	0	0	0	0	0	0
AF382107_1_1478	Bacteria;Bacteroidetes;Bacteroidia;Bacteroidetes VC2.1 Bac22;unspecific_Bacteroidetes VC2.1 Bac22;unspecific_Bacteroidetes VC2.1 Bac22;unspecific_Bacteroidetes VC2.1 Bac22	Bacteria	Bacteroidetes	Bacteroidia	Bacteroidetes VC2.1 Bac22	unspecific_Bacteroidetes VC2.1 Bac22	unspecific_Bacteroidetes VC2.1 Bac22	unspecific_Bacteroidetes VC2.1 Bac22	0	0	0	0	0	0	0	0	0	0	1.45e-05	0	0	0	0	0	0	0	0	0	0	0	0	0	0	0	0	0	0	0	0	0	0	0	0	0	0	0	0	0	0
AF385506_1_1500	Bacteria;Patescibacteria;Saccharimonadia;Saccharimonadales;Saccharimonadaceae;Candidatus Saccharimonas;unspecific_Candidatus Saccharimonas	Bacteria	Patescibacteria	Saccharimonadia	Saccharimonadales	Saccharimonadaceae	Candidatus Saccharimonas	unspecific_Candidatus Saccharimonas	0	0	1.22e-05	0	0	0	0	0	0	0	0	0	0	0	0	0	0	0	0	0	0	0	0	0	0	0	0	0	0	0	0	0	0	0	0	0	0	0	0	0	0
AF385577_1_1508	Bacteria;Firmicutes;Clostridia;Lachnospirales;Lachnospiraceae;Catonella;unspecific_Catonella	Bacteria	Firmicutes	Clostridia	Lachnospirales	Lachnospiraceae	Catonella	unspecific_Catonella	0	0	2.43e-05	0	0	0	0	0	0	0	0	0	0	0	0	0	0	0	0	0	0	0	0	0	0	0	0	0	0	0	0	0	0	0	0	0	0	0	0	0	0
AF402976_1_1446	Bacteria;Bacteroidetes;Bacteroidia;Bacteroidales;SB-5;unspecific_SB-5;unspecific_SB-5	Bacteria	Bacteroidetes	Bacteroidia	Bacteroidales	SB-5	unspecific_SB-5	unspecific_SB-5	0	0	0	0	1.26e-05	0	0	0	0	0	0	0	0	0	9.53e-06	0	0	0	0	0	0	0	0	0	0	0	0	0	0	0	0	0	0	0	0	0	0	0	0	0	0
AF407674_1_1517	Bacteria;Deinococcota;Deinococci;Thermales;Thermaceae;Thermus;unspecific_Thermus	Bacteria	Deinococcota	Deinococci	Thermales	Thermaceae	Thermus	unspecific_Thermus	1.19e-05	0	0	0	0	0	6.5e-06	0	0	0	0	0	0	0	0	0	9.98e-05	0	0	3.45e-05	0	6.06e-05	0	0	0	0	4.59e-05	0	0.000133179	0.000242338	0	0	0	0	0	0	0	0	0	0	0
AF407727_1_1498	Bacteria;Proteobacteria;Alphaproteobacteria;unspecific_Alphaproteobacteria;unspecific_Alphaproteobacteria;unspecific_Alphaproteobacteria;unspecific_Alphaproteobacteria	Bacteria	Proteobacteria	Alphaproteobacteria	unspecific_Alphaproteobacteria	unspecific_Alphaproteobacteria	unspecific_Alphaproteobacteria	unspecific_Alphaproteobacteria	1.35e-05	2.62e-06	0	0	0	0	0	8.48e-06	0	0	0	1.45e-05	3.06e-05	1.61e-05	1.62e-06	0	1.38e-05	9e-06	0	0	1.01e-05	0	1.1e-05	0	4.38e-06	0.000129567	0	0	0	1.25e-05	3.5e-06	0	0	0	2.01e-05	0	4.17e-06	1.11e-05	6.01e-05	0	6.88e-06
AF408269_1_1481	Bacteria;Firmicutes;Clostridia;Peptostreptococcales-Tissierellales;Family XI;Anaerococcus;unspecific_Anaerococcus	Bacteria	Firmicutes	Clostridia	Peptostreptococcales-Tissierellales	Family XI	Anaerococcus	unspecific_Anaerococcus	0	0	9.13e-06	1.79e-05	0	7.62e-05	0	0	0	0	0	0	0	0	0	0	0	0	0	0	0	0	0	0	0	0	0	0	0	0	0	0	0	0	0	0	0	0	0	0	0
AF420353_1_1497	Bacteria;Proteobacteria;Gammaproteobacteria;Milano-WF1B-44;unspecific_Milano-WF1B-44;unspecific_Milano-WF1B-44;unspecific_Milano-WF1B-44	Bacteria	Proteobacteria	Gammaproteobacteria	Milano-WF1B-44	unspecific_Milano-WF1B-44	unspecific_Milano-WF1B-44	unspecific_Milano-WF1B-44	0	0	1.22e-05	1.19e-05	1.26e-05	0.000101572	0	0	0	0	0	0	0	0	0	1.32e-05	0	0	1.2e-05	2.64e-05	2.01e-05	0	0	0	0	0	0	0	0	0	0	0	0	0	0	0	0	0	0	0	0
AF427039_1_1539	Bacteria;Proteobacteria;Gammaproteobacteria;Xanthomonadales;Xanthomonadaceae;Pseudoxanthomonas;taiwanensis	Bacteria	Proteobacteria	Gammaproteobacteria	Xanthomonadales	Xanthomonadaceae	Pseudoxanthomonas	taiwanensis	8.11e-05	0	0	0	0	0	0	0	0	0	0	0	0	0	0	0	0	0	0	0	0	0	0	0	0	0	0	0	0.000228307	0	0	0	0	0	0	0	0	0	0	0	0
AF430126_1_1447	Bacteria;Proteobacteria;Alphaproteobacteria;Caulobacterales;Caulobacteraceae;Brevundimonas;unspecific_Brevundimonas	Bacteria	Proteobacteria	Alphaproteobacteria	Caulobacterales	Caulobacteraceae	Brevundimonas	unspecific_Brevundimonas	6.75e-06	0	0	0	0	0	0	0	0	0	0	0	0	0	0	0	0	0	0	0	0	0	0	1.63e-05	0	0	0	0	0	1.74e-05	0	0	0	0	0	0	0	0	0	0	0
AF432141_1_1499	Bacteria;Patescibacteria;Saccharimonadia;Saccharimonadales;unspecific_Saccharimonadales;unspecific_Saccharimonadales;unspecific_Saccharimonadales	Bacteria	Patescibacteria	Saccharimonadia	Saccharimonadales	unspecific_Saccharimonadales	unspecific_Saccharimonadales	unspecific_Saccharimonadales	0	0	3.38e-05	0	0	0	0	0	0	0	0	0	0	0	0	0	0	0	0	0	0	0	0	0	0	0	0	0	0.000273968	0	0	0	0	0	0	0	0	0	0	0	0
AF432856_1_1512	Bacteria;Firmicutes;Bacilli;Lactobacillales;Streptococcaceae;Streptococcus;sinensis	Bacteria	Firmicutes	Bacilli	Lactobacillales	Streptococcaceae	Streptococcus	sinensis	0	0	6.08e-07	0	0	0	0	0	0	0	0	0	0	0	0	0	0	0	0	0	0	0	0	0	0	0	0	0	0	0	0	0	0	0	0	0	0	0	0	0	0
AF435077_1_1503	Bacteria;Actinobacteria;Actinobacteria;Pseudonocardiales;Pseudonocardiaceae;Prauserella;alba	Bacteria	Actinobacteria	Actinobacteria	Pseudonocardiales	Pseudonocardiaceae	Prauserella	alba	0.000147797	3.93e-06	4.38e-06	0	0	0.000187907	1.66e-05	2.57e-05	6.88e-05	0.000151759	0.000105834	0.000115274	0.000350127	3.14e-05	2.83e-05	3.15e-05	0.000124081	3.41e-06	2.54e-05	4.61e-05	5.21e-05	0.000589015	0	0.00072841	0.000966744	0.000817064	0.000326257	0.00180205	0.000407908	0.000693683	3.82e-06	0.0010248	0.000105947	0	0.000133297	1.93e-05	1.9e-05	0	0.000191741	1.45e-05	2.51e-05
AF452106_1_1414	Bacteria;Proteobacteria;Alphaproteobacteria;Rhodobacterales;Rhodobacteraceae;Haematobacter;massiliensis	Bacteria	Proteobacteria	Alphaproteobacteria	Rhodobacterales	Rhodobacteraceae	Haematobacter	massiliensis	0	0	0	0	0	0	0	0	3.96e-05	0	0	0	0	0	0	0	0	0	0	0	0	0	0	0	0	0	0	0	0	0	0	0	0	0	0	0	0	0	0	0	0
AF452594_1_1442	Bacteria;Bacteroidetes;Bacteroidia;ML602M-17;unspecific_ML602M-17;unspecific_ML602M-17;unspecific_ML602M-17	Bacteria	Bacteroidetes	Bacteroidia	ML602M-17	unspecific_ML602M-17	unspecific_ML602M-17	unspecific_ML602M-17	0	0	6.08e-05	2.39e-05	4.84e-05	0	0	0	0	0	0	0	0	0	2.7e-05	0	0	0	0	0	0	0	8.8e-05	0	0	0	0	0	0	0	1.59e-05	0	0	0	7.03e-05	0	1.9e-05	3.98e-05	0	0	0
AF466190_1_1514	Bacteria;Actinobacteria;Actinobacteria;Pseudonocardiales;Pseudonocardiaceae;Prauserella;halophila	Bacteria	Actinobacteria	Actinobacteria	Pseudonocardiales	Pseudonocardiaceae	Prauserella	halophila	0.000295594	8.19e-06	8.76e-06	0	0	0.000374799	3.33e-05	5.15e-05	0.000137651	0.000303518	0.000212249	0.000230108	0.000699327	6.24e-05	5.66e-05	6.28e-05	0.000248163	6.98e-06	5.06e-05	9.23e-05	0.000103954	0.0011785	0	0.00145682	0.00193331	0.00163375	0.000652514	0.00360364	0.000815816	0.00138667	7.96e-06	0.00205013	0.000211894	0	0.000266595	3.85e-05	3.79e-05	0	0.000384084	2.87e-05	5.06e-05
AF467407_1_1549	Bacteria;Firmicutes;Bacilli;Staphylococcales;Staphylococcaceae;Staphylococcus;unspecific_Staphylococcus	Bacteria	Firmicutes	Bacilli	Staphylococcales	Staphylococcaceae	Staphylococcus	unspecific_Staphylococcus	0	0	0	0	0	0	0	0	0	0	0	0	0	0	0	0	0	2.17e-06	0	0	0	0	0	0	0	0	0	0	0	0	0	0.000117469	0	0	0	0	0	0	0	0	0
AF491833_1_1454	Bacteria;Actinobacteria;Actinobacteria;Bifidobacteriales;Bifidobacteriaceae;Bifidobacterium;breve	Bacteria	Actinobacteria	Actinobacteria	Bifidobacteriales	Bifidobacteriaceae	Bifidobacterium	breve	0	0	1.12e-05	0	0	0	0	0	0	0	0	0	0	0	0	0	0	0	0	0	0	0	0	0	0	0	0	0	0	0	0	0	0	0	0	0	0	0	0	0	0
AF499899_1_1248	Bacteria;Bacteroidetes;Bacteroidia;Bacteroidales;Tannerellaceae;Parabacteroides;unspecific_Parabacteroides	Bacteria	Bacteroidetes	Bacteroidia	Bacteroidales	Tannerellaceae	Parabacteroides	unspecific_Parabacteroides	0	0	0	0	0	3.15e-05	0	0	0	0	0	0	0	0	0	0	0	0	0	6.06e-06	0	0	0	0	0	2.27e-06	0	0	0	0	0	0	0	0	0	0	0	0	0	0	0
AF534216_1_1462	Bacteria;Proteobacteria;Gammaproteobacteria;Pseudomonadales;Pseudomonadaceae;Pseudomonas;unspecific_Pseudomonas	Bacteria	Proteobacteria	Gammaproteobacteria	Pseudomonadales	Pseudomonadaceae	Pseudomonas	unspecific_Pseudomonas	0	0	0	0	0	0	5.91e-05	0	0	0	0	0	0	0	0	1.76e-05	0	0	0	0	0.000100535	0	0	0.000552026	3.5e-05	0	0.00959427	0.00170216	0	0	0	0.00015946	0	0	0	0	0	0	0	0	0
AF543275_1_1501	Bacteria;Actinobacteria;Actinobacteria;Actinomycetales;Actinomycetaceae;Actinomyces;unspecific_Actinomyces	Bacteria	Actinobacteria	Actinobacteria	Actinomycetales	Actinomycetaceae	Actinomyces	unspecific_Actinomyces	0	0	4.19e-05	0	0	0	0	0	0	0	0	0	0	0	0	0	0	0	0	0	0	0	0	0	0	0	0	0	0	0	0	0	0	0	0	0	0	0	0	0	0
AF550659_1_1604	Bacteria;Campylobacterota;Campylobacteria;Campylobacterales;Campylobacteraceae;Campylobacter;rectus	Bacteria	Campylobacterota	Campylobacteria	Campylobacterales	Campylobacteraceae	Campylobacter	rectus	0	0	1.83e-06	0	0	0	0	0	0	0	0	0	0	0	0	0	0	0	0	0	0	0	0	0	0	0	0	0	0	0	0	0	0	0	0	0	0	0	0	0	0
AFBB01000028_152_1706	Bacteria;Firmicutes;Negativicutes;Veillonellales-Selenomonadales;Veillonellaceae;Dialister;micraerophilus DSM 19965	Bacteria	Firmicutes	Negativicutes	Veillonellales-Selenomonadales	Veillonellaceae	Dialister	micraerophilus DSM 19965	0	0	1.95e-05	0	0	0	0	0	0	9.73e-05	0	0	0	0	0	0	0	0	0	0	0	0	0	0	0	0	0	0	0	0.000486064	0	0	0	0	0	0	0	0	0	0	0
AFPY01000135_116_1634	Bacteria;Bacteroidetes;Bacteroidia;Bacteroidales;Prevotellaceae;Prevotella;pallens ATCC 700821	Bacteria	Bacteroidetes	Bacteroidia	Bacteroidales	Prevotellaceae	Prevotella	pallens ATCC 700821	0	0	5.79e-05	0	0	0	0	0	0	0	0	0	0	0	0	0	0	0	0	0	0	0	0	0	0	0	0	0	0	0	0	0	0	0	0	0	0	0	0	0	0
AFQU01000001_1150504_1152003	Bacteria;Firmicutes;Bacilli;Lactobacillales;Streptococcaceae;Streptococcus;unspecific_Streptococcus	Bacteria	Firmicutes	Bacilli	Lactobacillales	Streptococcaceae	Streptococcus	unspecific_Streptococcus	0	0	0	2.03e-06	0	0	0	0	0	0	0	0	0	0	0	0	0	0	0	0	0	0	0	0	0	0	0	0	0	0	0	0	0	0	0	0	0	0	0	0	0
AFQY01000006_167303_168814	Bacteria;Proteobacteria;Gammaproteobacteria;Pseudomonadales;Moraxellaceae;Acinetobacter;lwoffii WJ10621	Bacteria	Proteobacteria	Gammaproteobacteria	Pseudomonadales	Moraxellaceae	Acinetobacter	lwoffii WJ10621	0	0	0	0	0	0	0	0	0	0	0	0	0	0	0	0	0	0	5.98e-07	0	0	0	0	2.54e-06	8.75e-07	0	0	1.44e-05	0	4.17e-06	0	0	0	0	0	0	0	0	0	0	0
AFUE01000007_1977_3513	Bacteria;Firmicutes;Bacilli;Lactobacillales;Streptococcaceae;Streptococcus;cristatus ATCC 51100	Bacteria	Firmicutes	Bacilli	Lactobacillales	Streptococcaceae	Streptococcus	cristatus ATCC 51100	0	0	8.28e-06	0	0	0	0	0	0	0	0	0	0	4.24e-07	0	0	0	0	0	0	0	0	0	0	0	3.29e-05	0	0	0	1.87e-05	0	0	0	0	0	0	0	0	0	0	0
AFUV01000007_99286_100826	Bacteria;Proteobacteria;Gammaproteobacteria;Enterobacterales;Pasteurellaceae;Haemophilus;pittmaniae HK 85	Bacteria	Proteobacteria	Gammaproteobacteria	Enterobacterales	Pasteurellaceae	Haemophilus	pittmaniae HK 85	0	0	0	0	0	0	0	0	0	0	0	0	0	0	0	0	0	0	0	4.56e-05	0	0	0	0	0	0	0	0	0	0	0	0	0	0	0	0	0	0	0	0	0
AFWY03000047_61701_63195	Bacteria;Actinobacteria;Actinobacteria;Pseudonocardiales;Pseudonocardiaceae;Amycolatopsis;unspecific_Amycolatopsis	Bacteria	Actinobacteria	Actinobacteria	Pseudonocardiales	Pseudonocardiaceae	Amycolatopsis	unspecific_Amycolatopsis	0	0	0	0	0	0	0	0	0	0	0	0	0	1.4e-05	0	0	0	0	0	0	0	0	0	1.68e-05	0	0	0	0	0	0	0	0	0	0	0	0	0	0	0	0	0
AGEF01000001_130585_132119	Bacteria;Firmicutes;Bacilli;Lactobacillales;Carnobacteriaceae;Dolosigranulum;pigrum ATCC 51524	Bacteria	Firmicutes	Bacilli	Lactobacillales	Carnobacteriaceae	Dolosigranulum	pigrum ATCC 51524	0	0	0	2.62e-06	0	0	0	0	0	0	0	0	0	0	0	0	0	0	0	0	0	0	0	0	0	0	0	0	0	0	0	0	0	0	0	0	0	0	0	0	0
AGXT01000041_79243_80759	Bacteria;Bacteroidetes;Bacteroidia;Bacteroidales;Bacteroidaceae;Bacteroides;ovatus CL02T12C04	Bacteria	Bacteroidetes	Bacteroidia	Bacteroidales	Bacteroidaceae	Bacteroides	ovatus CL02T12C04	1.35e-06	0	0	0	6.32e-07	0	0	3.28e-05	0	0	0	3.17e-05	0	0	0	0	0	0	0	0	0	0	0	0	0	0	0	0	0	0	0	0	0	0	0	0	0	0	0	0	0
AGZD01000007_535183_536720	Bacteria;Firmicutes;Bacilli;Lactobacillales;Aerococcaceae;Facklamia;hominis CCUG 36813	Bacteria	Firmicutes	Bacilli	Lactobacillales	Aerococcaceae	Facklamia	hominis CCUG 36813	0	7.2e-06	0	0	0	0	0	0	0	0	0	0	0	0	0	0	0	0	0	0	0	0	0	0	0	0	0	0	0	2.29e-05	0	0	0	0	0	0	0	0	0	0	0
AH007608_1_1247	Bacteria;Proteobacteria;Alphaproteobacteria;Rickettsiales;Mitochondria;Juniperus virginiana;unspecific_Juniperus virginiana	Bacteria	Proteobacteria	Alphaproteobacteria	Rickettsiales	Mitochondria	Juniperus virginiana	unspecific_Juniperus virginiana	0	0	4.87e-06	0	0	0	0	0	0	0	0	0	0	0	0	0	0	0	0	0	0	0	0	0	0	0	0	0	0	0	0	0	0	0	0	0	0	0	0	0	0
AHAE01000085_45441_46976	Bacteria;Actinobacteria;Actinobacteria;Corynebacteriales;Corynebacteriaceae;Turicella;otitidis ATCC 51513	Bacteria	Actinobacteria	Actinobacteria	Corynebacteriales	Corynebacteriaceae	Turicella	otitidis ATCC 51513	0	0	0	0	0	0	0	0	0	6.46e-05	0	0	0.000154686	0	0	0	0	0	0	0	0	0	0	0	0	0	0.000116696	0	0	0	0	0	0	0	0	0	0	0	0	0	0
AIDR02000013_27_1491	Bacteria;Proteobacteria;Gammaproteobacteria;Enterobacterales;Vibrionaceae;Vibrio;cyclitrophicus ZF270	Bacteria	Proteobacteria	Gammaproteobacteria	Enterobacterales	Vibrionaceae	Vibrio	cyclitrophicus ZF270	0	0	0	0	1.26e-05	0	0	0	0	0	0	0	0	0	0	0	0	0	0	0	0	0	0	0	0	0	0	0	0	0	0	0	0	0	0	0	0	0	0	0	0
AJ001052_1_1444	Bacteria;Proteobacteria;Alphaproteobacteria;Sphingomonadales;Sphingomonadaceae;Novosphingobium;unspecific_Novosphingobium	Bacteria	Proteobacteria	Alphaproteobacteria	Sphingomonadales	Sphingomonadaceae	Novosphingobium	unspecific_Novosphingobium	6.19e-05	0	0	0	0	6.09e-05	8.87e-07	0	2.81e-05	8.41e-05	7.79e-05	4.84e-06	0.000172285	1.27e-06	7.62e-07	5.55e-06	0	1.71e-06	6.82e-06	6.85e-06	0	0	0	0	0	0	0	0	0	0	0	0	0	0	0	0	0	0	0	0	0
AJ131694_1_1378	Bacteria;Proteobacteria;Gammaproteobacteria;Burkholderiales;Hydrogenophilaceae;Hydrogenophilus;hirschii	Bacteria	Proteobacteria	Gammaproteobacteria	Burkholderiales	Hydrogenophilaceae	Hydrogenophilus	hirschii	0	0	0	0	0	0	0	0	0	0	0	0	0	0	6.67e-07	0	3.86e-06	0	0	0	0	0	0	0	0	2.64e-06	0	0	1.07e-05	0	0	0	0	0	0	0	0	0	0	0	0
AJ223468_1_1502	Bacteria;Proteobacteria;Gammaproteobacteria;Enterobacterales;Pectobacteriaceae;Brenneria;alni	Bacteria	Proteobacteria	Gammaproteobacteria	Enterobacterales	Pectobacteriaceae	Brenneria	alni	0	5.14e-05	5.39e-05	4.42e-05	3.97e-05	0.000101572	1.05e-05	0	0	0	0	0	0	0	0	7.54e-06	0	2.65e-05	3.47e-06	6.78e-05	5.75e-05	6.58e-06	2.51e-05	5.08e-05	9.98e-06	0	7.5e-05	7.06e-05	0	0	0	7.44e-06	0	0	0	0.000131839	0	0	0	0	0
AJ229210_1_1448	Bacteria;Firmicutes;Clostridia;Lachnospirales;Lachnospiraceae;Mobilitalea;eubacterium clone BSV61	Bacteria	Firmicutes	Clostridia	Lachnospirales	Lachnospiraceae	Mobilitalea	eubacterium clone BSV61	2.16e-06	0	0	0	6.32e-06	0	0	0	0	0	0	0	0	0	0	0	0	0	0	0	0	0	0	0	0	0	0	0	0	0	0	0	0	0	0	0	0	0	0	0	0
AJ233419_1_1499	Bacteria;Proteobacteria;Gammaproteobacteria;Enterobacterales;Pectobacteriaceae;Brenneria;salicis	Bacteria	Proteobacteria	Gammaproteobacteria	Enterobacterales	Pectobacteriaceae	Brenneria	salicis	0	0	0	0	1.77e-06	0	0	0	0	0	0	0	0	0	0	0	0	0	0	0	2.81e-06	0	0	0	0	0	0	0	0	0	0	0	5.1e-06	0	0	0	0	0	0	0	0
AJ243421_1_1501	Bacteria;Actinobacteria;Actinobacteria;Micrococcales;Micrococcaceae;Pseudoglutamicibacter;albus	Bacteria	Actinobacteria	Actinobacteria	Micrococcales	Micrococcaceae	Pseudoglutamicibacter	albus	0	0	0	0	0	0	1.33e-06	0	0	0	0	0	0	0	0	0	0	0	0	0	0	0	0	0	0	0	0	0	0	0	0	0	0	0	0	0	0	0	0	0	0
AJ245594_1_1514	Bacteria;Proteobacteria;Gammaproteobacteria;Enterobacterales;Morganellaceae;Candidatus Blochmannia;Blochmannia castaneus	Bacteria	Proteobacteria	Gammaproteobacteria	Enterobacterales	Morganellaceae	Candidatus Blochmannia	Blochmannia castaneus	0	0	0	0	0	0	1.48e-05	0	0	0	0	0	0	0	0	0	0	0	0	0	0	0	0	0	0	0	0	0	0	0	0	0	0	0	0	0	0	0	0	0	0
AJ270486_1_1241	Bacteria;Firmicutes;Clostridia;Lachnospirales;Lachnospiraceae;unspecific_Lachnospiraceae;unspecific_Lachnospiraceae	Bacteria	Firmicutes	Clostridia	Lachnospirales	Lachnospiraceae	unspecific_Lachnospiraceae	unspecific_Lachnospiraceae	0	0	4.02e-06	0	0	0	0	0	0	0	0	0	0	0	0	0	0	0	0	0	0	0	0	0	0	0	0	0	0	0	0	0	0	0	0	0	0	0	0	0	0
AJ290397_2_1468	Bacteria;Actinobacteria;Actinobacteria;Micrococcales;Micrococcaceae;Nesterenkonia;lacusekhoensis	Bacteria	Actinobacteria	Actinobacteria	Micrococcales	Micrococcaceae	Nesterenkonia	lacusekhoensis	0	0	0	0	0	0	0	0	0	7.78e-05	0	0	0	0	0	0	0	0	0	0	0	0	0	0	0	0	0	0	0.000380511	0	0	0.000892977	0	0	0	0	0	0	0	0	0
AJ292671_1_1494	Bacteria;Proteobacteria;Gammaproteobacteria;Burkholderiales;Burkholderiaceae;Burkholderia-Caballeronia-Paraburkholderia;unspecific_Burkholderia-Caballeronia-Paraburkholderia	Bacteria	Proteobacteria	Gammaproteobacteria	Burkholderiales	Burkholderiaceae	Burkholderia-Caballeronia-Paraburkholderia	unspecific_Burkholderia-Caballeronia-Paraburkholderia	0	0	0	5.96e-07	0	0	0	0	0	0	0	0	0	0	0	0	0	0	0	0	0	0	0	0	0	0	0	0	0	0	0	0	0	0	0	0	0	0	0	0	0
AJ294413_1_1479	Bacteria;Actinobacteria;Actinobacteria;Micrococcales;Intrasporangiaceae;Knoellia;subterranea	Bacteria	Actinobacteria	Actinobacteria	Micrococcales	Intrasporangiaceae	Knoellia	subterranea	2.3e-05	0	0	0	0	0	0	0	1.27e-05	0	1.16e-05	0	1.48e-05	4.24e-06	0	0	4.96e-05	0	0	1.98e-05	0	0	0	0	0	0	0	0	0	0	0	0	0	0	0	0	0	0	0	0	0
AJ295350_1_1354	Bacteria;Proteobacteria;Gammaproteobacteria;Burkholderiales;Comamonadaceae;Delftia;rhizosphere bacterium cse003	Bacteria	Proteobacteria	Gammaproteobacteria	Burkholderiales	Comamonadaceae	Delftia	rhizosphere bacterium cse003	0	0	0	0	0	2.03e-06	0	0	0	0	0	0	0	0	0	0	0	0	2.39e-07	0	0	0	0	0	0	0	0	0	0	0	0	0	0	0	0	0	0	0	0	0	0
AJ296571_1_1322	Bacteria;Desulfobacterota;Desulfobulbia;Desulfobulbales;Desulfurivibrionaceae;Desulfurivibrio;unspecific_Desulfurivibrio	Bacteria	Desulfobacterota	Desulfobulbia	Desulfobulbales	Desulfurivibrionaceae	Desulfurivibrio	unspecific_Desulfurivibrio	0	0	0	5.96e-06	0	0	0	0	0	0	0	0	0	0	0	0	0	0	0	0	0	0	0	0	0	0	0	0	0	0	0	0	0	0	0	0	0	0	0	0	0
AJ301827_1_1551	Bacteria;Firmicutes;Bacilli;Lactobacillales;Enterococcaceae;Enterococcus;cecorum	Bacteria	Firmicutes	Bacilli	Lactobacillales	Enterococcaceae	Enterococcus	cecorum	0	0	0	0	0	0	0	0	0	0	0	0	0	0	0	0	0	0	0	0	0	0	0	0	0	0	0	0	0	0	0	0	0	0	0	0	0	0	0	0	0
AJ313019_1_1425	Bacteria;Proteobacteria;Alphaproteobacteria;Sphingomonadales;Sphingomonadaceae;Sphingomonas;unspecific_Sphingomonas	Bacteria	Proteobacteria	Alphaproteobacteria	Sphingomonadales	Sphingomonadaceae	Sphingomonas	unspecific_Sphingomonas	0	0	0	0	0	0	0	0	0	0	0	0	0	8.91e-06	0	0	0	0	0	0	0	0	0	0	0	0	0	0	0	0	0	0	0	0	0	0	0	0	0	0	0
AJ314919_1_1470	Bacteria;Actinobacteria;Actinobacteria;Corynebacteriales;Corynebacteriaceae;Corynebacterium;appendicis	Bacteria	Actinobacteria	Actinobacteria	Corynebacteriales	Corynebacteriaceae	Corynebacterium	appendicis	0	0	0	0	0	0	0	0	0	7.16e-05	0	0	0	0	0	0	0	0	0	0	0	0	0	0	0	0	0	0	0	0	0	0	0	0	0	0	0	0	0	0	0
AJ318168_1_1503	Bacteria;Myxococcota;Polyangia;Polyangiales;BIrii41;unspecific_BIrii41;unspecific_BIrii41	Bacteria	Myxococcota	Polyangia	Polyangiales	BIrii41	unspecific_BIrii41	unspecific_BIrii41	0	0	0	0	0	0	0	0	0	0	0	0	0	0	0	0	3.42e-05	0	0	0	0	0	0	0	0	0	0	0	0	0	0	0	0	0	0	0	0	0	0	0	0
AJ318180_1_1496	Bacteria;Proteobacteria;Gammaproteobacteria;Xanthomonadales;Rhodanobacteraceae;Rhodanobacter;unspecific_Rhodanobacter	Bacteria	Proteobacteria	Gammaproteobacteria	Xanthomonadales	Rhodanobacteraceae	Rhodanobacter	unspecific_Rhodanobacter	0	0	0	0	0	0	0	0	0	0	0	0	0	0	0	0	1.38e-05	0	0	0	0	0	0	0	0	0	0	0	0	0	0	0	0	0	0	0	0	0	0	0	0
AJ408960_1_1496	Bacteria;Proteobacteria;Gammaproteobacteria;Burkholderiales;Sutterellaceae;Parasutterella;unspecific_Parasutterella	Bacteria	Proteobacteria	Gammaproteobacteria	Burkholderiales	Sutterellaceae	Parasutterella	unspecific_Parasutterella	0	0	0	0	0	0	0	1.49e-05	0	0	0	0	0	0	0	0	0	0	0	0	0	0	0	0	0	0	0	0	0	0	0	0.000179127	0	2.2e-05	0	0	0	0	0	0	0
AJ438177_1_1499	Bacteria;Bacteroidetes;Bacteroidia;Sphingobacteriales;Sphingobacteriaceae;Sphingobacterium;thalpophilum	Bacteria	Bacteroidetes	Bacteroidia	Sphingobacteriales	Sphingobacteriaceae	Sphingobacterium	thalpophilum	5.4e-05	0	0	0	0	0	0	0	0.00015822	0	0.000465202	0	0	0	9.53e-06	0	0	1.55e-05	5.98e-05	2.64e-05	0	0	0	0.00193158	0.000175008	0	0.000420525	0.00260071	0.00266358	0.00138875	0	0.000265767	0	0	0	0	0	0	0	0	0
AJ439347_1_1513	Bacteria;Actinobacteria;Actinobacteria;Corynebacteriales;Corynebacteriaceae;Corynebacterium;fastidiosum	Bacteria	Actinobacteria	Actinobacteria	Corynebacteriales	Corynebacteriaceae	Corynebacterium	fastidiosum	1e-05	2.62e-06	3.77e-06	1.8e-05	1.01e-06	8.13e-06	1.18e-06	0	0	3.11e-05	4.65e-06	0	7.41e-06	6.36e-06	1.62e-06	0	1.76e-05	0	0	0	0	0	0	1.68e-05	5.18e-05	3.06e-05	3.92e-05	6.3e-05	0	0.00024581	0	0.000113217	0	0	3.21e-06	0	0	0	0	0	0
AJ488509_1_1498	Bacteria;Actinobacteria;Actinobacteria;Micrococcales;Brevibacteriaceae;Brevibacterium;luteolum	Bacteria	Actinobacteria	Actinobacteria	Micrococcales	Brevibacteriaceae	Brevibacterium	luteolum	5.4e-05	0	0	0	0	0	0	0	0	0	0	0	0	0	0	0	0	0	0	0	0	0.000234854	0	0	0.00055425	0.000755491	0	0	0	0	0	0	0	0	0	0	0	0	0	0	0
AJ505851_1_1479	Bacteria;Proteobacteria;Gammaproteobacteria;Burkholderiales;Rhodocyclaceae;Zoogloea;resiniphila	Bacteria	Proteobacteria	Gammaproteobacteria	Burkholderiales	Rhodocyclaceae	Zoogloea	resiniphila	0	0	0	0	0	0	0	0	0	0	0	0	0	0	0	0	5.51e-05	0	0	0	0	0	0	0	0	0	0	0	0	0	0	0	0	0	0	0	0	0	0	0	0
AJ519653_1_1244	Bacteria;Proteobacteria;Alphaproteobacteria;unspecific_Alphaproteobacteria;unspecific_Alphaproteobacteria;unspecific_Alphaproteobacteria;unspecific_Alphaproteobacteria	Bacteria	Proteobacteria	Alphaproteobacteria	unspecific_Alphaproteobacteria	unspecific_Alphaproteobacteria	unspecific_Alphaproteobacteria	unspecific_Alphaproteobacteria	0	5.57e-06	0	0	0	0	0	0	0	0	0	0	0	0	0	0	0	0	0	0	0	0	0	0	0	7.55e-06	0	0	7.61e-05	0	0	0	0	0	0	0	0	0	0	0	0
AJ532696_1_1318	Bacteria;Proteobacteria;Gammaproteobacteria;Xanthomonadales;Rhodanobacteraceae;Rhodanobacter;unspecific_Rhodanobacter	Bacteria	Proteobacteria	Gammaproteobacteria	Xanthomonadales	Rhodanobacteraceae	Rhodanobacter	unspecific_Rhodanobacter	0	0	0	0	0	0	0	0	1.98e-05	0	0	0	0	0	0	0	0	0	0	0	0	0	0	0	0	0	0	0	0	0	0	0	0	0	0	0	0	0	0	0	0
AJ535255_1_1479	Bacteria;Bacteroidetes;Bacteroidia;Bacteroidales;Bacteroidetes BD2-2;unspecific_Bacteroidetes BD2-2;unspecific_Bacteroidetes BD2-2	Bacteria	Bacteroidetes	Bacteroidia	Bacteroidales	Bacteroidetes BD2-2	unspecific_Bacteroidetes BD2-2	unspecific_Bacteroidetes BD2-2	0	0	1.52e-05	1.19e-05	0	0	0	0	0	0	0	0	0	0	9.53e-06	0	0	0	0	0	0	0	0	0	0	0	0	0	0	0	0	0	0	0	0	0	0	0	0	0	0
AJ536815_1_1449	Bacteria;Proteobacteria;Gammaproteobacteria;Burkholderiales;Hydrogenophilaceae;unspecific_Hydrogenophilaceae;unspecific_Hydrogenophilaceae	Bacteria	Proteobacteria	Gammaproteobacteria	Burkholderiales	Hydrogenophilaceae	unspecific_Hydrogenophilaceae	unspecific_Hydrogenophilaceae	0	0	0	0	0	0.000101572	0	0	0	0	0	0	0	0	0	0	0	0	0	0	0	0	0	0	0	0	0	0	0	0	0	0	0	0	0	0	0	0	0	0	0
AJ540309_1_1413	Bacteria;Actinobacteria;Actinobacteria;Actinomycetales;Actinomycetaceae;Actinomyces;graevenitzii	Bacteria	Actinobacteria	Actinobacteria	Actinomycetales	Actinomycetaceae	Actinomyces	graevenitzii	0	0	0.000310333	0	0	0	0	0	0	0	0	0	0	0	0	0	0	0	0	0	0	0	0	0	0	0.000214182	0	0	0	0	0	0	0	0	0	0	0	0	0	0	0
AJ560626_1_1570	Bacteria;Proteobacteria;Gammaproteobacteria;Xanthomonadales;Xanthomonadaceae;Stenotrophomonas;xylosoxidans	Bacteria	Proteobacteria	Gammaproteobacteria	Xanthomonadales	Xanthomonadaceae	Stenotrophomonas	xylosoxidans	0.000173195	0	0	0	0	7.72e-05	2.81e-06	0	0	9.49e-05	4.65e-06	0	0	8.48e-06	0	2.51e-06	0	0	2.03e-06	1.32e-06	0	0	0	3.05e-05	2.63e-06	3.78e-06	0	9e-07	5.48e-05	0.0001111	0	0	0	0	0	0	0	0	0	0	0
AJ567576_1_1504	Bacteria;Proteobacteria;Gammaproteobacteria;Pseudomonadales;MBAE14;unspecific_MBAE14;unspecific_MBAE14	Bacteria	Proteobacteria	Gammaproteobacteria	Pseudomonadales	MBAE14	unspecific_MBAE14	unspecific_MBAE14	0	0	0	0	0	0	0	0	0	0	0	0	0	0	0	4.36e-06	0	0	0	0	0	0	0	0	0	0	0	0	0	0	0	0	0	0	0	0	0	0	0	0	0
AJ567587_1_1488	Bacteria;Bacteroidetes;Bacteroidia;Chitinophagales;unspecific_Chitinophagales;unspecific_Chitinophagales;unspecific_Chitinophagales	Bacteria	Bacteroidetes	Bacteroidia	Chitinophagales	unspecific_Chitinophagales	unspecific_Chitinophagales	unspecific_Chitinophagales	0	0	0.000115614	3.42e-05	7.58e-05	0	0	0	0	0	0	0	0	0	5.24e-05	0	0	0	0	0	0	0	3.65e-05	0	0	0	0	0	0	0	1.59e-05	0	0	0	4.01e-05	0	3.79e-05	0.000119376	0	3.83e-05	0
AJ576402_1_1429	Bacteria;Chloroflexi;Chloroflexia;Thermomicrobiales;JG30-KF-CM45;unspecific_JG30-KF-CM45;unspecific_JG30-KF-CM45	Bacteria	Chloroflexi	Chloroflexia	Thermomicrobiales	JG30-KF-CM45	unspecific_JG30-KF-CM45	unspecific_JG30-KF-CM45	0	0	0	0	0	0	0	9.6e-07	0	0	0	0	0	0	0	0	0	0	0	0	0	0	0	0	0	0	0	0	0	0	0	0	0	0	0	0	0	0	0	0	0
AJ585992_1_1527	Bacteria;Proteobacteria;Gammaproteobacteria;Burkholderiales;Comamonadaceae;Hydrogenophaga;atypica	Bacteria	Proteobacteria	Gammaproteobacteria	Burkholderiales	Comamonadaceae	Hydrogenophaga	atypica	0.000116724	0	0	0	0	0.000246819	2.96e-06	0	0.000125785	0.000372782	0.000174451	0	0.000322339	0	5.53e-06	1.39e-05	0	6.67e-06	3.98e-05	0	0	0.000328326	0	0	3.24e-05	0.00118083	5.26e-05	0.000330713	0.000426172	0.000354132	0	0.000680895	0	0	0	0	7.58e-06	0	0	0	0
AJ619057_1_1468	Bacteria;Bacteroidetes;Bacteroidia;Flavobacteriales;Weeksellaceae;Chryseobacterium;unspecific_Chryseobacterium	Bacteria	Bacteroidetes	Bacteroidia	Flavobacteriales	Weeksellaceae	Chryseobacterium	unspecific_Chryseobacterium	0	0	0.000186565	8.35e-05	2.53e-05	0	0	0	0	0	0	0	0	0	0.000152472	0	0	0	0	0	0	0	0	0	0	0	0	0	0	0	0	0	0	0	0	0	0	0	0	0	0
AJ634917_1_1500	Bacteria;Firmicutes;Bacilli;Lactobacillales;Carnobacteriaceae;Atopococcus;tabaci	Bacteria	Firmicutes	Bacilli	Lactobacillales	Carnobacteriaceae	Atopococcus	tabaci	0	0	0	0	0	3.35e-05	0	0	0	0	1.92e-05	0	0	0	0	0	1.82e-05	0	0	0	0	0.000137155	0	0	5.11e-05	0.000144677	0	0.000101239	0	9.24e-05	0	0	0	0	0	0	0	0	0	0	0
AJ697609_1_1517	Bacteria;Actinobacteria;Actinobacteria;Actinomycetales;Actinomycetaceae;Actinomyces;dentalis	Bacteria	Actinobacteria	Actinobacteria	Actinomycetales	Actinomycetaceae	Actinomyces	dentalis	0	0	7.06e-06	0	0	0	0	0	0	0	0	0	0	0	0	0	0	0	0	0	0	0	0	0	0	0	0	0	0	0	0	0	0	0	0	0	0	0	0	0	0
AJ717391_1_1465	Bacteria;Proteobacteria;Alphaproteobacteria;Caulobacterales;Caulobacteraceae;Phenylobacterium;falsum	Bacteria	Proteobacteria	Alphaproteobacteria	Caulobacterales	Caulobacteraceae	Phenylobacterium	falsum	0	0	0	0	0	0	0	3.2e-05	0	0	0	0	0	4.24e-05	9.53e-06	0	5.51e-05	3.1e-05	0	0	1.01e-05	0	0	0	0	0	0	0	0	0	0	0	0	0	0	0	0	0	0	0	0
AJ844283_1_1451	Bacteria;Proteobacteria;Alphaproteobacteria;Rhodobacterales;Rhodobacteraceae;Rubellimicrobium;thermophilum	Bacteria	Proteobacteria	Alphaproteobacteria	Rhodobacterales	Rhodobacteraceae	Rubellimicrobium	thermophilum	0	0	0	0	0	0	0	0	0	0	0	0	0	3.18e-05	0	0	0	0	0	0	0	0	0	0	0	0	0	0	0	0	0	0	0	0	0	0	0	0	0	0	0
AJ853909_1_1452	Bacteria;Actinobacteria;Actinobacteria;Micrococcales;Microbacteriaceae;Microbacterium;paludicola	Bacteria	Actinobacteria	Actinobacteria	Micrococcales	Microbacteriaceae	Microbacterium	paludicola	0	0	0	0	0	0	1.55e-05	0	0	0	0	0	0	0	0	0	0	0	0	0	1.01e-06	0	0	0	0	0	0	0	0	0	0	0	0	0	0	0	0	0	0	0	0
AJ863545_1_1387	Bacteria;Firmicutes;Clostridia;Monoglobales;Monoglobaceae;Monoglobus;unspecific_Monoglobus	Bacteria	Firmicutes	Clostridia	Monoglobales	Monoglobaceae	Monoglobus	unspecific_Monoglobus	0	0	0	0	0	0	0	0	0	0	0	0	0	0	4.76e-07	0	0	0	0	0	0	0	0	0	0	0	0	0	0	0	0	0	0	0	0	0	0	0	0	0	0
AJ867648_1_1503	Bacteria;Cyanobacteria;Cyanobacteriia;Chloroplast;unspecific_Chloroplast;unspecific_Chloroplast;unspecific_Chloroplast	Bacteria	Cyanobacteria	Cyanobacteriia	Chloroplast	unspecific_Chloroplast	unspecific_Chloroplast	unspecific_Chloroplast	0	0	0.000176464	2.39e-06	2.53e-06	0	0	0	0	0	0	0	0	0	0	0	0	0	0	0	0	0	0	0	0	0	5.15e-05	0	0	0	0	3.19e-06	0	0	0	0	0	0	0	0	0
AJ867655_1_1453	Bacteria;Cyanobacteria;Cyanobacteriia;Chloroplast;unspecific_Chloroplast;unspecific_Chloroplast;unspecific_Chloroplast	Bacteria	Cyanobacteria	Cyanobacteriia	Chloroplast	unspecific_Chloroplast	unspecific_Chloroplast	unspecific_Chloroplast	0	0	6.08e-07	0	0	0	0	0	0	0	0	0	0	0	0	0	0	0	0	0	0	0	0	0	0	0	0	0	0	0	0	0	0	0	0	0	0	0	0	0	0
AJ867748_1_1481	Bacteria;Proteobacteria;Alphaproteobacteria;Acetobacterales;Acetobacteraceae;unspecific_Acetobacteraceae;unspecific_Acetobacteraceae	Bacteria	Proteobacteria	Alphaproteobacteria	Acetobacterales	Acetobacteraceae	unspecific_Acetobacteraceae	unspecific_Acetobacteraceae	4.05e-05	3.05e-05	2.53e-05	1.34e-05	7.33e-06	0	8.01e-05	7.23e-05	5.26e-05	8.41e-05	9.71e-05	3.65e-05	6.95e-05	5.3e-05	1.91e-05	0	8.49e-05	4.3e-05	0	0	7.64e-06	3.9e-05	1.1e-05	0	7.44e-05	8.95e-05	0	0	4.41e-05	1.74e-05	2.64e-05	1.75e-05	8.48e-05	8.9e-05	6.34e-05	2.54e-05	0	9.31e-05	7.93e-05	0.000117929	5.06e-05
AJ867914_1_1444	Bacteria;Proteobacteria;Alphaproteobacteria;Acetobacterales;Acetobacteraceae;unspecific_Acetobacteraceae;unspecific_Acetobacteraceae	Bacteria	Proteobacteria	Alphaproteobacteria	Acetobacterales	Acetobacteraceae	unspecific_Acetobacteraceae	unspecific_Acetobacteraceae	0	0	0	2.98e-06	0	0	0	0	0	0	0	0	0	0	0	0	0	0	0	0	0	0	0	0	0	0	0	0	0	0	0	0	0	0	0	3.85e-05	0	0	0	0	0
AJ877015_1_1510	Bacteria;Firmicutes;Bacilli;Lactobacillales;Enterococcaceae;Enterococcus;aquimarinus	Bacteria	Firmicutes	Bacilli	Lactobacillales	Enterococcaceae	Enterococcus	aquimarinus	2.03e-05	0	0	0	0	0	0	0	0	0	0.000174451	0	0	0	0	0	0.00109026	0	0	9.89e-05	0	0	0	0.00011437	0.001175	0.000141655	3.68e-05	0	0	0.000104157	0	0	0	0	0	0	0	0	0	0	0
AJ890096_1_1455	Bacteria;Proteobacteria;Alphaproteobacteria;unspecific_Alphaproteobacteria;unspecific_Alphaproteobacteria;unspecific_Alphaproteobacteria;unspecific_Alphaproteobacteria	Bacteria	Proteobacteria	Alphaproteobacteria	unspecific_Alphaproteobacteria	unspecific_Alphaproteobacteria	unspecific_Alphaproteobacteria	unspecific_Alphaproteobacteria	0	0	0	0	0	0	0	0	9.89e-06	0	1.16e-05	0	0	0	0	0	0	0	0	0	0	0	0	0	0	0	0	0	0	0	0	0	0	0	0	0	0	0	0	0	0
AJ971857_1_1352	Bacteria;Proteobacteria;Alphaproteobacteria;Acetobacterales;Acetobacteraceae;Bombella;unspecific_Bombella	Bacteria	Proteobacteria	Alphaproteobacteria	Acetobacterales	Acetobacteraceae	Bombella	unspecific_Bombella	1.35e-05	0	0	0	0	0	0	0	0	0	0	0	0	0	0	0	0	0	0	0	0	0	0	0	0	0	0	0	0	0	0	0	0	0	0	0	0	0	0	0	0
AJCB01000004_4_1434	Bacteria;Firmicutes;Bacilli;Staphylococcales;Staphylococcaceae;Staphylococcus;aureus M0077	Bacteria	Firmicutes	Bacilli	Staphylococcales	Staphylococcaceae	Staphylococcus	aureus M0077	0	0	2.19e-06	9.54e-07	6.32e-07	0	0	0	0	0	0	0	0	0	0	0	0	0	0	0	0	0	0	0	0	3.02e-06	0	0	0	3.47e-06	0	0	0	0	0	0	0	0	0	0	0
AJWZ01002193_94_1618	Bacteria;Bacteroidetes;Bacteroidia;Bacteroidales;Prevotellaceae;Prevotella;unspecific_Prevotella.9	Bacteria	Bacteroidetes	Bacteroidia	Bacteroidales	Prevotellaceae	Prevotella	unspecific_Prevotella.9	0	3.27e-06	2.43e-06	1.55e-06	0	0	0	0	7.91e-06	3.27e-05	1.74e-05	0	0	3.39e-06	2.86e-06	1.59e-06	0	2.33e-06	0	0	0	0.000173323	0	7.01e-05	2.1e-05	9.71e-05	4.91e-05	0.000258271	2.74e-05	9.3e-05	7.64e-06	0.000430011	2.37e-05	0	0	0	3.11e-05	0	6.61e-05	0	0
AKCV01000044_3766_5287	Bacteria;Proteobacteria;Gammaproteobacteria;Burkholderiales;Burkholderiaceae;Ralstonia;unspecific_Ralstonia	Bacteria	Proteobacteria	Gammaproteobacteria	Burkholderiales	Burkholderiaceae	Ralstonia	unspecific_Ralstonia	1.89e-05	0	0	0	6.32e-06	9.14e-06	0	4.8e-07	1.11e-05	1.87e-05	1.05e-05	0	1.39e-05	0	8.58e-07	7.93e-07	0	9.31e-07	1.08e-06	0	0	1.17e-05	0	0	2.52e-05	5.78e-05	0	1.35e-05	3.27e-05	1.87e-05	0	2.07e-05	0	0	0	2.31e-06	0	0	0	0	0
AKGD01000001_2155039_2156557	Bacteria;Proteobacteria;Gammaproteobacteria;Salinisphaerales;Solimonadaceae;Hydrocarboniphaga;effusa AP103	Bacteria	Proteobacteria	Gammaproteobacteria	Salinisphaerales	Solimonadaceae	Hydrocarboniphaga	effusa AP103	0.000488784	0	0	0	0	0.000351438	6.65e-05	0	0.000155451	0.000944017	0.000211667	0.000351542	0.00067895	0.000170535	1.43e-05	3.97e-05	0.000438421	1.1e-05	6.27e-05	3.95e-05	2.01e-05	0.00080602	0	0.000600316	0.00077476	0.00142486	5.26e-05	0.00172555	0.00034246	0.000439541	0	0.000756904	0	0	0	0	0	0	0	0	0
AKKU01000023_38873_40404	Bacteria;Proteobacteria;Gammaproteobacteria;Enterobacterales;Alteromonadaceae;Alishewanella;agri BL06	Bacteria	Proteobacteria	Gammaproteobacteria	Enterobacterales	Alteromonadaceae	Alishewanella	agri BL06	0	0	6.08e-06	0	0	0	0	0	0	0	0	0	0	0	0	0	0	0	0	1.16e-05	0	4.09e-05	0	0	0	0	0	0	3.04e-05	2.92e-05	0	0	0	0	0	0	0	0	0	0	0
AM072820_1_1525	Bacteria;Actinobacteria;Actinobacteria;Micrococcales;Microbacteriaceae;Leucobacter;alluvii	Bacteria	Actinobacteria	Actinobacteria	Micrococcales	Microbacteriaceae	Leucobacter	alluvii	0	0	1.22e-05	1.76e-05	0.00775968	0.000101572	0	0	0	0	0	0	0	0	3.14e-06	0	0	0	0	0	0	0	0	0.0023667	0.000129506	6.42e-06	0	0	0	0	0	7.44e-06	0	0	0	0	0	0	0	0	0
AM084034_1_1499	Bacteria;Proteobacteria;Gammaproteobacteria;Burkholderiales;Comamonadaceae;Acidovorax;unspecific_Acidovorax	Bacteria	Proteobacteria	Gammaproteobacteria	Burkholderiales	Comamonadaceae	Acidovorax	unspecific_Acidovorax	0	0	0	0	0	0	0	0	5.89e-05	2.57e-05	0	0	0.000166727	0	0	0	0	0	5.98e-06	2.64e-05	0	0	0	0	0	0	0	0	0	0	0	0	0	0	0	0	0	0	0	0	0
AM111044_1_1499	Bacteria;Proteobacteria;Gammaproteobacteria;Pseudomonadales;Pseudomonadaceae;Pseudomonas;unspecific_Pseudomonas	Bacteria	Proteobacteria	Gammaproteobacteria	Pseudomonadales	Pseudomonadaceae	Pseudomonas	unspecific_Pseudomonas	4.59e-06	0	0	0	0	0	2.51e-06	0	0	0	0	0	0	0	0	0	0	0	3.35e-06	0	1.01e-06	0	0	0	0	0	5.96e-06	7.65e-06	0	0	0	0	0	0	0	0	0	0	0	0	0
AM157309_1_1202	Bacteria;Proteobacteria;Alphaproteobacteria;Acetobacterales;unspecific_Acetobacterales;unspecific_Acetobacterales;unspecific_Acetobacterales	Bacteria	Proteobacteria	Alphaproteobacteria	Acetobacterales	unspecific_Acetobacterales	unspecific_Acetobacterales	unspecific_Acetobacterales	8.92e-06	0	0	1.19e-05	0	0	6.4e-05	3.33e-05	0	0	0	0	0	0	5.53e-06	4.36e-06	0	4.66e-05	0	4.48e-06	3.02e-05	4.32e-05	0	0	4.38e-06	0	0	0	4.41e-05	1.18e-05	0	0	0	0	0	0	0	0	0	0	0
AM159183_1_1420	Bacteria;Bacteroidetes;Bacteroidia;Flavobacteriales;Weeksellaceae;Chryseobacterium;hispanicum	Bacteria	Bacteroidetes	Bacteroidia	Flavobacteriales	Weeksellaceae	Chryseobacterium	hispanicum	2.7e-05	0	0.000381284	0.000232538	0.000372691	0.000203143	1.48e-05	0	0	0	2.91e-05	0	0	0	0.000314474	6.61e-06	0	0	5.98e-06	0	3.02e-05	0	6.6e-05	0.000419357	0	0	7.88e-05	0	0	3.47e-05	0.000159173	0	0	0.00014832	0.000140524	0	9.48e-05	0.000119376	0	0.000229732	4.05e-05
AM162403_1_1420	Bacteria;Proteobacteria;Alphaproteobacteria;Acetobacterales;Acetobacteraceae;unspecific_Acetobacteraceae;unspecific_Acetobacteraceae	Bacteria	Proteobacteria	Alphaproteobacteria	Acetobacterales	Acetobacteraceae	unspecific_Acetobacteraceae	unspecific_Acetobacteraceae	0	0	0	9.54e-07	0	0	0	0	0	0	0	0	0	0	0	0	0	0	0	0	0	0	0	0	0	0	0	0	0	0	0	0	0	0	0	0	0	0	4.21e-06	0	0
AM183016_1_1463	Bacteria;Proteobacteria;Gammaproteobacteria;Pseudomonadales;Moraxellaceae;Acinetobacter;unspecific_Acinetobacter	Bacteria	Proteobacteria	Gammaproteobacteria	Pseudomonadales	Moraxellaceae	Acinetobacter	unspecific_Acinetobacter	0	0	0	0	0	0	3.25e-06	0	0	2.33e-06	0	0	0	0	0	0	1.05e-05	0	0	3.16e-06	0	0	0	4.42e-05	0	0	8.76e-06	1.48e-05	0	0	0	0	0	0	0	0	0	0	0	0	0
AM183074_1_1431	Bacteria;Firmicutes;Clostridia;Oscillospirales;Ruminococcaceae;unspecific_Ruminococcaceae;unspecific_Ruminococcaceae	Bacteria	Firmicutes	Clostridia	Oscillospirales	Ruminococcaceae	unspecific_Ruminococcaceae	unspecific_Ruminococcaceae	0	0	6.08e-06	0	0	0	0	0	0	0	0	0	0	0	0	0	0	0	0	0	0	0	0	0	0	0	0	0	0	0	0	0	0	0	0	0	0	0	0	0	0
AM183088_1_1492	Bacteria;Firmicutes;Bacilli;Lactobacillales;Aerococcaceae;Globicatella;unspecific_Globicatella	Bacteria	Firmicutes	Bacilli	Lactobacillales	Aerococcaceae	Globicatella	unspecific_Globicatella	3.16e-05	0	0	0	0	0	1.77e-05	0	0	5.21e-05	3.37e-05	0	0	0	3.14e-06	1.88e-05	0.000243751	0	0	8.7e-06	0	0.000109442	0	0	0.000135631	6.31e-05	7.01e-05	0	0.000241244	0.000547169	0	0.000522498	0	0	0	0	0	0	0	0	0
AM237879_1_1451	Bacteria;Firmicutes;Clostridia;Lachnospirales;Lachnospiraceae;Lachnospiraceae NK4A136 group;unspecific_Lachnospiraceae NK4A136 group	Bacteria	Firmicutes	Clostridia	Lachnospirales	Lachnospiraceae	Lachnospiraceae NK4A136 group	unspecific_Lachnospiraceae NK4A136 group	0	0	0	0	0	0	0	1.76e-06	0	0	0	0	0	0	0	0	0	0	0	0	0	0	0	0	0	0	0	0	0	0	0	0	0	0	0	0	0	0	0	0	0
AM265427_1_1422	Bacteria;Bacteroidetes;Bacteroidia;Bacteroidales;Muribaculaceae;unspecific_Muribaculaceae;unspecific_Muribaculaceae	Bacteria	Bacteroidetes	Bacteroidia	Bacteroidales	Muribaculaceae	unspecific_Muribaculaceae	unspecific_Muribaculaceae	0	0	1.22e-05	0	0	0	0	0	0	0	0	0	0	0	0	0	0	0	0	0	0	0	0	0	0	0	0	0	0	0	0	0	0	0	0	0	0	0	0	0	0
AM275673_1_1501	Bacteria;Firmicutes;Clostridia;Lachnospirales;Lachnospiraceae;Butyrivibrio;unspecific_Butyrivibrio	Bacteria	Firmicutes	Clostridia	Lachnospirales	Lachnospiraceae	Butyrivibrio	unspecific_Butyrivibrio	0	0	0	0	0	0	0	0	0	0	0	0	0	0	0	0	0	0	0	0	0	0	0	0	0	0	0	0	0	0	0	0	0	0	0	0	0	0	0	0	0
AM276744_1_1449	Bacteria;Firmicutes;Clostridia;Oscillospirales;Ruminococcaceae;Ruminococcus;unspecific_Ruminococcus	Bacteria	Firmicutes	Clostridia	Oscillospirales	Ruminococcaceae	Ruminococcus	unspecific_Ruminococcus	0	0	2.43e-06	0	0	0	0	0	0	0	0	0	0	3.39e-06	0	0	2.76e-06	0	0	0	0	3.33e-05	0	1.17e-05	0	1.25e-05	0	5.53e-05	0	0	0	7.71e-05	0	2.97e-06	0	0	0	0	0	0	0
AM277667_1_1468	Bacteria;Firmicutes;Clostridia;Oscillospirales;Ruminococcaceae;Paludicola;unspecific_Paludicola	Bacteria	Firmicutes	Clostridia	Oscillospirales	Ruminococcaceae	Paludicola	unspecific_Paludicola	0	0	1.34e-06	0	0	0	0	0	0	0	0	0	0	0	0	0	0	0	0	0	0	0	0	0	0	0	0	0	0	0	0	0	0	0	0	0	0	0	0	0	0
AM277978_1_1525	Bacteria;Actinobacteria;Actinobacteria;Bifidobacteriales;Bifidobacteriaceae;Bifidobacterium;unspecific_Bifidobacterium	Bacteria	Actinobacteria	Actinobacteria	Bifidobacteriales	Bifidobacteriaceae	Bifidobacterium	unspecific_Bifidobacterium	0	0	0	0	0	0	0	0	0	3.19e-05	0	2.2e-06	0	0	0	0	9.38e-06	0	0	0	0	0.000372009	2.2e-06	0.00034616	0.000298914	0.000177918	0.000251614	0.000556137	0.000191017	0.000224978	3.18e-06	0.000528876	7.21e-05	5.93e-06	1.2e-05	0	1.14e-05	7.96e-06	2.34e-05	9.19e-06	1.42e-05
AM277988_1_1480	Bacteria;Bacteroidetes;Bacteroidia;Bacteroidales;Rikenellaceae;Alistipes;unspecific_Alistipes	Bacteria	Bacteroidetes	Bacteroidia	Bacteroidales	Rikenellaceae	Alistipes	unspecific_Alistipes	0.000378274	0	0	0	0	0	0	0	0	0	0	0	0	0	0	0	0	0	0	0	0	0	0	0	0	0	0	0	0	0	0	0	0	0	0	0	0	0	0	0	0
AM278250_1_1486	Bacteria;Firmicutes;Clostridia;Clostridia UCG-014;unspecific_Clostridia UCG-014;unspecific_Clostridia UCG-014;unspecific_Clostridia UCG-014	Bacteria	Firmicutes	Clostridia	Clostridia UCG-014	unspecific_Clostridia UCG-014	unspecific_Clostridia UCG-014	unspecific_Clostridia UCG-014	0	8.19e-06	0	0	0	0	0	0	0	0	0	0	0	0	0	0	0	0	0	0	0	0	0	0	0	0	0	0	0	0	0	0	0	0	0	0	0	0	0	0	0
AM278277_1_1487	Bacteria;Firmicutes;Clostridia;Monoglobales;Monoglobaceae;Monoglobus;unspecific_Monoglobus	Bacteria	Firmicutes	Clostridia	Monoglobales	Monoglobaceae	Monoglobus	unspecific_Monoglobus	0	0	1.83e-06	0	1.26e-06	0	0	0	0	0	0	0	0	0	0	0	0	0	0	0	0	0	0	0	0	0	1.58e-05	6.3e-05	0	4.51e-05	0	2.92e-05	0	0	2.01e-06	0	3.79e-06	0	0	0	0
AM405117_1_1481	Bacteria;Firmicutes;Clostridia;Oscillospirales;Oscillospiraceae;UCG-007;unspecific_UCG-007	Bacteria	Firmicutes	Clostridia	Oscillospirales	Oscillospiraceae	UCG-007	unspecific_UCG-007	0	0	0	0	0	0	2.96e-05	0	0	0	0	0	0	0	0	0	0	0	0	0	0	0	0	0	0	0	0	0	0	0	0	0	0	0	0	0	0	0	0	0	0
AM405126_1_1483	Bacteria;Firmicutes;Clostridia;Lachnospirales;Lachnospiraceae;unspecific_Lachnospiraceae;unspecific_Lachnospiraceae	Bacteria	Firmicutes	Clostridia	Lachnospirales	Lachnospiraceae	unspecific_Lachnospiraceae	unspecific_Lachnospiraceae	0	0	0	0	6.32e-06	0	0	0	0	0	0	0	0	0	0	0	0	0	0	0	0	0	0	0	0	0	0	1.8e-05	0	0	0	0	0	0	0	0	0	0	0	0	0
AM406090_1_1432	Bacteria;Actinobacteria;Coriobacteriia;Coriobacteriales;Eggerthellaceae;unspecific_Eggerthellaceae;unspecific_Eggerthellaceae	Bacteria	Actinobacteria	Coriobacteriia	Coriobacteriales	Eggerthellaceae	unspecific_Eggerthellaceae	unspecific_Eggerthellaceae	0	1.64e-05	0	0	0	1.02e-05	0	0	0	0	0	0	0	0	0	0	0	0	0	0	0	0	0	0	0	0	0	0	0	0	0	0	0	0	0	0	0	0	0	0	0
AM420157_1_1494	Bacteria;Proteobacteria;Gammaproteobacteria;Burkholderiales;Burkholderiaceae;Lautropia;unspecific_Lautropia	Bacteria	Proteobacteria	Gammaproteobacteria	Burkholderiales	Burkholderiaceae	Lautropia	unspecific_Lautropia	0	2.46e-05	0	0	0	0	0	0	0	0	0	0	0	0	0	0	0	0	0	0	0	0	0	0	0	0	0	0	0	0	0	0	0	0	0	0	0	0	0	0	0
AM420201_1_1476	Bacteria;Bacteroidetes;Bacteroidia;Flavobacteriales;Flavobacteriaceae;Capnocytophaga;unspecific_Capnocytophaga	Bacteria	Bacteroidetes	Bacteroidia	Flavobacteriales	Flavobacteriaceae	Capnocytophaga	unspecific_Capnocytophaga	0	0	3.65e-05	0	0	0	0	0	0	0	0	0	0	0	0	0	0	0	0	0	0	0	0	0	0	0	0	0	0	0	0	0	0	0	0	0	0	0	0	0	0
AM420206_1_1467	Bacteria;Patescibacteria;Saccharimonadia;Saccharimonadales;Saccharimonadaceae;TM7x;unspecific_TM7x	Bacteria	Patescibacteria	Saccharimonadia	Saccharimonadales	Saccharimonadaceae	TM7x	unspecific_TM7x	0	0	4.14e-06	0	0	0	0	0	0	0	0	0	0	0	0	0	0	0	0	0	0	0	0	0	0	0	0	0	0	0	0	0	0	0	0	0	0	0	0	0	0
AM420280_1_1426	Bacteria;Firmicutes;Negativicutes;Veillonellales-Selenomonadales;Veillonellaceae;Veillonella;unspecific_Veillonella	Bacteria	Firmicutes	Negativicutes	Veillonellales-Selenomonadales	Veillonellaceae	Veillonella	unspecific_Veillonella	0	0	3.04e-06	0	0	0	0	0	0	3.89e-06	0	0	0	0	0	0	0	0	0	0	0	0	0	0	0	0	0	0	0	0	0	0	0	0	0	0	0	0	0	0	0
AM421015_1_1509	Bacteria;Bacteroidetes;Bacteroidia;Flavobacteriales;Weeksellaceae;Chryseobacterium;flava	Bacteria	Bacteroidetes	Bacteroidia	Flavobacteriales	Weeksellaceae	Chryseobacterium	flava	0	0	0	0	0	0	0	0	0	0	0	0	0	0	0	0	0	0	7.18e-05	0	0	0	0	0	0.000397443	0	0	0	0	0	0	0	0	0	0	0	0	0	0	0	0
AM490762_1_1501	Bacteria;Proteobacteria;Gammaproteobacteria;Arenicellales;Arenicellaceae;unspecific_Arenicellaceae;unspecific_Arenicellaceae	Bacteria	Proteobacteria	Gammaproteobacteria	Arenicellales	Arenicellaceae	unspecific_Arenicellaceae	unspecific_Arenicellaceae	0	3.27e-05	0	0	0	0	7.39e-06	0	0	0	0	0	0	0	0	6.61e-06	0	0	3.19e-05	0	0	0	0	2.54e-05	1.75e-05	0	0	0	0	0	0	0	0	0	0	0	0	0	0	0	0
AM500721_1_1492	Bacteria;Firmicutes;Clostridia;Lachnospirales;Lachnospiraceae;unspecific_Lachnospiraceae;unspecific_Lachnospiraceae	Bacteria	Firmicutes	Clostridia	Lachnospirales	Lachnospiraceae	unspecific_Lachnospiraceae	unspecific_Lachnospiraceae	0	0	0	2.98e-06	0	0	0	0	0	0	0	0	0	0	0	0	0	0	0	0	0	0	0	0	0	0	0	0	0	0	0	0	0	0	0	0	0	0	0	0	0
AM500757_1_1514	Bacteria;Firmicutes;Bacilli;Lactobacillales;Carnobacteriaceae;unspecific_Carnobacteriaceae;unspecific_Carnobacteriaceae	Bacteria	Firmicutes	Bacilli	Lactobacillales	Carnobacteriaceae	unspecific_Carnobacteriaceae	unspecific_Carnobacteriaceae	0	0	0	0	0	0	0	0	0	7.78e-05	0	0	0	0	0	0	0	0	0	0	0	0	0	0	0	1.89e-05	0	0	0	0	0	0.000292344	0	0	0	0	0	0	0	0	0
AM500811_1_1516	Bacteria;Firmicutes;Bacilli;Lactobacillales;Vagococcaceae;Vagococcus;unspecific_Vagococcus	Bacteria	Firmicutes	Bacilli	Lactobacillales	Vagococcaceae	Vagococcus	unspecific_Vagococcus	0	0	0	0	0	0	0	0	0	1.63e-05	0	0	0	0	0	0	8.27e-05	0	0	2.64e-06	0	0	0	7.57e-05	7.74e-05	3.36e-05	2.77e-05	0	2.89e-05	5.83e-05	0	7.34e-05	0	0	0	0	0	0	0	0	0
AM697168_1_1450	Bacteria;Proteobacteria;Alphaproteobacteria;Acetobacterales;Acetobacteraceae;Endobacter;unspecific_Endobacter	Bacteria	Proteobacteria	Alphaproteobacteria	Acetobacterales	Acetobacteraceae	Endobacter	unspecific_Endobacter	1.35e-06	0	6.08e-07	0	0	0	0	0	1.98e-05	0	0	0	0	2.12e-05	0	0	0	0	0	0	0	0	0	0	0	0	0	0	0	0	1.59e-05	2.66e-05	0	0	0	0	0	0	3.01e-05	0	0
AM697339_1_1420	Bacteria;Proteobacteria;Alphaproteobacteria;Rhodobacterales;Rhodobacteraceae;Tabrizicola;unspecific_Tabrizicola	Bacteria	Proteobacteria	Alphaproteobacteria	Rhodobacterales	Rhodobacteraceae	Tabrizicola	unspecific_Tabrizicola	0	0	0	0	0	0	0	0	9.89e-06	0	0	0	0	0	0	0	0	0	0	0	0	0	0	0	0	0	0	0	0	0	0	0	0	0	0	0	0	0	0	0	0
AM697355_1_1442	Bacteria;Proteobacteria;Alphaproteobacteria;Sphingomonadales;Sphingomonadaceae;Sphingomonas;unspecific_Sphingomonas	Bacteria	Proteobacteria	Alphaproteobacteria	Sphingomonadales	Sphingomonadaceae	Sphingomonas	unspecific_Sphingomonas	0	0	0	0	0	0	0	0	0	0	0	0	0	0	0	0	2.76e-05	0	0	0	0	0	0	0	0	2.64e-06	0	0	0	0	0	0	0	0	0	0	0	0	0	0	0
AM697435_1_1481	Bacteria;Actinobacteria;Actinobacteria;Propionibacteriales;Nocardioidaceae;Nocardioides;unspecific_Nocardioides	Bacteria	Actinobacteria	Actinobacteria	Propionibacteriales	Nocardioidaceae	Nocardioides	unspecific_Nocardioides	0	0	0	0	0	0	0	0	0	0	0	0	3.06e-05	0	0	0	0	0	0	0	0	0	0	0	0	0	0	0	0	0	0	0	0	0	0	0	0	0	0	0	0
AM746694_1_1501	Bacteria;Actinobacteria;Rubrobacteria;Rubrobacterales;Rubrobacteriaceae;Rubrobacter;unspecific_Rubrobacter	Bacteria	Actinobacteria	Rubrobacteria	Rubrobacterales	Rubrobacteriaceae	Rubrobacter	unspecific_Rubrobacter	0.000349903	0	0	7.99e-06	0	0.00164241	0.000114273	4e-05	0.000263831	0.00188103	0.000789099	0.00101195	0.00120414	0.000650324	0.000165146	0.000158659	0.000628679	0	0.000191362	9.68e-05	0.000251339	0	0	0	0	0	0	0	0	0	0	0	0	0	0	0	0	0	0	0	0
AM747335_1_1271	Bacteria;Proteobacteria;Gammaproteobacteria;Pseudomonadales;Moraxellaceae;Acinetobacter;unspecific_Acinetobacter	Bacteria	Proteobacteria	Gammaproteobacteria	Pseudomonadales	Moraxellaceae	Acinetobacter	unspecific_Acinetobacter	6.75e-06	0	0	0	0	7.01e-05	1.71e-05	9.6e-07	0	0	5.82e-06	0	0	0	0	2.51e-06	8.27e-06	0	0	1.58e-06	0	8.92e-06	0	0.000455955	1.12e-05	3.02e-05	6.55e-05	0.00017278	3.81e-06	3.12e-05	0	0.000122253	0	0	0	0	0	0	0	0	0
AM882545_1_1495	Bacteria;Proteobacteria;Gammaproteobacteria;Run-SP154;unspecific_Run-SP154;unspecific_Run-SP154;unspecific_Run-SP154	Bacteria	Proteobacteria	Gammaproteobacteria	Run-SP154	unspecific_Run-SP154	unspecific_Run-SP154	unspecific_Run-SP154	0	0	0	0	0	0	0	0	0	0	0	0	0	0	0	5.29e-06	0	0	1.2e-05	0	0	0	0	0	0	0	0	0	0	0	0	0	0	0	0	0	0	0	0	0	0
AM888178_1_1468	Bacteria;Firmicutes;Bacilli;Bacillales;Bacillaceae;Bacillus;unspecific_Bacillus	Bacteria	Firmicutes	Bacilli	Bacillales	Bacillaceae	Bacillus	unspecific_Bacillus	0	0	0	0	0	0	7.39e-06	0	0	0	0	0	0	0	0	0	0	0	0	0	0	0	0	0	0	0	0	0	0	0	0	0	0	0	0	0	0	0	0	0	0
AM934815_1_1382	Bacteria;Proteobacteria;Gammaproteobacteria;Xanthomonadales;Xanthomonadaceae;Thermomonas;unspecific_Thermomonas	Bacteria	Proteobacteria	Gammaproteobacteria	Xanthomonadales	Xanthomonadaceae	Thermomonas	unspecific_Thermomonas	0	0	0	0	0	0	0	0	3.96e-06	0	0	0	0	0	0	0	0	0	0	0	0	0	0	0	0	0	0	0	0	0	0	0	0	0	0	0	0	0	0	0	0
AM934858_1_1372	Bacteria;Proteobacteria;Gammaproteobacteria;WN-HWB-116;unspecific_WN-HWB-116;unspecific_WN-HWB-116;unspecific_WN-HWB-116	Bacteria	Proteobacteria	Gammaproteobacteria	WN-HWB-116	unspecific_WN-HWB-116	unspecific_WN-HWB-116	unspecific_WN-HWB-116	0	0	0	0	0	0	0	0	0	0	0	0	0	0	2.38e-06	0	0	0	0	0	0	0	0	0	0	0	0	0	0	0	0	0	0	0	0	0	0	0	0	0	0
AM935376_1_1377	Bacteria;Gemmatimonadetes;S0134 terrestrial group;unspecific_S0134 terrestrial group;unspecific_S0134 terrestrial group;unspecific_S0134 terrestrial group;unspecific_S0134 terrestrial group	Bacteria	Gemmatimonadetes	S0134 terrestrial group	unspecific_S0134 terrestrial group	unspecific_S0134 terrestrial group	unspecific_S0134 terrestrial group	unspecific_S0134 terrestrial group	0	0	0	0	0	0	0	0	0	7.78e-05	0	0	0	0	0	0	0	0	0	0	0	0	0	0	0	0	0	0	0	0	0	0	0	0	0	0	0	0	0	0	0
AM935862_1_1310	Bacteria;Proteobacteria;Alphaproteobacteria;Kiloniellales;Fodinicurvataceae;unspecific_Fodinicurvataceae;unspecific_Fodinicurvataceae	Bacteria	Proteobacteria	Alphaproteobacteria	Kiloniellales	Fodinicurvataceae	unspecific_Fodinicurvataceae	unspecific_Fodinicurvataceae	0	0	0	0	0	0	0	0	0	0	0	0	0	0	0	0	0	7.76e-06	0	0	0	0	0	0	0	0	0	0	0	0	0	0	1.82e-05	0	0	0	0	0	1.98e-05	0	0
AM936068_1_1320	Bacteria;Proteobacteria;Alphaproteobacteria;Defluviicoccales;unspecific_Defluviicoccales;unspecific_Defluviicoccales;unspecific_Defluviicoccales	Bacteria	Proteobacteria	Alphaproteobacteria	Defluviicoccales	unspecific_Defluviicoccales	unspecific_Defluviicoccales	unspecific_Defluviicoccales	0	0	0	0	0	0	0	0	0	0	4.65e-06	0	0	0	0	0	0	0	0	0	0	0	0	0	0	0	0	0	0	0	0	0	0	0	0	0	0	0	0	0	0
AM936192_1_1358	Bacteria;Proteobacteria;Gammaproteobacteria;WN-HWB-116;unspecific_WN-HWB-116;unspecific_WN-HWB-116;unspecific_WN-HWB-116	Bacteria	Proteobacteria	Gammaproteobacteria	WN-HWB-116	unspecific_WN-HWB-116	unspecific_WN-HWB-116	unspecific_WN-HWB-116	0	0	0	0	0	0	0	0	0	0	0	0	0	0	2.38e-06	0	0	0	0	0	0	0	0	0	0	0	0	0	0	0	0	0	0	0	0	0	0	0	0	0	0
AM936304_1_1356	Bacteria;Proteobacteria;Gammaproteobacteria;WN-HWB-116;unspecific_WN-HWB-116;unspecific_WN-HWB-116;unspecific_WN-HWB-116	Bacteria	Proteobacteria	Gammaproteobacteria	WN-HWB-116	unspecific_WN-HWB-116	unspecific_WN-HWB-116	unspecific_WN-HWB-116	0	0	0	0	1.26e-05	0	0	0	0	0	0	0	0	0	0	0	0	0	0	0	0	0	0	0	0	0	0	0	0	0	0	0	0	0	0	0	0	0	0	0	0
AM936642_1_1344	Bacteria;Actinobacteria;Acidimicrobiia;Microtrichales;unspecific_Microtrichales;unspecific_Microtrichales;unspecific_Microtrichales	Bacteria	Actinobacteria	Acidimicrobiia	Microtrichales	unspecific_Microtrichales	unspecific_Microtrichales	unspecific_Microtrichales	0	0	0	0	0	0	1.48e-05	0	0	0	0	0	0	0	0	0	0	0	0	0	0	0	0	0	0	0	0	0	0	0	0	0	0	0	0	0	0	0	0	0	0
AM936710_1_1343	Bacteria;Actinobacteria;Acidimicrobiia;Microtrichales;unspecific_Microtrichales;unspecific_Microtrichales;unspecific_Microtrichales	Bacteria	Actinobacteria	Acidimicrobiia	Microtrichales	unspecific_Microtrichales	unspecific_Microtrichales	unspecific_Microtrichales	0	0	0	0	0	0	0	0	0	0	0	0	0	0	0	1.06e-05	0	0	0	0	0	0	0	0	0	0	0	0	0	0	0	0	0	0	0	0	0	0	0	0	0
AM936857_1_1308	Bacteria;Chloroflexi;JG30-KF-CM66;unspecific_JG30-KF-CM66;unspecific_JG30-KF-CM66;unspecific_JG30-KF-CM66;unspecific_JG30-KF-CM66	Bacteria	Chloroflexi	JG30-KF-CM66	unspecific_JG30-KF-CM66	unspecific_JG30-KF-CM66	unspecific_JG30-KF-CM66	unspecific_JG30-KF-CM66	0	0	0	5.96e-06	0	0	0	0	0	0	0	0	0	0	0	0	0	0	0	0	0	0	0	0	0	0	0	0	0	0	0	0	0	0	0	0	0	0	0	0	0
AM991172_1_1444	Bacteria;Proteobacteria;Gammaproteobacteria;unspecific_Gammaproteobacteria;unspecific_Gammaproteobacteria;unspecific_Gammaproteobacteria;unspecific_Gammaproteobacteria	Bacteria	Proteobacteria	Gammaproteobacteria	unspecific_Gammaproteobacteria	unspecific_Gammaproteobacteria	unspecific_Gammaproteobacteria	unspecific_Gammaproteobacteria	2.7e-05	0	0	0	0	0	0	3.2e-05	7.91e-05	0	0	0	0	4.24e-05	3.14e-06	0	0	0	0	0	0	0	0	0	7e-05	9.44e-06	0	0	0	2.29e-05	0	0	0	0	1.32e-05	0	0	0	0	1.91e-05	0
AM997333_1_1482	Bacteria;Bacteroidetes;Bacteroidia;Chitinophagales;unspecific_Chitinophagales;unspecific_Chitinophagales;unspecific_Chitinophagales	Bacteria	Bacteroidetes	Bacteroidia	Chitinophagales	unspecific_Chitinophagales	unspecific_Chitinophagales	unspecific_Chitinophagales	0	0	0	5.96e-06	0	0	0	0	0	0	0	0	0	0	0	0	0	0	0	0	0	0	0	0	0	0	0	0	0	0	1.59e-05	0	0	0	0	0	0	0	0	0	0
AM997363_1_1515	Bacteria;Proteobacteria;Gammaproteobacteria;EPR3968-O8a-Bc78;unspecific_EPR3968-O8a-Bc78;unspecific_EPR3968-O8a-Bc78;unspecific_EPR3968-O8a-Bc78	Bacteria	Proteobacteria	Gammaproteobacteria	EPR3968-O8a-Bc78	unspecific_EPR3968-O8a-Bc78	unspecific_EPR3968-O8a-Bc78	unspecific_EPR3968-O8a-Bc78	0	0	1.83e-05	0	1.26e-05	0	7.39e-06	0	0	0	0	0	0	0	0	2.64e-05	0	1.55e-05	2.19e-05	0	0	0	0	5.08e-05	0	0	7.01e-05	4.5e-05	0	0	0	0	5.46e-05	0	0	0	0	0	0	0	0
AM997427_1_1516	Bacteria;Acidobacteria;Holophagae;Acanthopleuribacterales;Acanthopleuribacteraceae;Acanthopleuribacter;unspecific_Acanthopleuribacter	Bacteria	Acidobacteria	Holophagae	Acanthopleuribacterales	Acanthopleuribacteraceae	Acanthopleuribacter	unspecific_Acanthopleuribacter	0	0	0	0	0	0	7.39e-06	0	0	0	0	0	0	0	0	0	0	0	0	0	0	0	0	0	0	0	0	0	0	0	0	0	0	0	0	0	0	0	0	0	0
AM997437_1_1483	Bacteria;Bacteroidetes;Bacteroidia;Cytophagales;Cyclobacteriaceae;unspecific_Cyclobacteriaceae;unspecific_Cyclobacteriaceae	Bacteria	Bacteroidetes	Bacteroidia	Cytophagales	Cyclobacteriaceae	unspecific_Cyclobacteriaceae	unspecific_Cyclobacteriaceae	0	0	6.08e-06	0	0	0	0	0	0	0	0	0	0	0	0	0	0	0	0	0	0	0	2.2e-05	0	0	0	0	0	0	0	0	0	0	0	0	0	0	0	0	0	0
AM997492_1_1485	Bacteria;Bacteroidetes;Bacteroidia;Chitinophagales;unspecific_Chitinophagales;unspecific_Chitinophagales;unspecific_Chitinophagales	Bacteria	Bacteroidetes	Bacteroidia	Chitinophagales	unspecific_Chitinophagales	unspecific_Chitinophagales	unspecific_Chitinophagales	0	0	1.22e-05	3.94e-06	0	0	0	0	0	0	0	0	0	0	0	0	0	0	0	0	0	0	0	0	0	0	0	0	0	0	0	0	0	0	0	0	0	0	0	0	0
AM997540_1_1480	Bacteria;Bacteroidetes;Bacteroidia;Flavobacteriales;Cryomorphaceae;Cryomorpha;unspecific_Cryomorpha	Bacteria	Bacteroidetes	Bacteroidia	Flavobacteriales	Cryomorphaceae	Cryomorpha	unspecific_Cryomorpha	0	0	0	0	0	0	0	0	0	0	0	0	0	0	1.91e-06	0	0	0	0	0	0	0	0	0	0	0	0	0	0	0	0	0	0	0	0	0	0	0	0	0	0
AM997604_1_1499	Bacteria;Proteobacteria;Gammaproteobacteria;Enterobacterales;Erwiniaceae;Erwinia;unspecific_Erwinia	Bacteria	Proteobacteria	Gammaproteobacteria	Enterobacterales	Erwiniaceae	Erwinia	unspecific_Erwinia	1.35e-06	0	0	0	0	0	8.28e-06	4e-06	0	7.78e-07	0	0	0	0	0	5.29e-07	0	1.4e-05	2.39e-06	8.96e-06	2.92e-05	0	0	0.000292279	3.85e-06	0	1.89e-05	2.02e-05	4.11e-05	0	0	0	0	0	0	0	0	0	0	0	0
AM997816_1_1483	Bacteria;Bacteroidetes;Bacteroidia;Flavobacteriales;NS7 marine group;unspecific_NS7 marine group;unspecific_NS7 marine group	Bacteria	Bacteroidetes	Bacteroidia	Flavobacteriales	NS7 marine group	unspecific_NS7 marine group	unspecific_NS7 marine group	0	0	1.22e-05	0	0	0	0	0	0	0	0	0	0	0	0	0	0	0	0	0	0	0	0	0	0	0	0	0	0	0	0	0	0	0	0	0	0	0	0	0	0
AM997870_1_1459	Bacteria;Proteobacteria;Alphaproteobacteria;Rhodospirillales;Magnetospiraceae;unspecific_Magnetospiraceae;unspecific_Magnetospiraceae	Bacteria	Proteobacteria	Alphaproteobacteria	Rhodospirillales	Magnetospiraceae	unspecific_Magnetospiraceae	unspecific_Magnetospiraceae	0	0	0	3.94e-06	0	0	0	5.28e-06	0	0	1.16e-05	0	0	0	1.91e-06	0	0	0	0	0	0	9.39e-06	0	0	0	0	0	0	2.51e-05	0	0	0	0	0	0	0	0	0	0	0	0
AMCI01001297_157_1676	Bacteria;Bacteroidetes;Bacteroidia;Bacteroidales;Prevotellaceae;Alloprevotella;unspecific_Alloprevotella	Bacteria	Bacteroidetes	Bacteroidia	Bacteroidales	Prevotellaceae	Alloprevotella	unspecific_Alloprevotella	0	0	1.22e-05	0	0	0	0	0	0	0	0	0	0	0	0	0	0	0	0	0	0	0	0	0	0	0	0	0	0	0	0	0	0	0	0	0	3.79e-05	0	0	0	0
AMFO01002406_8367_9873	Bacteria;Actinobacteria;Acidimicrobiia;Actinomarinales;unspecific_Actinomarinales;unspecific_Actinomarinales;unspecific_Actinomarinales	Bacteria	Actinobacteria	Acidimicrobiia	Actinomarinales	unspecific_Actinomarinales	unspecific_Actinomarinales	unspecific_Actinomarinales	0	0	0	0	0	0	0	0	0	0	0	0	0	0	0	0	0	0	0	4.48e-06	0	0	0	0	0	0	0	0	0	0	0	0	0	0	0	0	0	0	0	0	0
AMZP02006346_1_1462	Bacteria;Cyanobacteria;Cyanobacteriia;Chloroplast;Phytophthora lateralis MPF4;unspecific_Phytophthora lateralis MPF4;unspecific_Phytophthora lateralis MPF4	Bacteria	Cyanobacteria	Cyanobacteriia	Chloroplast	Phytophthora lateralis MPF4	unspecific_Phytophthora lateralis MPF4	unspecific_Phytophthora lateralis MPF4	0	0	1.46e-05	0	0	0	0	0	0	0	0	0	0	0	0	0	0	0	0	0	0	0	0	0	0	0	0	0	0	0	0	0	0	0	0	0	0	0	0	0	0
ANJR01000027_66634_68146	Bacteria;Proteobacteria;Gammaproteobacteria;Burkholderiales;Oxalobacteraceae;Herbaspirillum;unspecific_Herbaspirillum	Bacteria	Proteobacteria	Gammaproteobacteria	Burkholderiales	Oxalobacteraceae	Herbaspirillum	unspecific_Herbaspirillum	0	0	0	0	0	0	0	0	0	0	0	0	3.06e-05	0	0	0	0	0	2.39e-05	0	0	0	0	0	0	0	0	0	0	0	0	0	0	0	0	0	0	0	0	0	0
ANVD01000029_256083_257660	Bacteria;Proteobacteria;Gammaproteobacteria;Enterobacterales;Enterobacteriaceae;Escherichia;coli KTE161	Bacteria	Proteobacteria	Gammaproteobacteria	Enterobacterales	Enterobacteriaceae	Escherichia	coli KTE161	0	0	0	0	0	0	0	0	0	0	0	0	0	0	0	0	0	0	0	0	0	0	0	0	0	0	0	0	0	0	0	0	0	0	0	0	0	0	0	0	0
AP012202_43169_44681	Bacteria;Firmicutes;Clostridia;Clostridiales;Clostridiaceae;Candidatus Arthromitus;unspecific_Candidatus Arthromitus	Bacteria	Firmicutes	Clostridia	Clostridiales	Clostridiaceae	Candidatus Arthromitus	unspecific_Candidatus Arthromitus	0	0	0	0	2.15e-06	0	0	0	0	0	0	0	0	0	0	0	0	0	0	0	0	0	0	0	0	0	0	0	0	0	0	0	0	0	0	0	0	0	0	6.51e-06	0
AP012327_2202695_2204225	Bacteria;Actinobacteria;Actinobacteria;Bifidobacteriales;Bifidobacteriaceae;Bifidobacterium;kashiwanohense JCM 15439 = DSM 21854	Bacteria	Actinobacteria	Actinobacteria	Bifidobacteriales	Bifidobacteriaceae	Bifidobacterium	kashiwanohense JCM 15439 = DSM 21854	0	0	1.34e-06	0	0	4.47e-05	4.88e-06	0	0	4.36e-05	0	0	0	0	0	0	0	0	6.7e-06	0	2.61e-06	0	0	0	0	0	0	0	0	0	0	0	0	0	0	0	0	0	0	0	0
AP014880_358696_360268	Bacteria;Firmicutes;Bacilli;Lactobacillales;Streptococcaceae;Streptococcus;anginosus	Bacteria	Firmicutes	Bacilli	Lactobacillales	Streptococcaceae	Streptococcus	anginosus	0	0	6.41e-05	8.37e-05	0	0	0	0	0	0	0	0	0	0	0	0	0	0	0	0	0	0	0	0	0	0	0	0	0	0	0	0	0	0	0	0	0	0	0	0	0
AP017315_1149424_1150946	Bacteria;Actinobacteria;Actinobacteria;Micrococcales;Microbacteriaceae;Microcella;alkaliphila	Bacteria	Actinobacteria	Actinobacteria	Micrococcales	Microbacteriaceae	Microcella	alkaliphila	0	0	0	0	6.32e-07	0	0	3.2e-06	0	0	0	0	0	0	0	0	0	0	0	0	0	0	0	0	0	0	0	0	0	0	0	0	0	0	0	0	0	0	0	0	0
AP019004_429642_431198	Bacteria;Firmicutes;Negativicutes;Acidaminococcales;Acidaminococcaceae;Phascolarctobacterium;faecium	Bacteria	Firmicutes	Negativicutes	Acidaminococcales	Acidaminococcaceae	Phascolarctobacterium	faecium	0	0	0	0	0	0	0	2.86e-05	0	0	0	0	7.87e-05	0	0	0	0	0	0	0	0	0	0	0	0	0	2.45e-05	0	0	0	0	0.00119861	0	0	0	0	0	0	0.000104586	0	0
APMI01000105_687007_688514	Bacteria;Bacteroidetes;Bacteroidia;Chitinophagales;Chitinophagaceae;unspecific_Chitinophagaceae;unspecific_Chitinophagaceae	Bacteria	Bacteroidetes	Bacteroidia	Chitinophagales	Chitinophagaceae	unspecific_Chitinophagaceae	unspecific_Chitinophagaceae	3.16e-05	0	0	0	0	0	0	0	0	0	5.58e-05	1.45e-05	9.26e-05	0	0	0	1.6e-05	0	0	4.48e-06	0	0	0	0	0	0	0	0	0	0	0	0	0	0	0	0	0	0	0	0	0
APWL01000001_152_1357	Bacteria;Proteobacteria;Gammaproteobacteria;Enterobacterales;Enterobacteriaceae;Salmonella;unspecific_Salmonella	Bacteria	Proteobacteria	Gammaproteobacteria	Enterobacterales	Enterobacteriaceae	Salmonella	unspecific_Salmonella	0	0	0	0	0	0	0	0	0	0	0	0	0	0	0	0	0	0	0	0	1.01e-06	0	0	0	0	0	0	0	0	0	0	0	0	0	0	0	0	0	0	0	0
ARFH01000105_3487_4837	Bacteria;Actinobacteria;Actinobacteria;Frankiales;Frankiaceae;Frankia;elaeagni	Bacteria	Actinobacteria	Actinobacteria	Frankiales	Frankiaceae	Frankia	elaeagni	0	0	0	0	0	0	0	0	0	0	0	0	0	0	0	0	0	0	7.18e-07	0	0	0	0	0	0	0	0	0	0	0	0	0	0	0	0	0	0	0	0	0	0
ARFY01000032_606843_608350	Bacteria;Bacteroidetes;Bacteroidia;Bacteroidales;Rikenellaceae;Alistipes;onderdonkii WAL 8169 = DSM 19147	Bacteria	Bacteroidetes	Bacteroidia	Bacteroidales	Rikenellaceae	Alistipes	onderdonkii WAL 8169 = DSM 19147	0	1.02e-05	9.98e-06	7.16e-07	7.58e-07	0	0	0	0	0	0	0	0	0	0	0	2.1e-05	0	0	0	0	0	0	0	6.3e-06	6.42e-06	4.56e-05	1.71e-05	0	0	0	0.000158397	0	0	2.81e-06	4.63e-06	0	0	4.39e-05	0	0
ASEA01000012_3461_5009	Bacteria;Firmicutes;Bacilli;Lactobacillales;Enterococcaceae;Enterococcus;faecalis ATCC 10100	Bacteria	Firmicutes	Bacilli	Lactobacillales	Enterococcaceae	Enterococcus	faecalis ATCC 10100	0	0	1.22e-05	0	0	0	0	0	0	0	5.82e-05	0	0.000157464	0	0	0	0	0	0	0.00283799	0	0	0	0	0	0	0	0	0	0	0	0	0	0	0	0	0	0	0	0	0
ASUY01000086_3559_5169	Bacteria;Proteobacteria;Gammaproteobacteria;Enterobacterales;Enterobacteriaceae;Escherichia;coli KTE70	Bacteria	Proteobacteria	Gammaproteobacteria	Enterobacterales	Enterobacteriaceae	Escherichia	coli KTE70	2.7e-07	7.86e-06	1.29e-05	5.84e-06	5.31e-06	0	5.4e-05	2.4e-06	0	0	0	0	0	0	0	5.34e-05	2.81e-05	1.33e-05	3.92e-05	1.29e-05	1.65e-05	5.59e-05	0	1.37e-05	3.05e-05	4.57e-05	2.31e-05	5.8e-05	2.74e-05	4.17e-06	1.27e-06	5.79e-05	2.04e-05	1.19e-05	8.03e-07	6.94e-06	1.63e-05	2.15e-05	8.9e-05	7.66e-06	1.05e-05
ATBY01000013_170577_172092	Bacteria;Actinobacteria;Actinobacteria;Corynebacteriales;Corynebacteriaceae;Corynebacterium;pyruviciproducens ATCC BAA-1742	Bacteria	Actinobacteria	Actinobacteria	Corynebacteriales	Corynebacteriaceae	Corynebacterium	pyruviciproducens ATCC BAA-1742	0	0	0	2.98e-06	0	0	0	0	0	0	0	0	0	0	0	0	0	0	0	0	0	0	0	0	0	0	0	0	0	0	0	0	0	0	0	0	0	0	0	0	0
ATCH01000005_67148_68647	Bacteria;Actinobacteria;Coriobacteriia;Coriobacteriales;Atopobiaceae;Atopobium;unspecific_Atopobium	Bacteria	Actinobacteria	Coriobacteriia	Coriobacteriales	Atopobiaceae	Atopobium	unspecific_Atopobium	0	0	0	0	0	0	0	0	6.61e-05	0	0	0	0	0	0	0	0	0	0	0	0	0	0	0	0	0	0	0	0	8.96e-05	0	0	0	0	0	0	0	0	0	0	0
ATSX01000009_227_1719	Bacteria;Proteobacteria;Alphaproteobacteria;Acetobacterales;Acetobacteraceae;Commensalibacter;unspecific_Commensalibacter	Bacteria	Proteobacteria	Alphaproteobacteria	Acetobacterales	Acetobacteraceae	Commensalibacter	unspecific_Commensalibacter	1.35e-05	0	0	5.96e-06	0	0	0	8e-06	1.98e-05	0	0	2.2e-05	0	0	0	0	0	0	0	0	0	0	0	0	0	1.89e-05	0	0	0	0	0	0	0	0	0	0	0	0	0	0	0
ATUF01000002_1156461_1157980	Bacteria;Actinobacteria;Actinobacteria;Actinomycetales;Actinomycetaceae;Varibaculum;cambriense DSM 15806	Bacteria	Actinobacteria	Actinobacteria	Actinomycetales	Actinomycetaceae	Varibaculum	cambriense DSM 15806	0	0	6.08e-06	5.96e-06	0	0	0	0	0	0	0	0	0	0	0	0	0	0	0	0	0	0	0	0	0	0	0	0	0	0.000104157	0	0	0	0	0	0	0	0	0	0	0
ATWM01000024_176_1599	Bacteria;Actinobacteria;Actinobacteria;Micrococcales;Intrasporangiaceae;Serinicoccus;marinus DSM 15273	Bacteria	Actinobacteria	Actinobacteria	Micrococcales	Intrasporangiaceae	Serinicoccus	marinus DSM 15273	0	0	0	0	0	0	2.51e-06	0	0	0	0	0	0	0	0	0	0	0	0	0	0	0	0	0	0	0	0	0	0	0	0	0	0	0	0	0	0	0	0	0	0
ATYK01000003_796349_797816	Bacteria;Proteobacteria;Alphaproteobacteria;Sphingomonadales;Sphingomonadaceae;Sphingomonas;phyllosphaerae FA2	Bacteria	Proteobacteria	Alphaproteobacteria	Sphingomonadales	Sphingomonadaceae	Sphingomonas	phyllosphaerae FA2	0	0	0	0	0	0	0	0	0	0	0	0	0	2.97e-05	0	0	0	0	0	2.64e-05	0	0	0	0	0	0	0	0	0	0	0	0	0	0	0	0	0	0	0	0	0
AUEN01000007_7677_9110	Bacteria;Proteobacteria;Gammaproteobacteria;Xanthomonadales;Xanthomonadaceae;Lysobacter;unspecific_Lysobacter	Bacteria	Proteobacteria	Gammaproteobacteria	Xanthomonadales	Xanthomonadaceae	Lysobacter	unspecific_Lysobacter	0	0	0	0	0	0	0	0	0	0	0	0	0	0	0	0	0	0	0	6.59e-06	0	0	0	0	0	0	0	0	0	0	0	0	0	0	0	0	0	0	0	0	0
AUHB01000035_31_1494	Bacteria;Proteobacteria;Alphaproteobacteria;Rhizobiales;Pleomorphomonadaceae;Pleomorphomonas;oryzae DSM 16300	Bacteria	Proteobacteria	Alphaproteobacteria	Rhizobiales	Pleomorphomonadaceae	Pleomorphomonas	oryzae DSM 16300	0	0	0	0	0	0	0	0	3.48e-05	0	0	0	0	0	0	1.16e-05	0	0	0	0	0	0	0	0	0	9.44e-05	0	0.000197078	0	0	0	4.68e-05	0	0	0	0	0	0	0	0	0
AUJM01000010_1_1263	Bacteria;Actinobacteria;Actinobacteria;Bifidobacteriales;Bifidobacteriaceae;Bifidobacterium;unspecific_Bifidobacterium	Bacteria	Actinobacteria	Actinobacteria	Bifidobacteriales	Bifidobacteriaceae	Bifidobacterium	unspecific_Bifidobacterium	0	0	0	0	0	0	0	0	0	0	0	0	0	0	0	0	1.21e-05	0	0	0	0	0	0	0	0	0	0	0	0	0	0	0	0	0	0	0	0	0	0	0	0
AWOK01104511_844_2295	Bacteria;Cyanobacteria;Cyanobacteriia;Chloroplast;Nicotiana tabacum (common tobacco);unspecific_Nicotiana tabacum (common tobacco);unspecific_Nicotiana tabacum (common tobacco)	Bacteria	Cyanobacteria	Cyanobacteriia	Chloroplast	Nicotiana tabacum (common tobacco)	unspecific_Nicotiana tabacum (common tobacco)	unspecific_Nicotiana tabacum (common tobacco)	0	0	1.22e-06	0	0	0	0	0	0	3.89e-06	0	0	0	0	0	0	2.76e-06	0	0	5.27e-06	0	0	6.6e-06	0.000101662	1.84e-05	9.44e-06	0	6.3e-05	2.28e-05	2.78e-05	4.3e-05	5.05e-05	0.00115595	0.000169085	3.61e-05	3.85e-05	5.69e-06	0	0	0.000327368	7.69e-05
AWOL010029119_16919_18364	Bacteria;Cyanobacteria;Cyanobacteriia;Chloroplast;Nicotiana otophora;unspecific_Nicotiana otophora;unspecific_Nicotiana otophora	Bacteria	Cyanobacteria	Cyanobacteriia	Chloroplast	Nicotiana otophora	unspecific_Nicotiana otophora	unspecific_Nicotiana otophora	0	0	1.22e-06	0	0	0	0	0	0	3.89e-06	0	0	0	0	0	0	2.76e-06	0	0	3.95e-06	0	0	6.6e-06	0.000101662	1.84e-05	9.44e-06	0	6.3e-05	2.28e-05	2.78e-05	4.3e-05	5.05e-05	0.00113957	0.000163152	3.41e-05	3.85e-05	5.69e-06	0	0	0.000321625	7.69e-05
AWOL010081653_29059_30472	Bacteria;Cyanobacteria;Cyanobacteriia;Chloroplast;Nicotiana otophora;unspecific_Nicotiana otophora;unspecific_Nicotiana otophora	Bacteria	Cyanobacteria	Cyanobacteriia	Chloroplast	Nicotiana otophora	unspecific_Nicotiana otophora	unspecific_Nicotiana otophora	0	0	1.22e-06	0	0	0	0	0	0	3.89e-06	0	0	0	0	0	0	2.76e-06	0	0	3.95e-06	0	0	6.6e-06	0.000101662	1.84e-05	9.44e-06	0	6.3e-05	2.28e-05	2.78e-05	4.3e-05	5.05e-05	0.00113775	0.000163152	3.41e-05	3.85e-05	5.69e-06	0	0	0.000321625	7.69e-05
AWOL010267752_8576_10010	Bacteria;Cyanobacteria;Cyanobacteriia;Chloroplast;Nicotiana otophora;unspecific_Nicotiana otophora;unspecific_Nicotiana otophora	Bacteria	Cyanobacteria	Cyanobacteriia	Chloroplast	Nicotiana otophora	unspecific_Nicotiana otophora	unspecific_Nicotiana otophora	0	0	1.22e-06	0	0	0	0	0	0	3.89e-06	0	0	0	0	0	0	2.76e-06	0	0	3.95e-06	0	0	6.6e-06	0.000101662	1.84e-05	9.44e-06	0	6.3e-05	2.28e-05	2.78e-05	4.3e-05	5.05e-05	0.00112682	0.000163152	3.41e-05	3.85e-05	5.69e-06	0	0	0.000315882	7.69e-05
AXCG01050106_11866_13198	Bacteria;Cyanobacteria;Cyanobacteriia;Chloroplast;Gossypium barbadense (sea-island cotton);unspecific_Gossypium barbadense (sea-island cotton);unspecific_Gossypium barbadense (sea-island cotton)	Bacteria	Cyanobacteria	Cyanobacteriia	Chloroplast	Gossypium barbadense (sea-island cotton)	unspecific_Gossypium barbadense (sea-island cotton)	unspecific_Gossypium barbadense (sea-island cotton)	0	0	6.08e-06	0	0	0	0	0	0	3.89e-06	2.91e-06	1.1e-05	0	0	0	0	2.76e-06	0	0	5.27e-06	0	0	6.6e-06	0.000101662	1.84e-05	9.44e-06	0	6.3e-05	2.28e-05	2.78e-05	4.3e-05	5.05e-05	0.00115595	0.000169085	3.61e-05	3.85e-05	5.69e-06	0	0	0.000327368	7.69e-05
AY005049_1_1490	Bacteria;Firmicutes;Bacilli;Lactobacillales;Carnobacteriaceae;Atopostipes;oral clone BX005	Bacteria	Firmicutes	Bacilli	Lactobacillales	Carnobacteriaceae	Atopostipes	oral clone BX005	0	0	0	0	0	0	0	1.07e-05	0	0	0	0	0	7.21e-06	0	0	3.69e-05	0	0	0	0	0	0	0	9.05e-05	3.14e-05	0	0	1.29e-05	2.29e-05	0	0	0	0	0	0	0	0	0	0	0
AY007720_1_1449	Bacteria;Firmicutes;Clostridia;Clostridiales;Clostridiaceae;Candidatus Arthromitus;unspecific_Candidatus Arthromitus	Bacteria	Firmicutes	Clostridia	Clostridiales	Clostridiaceae	Candidatus Arthromitus	unspecific_Candidatus Arthromitus	0	0	0	0	1.26e-07	0	0	0	0	0	0	0	0	0	0	0	0	0	0	0	0	0	0	0	0	0	0	0	0	0	0	0	0	0	0	0	0	0	0	3.83e-07	0
AY008313_1_1522	Bacteria;Bacteroidetes;Bacteroidia;Bacteroidales;Porphyromonadaceae;Porphyromonas;unspecific_Porphyromonas	Bacteria	Bacteroidetes	Bacteroidia	Bacteroidales	Porphyromonadaceae	Porphyromonas	unspecific_Porphyromonas	0	0	9.41e-05	0	0	0	0	0	0	0	0	0	0	0	0	0	0	0	0	0	0	0	0	0	0	0	0	0	0	0	0	0	0	0	0	0	0	0	0	0	0
AY014174_1_1457	Bacteria;Proteobacteria;Alphaproteobacteria;Rhodobacterales;Rhodobacteraceae;Paracoccus;versutus	Bacteria	Proteobacteria	Alphaproteobacteria	Rhodobacterales	Rhodobacteraceae	Paracoccus	versutus	0	0	0	0	0	0	7.39e-07	0	2.77e-05	3.89e-06	0	0	0	8.48e-06	0	5.95e-06	0	0	0	0	4.02e-06	0	0	0	0	0	0	0	0	0	0	0	0	0	0	0	0	0	0	0	0
AY014175_1_1450	Bacteria;Proteobacteria;Alphaproteobacteria;Rhodobacterales;Rhodobacteraceae;Paracoccus;solventivorans	Bacteria	Proteobacteria	Alphaproteobacteria	Rhodobacterales	Rhodobacteraceae	Paracoccus	solventivorans	0.00052472	0	0	0	0	0.000203143	0.000149752	0	0.000470703	0.00087164	0.00191896	0.000161472	0.000287141	0.000513302	0	5.29e-05	0.00999985	0	3.59e-05	0.000242541	0	0.00183985	0	0.00198191	0.00316799	0.00214786	0.000704379	0.000584934	0.0010152	0.00553697	0	0.0030409	0	0	0	0	0	0	0	0	0
AY043359_1_1467	Bacteria;Actinobacteria;Actinobacteria;Micrococcales;Micrococcaceae;Rothia;amarae	Bacteria	Actinobacteria	Actinobacteria	Micrococcales	Micrococcaceae	Rothia	amarae	0	0	0	0	0	0	0	0	0	0	0	0	0	0	3.81e-06	0	0	0	0	0	0	8.13e-05	0	0	0	0	0	0	0	0	0	0	0	0	0	0	0	0	0	0	0
AY064179_1_1397	Bacteria;Proteobacteria;Gammaproteobacteria;Burkholderiales;Rhodocyclaceae;Candidatus Accumulibacter;unspecific_Candidatus Accumulibacter	Bacteria	Proteobacteria	Gammaproteobacteria	Burkholderiales	Rhodocyclaceae	Candidatus Accumulibacter	unspecific_Candidatus Accumulibacter	0	0	0	1.19e-05	0	0	0	0	0	0	0	0	0	0	0	0	0	0	0	0	0	0	0	0	0	0	0	0	0	0	0	0	0	0	0	0	0	0	0	0	0
AY080982_1_1553	Bacteria;Firmicutes;Bacilli;Lactobacillales;Vagococcaceae;Vagococcus;unspecific_Vagococcus	Bacteria	Firmicutes	Bacilli	Lactobacillales	Vagococcaceae	Vagococcus	unspecific_Vagococcus	0	0	0	0	0	0	0	0	0	0.00010662	0	0	0	0	0	0	0.000578495	0	0	1.85e-05	0	0	0	0.000452397	0.000500873	0.000239491	0.000197296	0	0.000154488	0.000381213	0	0.000479975	0	0	0	0	0	0	0	0	0
AY081976_1_1484	Bacteria;Proteobacteria;Gammaproteobacteria;Burkholderiales;Alcaligenaceae;Achromobacter;unspecific_Achromobacter	Bacteria	Proteobacteria	Gammaproteobacteria	Burkholderiales	Alcaligenaceae	Achromobacter	unspecific_Achromobacter	0	0	0	0	0	0	0	0	0	0	2.91e-06	0	0	0	0	0	0	0	0	0	0	0	0	0	0	0	0	0	0	0	0	0	0	0	0	0	0	0	0	0	0
AY081980_1_1533	Bacteria;Proteobacteria;Gammaproteobacteria;Burkholderiales;Comamonadaceae;Delftia;unspecific_Delftia	Bacteria	Proteobacteria	Gammaproteobacteria	Burkholderiales	Comamonadaceae	Delftia	unspecific_Delftia	3.51e-06	0	0	0	0	0.00015642	2.96e-07	0	5.93e-06	0	8.72e-06	0	0	1.27e-06	0	0	3.86e-06	0	8.37e-07	5.27e-07	6.03e-07	0	0	1.22e-05	2.98e-06	3.78e-06	4.21e-06	5.85e-06	3.88e-05	1.25e-05	0	0	0	0	0	0	0	0	0	0	0
AY081984_1_1503	Bacteria;Proteobacteria;Gammaproteobacteria;Pseudomonadales;Pseudomonadaceae;Pseudomonas;unspecific_Pseudomonas	Bacteria	Proteobacteria	Gammaproteobacteria	Pseudomonadales	Pseudomonadaceae	Pseudomonas	unspecific_Pseudomonas	0	0	0	0	0	5.08e-06	3.7e-06	0	0	0	5.82e-06	0	0	3.39e-06	0	6.61e-07	8.27e-06	0	4.07e-06	3.95e-06	2.33e-05	0	0	1.68e-05	0	0	2.73e-05	2.79e-05	3.81e-06	2.78e-05	0	0	0	0	0	0	0	0	0	0	0
AY081987_1_1465	Bacteria;Proteobacteria;Alphaproteobacteria;Sphingomonadales;Sphingomonadaceae;Sphingomonas;unspecific_Sphingomonas	Bacteria	Proteobacteria	Alphaproteobacteria	Sphingomonadales	Sphingomonadaceae	Sphingomonas	unspecific_Sphingomonas	0	0	0	0	0	0	0	0	0	0	1.92e-05	0	0	0	0	0	0	0	0	0	0	0	0	0	0	0	0	0	0	0	0	0	0	0	0	0	0	0	0	0	0
AY081993_1_1508	Bacteria;Proteobacteria;Gammaproteobacteria;Xanthomonadales;Xanthomonadaceae;Stenotrophomonas;unspecific_Stenotrophomonas	Bacteria	Proteobacteria	Gammaproteobacteria	Xanthomonadales	Xanthomonadaceae	Stenotrophomonas	unspecific_Stenotrophomonas	1.7e-05	0	0	0	0	0	0	0	0	0	0	0	0	0	0	0	0	0	0	0	0	0	0	0	0	0	0	0	0	1.04e-05	0	0	0	0	0	0	0	0	0	0	0
AY094494_1_1254	Bacteria;Bacteroidetes;Bacteroidia;Flavobacteriales;NS9 marine group;unspecific_NS9 marine group;unspecific_NS9 marine group	Bacteria	Bacteroidetes	Bacteroidia	Flavobacteriales	NS9 marine group	unspecific_NS9 marine group	unspecific_NS9 marine group	0	0	2.74e-05	1.59e-05	0	0	0	0	0	0	0	0	0	0	0	0	0	0	0	0	0	0	8.8e-06	0	0	0	0	0	0	0	7.96e-05	0	0	0	8.03e-05	0	1.9e-05	0	0	2.57e-05	3.03e-05
AY133064_1_1443	Bacteria;Proteobacteria;Gammaproteobacteria;Burkholderiales;Hydrogenophilaceae;unspecific_Hydrogenophilaceae;unspecific_Hydrogenophilaceae	Bacteria	Proteobacteria	Gammaproteobacteria	Burkholderiales	Hydrogenophilaceae	unspecific_Hydrogenophilaceae	unspecific_Hydrogenophilaceae	0	0	0	0	0	0	0	0	0	0	1.45e-05	0	0	0	0	0	0	0	0	0	0	0	0	0	0	0	0	0	0	0	0	0	0	0	0	0	0	0	0	0	0
AY162079_1_1355	Bacteria;Proteobacteria;Alphaproteobacteria;Rhodospirillales;Terasakiellaceae;unspecific_Terasakiellaceae;unspecific_Terasakiellaceae	Bacteria	Proteobacteria	Alphaproteobacteria	Rhodospirillales	Terasakiellaceae	unspecific_Terasakiellaceae	unspecific_Terasakiellaceae	8.92e-06	4.91e-05	0	0	4.17e-06	0	1.48e-05	2.16e-05	1.98e-05	0	0	3.65e-05	0	0	2.38e-06	0	0	1.04e-05	0	0	1.67e-05	0	0	0	2.33e-05	3.78e-05	0	0	0.000101216	0	0	0	7.28e-05	0	4.01e-05	0	0	0	1.98e-05	1.91e-05	0
AY165575_1_1414	Bacteria;Proteobacteria;Gammaproteobacteria;Pseudomonadales;Saccharospirillaceae;Oleispira;unspecific_Oleispira	Bacteria	Proteobacteria	Gammaproteobacteria	Pseudomonadales	Saccharospirillaceae	Oleispira	unspecific_Oleispira	0	0	0	0	0	0	0	0	0	0	0	0	0	0	0	0	0	7.76e-06	5.98e-06	2.64e-05	0	0	0	0	0	0	0	0	0	0	0	0	0	2.97e-05	0	7.71e-05	0	0	0	0	0
AY169425_1_1500	Bacteria;Firmicutes;Clostridia;Peptostreptococcales-Tissierellales;Family XI;Ezakiella;magna	Bacteria	Firmicutes	Clostridia	Peptostreptococcales-Tissierellales	Family XI	Ezakiella	magna	0	0	0	0	4.04e-06	0	0	0	0	0	0	0	0	0	0	0	0	0	0	0	0	0	0	0	0	0	0.000108285	0	0	0	0	0	0	0	0	0	0	0	0	0	0
AY172658_1_1431	Bacteria;Proteobacteria;Alphaproteobacteria;Rhodobacterales;Rhodobacteraceae;Rhodobacter;unspecific_Rhodobacter	Bacteria	Proteobacteria	Alphaproteobacteria	Rhodobacterales	Rhodobacteraceae	Rhodobacter	unspecific_Rhodobacter	0	0	0	0	0	0	0	0	0	0	3.49e-05	0	0	0	0	0	0	0	0	0	0	0	0	0	0	0	0	0	0	0	0	0	0	0	0	0	0	0	0	0	0
AY203899_1_1619	Bacteria;Campylobacterota;Campylobacteria;Campylobacterales;Helicobacteraceae;Helicobacter;unspecific_Helicobacter	Bacteria	Campylobacterota	Campylobacteria	Campylobacterales	Helicobacteraceae	Helicobacter	unspecific_Helicobacter	0	0	0	0	0	0	0	0	0	0	0	4.84e-06	0	0	0	0	0	0	0	0	0	0	0	0	0	0	0	0	0	0	0	0	0	0	0	0	0	0	0	0	0
AY212658_1_1521	Bacteria;Proteobacteria;Gammaproteobacteria;Pseudomonadales;211ds20;unspecific_211ds20;unspecific_211ds20	Bacteria	Proteobacteria	Gammaproteobacteria	Pseudomonadales	211ds20	unspecific_211ds20	unspecific_211ds20	0	0	0	0	0	0	7.39e-06	0	0	0	2.91e-05	0	0	0	0	0	0	0	0	0	0	0	0	0	0	0	0	0	0	0	0	0	0	0	0	3.85e-05	0	0	0	0	0
AY212733_1_1521	Bacteria;Proteobacteria;Gammaproteobacteria;Burkholderiales;Comamonadaceae;Aquabacterium;unspecific_Aquabacterium	Bacteria	Proteobacteria	Gammaproteobacteria	Burkholderiales	Comamonadaceae	Aquabacterium	unspecific_Aquabacterium	3.24e-06	0	0	0	0	0	0	0	0	0	0	3.92e-05	0	0	0	0	0	0	2.26e-05	0	0	0.000140913	0	0	0	0	0	0	0	0	0	0	0	0	0	0	0	0	0	0	0
AY212761_1_1433	Bacteria;Firmicutes;Clostridia;Lachnospirales;Lachnospiraceae;Marvinbryantia;unspecific_Marvinbryantia	Bacteria	Firmicutes	Clostridia	Lachnospirales	Lachnospiraceae	Marvinbryantia	unspecific_Marvinbryantia	0	0	0	0	0	0	0	0	0	0	0	0	0	0	0	0	3.86e-06	0	0	0	0	0	0	0	0	0	0	0	0	0	0	0	0	0	0	0	0	0	0	0	0
AY216445_1_1392	Bacteria;Bacteroidetes;Bacteroidia;Sphingobacteriales;Lentimicrobiaceae;unspecific_Lentimicrobiaceae;unspecific_Lentimicrobiaceae	Bacteria	Bacteroidetes	Bacteroidia	Sphingobacteriales	Lentimicrobiaceae	unspecific_Lentimicrobiaceae	unspecific_Lentimicrobiaceae	0	0	0	1.19e-05	0	0	0	0	0	0	0	0	0	0	0	0	0	0	0	0	0	0	0	0	0	0	0	0	0	0	0	0	0	0	0	0	0	0	0	0	2.14e-05
AY216455_1_1391	Bacteria;Bacteroidetes;Bacteroidia;Sphingobacteriales;Lentimicrobiaceae;unspecific_Lentimicrobiaceae;unspecific_Lentimicrobiaceae	Bacteria	Bacteroidetes	Bacteroidia	Sphingobacteriales	Lentimicrobiaceae	unspecific_Lentimicrobiaceae	unspecific_Lentimicrobiaceae	0	0	0	1.67e-06	0	0	0	0	0	0	0	0	0	0	0	0	0	0	0	0	0	0	0	0	0	0	0	0	0	0	0	0	0	0	0	0	0	0	0	0	0
AY219713_1_1529	Bacteria;Proteobacteria;Gammaproteobacteria;Burkholderiales;Hydrogenophilaceae;Tepidiphilus;succinatimandens	Bacteria	Proteobacteria	Gammaproteobacteria	Burkholderiales	Hydrogenophilaceae	Tepidiphilus	succinatimandens	0	0	0	0	0	0	0	0	0	0	0	0	0	0	0	0	0	0	0	0	2.01e-05	4.7e-05	0	0	0	0.000339971	0	0	0	6.94e-05	0	0.000106307	0	0	0	0	0	0	0	0	0
AY221596_1_1474	Bacteria;Proteobacteria;Alphaproteobacteria;unspecific_Alphaproteobacteria;unspecific_Alphaproteobacteria;unspecific_Alphaproteobacteria;unspecific_Alphaproteobacteria	Bacteria	Proteobacteria	Alphaproteobacteria	unspecific_Alphaproteobacteria	unspecific_Alphaproteobacteria	unspecific_Alphaproteobacteria	unspecific_Alphaproteobacteria	7.57e-06	1.64e-05	0	0	0	0	0	6.4e-06	0	0	0	0	0	0	0	0	0	0	0	0	0	0	0	0	0	0	0	0	0	0	0	0	0	0	0	0	0	0	0	0	0
AY230815_1_1460	Bacteria;Proteobacteria;Alphaproteobacteria;Acetobacterales;Acetobacteraceae;Gluconacetobacter;diazotrophicus	Bacteria	Proteobacteria	Alphaproteobacteria	Acetobacterales	Acetobacteraceae	Gluconacetobacter	diazotrophicus	0.000111321	0.000109703	3.69e-05	5.66e-05	1.36e-05	0	0	5.95e-05	0.000104425	0.000136194	8.72e-05	5.46e-05	0.000108373	0.000110296	4.32e-05	0	0.000102022	4.81e-05	0	0	0	0	0	0	0	0	0	0	0	0	0	0	0	0	0	0	0	0	0	0	0
AY235687_1_1436	Bacteria;Proteobacteria;Gammaproteobacteria;Burkholderiales;Rhodocyclaceae;unspecific_Rhodocyclaceae;unspecific_Rhodocyclaceae	Bacteria	Proteobacteria	Gammaproteobacteria	Burkholderiales	Rhodocyclaceae	unspecific_Rhodocyclaceae	unspecific_Rhodocyclaceae	0	0	0	0	0	0	0	0	0	0	0	0	0	0	0	0	2.76e-05	0	0	0	0	0	0	0	0	0	0	0	0	0	0	0	0	0	0	0	0	0	0	0	0
AY239426_1_1439	Bacteria;Firmicutes;Clostridia;Lachnospirales;Lachnospiraceae;unspecific_Lachnospiraceae;unspecific_Lachnospiraceae	Bacteria	Firmicutes	Clostridia	Lachnospirales	Lachnospiraceae	unspecific_Lachnospiraceae	unspecific_Lachnospiraceae	0	6.55e-06	0	0	0	0	0	0	0	0	0	0	0	0	0	0	0	0	0	0	0	0	0	0	0	0	0	0	0	0	0	0	0	0	0	0	0	0	0	0	0
AY244943_1_1494	Bacteria;Bacteroidetes;Bacteroidia;Bacteroidales;Prevotellaceae;Prevotellaceae UCG-003;unspecific_Prevotellaceae UCG-003	Bacteria	Bacteroidetes	Bacteroidia	Bacteroidales	Prevotellaceae	Prevotellaceae UCG-003	unspecific_Prevotellaceae UCG-003	0	0	0	0	0	0	0	0	0	0	0	0	0	0	0	0	0	0	0	6.59e-06	0	0	0	0	0	0	0	0	0	0	0	0	0	0	0	0	0	0	0	0	0
AY245194_1_1332	Bacteria;Proteobacteria;Gammaproteobacteria;Enterobacterales;Vibrionaceae;Vibrio;vulnificus	Bacteria	Proteobacteria	Gammaproteobacteria	Enterobacterales	Vibrionaceae	Vibrio	vulnificus	0	0	0	0	0	0	0	0	0	0	0	0	0	0	0	0	0	0	0	2.64e-05	2.01e-05	0	0	0	0	0	0	0	0	0	0	0	0	0	0	0.000231296	0	0	0	0	0
AY250865_1_1436	Bacteria;Actinobacteria;Actinobacteria;Frankiales;Sporichthyaceae;unspecific_Sporichthyaceae;unspecific_Sporichthyaceae	Bacteria	Actinobacteria	Actinobacteria	Frankiales	Sporichthyaceae	unspecific_Sporichthyaceae	unspecific_Sporichthyaceae	0	0	0	0	0	0	0	0	0	0	0	0	9.26e-05	0	0	0	0	0	0	0	0	0	0	0	0	0	0	0	3.81e-05	0	0	0	0	0	0	0	0	0	0	0	4.05e-05
AY266105_1_1508	Bacteria;Proteobacteria;Gammaproteobacteria;Pseudomonadales;Halomonadaceae;Candidatus Portiera;Portiera aleyrodidarum	Bacteria	Proteobacteria	Gammaproteobacteria	Pseudomonadales	Halomonadaceae	Candidatus Portiera	Portiera aleyrodidarum	0	0.000163735	0.000133869	0.000155025	0.000252672	0.000304715	0.000221745	0	0	0	0	0	0	0	0	0.000423091	0	7.76e-05	0.000203323	0.000369084	0.00034182	0	0	0	3.5e-05	0	3.5e-05	4.5e-05	0	0	0	5.32e-05	0	0	0	0	0	0	0	0	0
AY280572_1_1547	Bacteria;Proteobacteria;Gammaproteobacteria;Enterobacterales;Morganellaceae;Photorhabdus;australis	Bacteria	Proteobacteria	Gammaproteobacteria	Enterobacterales	Morganellaceae	Photorhabdus	australis	0	0	0	0	0	0	0	0	0	0	0	0	0	0	0	1.32e-05	0	0	0	0	0	0	0	0	0	0	0	0	0	0	0	0	0	0	0	0	0	0	0	0	0
AY289394_1_1432	Bacteria;Acidobacteria;Holophagae;Subgroup 7;unspecific_Subgroup 7;unspecific_Subgroup 7;unspecific_Subgroup 7	Bacteria	Acidobacteria	Holophagae	Subgroup 7	unspecific_Subgroup 7	unspecific_Subgroup 7	unspecific_Subgroup 7	0	0	0	0	0	0	0	0	0	0	0	0	0	0	0	0	0	0	0	0	0	0	0	0	0	0	0	6.3e-06	0	0	0	0	0	0	0	0	0	0	0	0	0
AY326585_1_1472	Bacteria;Myxococcota;bacteriap25;unspecific_bacteriap25;unspecific_bacteriap25;unspecific_bacteriap25;unspecific_bacteriap25	Bacteria	Myxococcota	bacteriap25	unspecific_bacteriap25	unspecific_bacteriap25	unspecific_bacteriap25	unspecific_bacteriap25	0	0	0	0	0	0	0	0	0	0	0	0	0	0	0	4.36e-06	0	0	0	0	0	0	0	0	0	0	0	0	0	0	0	0	0	0	0	0	0	0	0	0	0
AY326595_1_1460	Bacteria;Proteobacteria;Gammaproteobacteria;Burkholderiales;Burkholderiaceae;Burkholderia-Caballeronia-Paraburkholderia;unspecific_Burkholderia-Caballeronia-Paraburkholderia	Bacteria	Proteobacteria	Gammaproteobacteria	Burkholderiales	Burkholderiaceae	Burkholderia-Caballeronia-Paraburkholderia	unspecific_Burkholderia-Caballeronia-Paraburkholderia	0	0	0	0	1.9e-05	0	0	0	0	0	0	0	0	0	0	0	0	0	0	0	0	0	0	0	0	0	0	0	0	0	0	0	0	0	0	0	0	0	0	0	0
AY328596_1_1495	Bacteria;Cyanobacteria;Vampirivibrionia;Obscuribacterales;Obscuribacteraceae;unspecific_Obscuribacteraceae;unspecific_Obscuribacteraceae	Bacteria	Cyanobacteria	Vampirivibrionia	Obscuribacterales	Obscuribacteraceae	unspecific_Obscuribacteraceae	unspecific_Obscuribacteraceae	6.75e-06	0	0	0	0	0	0	0	1.98e-05	1.95e-05	0.000142468	0	4.63e-05	0	0	0	0	2.33e-05	1.79e-05	0	0	0.000382343	0	0	0	0.00113324	0	0	0.000215369	0.000696461	0	0	0	0	0	0	0	0	1.5e-05	0	0
AY328628_1_1479	Bacteria;Proteobacteria;Alphaproteobacteria;Sphingomonadales;Sphingomonadaceae;Sphingomonas;unspecific_Sphingomonas	Bacteria	Proteobacteria	Alphaproteobacteria	Sphingomonadales	Sphingomonadaceae	Sphingomonas	unspecific_Sphingomonas	5.4e-07	0	0	0	0	0	0	0	0	1.56e-06	0	0	2.78e-06	0	0	0	1.65e-06	0	0	0	0	0	0	0	0	0	0	0	0	0	0	1.06e-06	0	0	0	0	0	0	0	0	0
AY328765_1_1479	Bacteria;Proteobacteria;Gammaproteobacteria;Xanthomonadales;Xanthomonadaceae;Lysobacter;unspecific_Lysobacter	Bacteria	Proteobacteria	Gammaproteobacteria	Xanthomonadales	Xanthomonadaceae	Lysobacter	unspecific_Lysobacter	1.35e-05	0	0	0	0	0	0	0	0	0	0	0	0	0	0	0	0	0	0	0	0	0	0	0	0	0	0	0	0	0	0	0	0	0	0	0	0	0	0	0	0
AY330126_1_1455	Bacteria;Firmicutes;Clostridia;Lachnospirales;Lachnospiraceae;unspecific_Lachnospiraceae;unspecific_Lachnospiraceae	Bacteria	Firmicutes	Clostridia	Lachnospirales	Lachnospiraceae	unspecific_Lachnospiraceae	unspecific_Lachnospiraceae	0	0	0	3.94e-06	0	0	1.63e-06	0	0	0	0	0	4.63e-05	0	0	0	0	0	0	0	0	0	0	0	7.35e-06	0	4.91e-06	0	0	0	0	1.75e-05	0	0	0	0	0	0	0	0	0
AY344367_1_1499	Bacteria;Proteobacteria;Gammaproteobacteria;Pseudomonadales;Pseudohongiellaceae;Pseudohongiella;unspecific_Pseudohongiella	Bacteria	Proteobacteria	Gammaproteobacteria	Pseudomonadales	Pseudohongiellaceae	Pseudohongiella	unspecific_Pseudohongiella	0	0	0	0	0	0	0	0	0	0	0	0	0	0	0	0	0	0	0	0	6.64e-06	0	0	1.68e-05	0	0	0	3.01e-05	0	0	0	0	0	0	0	0	0	0	0	0	0
AY344368_1_1517	Bacteria;Proteobacteria;Gammaproteobacteria;Enterobacterales;Enterobacteriaceae;Enterobacter;unspecific_Enterobacter	Bacteria	Proteobacteria	Gammaproteobacteria	Enterobacterales	Enterobacteriaceae	Enterobacter	unspecific_Enterobacter	0	0	0	1.31e-06	0	0	1.77e-06	0	0	0	0	0	0	0	0	1.06e-06	0	4.5e-06	8.37e-07	9.49e-06	2.77e-05	0	0	0	0	0	0	0	0	0	0	0	0	0	0	0	0	0	0	0	0
AY344377_1_1500	Bacteria;Proteobacteria;Gammaproteobacteria;Chromatiales;Chromatiaceae;unspecific_Chromatiaceae;unspecific_Chromatiaceae	Bacteria	Proteobacteria	Gammaproteobacteria	Chromatiales	Chromatiaceae	unspecific_Chromatiaceae	unspecific_Chromatiaceae	0	0	0	0	0	0	0	0	0	0	0	0	0	0	0	1.65e-05	0	0	1.2e-05	0	0	0	0	0	0	0	0	0	0	0	0	0	0	0	0	0	0	0	0	0	0
AY345493_1_1513	Bacteria;Proteobacteria;Gammaproteobacteria;Burkholderiales;Comamonadaceae;unspecific_Comamonadaceae;unspecific_Comamonadaceae	Bacteria	Proteobacteria	Gammaproteobacteria	Burkholderiales	Comamonadaceae	unspecific_Comamonadaceae	unspecific_Comamonadaceae	0	0	0	0	0	0	0	0	0	0	0	0	0	0	0	0	4.08e-05	0	0	0	0	0	0	0	0	0	0	0	0	0	0	0	0	0	0	0	0	0	0	0	0
AY345534_1_1441	Bacteria;Proteobacteria;Alphaproteobacteria;Acetobacterales;Acetobacteraceae;unspecific_Acetobacteraceae;unspecific_Acetobacteraceae	Bacteria	Proteobacteria	Alphaproteobacteria	Acetobacterales	Acetobacteraceae	unspecific_Acetobacteraceae	unspecific_Acetobacteraceae	4.05e-05	0	0	2.98e-06	0	0	3.21e-05	1.73e-05	0	0	0	0	0	0	2.38e-06	0	1.82e-05	1.29e-05	0	0	5.03e-06	0	0	0	0	5.78e-05	0	0	0	0	0	0	0	0	0	0	0	0	0	0	0
AY349366_1_1543	Bacteria;Actinobacteria;Actinobacteria;Actinomycetales;Actinomycetaceae;Actinomyces;unspecific_Actinomyces	Bacteria	Actinobacteria	Actinobacteria	Actinomycetales	Actinomycetaceae	Actinomyces	unspecific_Actinomyces	0	0	7.06e-06	0	0	0	0	0	0	0	0	0	0	0	0	0	0	0	0	0	0	0	0	0	0	0	0	0	0	0	0	0	0	0	0	0	0	0	0	0	0
AY349380_1_1530	Bacteria;Proteobacteria;Gammaproteobacteria;Enterobacterales;Pasteurellaceae;Aggregatibacter;unspecific_Aggregatibacter	Bacteria	Proteobacteria	Gammaproteobacteria	Enterobacterales	Pasteurellaceae	Aggregatibacter	unspecific_Aggregatibacter	0	0	0.000116466	0	0	0.000289479	0	0	0	0	0	0	0	0	0	0	0	0	0	0	0	0	0	0	0	0	0	0	0	0	0	0	0	0	0	0	0	0	0	0	0
AY349396_1_1524	Bacteria;Bacteroidetes;Bacteroidia;Bacteroidales;Prevotellaceae;Prevotella;unspecific_Prevotella	Bacteria	Bacteroidetes	Bacteroidia	Bacteroidales	Prevotellaceae	Prevotella	unspecific_Prevotella	0	0	8.21e-05	0	0	0	0	0	0	0	0	0	0	0	0	0	0	0	0	0	0	0	0	0	0	0	0	0	0	0	0	0	0	0	0	0	0	0	0	0	0
AY349399_1_1527	Bacteria;Bacteroidetes;Bacteroidia;Bacteroidales;Prevotellaceae;Alloprevotella;unspecific_Alloprevotella	Bacteria	Bacteroidetes	Bacteroidia	Bacteroidales	Prevotellaceae	Alloprevotella	unspecific_Alloprevotella	0	0	5.72e-06	0	0	0	0	0	0	0	0	0	0	0	0	0	0	0	0	0	0	0	0	0	0	0	0	0	0	0	0	0	0	0	0	0	0	0	0	0	0
AY349405_1_1534	Bacteria;Firmicutes;Negativicutes;Veillonellales-Selenomonadales;Selenomonadaceae;Selenomonas;unspecific_Selenomonas	Bacteria	Firmicutes	Negativicutes	Veillonellales-Selenomonadales	Selenomonadaceae	Selenomonas	unspecific_Selenomonas	0	0	1.67e-05	0	0	0	0	0	0	0	0	0	0	0	0	0	0	0	0	0	0	0	0	0	0	0	0	0	0	0	0	0	0	0	0	0	0	0	0	0	0
AY355296_1_1417	Bacteria;Campylobacterota;Campylobacteria;Campylobacterales;Sulfurovaceae;Nitratifractor;unspecific_Nitratifractor	Bacteria	Campylobacterota	Campylobacteria	Campylobacterales	Sulfurovaceae	Nitratifractor	unspecific_Nitratifractor	0	0	0	5.96e-06	0	0	0	0	0	0	0	0	0	0	0	0	0	0	0	0	0	0	0	0	0	0	0	0	0	0	0	0	0	0	0	0	0	0	0	0	0
AY370188_1_1455	Bacteria;Proteobacteria;Alphaproteobacteria;Acetobacterales;Acetobacteraceae;Commensalibacter;unspecific_Commensalibacter	Bacteria	Proteobacteria	Alphaproteobacteria	Acetobacterales	Acetobacteraceae	Commensalibacter	unspecific_Commensalibacter	0	0	0	0	0	0	4.43e-05	5.28e-06	0	0	0	0	0	0	0	0	0	3.1e-05	0	0	0	0	0	0	0	0	0	0	0	0	0	0	0	0	0	0	0	0	0	0	0
AY395014_1_1510	Bacteria;Firmicutes;Bacilli;Staphylococcales;Staphylococcaceae;Staphylococcus;lentus	Bacteria	Firmicutes	Bacilli	Staphylococcales	Staphylococcaceae	Staphylococcus	lentus	2.43e-05	0	0	0	0	0	0	0	0	0.000295735	0	0	0	0	0	0	0	0	0	0	0	0	0	0	0	0	0	0	0	0	0	0	0	0	0	0	0	0	0	0	0
AY422987_1_1471	Bacteria;Firmicutes;Bacilli;Bacillales;Bacillaceae;unspecific_Bacillaceae;unspecific_Bacillaceae	Bacteria	Firmicutes	Bacilli	Bacillales	Bacillaceae	unspecific_Bacillaceae	unspecific_Bacillaceae	0	0	0	0	0	0	0	0	0	0	0	0	0	0	0	0	0	0	0	2.64e-05	0	0	0	0	0	0	0	4.5e-05	0	0	0	0	0	0	0	0	0	0	0	0	0
AY464544_1_1497	Bacteria;Actinobacteria;Actinobacteria;Streptomycetales;Streptomycetaceae;Streptomyces;bacterium CNQ719	Bacteria	Actinobacteria	Actinobacteria	Streptomycetales	Streptomycetaceae	Streptomyces	bacterium CNQ719	0	0	0	0	0	0	0	0	3.96e-05	0	0	0	0	0	0	0	0	0	0	0	0	0	0	0	0	0	0	0	0	0	0	0	0	0	0	0	0	0	0	0	0
AY493960_1_1419	Bacteria;Chloroflexi;Anaerolineae;SBR1031;A4b;unspecific_A4b;unspecific_A4b	Bacteria	Chloroflexi	Anaerolineae	SBR1031	A4b	unspecific_A4b	unspecific_A4b	0.000270196	0	0	0	0	0	0	0	0	0	0	0	0	0	0	0	0	0	0	0	0	0	0	0	0	0	0	0	0	0	0	0	0	0	0	0	0	0	0	0	0
AY530794_1_1515	Bacteria;Proteobacteria;Gammaproteobacteria;Enterobacterales;Erwiniaceae;Pantoea;unspecific_Pantoea	Bacteria	Proteobacteria	Gammaproteobacteria	Enterobacterales	Erwiniaceae	Pantoea	unspecific_Pantoea	0	0	0	0	1.01e-06	0	1.76e-05	0	0	0	0	0	0	0	0	2.64e-05	0	0	3.13e-05	1.21e-05	4.83e-06	0	0	0	0	0	0	0	0	0	0	0	0	0	0	0	0	0	0	0	0
AY531569_1_1486	Bacteria;Bacteroidetes;Bacteroidia;Bacteroidales;Marinifilaceae;unspecific_Marinifilaceae;unspecific_Marinifilaceae	Bacteria	Bacteroidetes	Bacteroidia	Bacteroidales	Marinifilaceae	unspecific_Marinifilaceae	unspecific_Marinifilaceae	0	0	0	2.39e-06	0	0	0	0	0	0	0	0	0	0	0	0	0	0	0	0	0	0	0	0	0	0	0	0	0	0	0	0	0	0	0	0	0	0	0	0	0
AY559428_1_1440	Bacteria;Proteobacteria;Alphaproteobacteria;Sphingomonadales;Sphingomonadaceae;Porphyrobacter;donghaensis	Bacteria	Proteobacteria	Alphaproteobacteria	Sphingomonadales	Sphingomonadaceae	Porphyrobacter	donghaensis	0	0	0	0	0	0	0	0	0.000116687	0	0	0	0	0	0	0	0	0	0	0	0	0	0	0	0	0	8.76e-06	0	0	0	0	0	0	0	0	0	0	0	0	0	0
AY568463_1_1239	Bacteria;Proteobacteria;Alphaproteobacteria;Sphingomonadales;Sphingomonadaceae;Porphyrobacter;unspecific_Porphyrobacter	Bacteria	Proteobacteria	Alphaproteobacteria	Sphingomonadales	Sphingomonadaceae	Porphyrobacter	unspecific_Porphyrobacter	0	0	0	0	0	0	0	0	2.18e-05	0	0	0	0	0	0	0	0	0	0	0	0	0	0	0	0	0	1.75e-06	0	0	0	0	0	0	0	0	0	0	0	0	0	0
AY578097_1_1562	Bacteria;Campylobacterota;Campylobacteria;Campylobacterales;Helicobacteraceae;Helicobacter;bilis	Bacteria	Campylobacterota	Campylobacteria	Campylobacterales	Helicobacteraceae	Helicobacter	bilis	0	0	0	0	0	0	0	0	0	0	0	4.84e-06	0	0	0	0	0	0	0	0	0	0	0	0	0	0	0	0	0	0	0	0	0	0	0	0	0	0	0	0	0
AY578101_1_1522	Bacteria;Campylobacterota;Campylobacteria;Campylobacterales;Helicobacteraceae;Helicobacter;bilis	Bacteria	Campylobacterota	Campylobacteria	Campylobacterales	Helicobacteraceae	Helicobacter	bilis	0	0	0	0	0	0	0	0	0	0	0	4.84e-06	0	0	0	0	0	0	0	0	0	0	0	0	0	0	0	0	0	0	0	0	0	0	0	0	0	0	0	0	0
AY583532_1_1318	Bacteria;Campylobacterota;Campylobacteria;Campylobacterales;Helicobacteraceae;Helicobacter;unspecific_Helicobacter	Bacteria	Campylobacterota	Campylobacteria	Campylobacterales	Helicobacteraceae	Helicobacter	unspecific_Helicobacter	0	0	0	0	0	0	0	0	0	0	0	3.08e-06	0	0	0	0	0	0	0	0	0	0	0	0	0	0	0	0	0	0	0	0	0	0	0	0	0	0	0	0	0
AY596469_1_1491	Bacteria;Proteobacteria;Gammaproteobacteria;Cardiobacteriales;Cardiobacteriaceae;Cardiobacterium;valvarum	Bacteria	Proteobacteria	Gammaproteobacteria	Cardiobacteriales	Cardiobacteriaceae	Cardiobacterium	valvarum	0	0	6.08e-06	0	0	0	0	0	0	0	0	0	0	0	0	0	0	0	0	0	0	0	0	0	0	0	0	0	0	0	0	0	0	0	0	0	0	0	0	0	0
AY622268_1_1470	Bacteria;Firmicutes;Clostridia;Oscillospirales;[Eubacterium] coprostanoligenes group;unspecific_[Eubacterium] coprostanoligenes group;unspecific_[Eubacterium] coprostanoligenes group	Bacteria	Firmicutes	Clostridia	Oscillospirales	[Eubacterium] coprostanoligenes group	unspecific_[Eubacterium] coprostanoligenes group	unspecific_[Eubacterium] coprostanoligenes group	0	0	0	0	0	0	0	5.28e-06	0	0	0	0	0	0	0	0	0	0	0	0	0	0	0	0	0	0	0	0	0	0	0	1.75e-05	0	0	0	0	0	0	0	0	0
AY627372_1_1519	Bacteria;Proteobacteria;Gammaproteobacteria;UBA10353 marine group;unspecific_UBA10353 marine group;unspecific_UBA10353 marine group;unspecific_UBA10353 marine group	Bacteria	Proteobacteria	Gammaproteobacteria	UBA10353 marine group	unspecific_UBA10353 marine group	unspecific_UBA10353 marine group	unspecific_UBA10353 marine group	0	0	0	0	0	0	2.96e-06	0	0	0	0	0	0	0	0	0	0	0	0	0	2.01e-05	0	0	0	0	0	0	0	0	0	0	0	0	0	0	0	0	0	0	0	0
AY631945_1_1473	Bacteria;Campylobacterota;Campylobacteria;Campylobacterales;Helicobacteraceae;Helicobacter;canis	Bacteria	Campylobacterota	Campylobacteria	Campylobacterales	Helicobacteraceae	Helicobacter	canis	0	0	0	0	0	0	0	0	0	0	0	1.45e-05	0	0	0	0	0	0	0	0	0	0	0	0	0	0	0	0	0	0	0	0	0	0	0	0	0	0	0	0	0
AY642584_1_1258	Bacteria;Proteobacteria;Alphaproteobacteria;Sphingomonadales;Sphingomonadaceae;Novosphingobium;unspecific_Novosphingobium	Bacteria	Proteobacteria	Alphaproteobacteria	Sphingomonadales	Sphingomonadaceae	Novosphingobium	unspecific_Novosphingobium	0	0	0	0	0	0	0	0	0	0	0	0	0	0	0	0	5.51e-05	0	0	0	0	0	0	0	0	0	0	0	0	0	0	0	0	0	0	0	0	0	0	0	0
AY661995_1_1531	Bacteria;Proteobacteria;Gammaproteobacteria;Xanthomonadales;Xanthomonadaceae;Stenotrophomonas;unspecific_Stenotrophomonas	Bacteria	Proteobacteria	Gammaproteobacteria	Xanthomonadales	Xanthomonadaceae	Stenotrophomonas	unspecific_Stenotrophomonas	5.4e-06	0	0	0	0	0	0	0	0	0	0	0	0	2.97e-06	0	0	0	0	7.18e-07	5.27e-07	0	0	0	1.52e-06	0	1.13e-06	0	0	1.52e-05	6.25e-06	0	0	0	0	0	0	0	0	0	0	0
AY662019_1_1468	Bacteria;Proteobacteria;Alphaproteobacteria;Paracaedibacterales;Paracaedibacteraceae;unspecific_Paracaedibacteraceae;unspecific_Paracaedibacteraceae	Bacteria	Proteobacteria	Alphaproteobacteria	Paracaedibacterales	Paracaedibacteraceae	unspecific_Paracaedibacteraceae	unspecific_Paracaedibacteraceae	0	0	0	1.19e-05	0	0	0	0	0	0	0	4.4e-05	0	0	0	0	0	0	0	0	0	4.7e-05	0	0	1.75e-05	0	0	0	7.61e-05	0	0	0	0	0	4.01e-05	0	0	0	0	0	0
AY672513_1_1501	Bacteria;Bacteroidetes;Bacteroidia;Chitinophagales;Saprospiraceae;unspecific_Saprospiraceae;unspecific_Saprospiraceae	Bacteria	Bacteroidetes	Bacteroidia	Chitinophagales	Saprospiraceae	unspecific_Saprospiraceae	unspecific_Saprospiraceae	0	0	8.52e-05	2.39e-05	1.26e-05	0	0	0	0	0	0	0	0	0	2.86e-05	0	0	0	0	0	0	0	8.8e-05	0	0	0	0	0	0	0	9.55e-05	0	0	0	0	7.71e-05	3.79e-05	0	0	0.000153155	4.05e-05
AY672517_1_1498	Bacteria;Bacteroidetes;Bacteroidia;ML602M-17;unspecific_ML602M-17;unspecific_ML602M-17;unspecific_ML602M-17	Bacteria	Bacteroidetes	Bacteroidia	ML602M-17	unspecific_ML602M-17	unspecific_ML602M-17	unspecific_ML602M-17	0	0	0	0	6.32e-06	0	0	0	0	0	0	0	0	0	0	0	0	0	0	0	0	0	0	0	0	0	0	0	0	0	0	0	0	0	0	0	0	0	0	0	0
AY672524_1_1491	Bacteria;Bacteroidetes;Bacteroidia;Flavobacteriales;Weeksellaceae;Cloacibacterium;unspecific_Cloacibacterium	Bacteria	Bacteroidetes	Bacteroidia	Flavobacteriales	Weeksellaceae	Cloacibacterium	unspecific_Cloacibacterium	0.000609291	0	9.74e-05	5.96e-05	4.42e-05	0.00114776	1.08e-05	0	0.000239307	0.000299626	0.00107404	6.16e-05	0.00128287	7.42e-05	5.72e-05	5.09e-05	0.00173548	3.8e-05	4.66e-05	5.54e-05	0	0	0	0	0	0	0	0	0	0	0	0	0	0	0	0	0	0	0	0	0
AY693815_1_1493	Bacteria;Proteobacteria;Gammaproteobacteria;Pseudomonadales;Spongiibacteraceae;BD1-7 clade;unspecific_BD1-7 clade	Bacteria	Proteobacteria	Gammaproteobacteria	Pseudomonadales	Spongiibacteraceae	BD1-7 clade	unspecific_BD1-7 clade	0	3.27e-05	0	0	0	0	0	0	0	0	0	0	0	0	0	0	0	0	0	0	2.01e-05	0	0	0	1.75e-05	0	0	0	0	0	0	0	0	0	0	7.71e-05	0	0	0	0	0
AY736253_1_1246	Bacteria;Actinobacteria;Actinobacteria;Corynebacteriales;Mycobacteriaceae;Mycobacterium;unspecific_Mycobacterium	Bacteria	Actinobacteria	Actinobacteria	Corynebacteriales	Mycobacteriaceae	Mycobacterium	unspecific_Mycobacterium	2.97e-06	0	0	0	0	0	0	0	0	0	0	0	0	0	0	0	0	0	0	0	0	0	0	0	0	0	0	0	0	0	0	0	0	0	0	0	0	0	0	0	0
AY739685_1_1394	Bacteria;Actinobacteria;Actinobacteria;Micrococcales;Microbacteriaceae;Microbacterium;unspecific_Microbacterium	Bacteria	Actinobacteria	Actinobacteria	Micrococcales	Microbacteriaceae	Microbacterium	unspecific_Microbacterium	0	0	0	0	1.26e-05	0	0	0	0	0	0	0	0	0	0	0	0	0	0	0	0	0	0	0	0	0	0	0	0	0	0	0	0	0	0	0	0	0	0	0	0
AY739686_1_1453	Bacteria;Actinobacteria;Actinobacteria;Micrococcales;Dermabacteraceae;Brachybacterium;unspecific_Brachybacterium	Bacteria	Actinobacteria	Actinobacteria	Micrococcales	Dermabacteraceae	Brachybacterium	unspecific_Brachybacterium	0	0	0	0	0	0	0	0	0	0	0	0	0	0	0	0	0	0	0	3.95e-06	0	0	0	1.93e-05	0	0	0	0	0	0	0	0	0	0	0	0	0	0	0	0	0
AY748893_1_1496	Bacteria;Proteobacteria;Gammaproteobacteria;Pseudomonadales;Pseudomonadaceae;Pseudomonas;unspecific_Pseudomonas	Bacteria	Proteobacteria	Gammaproteobacteria	Pseudomonadales	Pseudomonadaceae	Pseudomonas	unspecific_Pseudomonas	0	0	0	0	0	0	0	0	0	0	0	0	0	0	0	6.61e-06	0	0	2.79e-05	0	1.21e-06	0	0	0	0	0	0	0	0	0	0	0	0	0	0	0	0	0	0	0	0
AY752132_1_1427	Bacteria;Bacteroidetes;Bacteroidia;Chitinophagales;Chitinophagaceae;Ferruginibacter;unspecific_Ferruginibacter	Bacteria	Bacteroidetes	Bacteroidia	Chitinophagales	Chitinophagaceae	Ferruginibacter	unspecific_Ferruginibacter	5.67e-06	0	0	0	0	0	0	0	0	0	0	3.52e-06	0	0	0	0	0	0	0	0	0	0	0	0	0	4.16e-06	0	0	9.13e-06	8.33e-06	0	0	0	0	0	0	0	0	0	0	0
AY753196_1_1459	Bacteria;Proteobacteria;Gammaproteobacteria;Pseudomonadales;Moraxellaceae;unspecific_Moraxellaceae;unspecific_Moraxellaceae	Bacteria	Proteobacteria	Gammaproteobacteria	Pseudomonadales	Moraxellaceae	unspecific_Moraxellaceae	unspecific_Moraxellaceae	0	3.27e-05	0	0	0	0	0	0	0	0	0	0	0	0	0	1.32e-05	0	0	0	0	0	0	0	0	8.75e-06	0	1.75e-05	0	0	0	0	0	0	0	0	0	0	0	0	0	0
AY762974_1_1542	Bacteria;Firmicutes;Bacilli;Bacillales;Marinococcaceae;Alteribacillus;unspecific_Alteribacillus	Bacteria	Firmicutes	Bacilli	Bacillales	Marinococcaceae	Alteribacillus	unspecific_Alteribacillus	0	0	0	0	0	2.03e-05	2.96e-06	0	0	0	0	7.48e-06	0	0	5.72e-06	0	3.58e-05	0	2.39e-06	0	0	9.39e-06	0	4.07e-05	0	5.29e-05	2.1e-05	7.06e-05	3.04e-05	0	0	0	0	0	0	0	0	0	0	0	8.09e-06
AY762977_1_1540	Bacteria;Firmicutes;Bacilli;Bacillales;Marinococcaceae;Alteribacillus;unspecific_Alteribacillus	Bacteria	Firmicutes	Bacilli	Bacillales	Marinococcaceae	Alteribacillus	unspecific_Alteribacillus	0.00024912	1.74e-05	0	0	0	0.000159467	2.69e-05	6.4e-06	0	0.000110512	0.000204689	0.000117474	0.00038162	2.84e-05	2.97e-05	2.14e-05	0.000177574	1.04e-05	4.07e-05	5.14e-05	2.07e-05	0.000230157	0	0.000750776	0.000150507	0.000665588	0.000230237	0.00126751	0.00040182	0.000121516	0	0.000409281	5.17e-05	4.92e-05	2.01e-05	0	0	0	4.99e-05	0	3.97e-05
AY762980_1_1534	Bacteria;Firmicutes;Bacilli;Bacillales;Bacillaceae;Gracilibacillus;unspecific_Gracilibacillus	Bacteria	Firmicutes	Bacilli	Bacillales	Bacillaceae	Gracilibacillus	unspecific_Gracilibacillus	0	0	0	0	0	0	0	0	0	0	0	9.68e-06	1.02e-05	0	0	0	0	0	0	0	0	0	0	0	0	0	0	0	0	0	0	0	0	0	0	0	0	0	0	0	0
AY788950_1_1491	Bacteria;Proteobacteria;Alphaproteobacteria;Acetobacterales;Acetobacteraceae;Granulibacter;bethesdensis CGDNIH1	Bacteria	Proteobacteria	Alphaproteobacteria	Acetobacterales	Acetobacteraceae	Granulibacter	bethesdensis CGDNIH1	0	0	1.22e-06	0	0	0	0	0	0	0	0	0	0	0	0	0	0	0	0	0	0	0	0	0	0	0	0	0	0	0	0	0	0	0	0	0	0	0	0	0	0
AY828572_1_1299	Bacteria;Proteobacteria;Alphaproteobacteria;Rhizobiales;Beijerinckiaceae;Methylobacterium-Methylorubrum;unspecific_Methylobacterium-Methylorubrum	Bacteria	Proteobacteria	Alphaproteobacteria	Rhizobiales	Beijerinckiaceae	Methylobacterium-Methylorubrum	unspecific_Methylobacterium-Methylorubrum	4.05e-06	0	0	0	0	0	0	0	1.58e-06	0	1.16e-05	0	0	0	0	0	0	0	4.78e-07	0	0	0	0	0	0	2.91e-05	5.96e-06	3.15e-06	0	0	0	5.32e-06	0	0	0	0	0	0	0	0	0
AY835924_1_1476	Bacteria;Actinobacteria;Actinobacteria;Propionibacteriales;Nocardioidaceae;Nocardioides;kribbensis	Bacteria	Actinobacteria	Actinobacteria	Propionibacteriales	Nocardioidaceae	Nocardioides	kribbensis	0	0	0	0	0	0	0	0	0	0	0	0	0	5.94e-06	0	0	0	0	0	0	0	0	0	0	0	0	0	0	0	0	0	0	0	0	0	0	0	0	0	0	0
AY836770_1_1543	Bacteria;Firmicutes;Bacilli;Bacillales;Bacillaceae;Bacillus;unspecific_Bacillus	Bacteria	Firmicutes	Bacilli	Bacillales	Bacillaceae	Bacillus	unspecific_Bacillus	8.11e-05	0	0	0	0	0	0	0	0	0	0	0	0	0	0	0	0	0	0	0	0	0	0	0	0	0	0	0	0	0	0	0	0	0	0	0	0	0	0	0	0
AY837748_1_1498	Bacteria;Proteobacteria;Gammaproteobacteria;Enterobacterales;Thorselliaceae;Thorsellia;anophelis	Bacteria	Proteobacteria	Gammaproteobacteria	Enterobacterales	Thorselliaceae	Thorsellia	anophelis	8.78e-05	0	0	0	0	0	0	0	0	0	0.000552428	0	0.000254722	0	9.2e-05	0	5.51e-05	0	0	0	0	0	0	0	0	0	0	0	0	0.000746456	0	0	0	0	0	0	0	0	0	0	0
AY838526_1_1522	Bacteria;Proteobacteria;Gammaproteobacteria;Xanthomonadales;Xanthomonadaceae;Stenotrophomonas;unspecific_Stenotrophomonas	Bacteria	Proteobacteria	Gammaproteobacteria	Xanthomonadales	Xanthomonadaceae	Stenotrophomonas	unspecific_Stenotrophomonas	0	0	0	0	0	0	0	0	0	0	0	0	0	0	0	0	0	0	1.08e-06	0	0	0	0	0	0	0	0	0	0	0	0	0	0	0	0	0	0	0	0	0	0
AY850534_1_1248	Bacteria;Actinobacteria;Actinobacteria;Bifidobacteriales;Bifidobacteriaceae;Bifidobacterium;unspecific_Bifidobacterium	Bacteria	Actinobacteria	Actinobacteria	Bifidobacteriales	Bifidobacteriaceae	Bifidobacterium	unspecific_Bifidobacterium	0	0	0	0	0	0	0	0	0	0	0	0	0	0	0	0	7.72e-06	0	0	0	0	0	0	0	0	0	0	0	0	0	0	0	0	0	0	0	0	0	0	0	0
AY850535_1_1224	Bacteria;Actinobacteria;Actinobacteria;Bifidobacteriales;Bifidobacteriaceae;Bifidobacterium;unspecific_Bifidobacterium	Bacteria	Actinobacteria	Actinobacteria	Bifidobacteriales	Bifidobacteriaceae	Bifidobacterium	unspecific_Bifidobacterium	0	0	1.58e-06	2.39e-07	0	0	4.43e-07	0	0	0	0	0	0	0	0	0	3.31e-06	0	0	0	0	9.39e-06	0	9.15e-06	4.9e-06	6.04e-06	2.8e-06	9e-07	0	0	6.37e-07	4.25e-06	2.18e-06	0	0	0	0	0	3.01e-06	1.91e-06	0
AY854316_1_1526	Bacteria;Firmicutes;Clostridia;Lachnospirales;Lachnospiraceae;unspecific_Lachnospiraceae;unspecific_Lachnospiraceae	Bacteria	Firmicutes	Clostridia	Lachnospirales	Lachnospiraceae	unspecific_Lachnospiraceae	unspecific_Lachnospiraceae	0	0	0	0	0	0	0	0	1.98e-05	0	0	0	0	0	0	0	0	0	0	0	0	0	0	0	0	0	0	0	0	0	0	0	0	0	0	0	0	0	0	0	0
AY858497_1_1485	Bacteria;Firmicutes;Clostridia;Oscillospirales;Oscillospiraceae;unspecific_Oscillospiraceae;unspecific_Oscillospiraceae	Bacteria	Firmicutes	Clostridia	Oscillospirales	Oscillospiraceae	unspecific_Oscillospiraceae	unspecific_Oscillospiraceae	0	0	0	0	0	0	0	0	0	0	0	0	0	0	9.53e-06	0	0	0	0	0	2.01e-05	0	0	0	0	0	0	0	0	0	0	0	0	0	0	0	0	0	0	0	0
AY870318_1_1411	Bacteria;Proteobacteria;Gammaproteobacteria;Enterobacterales;Yersiniaceae;Serratia;marcescens	Bacteria	Proteobacteria	Gammaproteobacteria	Enterobacterales	Yersiniaceae	Serratia	marcescens	0	0	0	0	9.48e-06	0	3.7e-06	0	0	0	0	0	0	0	0	0	0	0	0	0	0	0	0	0	0	0	0	0	0	0	0	0	0	0	0	0	0	0	0	0	0
AY884570_1_1475	Bacteria;Actinobacteria;Actinobacteria;Micrococcales;Cellulomonadaceae;Cellulomonas;terrae	Bacteria	Actinobacteria	Actinobacteria	Micrococcales	Cellulomonadaceae	Cellulomonas	terrae	0	0	0	0	0	0	0	0	0	0	0	0	0	0	0	0	0	1.24e-06	0	0	0	0	0	0	0	0	0	0	0	0	0	0	0	0	0	0	0	0	0	0	0
AY913230_1_1432	Bacteria;Proteobacteria;Alphaproteobacteria;Elsterales;unspecific_Elsterales;unspecific_Elsterales;unspecific_Elsterales	Bacteria	Proteobacteria	Alphaproteobacteria	Elsterales	unspecific_Elsterales	unspecific_Elsterales	unspecific_Elsterales	0	0	0	0	0	0	0	0	0	1.95e-05	0	0	0	0	0	0	0	0	0	0	0	0	0	0	0	0	0	0	0	0	0	0	0	0	0	0	0	0	0	0	0
AY913276_1_1450	Bacteria;Proteobacteria;Alphaproteobacteria;Acetobacterales;Acetobacteraceae;unspecific_Acetobacteraceae;unspecific_Acetobacteraceae	Bacteria	Proteobacteria	Alphaproteobacteria	Acetobacterales	Acetobacteraceae	unspecific_Acetobacteraceae	unspecific_Acetobacteraceae	1.35e-05	8.19e-06	2.43e-07	5.96e-06	0	0	0	2.93e-05	3.96e-05	1.95e-05	0	3.3e-05	2.32e-05	2.12e-05	7.15e-06	0	4.14e-05	1.04e-05	0	0	0	0	0	0	4.38e-06	9.44e-06	0	0	1.9e-05	0	0	0	0	0	1e-05	0	0	0	0	0	2.02e-05
AY913391_1_1443	Bacteria;Proteobacteria;Alphaproteobacteria;Elsterales;unspecific_Elsterales;unspecific_Elsterales;unspecific_Elsterales	Bacteria	Proteobacteria	Alphaproteobacteria	Elsterales	unspecific_Elsterales	unspecific_Elsterales	unspecific_Elsterales	0	0	0	0	0	0	0	0	0	1.95e-05	0	0	0	0	0	0	0	0	0	0	0	0	0	0	0	0	0	0	0	0	0	0	0	0	0	0	0	0	0	0	0
AY913544_1_1270	Bacteria;Proteobacteria;Alphaproteobacteria;Rhizobiales;unspecific_Rhizobiales;unspecific_Rhizobiales;unspecific_Rhizobiales	Bacteria	Proteobacteria	Alphaproteobacteria	Rhizobiales	unspecific_Rhizobiales	unspecific_Rhizobiales	unspecific_Rhizobiales	0	0	0	0	3.16e-06	0	0	0	0	0	0	0	0	0	0	0	0	0	0	0	0	0	0	0	0	0	0	0	0	0	0	0	0	0	0	0	0	0	0	0	0
AY913546_1_1268	Bacteria;Proteobacteria;Alphaproteobacteria;Rhizobiales;Xanthobacteraceae;unspecific_Xanthobacteraceae;unspecific_Xanthobacteraceae	Bacteria	Proteobacteria	Alphaproteobacteria	Rhizobiales	Xanthobacteraceae	unspecific_Xanthobacteraceae	unspecific_Xanthobacteraceae	0	0	0	0	0	0	0	0	0	7.78e-05	0	0	0	0	0	0	5.51e-05	0	0	0	0	0	0	0	0	0	0	0	0	0	0	0	0	0	0	0	0	0	0	0	0
AY916298_1_1340	Bacteria;Firmicutes;Clostridia;Clostridia vadinBB60 group;unspecific_Clostridia vadinBB60 group;unspecific_Clostridia vadinBB60 group;unspecific_Clostridia vadinBB60 group	Bacteria	Firmicutes	Clostridia	Clostridia vadinBB60 group	unspecific_Clostridia vadinBB60 group	unspecific_Clostridia vadinBB60 group	unspecific_Clostridia vadinBB60 group	0	0	0	0	4.17e-06	0	0	0	1.98e-05	0	0	0	0	0	9.53e-06	0	0	0	0	0	0	0	0	0	0	0	0	0	0	0	0	0	0	0	0	0	0	0	0	0	0
AY916373_1_1335	Bacteria;Firmicutes;Clostridia;Lachnospirales;Lachnospiraceae;Roseburia;unspecific_Roseburia	Bacteria	Firmicutes	Clostridia	Lachnospirales	Lachnospiraceae	Roseburia	unspecific_Roseburia	5.4e-06	0	0	0	0	0	0	0	0	0	0	0	0	0	0	0	0	0	0	0	0	0	0	2.54e-05	2.14e-05	0	0	3.96e-05	3.81e-05	0	0	9.46e-05	0	0	0	0	0	0	0	0	0
AY916384_1_1351	Bacteria;Firmicutes;Clostridia;Lachnospirales;Lachnospiraceae;Lachnospiraceae UCG-003;unspecific_Lachnospiraceae UCG-003	Bacteria	Firmicutes	Clostridia	Lachnospirales	Lachnospiraceae	Lachnospiraceae UCG-003	unspecific_Lachnospiraceae UCG-003	0	3.27e-05	0	0	0	0	0	0	0	0	0	0	0	0	0	0	0	0	0	0	0	0	0	0	0	0	0	0	0	0	0	0	0	0	0	0	0	0	0	0	0
AY916390_1_1359	Bacteria;Bacteroidetes;Bacteroidia;Bacteroidales;Bacteroidaceae;Bacteroides;unspecific_Bacteroides	Bacteria	Bacteroidetes	Bacteroidia	Bacteroidales	Bacteroidaceae	Bacteroides	unspecific_Bacteroides	0	0	6.08e-07	0	0	0	0	0	0	0	0	0	0	0	0	0	0	0	0	0	0	0	0	0	0	3.78e-06	0	0	0	0	0	0	0	0	0	0	0	0	0	0	0
AY921875_1_1346	Bacteria;Proteobacteria;Alphaproteobacteria;Rhizobiales;Xanthobacteraceae;unspecific_Xanthobacteraceae;unspecific_Xanthobacteraceae	Bacteria	Proteobacteria	Alphaproteobacteria	Rhizobiales	Xanthobacteraceae	unspecific_Xanthobacteraceae	unspecific_Xanthobacteraceae	0	0	0	0	0	0	0	0	0	0	0	0	0	0	0	0	0	1.55e-05	0	0	0	0	0	0	0	0	0	0	0	0	0	0	0	0	0	0	0	0	0	0	0
AY921925_1_1376	Bacteria;Acidobacteria;Blastocatellia;Blastocatellales;Blastocatellaceae;unspecific_Blastocatellaceae;unspecific_Blastocatellaceae	Bacteria	Acidobacteria	Blastocatellia	Blastocatellales	Blastocatellaceae	unspecific_Blastocatellaceae	unspecific_Blastocatellaceae	0	0	0	0	0	0	2.51e-06	0	0	0	0	0	0	0	0	0	0	0	0	0	0	0	0	0	0	0	0	0	0	0	0	0	0	0	0	0	0	0	0	0	0
AY923130_1_1553	Bacteria;Firmicutes;Bacilli;Lactobacillales;Streptococcaceae;Streptococcus;unspecific_Streptococcus	Bacteria	Firmicutes	Bacilli	Lactobacillales	Streptococcaceae	Streptococcus	unspecific_Streptococcus	0	6.55e-07	3.07e-05	2.39e-07	0	0	0	0	0	1.56e-06	0	0	0	0	0	0	0	0	0	0	0	1.83e-05	0	0	0	4.53e-06	0	3.6e-06	0	7.64e-06	0	0	0	0	0	0	0	0	0	0	0
AY923146_1_1555	Bacteria;Firmicutes;Bacilli;Lactobacillales;Carnobacteriaceae;Granulicatella;unspecific_Granulicatella	Bacteria	Firmicutes	Bacilli	Lactobacillales	Carnobacteriaceae	Granulicatella	unspecific_Granulicatella	0	0	0.000612756	2.15e-05	0	0	2.66e-05	0	0	0	0	0	0	0	0	0	0	0	0	0	0	0.000248006	0	0	0	0	0	0	0	0.000246504	0	0	0	0	0	0	0	0	0	0	0
AY923148_1_1537	Bacteria;Bacteroidetes;Bacteroidia;Bacteroidales;Prevotellaceae;Alloprevotella;unspecific_Alloprevotella	Bacteria	Bacteroidetes	Bacteroidia	Bacteroidales	Prevotellaceae	Alloprevotella	unspecific_Alloprevotella	0	0	2.79e-05	0	0	0	0	0	0	0	0	0	0	0	0	0	0	0	0	0	0	0	0	0	0	0	0	0	0	0	0	0	0	0	0	0	0	0	0	0	0
AY945919_1_1505	Bacteria;Proteobacteria;Gammaproteobacteria;Burkholderiales;Rhodocyclaceae;Dechloromonas;unspecific_Dechloromonas	Bacteria	Proteobacteria	Gammaproteobacteria	Burkholderiales	Rhodocyclaceae	Dechloromonas	unspecific_Dechloromonas	0	0	0	0	0	0	0	0	0	2.18e-05	0	0	0	0	0	0	0	0	0	0	0	0	0	1.78e-05	0	0	0	0	0	0	0	2.87e-05	0	0	0	0	0	0	0	0	0
AY947496_1_1209	Bacteria;Firmicutes;Bacilli;Lactobacillales;Carnobacteriaceae;Granulicatella;unspecific_Granulicatella	Bacteria	Firmicutes	Bacilli	Lactobacillales	Carnobacteriaceae	Granulicatella	unspecific_Granulicatella	0	0	7.3e-07	0	0	0	0	0	0	0	0	0	0	0	0	0	0	0	0	0	0	0	0	0	0	0	0	0	0	0	0	0	0	0	0	0	0	0	0	0	0
AY947942_1_1454	Bacteria;Bacteroidetes;Bacteroidia;Flavobacteriales;NS9 marine group;unspecific_NS9 marine group;unspecific_NS9 marine group	Bacteria	Bacteroidetes	Bacteroidia	Flavobacteriales	NS9 marine group	unspecific_NS9 marine group	unspecific_NS9 marine group	0	0	9.74e-06	2.15e-05	0	0	0	0	0	0	0	0	0	0	4.21e-05	0	0	0	0	0	0	0	0	0	0	0	0	0	0	0	0	0	0	0.00014832	0	0	0	0	0	3.83e-05	4.05e-05
AY948068_1_1449	Bacteria;Bacteroidetes;Bacteroidia;Flavobacteriales;NS9 marine group;unspecific_NS9 marine group;unspecific_NS9 marine group	Bacteria	Bacteroidetes	Bacteroidia	Flavobacteriales	NS9 marine group	unspecific_NS9 marine group	unspecific_NS9 marine group	0	0	0	0	0	0	0	0	0	0	0	0	0	0	9.53e-07	0	0	0	0	0	0	0	0	0	0	0	0	0	0	0	0	0	0	0	0	0	0	0	0	0	0
AY953159_1_1297	Bacteria;Proteobacteria;Alphaproteobacteria;Rhodobacterales;Rhodobacteraceae;Gemmobacter;unspecific_Gemmobacter	Bacteria	Proteobacteria	Alphaproteobacteria	Rhodobacterales	Rhodobacteraceae	Gemmobacter	unspecific_Gemmobacter	0	0	0	0	0	0	5.62e-06	0	0	0	0	0	0	0	0	0	0	0	0	0	0	0	0	0	0	0	0	0	0	0	0	0	0	0	0	0	0	0	0	0	0
AY953245_1_1396	Bacteria;Firmicutes;Clostridia;Clostridiales;unspecific_Clostridiales;unspecific_Clostridiales;unspecific_Clostridiales	Bacteria	Firmicutes	Clostridia	Clostridiales	unspecific_Clostridiales	unspecific_Clostridiales	unspecific_Clostridiales	0	0	0	0	0	0	0	0	0	0	0	0	0	0	0	0	2.76e-05	0	0	0	0	0	0	0	0	1.62e-05	0	0	0	0	0	0	0	0	0	0	0	0	0	0	0
AY957887_1_1473	Bacteria;Proteobacteria;Alphaproteobacteria;Sphingomonadales;Sphingomonadaceae;Blastomonas;unspecific_Blastomonas	Bacteria	Proteobacteria	Alphaproteobacteria	Sphingomonadales	Sphingomonadaceae	Blastomonas	unspecific_Blastomonas	0	0	0	0	0	0	0	0	0	0	0	0	0	3.39e-06	0	0	0	0	0	0	0	0	0	0	0	0	0	0	0	0	0	0	0	0	0	0	0	0	0	0	0
AY957920_1_1506	Bacteria;Actinobacteria;Actinobacteria;Corynebacteriales;Nocardiaceae;Rhodococcus;unspecific_Rhodococcus	Bacteria	Actinobacteria	Actinobacteria	Corynebacteriales	Nocardiaceae	Rhodococcus	unspecific_Rhodococcus	0	0	1.22e-06	0	2.53e-06	0	0	0	0	0	0	0	0	0	0	0	0	0	0	0	0	0	0	0	0	0	0	0	0	0	0	0	0	0	0	0	0	0	0	0	0
AY957937_1_1521	Bacteria;Proteobacteria;Gammaproteobacteria;Burkholderiales;Burkholderiaceae;Limnobacter;unspecific_Limnobacter	Bacteria	Proteobacteria	Gammaproteobacteria	Burkholderiales	Burkholderiaceae	Limnobacter	unspecific_Limnobacter	0	0	0	0	0	0	2.22e-06	0	0	0	0	0	0	0	0	1.98e-06	0	0	0	3.95e-06	0	0	0	7.62e-06	0	0	0	4.81e-05	0	0	0	0	0	0	0	0	0	0	0	0	0
AY958777_1_1503	Bacteria;Bacteroidetes;Bacteroidia;Flavobacteriales;Weeksellaceae;Bergeyella;unspecific_Bergeyella	Bacteria	Bacteroidetes	Bacteroidia	Flavobacteriales	Weeksellaceae	Bergeyella	unspecific_Bergeyella	0	0	0	3.41e-05	0	0	0	0	0	0	0	0	0	0	0	0	0	0	0	0	0	0	0	0	0	0	0	0	0	0	0	0	0	0	0	0	0	0	0	0	0
AY958826_1_1453	Bacteria;Firmicutes;Clostridia;Peptostreptococcales-Tissierellales;Family XI;Anaerococcus;unspecific_Anaerococcus	Bacteria	Firmicutes	Clostridia	Peptostreptococcales-Tissierellales	Family XI	Anaerococcus	unspecific_Anaerococcus	0	0	1.22e-06	2.39e-06	0	1.02e-05	0	0	0	0	0	0	0	0	0	0	0	0	0	0	0	0	0	0	0	0	0	0	0	0	0	0	0	0	0	0	0	0	0	0	0
AY958856_1_1512	Bacteria;Firmicutes;Bacilli;Lactobacillales;Lactobacillaceae;Lactobacillus;unspecific_Lactobacillus	Bacteria	Firmicutes	Bacilli	Lactobacillales	Lactobacillaceae	Lactobacillus	unspecific_Lactobacillus	0	2.13e-05	5.23e-05	0.000249233	6.32e-06	0	8.13e-06	0	0	3.89e-05	0	0	2.78e-05	0	0	0	0	0	0	0	0	5.17e-05	0	0	0	0	3.85e-05	0	0	0	0	0	0	0	0	0	0	0	0	0	0
AY958933_1_1490	Bacteria;Actinobacteria;Coriobacteriia;Coriobacteriales;Atopobiaceae;Atopobium;unspecific_Atopobium	Bacteria	Actinobacteria	Coriobacteriia	Coriobacteriales	Atopobiaceae	Atopobium	unspecific_Atopobium	0	0	1.46e-06	0	0	0	0	0	0	0	0	0	0	0	0	0	0	0	0	0	0	0	0	0	7e-06	0	0	0	0	8.12e-05	0	0	0	0	0	0	0	0	0	0	0
AY958972_1_1537	Bacteria;Firmicutes;Bacilli;Lactobacillales;Lactobacillaceae;Lactobacillus;unspecific_Lactobacillus	Bacteria	Firmicutes	Bacilli	Lactobacillales	Lactobacillaceae	Lactobacillus	unspecific_Lactobacillus	0	0	3.04e-06	8.94e-06	0	0	0	0	0	0	0	0	0	0	0	0	0	0	0	0	0	0	0	0	8.38e-05	0	0	0	0	0	0	0	0	0	0	0	0	0	0	0	0
AY959044_1_1495	Bacteria;Actinobacteria;Coriobacteriia;Coriobacteriales;Atopobiaceae;Atopobium;unspecific_Atopobium	Bacteria	Actinobacteria	Coriobacteriia	Coriobacteriales	Atopobiaceae	Atopobium	unspecific_Atopobium	0	0	1.46e-06	0	0	0	0	0	0	0	0	0	0	0	0	0	0	0	0	0	0	0	0	0	7e-06	0	0	0	0	0	0	0	0	0	0	0	0	0	0	0	0
AY959075_1_1541	Bacteria;Firmicutes;Bacilli;Lactobacillales;Lactobacillaceae;Lactobacillus;unspecific_Lactobacillus	Bacteria	Firmicutes	Bacilli	Lactobacillales	Lactobacillaceae	Lactobacillus	unspecific_Lactobacillus	0	0	0	1.19e-06	0	0	0	0	0	0	0	0	0	0	0	0	0	0	0	0	0	4.7e-06	0	0	0	0	0	0	0	0	0	0	0	0	0	0	0	0	0	0	0
AY959119_1_1534	Bacteria;Firmicutes;Bacilli;Lactobacillales;Lactobacillaceae;Lactobacillus;unspecific_Lactobacillus	Bacteria	Firmicutes	Bacilli	Lactobacillales	Lactobacillaceae	Lactobacillus	unspecific_Lactobacillus	0	0	0	1.19e-07	0	0	0	0	0	0	0	0	0	0	0	0	0	0	0	0	0	0	0	0	0	0	0	0	0	0	0	0	0	0	0	0	0	0	0	0	0
AY959127_1_1545	Bacteria;Firmicutes;Bacilli;Lactobacillales;Lactobacillaceae;Lactobacillus;unspecific_Lactobacillus	Bacteria	Firmicutes	Bacilli	Lactobacillales	Lactobacillaceae	Lactobacillus	unspecific_Lactobacillus	0	4.91e-06	1.1e-05	5.25e-05	1.26e-06	0	2.22e-06	0	0	7.78e-06	0	0	9.26e-06	0	0	0	0	0	0	0	0	1.17e-05	0	0	0	0	8.76e-06	0	0	0	0	0	0	0	0	0	0	0	0	0	0
AY960570_1_1522	Bacteria;Firmicutes;Clostridia;Lachnospirales;Lachnospiraceae;Coprococcus;unspecific_Coprococcus	Bacteria	Firmicutes	Clostridia	Lachnospirales	Lachnospiraceae	Coprococcus	unspecific_Coprococcus	0	0	0	0	0	0	7.39e-06	0	0	0	0	0	0	0	0	0	0	0	0	0	0	0	0	0	0	0	0	0	0	0	0	0	0	0	0	0	0	0	0	0	0
AY971368_1_1416	Bacteria;Proteobacteria;Alphaproteobacteria;Caulobacterales;Caulobacteraceae;Brevundimonas;kwangchunensis	Bacteria	Proteobacteria	Alphaproteobacteria	Caulobacterales	Caulobacteraceae	Brevundimonas	kwangchunensis	0	0	0	0	0	0	0	0	0	0	3.9e-05	0	0	0	3.14e-06	0	0	0	0	0	0	0	0	0	0	0	0	0	0	0	0	0	0	0	0	0	0	0	0	0	0
AY985175_1_1435	Bacteria;Firmicutes;Clostridia;Oscillospirales;[Eubacterium] coprostanoligenes group;unspecific_[Eubacterium] coprostanoligenes group;unspecific_[Eubacterium] coprostanoligenes group	Bacteria	Firmicutes	Clostridia	Oscillospirales	[Eubacterium] coprostanoligenes group	unspecific_[Eubacterium] coprostanoligenes group	unspecific_[Eubacterium] coprostanoligenes group	0	0	1.22e-06	0	0	0	0	0	0	0	0	0	0	0	0	6.61e-07	2.76e-06	0	0	0	0	1.88e-05	0	1.52e-05	5.16e-05	4.16e-05	4.21e-05	6.75e-05	3.81e-06	1.39e-05	0	0.000149361	1.46e-05	0	1e-05	0	3.79e-06	0	6.01e-06	0	2.02e-06
AY985388_1_1432	Bacteria;Firmicutes;Clostridia;Clostridia UCG-014;unspecific_Clostridia UCG-014;unspecific_Clostridia UCG-014;unspecific_Clostridia UCG-014	Bacteria	Firmicutes	Clostridia	Clostridia UCG-014	unspecific_Clostridia UCG-014	unspecific_Clostridia UCG-014	unspecific_Clostridia UCG-014	0	0	5.23e-06	0	0	0	0	0	0	0	0	0	0	0	0	0	0	0	0	0	0	0	0	0	0	0	0	6.3e-06	0	0	0	0	0	0	0	0	0	0	0	0	0
AY991927_1_1341	Bacteria;Firmicutes;Clostridia;Monoglobales;Monoglobaceae;Monoglobus;unspecific_Monoglobus	Bacteria	Firmicutes	Clostridia	Monoglobales	Monoglobaceae	Monoglobus	unspecific_Monoglobus	0	0	6.08e-07	0	0	0	0	0	0	0	0	0	0	0	0	0	0	0	0	0	0	0	0	0	0	0	0	0	0	0	0	0	0	0	0	0	0	0	0	0	0
AY994027_1_1453	Bacteria;Firmicutes;Clostridia;Lachnospirales;Lachnospiraceae;unspecific_Lachnospiraceae;unspecific_Lachnospiraceae	Bacteria	Firmicutes	Clostridia	Lachnospirales	Lachnospiraceae	unspecific_Lachnospiraceae	unspecific_Lachnospiraceae	0	0	0	0	0	0	0	0	0	0	0	0	0	0	0	0	6.07e-06	0	0	0	0	0	0	0	0	0	0	0	0	0	0	0	0	0	0	0	0	0	1.98e-05	0	0
AY995251_1_1356	Bacteria;Firmicutes;Bacilli;Lactobacillales;Lactobacillaceae;Lactobacillus;unspecific_Lactobacillus	Bacteria	Firmicutes	Bacilli	Lactobacillales	Lactobacillaceae	Lactobacillus	unspecific_Lactobacillus	0	0	2.43e-07	0	0	0	0	0	0	0	0	0	0	0	0	0	0	0	0	0	0	0	0	0	0	0	0	0	0	0	0	0	0	0	0	0	0	0	0	0	0
AYJP01000005_456678_458196	Bacteria;Firmicutes;Clostridia;Oscillospirales;Oscillospiraceae;Colidextribacter;bacterium ASF500	Bacteria	Firmicutes	Clostridia	Oscillospirales	Oscillospiraceae	Colidextribacter	bacterium ASF500	0	2.62e-05	0	0	0	0	0	0	0	0	0	0	0	0	0	0	0	0	0	0	0	0	0	0	0	0	0	0	0	0	0	0	0	0	0	0	0	0	0	0	0
AYMP01000037_63_1585	Bacteria;Proteobacteria;Gammaproteobacteria;Enterobacterales;Morganellaceae;Morganella;morganii H1r	Bacteria	Proteobacteria	Gammaproteobacteria	Enterobacterales	Morganellaceae	Morganella	morganii H1r	0	0	0	1.19e-05	1.26e-05	0	0	0	0	0	4.13e-05	9.42e-05	0.000132455	0	0	0	0	0	0	0	0	0	0	0	0.000130031	0	0	0	0	4.93e-05	0	0	0	0	0	0	0	0	0	0	0
BA000028_670417_671982	Bacteria;Firmicutes;Bacilli;Bacillales;Bacillaceae;Oceanobacillus;iheyensis HTE831	Bacteria	Firmicutes	Bacilli	Bacillales	Bacillaceae	Oceanobacillus	iheyensis HTE831	0	0	0	0	0	0	0	0	0	0	0	7.04e-05	0	0	0	0	0	0	0	0	0	0	0	0	0	0	0	0	0	0	0	0	0	0	0	0	0	0	0	0	0
BAAU01001541_140_1647	Bacteria;Firmicutes;Clostridia;Lachnospirales;Lachnospiraceae;Lachnoclostridium;unspecific_Lachnoclostridium	Bacteria	Firmicutes	Clostridia	Lachnospirales	Lachnospiraceae	Lachnoclostridium	unspecific_Lachnoclostridium	6.62e-05	1.15e-05	4.87e-06	0	0	0	5.91e-06	0	0	0	0	0	0	1.7e-05	0	0	0	0	0	0	0	4.7e-05	0	0	9.63e-06	0.000151098	0	9.9e-06	3.04e-05	0	0	0	4.37e-05	0	0	0	0	0	0	0	2.02e-05
BAAU01002038_417_1926	Bacteria;Firmicutes;Clostridia;Lachnospirales;Lachnospiraceae;unspecific_Lachnospiraceae;unspecific_Lachnospiraceae	Bacteria	Firmicutes	Clostridia	Lachnospirales	Lachnospiraceae	unspecific_Lachnospiraceae	unspecific_Lachnospiraceae	0	0	7.91e-06	0	0	0	0	0	0	0	0	0	0	0	0	0	2.76e-05	7.76e-06	0	0	0	0	0	0	0	9.44e-05	0	4.5e-05	0	0	0	0	0	0	0	0	0	0	0	0	0
BAAU01004492_9_1451	Bacteria;Firmicutes;Clostridia;Lachnospirales;Lachnospiraceae;Blautia;unspecific_Blautia	Bacteria	Firmicutes	Clostridia	Lachnospirales	Lachnospiraceae	Blautia	unspecific_Blautia	0	0	0	0	0	0	0	0	0	0	0	0	0	0	0	0	0	0	0	0	1.01e-06	0	0	2.54e-06	0	0	0	4.5e-06	0	0	0	0	0	0	0	0	0	0	0	0	0
BAAU01005302_194_1697	Bacteria;Firmicutes;Bacilli;Erysipelotrichales;Erysipelatoclostridiaceae;Erysipelotrichaceae UCG-003;unspecific_Erysipelotrichaceae UCG-003	Bacteria	Firmicutes	Bacilli	Erysipelotrichales	Erysipelatoclostridiaceae	Erysipelotrichaceae UCG-003	unspecific_Erysipelotrichaceae UCG-003	0	3.27e-06	9.74e-06	1.79e-06	6.32e-07	0	0	0	0	0	0	0	0	0	0	0	0	0	0	0	0	0	0	0	1.86e-05	3.4e-05	0	0	0	0	0	0	0	5.93e-06	0	0	0	0	0	0	0
BAAV01000064_898_2410	Bacteria;Firmicutes;Clostridia;Oscillospirales;[Eubacterium] coprostanoligenes group;unspecific_[Eubacterium] coprostanoligenes group;unspecific_[Eubacterium] coprostanoligenes group	Bacteria	Firmicutes	Clostridia	Oscillospirales	[Eubacterium] coprostanoligenes group	unspecific_[Eubacterium] coprostanoligenes group	unspecific_[Eubacterium] coprostanoligenes group	0	0	1.46e-05	0	0	0	0	0	0	0	0	0	0	0	0	7.93e-06	3.31e-05	0	0	0	0	0.000255052	0	0.000182992	0.00064753	0.000518267	0.000528109	0.000809908	4.95e-05	0.000219423	0	0.00189013	0.000174758	0	0.000144539	0	4.55e-05	0	7.21e-05	0	2.43e-05
BAAV01000882_904_2385	Bacteria;Firmicutes;Clostridia;Oscillospirales;Ruminococcaceae;Subdoligranulum;unspecific_Subdoligranulum	Bacteria	Firmicutes	Clostridia	Oscillospirales	Ruminococcaceae	Subdoligranulum	unspecific_Subdoligranulum	0	0	2.43e-06	0	0	0	0	0	0	0	0	0	0	2.12e-06	0	0	0	0	0	1.32e-06	0	4.7e-06	0	3.81e-05	1.4e-05	1.7e-05	1.05e-05	0	7.61e-06	3.47e-06	0	0	1.64e-05	0	4.01e-06	0	0	3.98e-06	0	0	0
BAAV01003213_549_2063	Bacteria;Firmicutes;Bacilli;Erysipelotrichales;Erysipelotrichaceae;Holdemanella;unspecific_Holdemanella	Bacteria	Firmicutes	Bacilli	Erysipelotrichales	Erysipelotrichaceae	Holdemanella	unspecific_Holdemanella	0	0	0	0	0	0	0	0	0	0	0	0	9.26e-06	0	0	0	0	7.76e-07	0	0	0	0	0	0	0	0	0	0	0	0	0	0	0	0	0	0	0	0	0	0	0
BAAX01000400_3209_4715	Bacteria;Bacteroidetes;Bacteroidia;Bacteroidales;Prevotellaceae;Prevotella;unspecific_Prevotella	Bacteria	Bacteroidetes	Bacteroidia	Bacteroidales	Prevotellaceae	Prevotella	unspecific_Prevotella	0	0	7.55e-06	0	0	0	0	0	0	0	0	0	0	2.25e-05	4.76e-07	0	0	0	0	0	0	0	0	0	0	0	0	0	0	0	0	0	0	0	0	0	0	0	0	0	0
BAAX01003885_346_1854	Bacteria;Actinobacteria;Actinobacteria;Bifidobacteriales;Bifidobacteriaceae;Bifidobacterium;unspecific_Bifidobacterium	Bacteria	Actinobacteria	Actinobacteria	Bifidobacteriales	Bifidobacteriaceae	Bifidobacterium	unspecific_Bifidobacterium	0	0	0	0	0	0	0	0	0	1.56e-05	0	8.8e-07	0	0	0	0	4.41e-06	0	0	0	0	0.00020949	8.8e-07	0.000209933	0.000174133	0.000128811	0.000127559	0.00035546	0.000103499	0.000157624	1.59e-06	0.000274803	3.79e-05	6.53e-06	6.02e-06	0	5.69e-06	3.98e-06	1.2e-05	4.59e-06	7.28e-06
BAAZ01002504_304_1797	Bacteria;Firmicutes;Clostridia;Clostridiales;Clostridiaceae;Clostridium sensu stricto 1;unspecific_Clostridium sensu stricto 1	Bacteria	Firmicutes	Clostridia	Clostridiales	Clostridiaceae	Clostridium sensu stricto 1	unspecific_Clostridium sensu stricto 1	0	0	1.05e-05	0	0	0	0	0	0	0	0	0	0	0	0	0	0	0	0	0	0	0	0	2.19e-05	0	0	0	0	0	0	0	0	0	0	0	0	0	0	0	0	0
BABA01004494_37_1528	Bacteria;Firmicutes;Clostridia;Lachnospirales;Lachnospiraceae;[Eubacterium] eligens group;unspecific_[Eubacterium] eligens group	Bacteria	Firmicutes	Clostridia	Lachnospirales	Lachnospiraceae	[Eubacterium] eligens group	unspecific_[Eubacterium] eligens group	0	3.27e-06	5.48e-06	0	6.32e-07	0	0	0	0	0	0	0	0	0	0	0	0	0	0	0	0	2.35e-06	0	2.8e-05	1.93e-05	3.25e-05	7.01e-06	4.95e-05	3.81e-06	1.39e-05	0	7.18e-05	9.1e-06	0	8.03e-06	0	0	0	0	1.91e-06	0
BABA01013952_1_1506	Bacteria;Firmicutes;Clostridia;Lachnospirales;Lachnospiraceae;Moryella;unspecific_Moryella	Bacteria	Firmicutes	Clostridia	Lachnospirales	Lachnospiraceae	Moryella	unspecific_Moryella	0	0	2.43e-06	0	0	0	0	0	0	0	0	0	0	0	0	0	0	0	0	0	0	0	0	0	0	0	0	0	0	0	0	0	0	0	0	0	0	0	0	0	0
BABD01000482_1904_3411	Bacteria;Bacteroidetes;Bacteroidia;Bacteroidales;Bacteroidaceae;Bacteroides;unspecific_Bacteroides	Bacteria	Bacteroidetes	Bacteroidia	Bacteroidales	Bacteroidaceae	Bacteroides	unspecific_Bacteroides	2.7e-06	0	0	0	0	0	0	0	0	0	0	0	0	0	0	0	3.86e-06	0	0	0	0	2.35e-06	0	0	1.75e-06	1.89e-06	0	4.95e-05	3.81e-06	0	0	0	9.1e-06	0	0	0	0	0	0	0	0
BABD01000680_619_2209	Bacteria;Firmicutes;Clostridia;Oscillospirales;Ruminococcaceae;Subdoligranulum;unspecific_Subdoligranulum	Bacteria	Firmicutes	Clostridia	Oscillospirales	Ruminococcaceae	Subdoligranulum	unspecific_Subdoligranulum	9.59e-05	0	9.13e-06	8.94e-06	0	0	0	4e-06	0	0.000136194	2.91e-05	3.3e-05	0	0	0	0	1.38e-05	0	0	0	0	0.000285113	0	0	0.000192509	0.000226647	0	0.000607431	7.61e-05	8.68e-05	0	0.000252479	0	1.48e-05	0	0	9.48e-06	0	6.01e-05	0	0
BABD01002389_1_1416	Bacteria;Firmicutes;Clostridia;Lachnospirales;Lachnospiraceae;Fusicatenibacter;unspecific_Fusicatenibacter	Bacteria	Firmicutes	Clostridia	Lachnospirales	Lachnospiraceae	Fusicatenibacter	unspecific_Fusicatenibacter	0	0	8.15e-06	1.67e-06	0	0	0	0	0	0	0	0	0	0	0	0	0	0	0	0	0	1.27e-05	0	2.54e-06	2.15e-05	7.18e-06	3.22e-05	7.38e-05	0	1.25e-05	0	1.12e-05	0	0	0	0	0	0	0	0	0
BABE01000244_3185_4694	Bacteria;Firmicutes;Clostridia;Lachnospirales;Lachnospiraceae;Blautia;unspecific_Blautia	Bacteria	Firmicutes	Clostridia	Lachnospirales	Lachnospiraceae	Blautia	unspecific_Blautia	0	9.01e-05	0.000136912	4.35e-05	1.71e-05	0	0	1.44e-05	1.98e-06	0	0	0	0	5.73e-05	0	6.61e-07	5.51e-06	1.55e-05	0	0	2.01e-06	0.000930493	0	0.000134703	0.000350016	0.000429497	0.00011985	0.000861202	0.000273968	6.25e-05	0	0.000146172	0.000129248	5.04e-05	3.61e-05	0	0	0	8.6e-05	0	4.86e-06
BABF01000589_4109_5619	Bacteria;Firmicutes;Clostridia;Lachnospirales;Lachnospiraceae;[Ruminococcus] gnavus group;unspecific_[Ruminococcus] gnavus group	Bacteria	Firmicutes	Clostridia	Lachnospirales	Lachnospiraceae	[Ruminococcus] gnavus group	unspecific_[Ruminococcus] gnavus group	0	0	6.08e-07	0	0	0	1.03e-06	0	0	1.09e-05	4.07e-06	6.16e-06	0	1.44e-05	0	0	0	0	5.38e-06	1.85e-06	0	2.87e-05	0	0	0	0	0	0	0	0	0	0	0	0	0	0	0	0	0	0	0
BABG01000033_258_1769	Bacteria;Firmicutes;Clostridia;Lachnospirales;Lachnospiraceae;Lachnospira;unspecific_Lachnospira	Bacteria	Firmicutes	Clostridia	Lachnospirales	Lachnospiraceae	Lachnospira	unspecific_Lachnospira	0	0	5.17e-05	8.94e-06	0	0	0	0	0	0	0	0	0	0	0	0	0	0	0	0	0	0	0	0.000911911	3.85e-06	4.72e-05	0.000131064	0.000480996	0	3.47e-06	2.39e-05	0.000955698	0	0	3.01e-05	0	0	0	0	0	3.03e-05
BABG01000054_1759_3263	Bacteria;Firmicutes;Bacilli;Erysipelotrichales;Erysipelatoclostridiaceae;Erysipelotrichaceae UCG-003;unspecific_Erysipelotrichaceae UCG-003	Bacteria	Firmicutes	Bacilli	Erysipelotrichales	Erysipelatoclostridiaceae	Erysipelotrichaceae UCG-003	unspecific_Erysipelotrichaceae UCG-003	0	4.09e-05	0.000130583	2.27e-05	7.58e-06	0	0	0	0	0	0	0	0	0	4.76e-06	0	0	0	0	0	0	0	0	0	0.000234861	0.000515623	0	0	0	0	0	0	1.2e-05	5.34e-05	0	0	0	0	0	0	0
BABG01001111_245_1757	Bacteria;Firmicutes;Clostridia;Lachnospirales;Lachnospiraceae;Roseburia;unspecific_Roseburia	Bacteria	Firmicutes	Clostridia	Lachnospirales	Lachnospiraceae	Roseburia	unspecific_Roseburia	0	0	0	1.73e-05	0	0	0	0	1.31e-05	0	0	0	0	0	0	0	0	0	1.91e-05	0	0	0	0	0	0	0	0	0	0	0	0	0	0	0	0	0	0	0	0	0	0
BABG01001469_752_2264	Bacteria;Firmicutes;Clostridia;Lachnospirales;Lachnospiraceae;Lachnoclostridium;unspecific_Lachnoclostridium	Bacteria	Firmicutes	Clostridia	Lachnospirales	Lachnospiraceae	Lachnoclostridium	unspecific_Lachnoclostridium	2.43e-05	0	0	0	0	0	4.43e-06	9.6e-06	0	0.000163433	3.78e-05	4.4e-05	2.78e-05	0	0	1.19e-05	0	0	0	0	1.21e-05	1.41e-05	0	0	0	2.27e-05	0	0	0	0	0	0	0	0	0	0	0	0	0	0	1.82e-05
BABG01004725_10_1478	Bacteria;Bacteroidetes;Bacteroidia;Bacteroidales;Bacteroidaceae;Bacteroides;unspecific_Bacteroides	Bacteria	Bacteroidetes	Bacteroidia	Bacteroidales	Bacteroidaceae	Bacteroides	unspecific_Bacteroides	0	0	0	0	0	0	0	0	0	0	0	2.64e-06	0	0	0	0	0	0	0	0	0	0	0	0	0	0	0	0	0	0	0	0	0	0	0	0	0	0	0	0	0
BABG01007374_315_1659	Bacteria;Firmicutes;Clostridia;Lachnospirales;Lachnospiraceae;[Ruminococcus] torques group;unspecific_[Ruminococcus] torques group	Bacteria	Firmicutes	Clostridia	Lachnospirales	Lachnospiraceae	[Ruminococcus] torques group	unspecific_[Ruminococcus] torques group	1.35e-06	0	0	0	0	0	0	0	0	0	0	0	0	0	0	0	0	0	0	0	0	0	0	0	8.75e-07	0	3.85e-06	4.5e-06	0	3.47e-06	0	0	0	0	0	0	0	0	0	0	0
BABK02044464_174581_176554	Bacteria;Proteobacteria;Alphaproteobacteria;Rickettsiales;Mitochondria;Lotus japonicus;unspecific_Lotus japonicus	Bacteria	Proteobacteria	Alphaproteobacteria	Rickettsiales	Mitochondria	Lotus japonicus	unspecific_Lotus japonicus	0	0	1.7e-06	0	0	0	0	0	0	0	0	0	0	0	0	0	0	0	0	0	0	0	0	0	0	0	0	0	0	0	0	0	0	0	0	0	0	0	0	0	0
BACY01000184_7855_9351	Bacteria;Bacteroidetes;Bacteroidia;Flavobacteriales;Weeksellaceae;Chryseobacterium;unspecific_Chryseobacterium	Bacteria	Bacteroidetes	Bacteroidia	Flavobacteriales	Weeksellaceae	Chryseobacterium	unspecific_Chryseobacterium	0.000104566	0	0	0	0	0	4.85e-05	1.02e-05	0	0.000297292	0.000222134	0	0	2.71e-05	0	0	0	0	0	5.27e-06	0	0	0	0.00096935	0	0	0.000730311	0.00105693	0.000145355	4.79e-05	0	0	0	0	0	0	0	0	0	0	0
BAXG01000095_48_1380	Bacteria;Proteobacteria;Gammaproteobacteria;Enterobacterales;Vibrionaceae;unspecific_Vibrionaceae;unspecific_Vibrionaceae	Bacteria	Proteobacteria	Gammaproteobacteria	Enterobacterales	Vibrionaceae	unspecific_Vibrionaceae	unspecific_Vibrionaceae	0	0	0	0	0	0	0	0	0	0	0	0	0	0	0	1.32e-05	0	0	0	0	0	0	0	0	0	0	0	4.5e-05	0	0	0	0	0	0	0	0	0	0	0	0	0
BAXQ01000064_44_1589	Bacteria;Firmicutes;Bacilli;Bacillales;Marinococcaceae;unspecific_Marinococcaceae;unspecific_Marinococcaceae	Bacteria	Firmicutes	Bacilli	Bacillales	Marinococcaceae	unspecific_Marinococcaceae	unspecific_Marinococcaceae	0.000199404	6.55e-06	4.02e-06	0	4.17e-06	3.35e-05	7.39e-06	6.4e-06	2.65e-05	0	0.000163984	8.8e-05	0.000173211	7.76e-05	9.53e-06	2.64e-06	0.000174817	2.06e-05	1.4e-05	3.37e-05	9.05e-06	0.000285583	0	0.000752301	0.000293488	0.000503535	0.000103379	0.000817557	0.000366813	0.00015068	0	0.000555453	2.11e-05	0	3.33e-05	0	0	0	4.99e-05	0	0
BBPB01196365_2073_3566	Bacteria;Cyanobacteria;Cyanobacteriia;Chloroplast;Humulus lupulus var. cordifolius;unspecific_Humulus lupulus var. cordifolius;unspecific_Humulus lupulus var. cordifolius	Bacteria	Cyanobacteria	Cyanobacteriia	Chloroplast	Humulus lupulus var. cordifolius	unspecific_Humulus lupulus var. cordifolius	unspecific_Humulus lupulus var. cordifolius	0	0	6.69e-06	0	0	0	0	0	0	0	5.82e-06	1.1e-05	0	0	0	0	0	0	0	0	0	0	0	0	0	0	0	0	0	0	0	2.66e-06	1.82e-06	2.97e-06	0	0	0	0	0	0	0
BBPB01229999_770_2234	Bacteria;Cyanobacteria;Cyanobacteriia;Chloroplast;Humulus lupulus var. cordifolius;unspecific_Humulus lupulus var. cordifolius;unspecific_Humulus lupulus var. cordifolius	Bacteria	Cyanobacteria	Cyanobacteriia	Chloroplast	Humulus lupulus var. cordifolius	unspecific_Humulus lupulus var. cordifolius	unspecific_Humulus lupulus var. cordifolius	0	0	6.69e-06	0	0	0	0	0	0	0	5.82e-06	1.1e-05	0	0	0	0	0	0	0	0	0	0	0	0	0	0	0	0	0	0	0	2.66e-06	1.82e-06	2.97e-06	0	0	0	0	0	0	0
BBPC01165499_1731_3194	Bacteria;Cyanobacteria;Cyanobacteriia;Chloroplast;Humulus lupulus var. lupulus;unspecific_Humulus lupulus var. lupulus;unspecific_Humulus lupulus var. lupulus	Bacteria	Cyanobacteria	Cyanobacteriia	Chloroplast	Humulus lupulus var. lupulus	unspecific_Humulus lupulus var. lupulus	unspecific_Humulus lupulus var. lupulus	0	0	6.69e-06	0	0	0	0	0	0	0	5.82e-06	1.1e-05	0	0	0	0	0	0	0	0	0	0	0	0	0	0	0	0	0	0	0	2.66e-06	1.82e-06	2.97e-06	0	0	0	0	0	0	0
BBUL01000055_3960_5476	Bacteria;Proteobacteria;Gammaproteobacteria;Pseudomonadales;Cellvibrionaceae;Cellvibrio;unspecific_Cellvibrio	Bacteria	Proteobacteria	Gammaproteobacteria	Pseudomonadales	Cellvibrionaceae	Cellvibrio	unspecific_Cellvibrio	0	0	0	0	0	0	0	0	0	0	5.12e-05	0	0	0	0	0	0	0	0	0	0	0	0	0	0	0	0	0	0	0	0	0	0	0	0	0	0	0	0	0	0
CAGU01000064_57_1563	Bacteria;Firmicutes;Clostridia;Peptostreptococcales-Tissierellales;Family XI;Anaerococcus;unspecific_Anaerococcus	Bacteria	Firmicutes	Clostridia	Peptostreptococcales-Tissierellales	Family XI	Anaerococcus	unspecific_Anaerococcus	0	0	0	0	0	0	0	0	0	0	0	0.000219989	0	0	0	0	0	0	0	0	0	0	0	0	0	0	0	0	0	0	0	0	0	0	0	0	0	0	0	0	0
CAHA01000059_20_1541	Bacteria;Bacteroidetes;Bacteroidia;Bacteroidales;Rikenellaceae;Alistipes;obesi	Bacteria	Bacteroidetes	Bacteroidia	Bacteroidales	Rikenellaceae	Alistipes	obesi	0	0	0	0	0	0	0	0	0	0	0	0	0	0	0	0	2.76e-05	0	0	0	0	5.64e-05	0	0.000213491	0	0	0	0	0.000136984	0	0	0	0	0	0	0	0	0	0	0	0
CAIC01015143_682_2534	Bacteria;Proteobacteria;Alphaproteobacteria;Rickettsiales;Mitochondria;unspecific_Mitochondria;unspecific_Mitochondria	Bacteria	Proteobacteria	Alphaproteobacteria	Rickettsiales	Mitochondria	unspecific_Mitochondria	unspecific_Mitochondria	0	0	0	0	0	0	0	0	0	0	0	0	0	0	0	0	5.51e-06	0	0	0	0	0	0	0	0	0	0	0	0	3.47e-06	0	0	0	0	0	0	0	0	0	0	0
CAJU020000019_27308_28816	Bacteria;Firmicutes;Clostridia;Peptostreptococcales-Tissierellales;Family XI;Anaerococcus;provencensis	Bacteria	Firmicutes	Clostridia	Peptostreptococcales-Tissierellales	Family XI	Anaerococcus	provencensis	0	0	0	0	0	0	0	0	0	0	0	0	0.000222303	0	0	0	0	0	0	0	0	6.11e-06	0	0	0	0	0	0	0	0.000166651	0	0	0	0	0	0	0	0	0	0	0
CALK01000057_3384_4901	Bacteria;Firmicutes;Bacilli;Erysipelotrichales;Erysipelotrichaceae;Holdemania;massiliensis AP2	Bacteria	Firmicutes	Bacilli	Erysipelotrichales	Erysipelotrichaceae	Holdemania	massiliensis AP2	0	0	4.87e-06	0	0	0	0	0	0	0	0	0	0	0	0	0	0	0	0	0	0	0	0	0	0	0	0	0	0	0	0	0	0	0	0	0	0	0	0	0	0
CATO01000049_63_1649	Bacteria;Proteobacteria;Gammaproteobacteria;Enterobacterales;Enterobacteriaceae;Salmonella;unspecific_Salmonella	Bacteria	Proteobacteria	Gammaproteobacteria	Enterobacterales	Enterobacteriaceae	Salmonella	unspecific_Salmonella	0	0	0	0	0	0	0	0	0	0	0	0	0	0	0	0	0	1.55e-06	1.67e-06	5.11e-05	5.83e-06	0	0	2.54e-06	2.63e-06	0	3.5e-06	0	3.81e-06	0	0	2.66e-06	0	0	0	0	0	0	0	0	0
CBMM010000026_226_1736	Bacteria;Cyanobacteria;Cyanobacteriia;Chloroplast;Nicotiana benthamiana;unspecific_Nicotiana benthamiana;unspecific_Nicotiana benthamiana	Bacteria	Cyanobacteria	Cyanobacteriia	Chloroplast	Nicotiana benthamiana	unspecific_Nicotiana benthamiana	unspecific_Nicotiana benthamiana	0	0	0	0	0	0	0	0	0	3.89e-06	0	0	0	0	0	0	2.76e-06	5.12e-06	0	3.95e-06	0	0	6.6e-06	0.000101662	1.84e-05	9.44e-06	0	6.3e-05	2.28e-05	2.78e-05	4.14e-05	5.05e-05	0.00107039	0.00014832	3.41e-05	3.85e-05	5.69e-06	0	0	0.000290994	7.49e-05
CBTL0109237701_52_1488	Bacteria;Proteobacteria;Alphaproteobacteria;Rickettsiales;Mitochondria;Triticum aestivum (bread wheat);unspecific_Triticum aestivum (bread wheat)	Bacteria	Proteobacteria	Alphaproteobacteria	Rickettsiales	Mitochondria	Triticum aestivum (bread wheat)	unspecific_Triticum aestivum (bread wheat)	0	0	0	0	0	0	0	0	0	0	0	0	1.85e-06	0	0	0	0	0	0	0	0	0	0	0	3.5e-07	0	0	0	0	0	0	2.66e-06	0	0	0	0	0	0	0	0	0
CBXK010002535_1192_2697	Bacteria;Firmicutes;Clostridia;Oscillospirales;Ruminococcaceae;Faecalibacterium;trichiura (human whipworm)	Bacteria	Firmicutes	Clostridia	Oscillospirales	Ruminococcaceae	Faecalibacterium	trichiura (human whipworm)	0	0	2.43e-07	0	0	0	0	0	7.91e-07	0	0	0	0	0	0	0	0	0	0	0	0	7.99e-06	0	1.02e-06	0	1.89e-06	2.8e-06	9e-07	0	0	0	1.06e-06	0	0	0	0	0	0	0	0	0
CCIG01000150_306_1823	Bacteria;Proteobacteria;Gammaproteobacteria;Enterobacterales;Enterobacteriaceae;Klebsiella;pneumoniae	Bacteria	Proteobacteria	Gammaproteobacteria	Enterobacterales	Enterobacteriaceae	Klebsiella	pneumoniae	0	0	0	0	0	2.54e-05	0	0	0	0	0	0	0	0	0	0	0	1.55e-07	0	2.64e-07	8.04e-07	0	0	0	0	0	0	0	0	0	0	0	0	0	0	0	0	0	0	0	0
CCMO02000002_328815_330284	Bacteria;Proteobacteria;Alphaproteobacteria;Rhizobiales;Rhizobiales Incertae Sedis;Phreatobacter;YEK0313	Bacteria	Proteobacteria	Alphaproteobacteria	Rhizobiales	Rhizobiales Incertae Sedis	Phreatobacter	YEK0313	0	0	0	0	0	0	0	0	0	0	0	0	0	0	0	2.26e-05	0	0	0	0	0	0	0	0	0	0	0	0	0	0	0	0	0	0	0	0	0	0	0	0	0
CCXH01000308_151_1682	Bacteria;Actinobacteria;Actinobacteria;Actinomycetales;Actinomycetaceae;Actinomyces;unspecific_Actinomyces	Bacteria	Actinobacteria	Actinobacteria	Actinomycetales	Actinomycetaceae	Actinomyces	unspecific_Actinomyces	0	0	0	0	0	0	0	0	0	0	0	0	0	7.42e-05	0	0	0	0	0	0	0	0	0	0	0	0	0	0	0	0	0	0	0	0	0	0	0	0	0	0	0
CDTY01055436_5943_7453	Bacteria;Firmicutes;Clostridia;Oscillospirales;Oscillospiraceae;Oscillibacter;unspecific_Oscillibacter	Bacteria	Firmicutes	Clostridia	Oscillospirales	Oscillospiraceae	Oscillibacter	unspecific_Oscillibacter	0	0	2.43e-05	7.99e-06	0	0	0	0	0	0	0	0	0	0	0	0	0	0	0	0	0	0	0	0.000103187	0.000175008	0	0	0	0	0	0	0	0	0	0	0	0	0	0	7.66e-05	0
CDYX01009064_346_1860	Bacteria;Firmicutes;Clostridia;Lachnospirales;Lachnospiraceae;Roseburia;unspecific_Roseburia	Bacteria	Firmicutes	Clostridia	Lachnospirales	Lachnospiraceae	Roseburia	unspecific_Roseburia	0	0	8.52e-06	0	0	0	0	0	0	0	0	0	0	0	0	0	0	0	0	0	0	0.000191171	0	0.000425965	6.06e-05	0.000238358	0	0	0.000581421	0	0	0	0.000101214	0	0	0	0	0	0	0	0
CDYY01011188_54550_56061	Bacteria;Bacteroidetes;Bacteroidia;Bacteroidales;Barnesiellaceae;Barnesiella;unspecific_Barnesiella	Bacteria	Bacteroidetes	Bacteroidia	Bacteroidales	Barnesiellaceae	Barnesiella	unspecific_Barnesiella	0	0	6.08e-06	3.82e-06	0	0	0	0	0	0	2.21e-05	0	0	0	0	0	0	0	0	0	0	0	0	0	0	0	0	0	0	0	0	0	0	0	0	0	0	0	0	0	0
CDZH01002735_44732_46224	Bacteria;Firmicutes;Clostridia;Oscillospirales;UCG-010;unspecific_UCG-010;unspecific_UCG-010	Bacteria	Firmicutes	Clostridia	Oscillospirales	UCG-010	unspecific_UCG-010	unspecific_UCG-010	0	0	0	0	2.53e-06	0	0	0	0	0	0	0	0	0	0	0	0	0	0	0	0	0	0	0	0	0	0	0	0	0	0	0	0	0	0	0	0	0	0	0	0
CDZJ01005172_1679_3161	Bacteria;Proteobacteria;Alphaproteobacteria;Rhodospirillales;unspecific_Rhodospirillales;unspecific_Rhodospirillales;unspecific_Rhodospirillales	Bacteria	Proteobacteria	Alphaproteobacteria	Rhodospirillales	unspecific_Rhodospirillales	unspecific_Rhodospirillales	unspecific_Rhodospirillales	0	0	0	0	0	0	0	0	0	0	0	0	0	0	6.38e-06	0	0	0	0	0	0	0	0	0	0	0	0	0	0	0	0	0	0	0	0	0	0	0	0	0	0
CDZN01004290_162_1645	Bacteria;Proteobacteria;Alphaproteobacteria;Rhodospirillales;unspecific_Rhodospirillales;unspecific_Rhodospirillales;unspecific_Rhodospirillales	Bacteria	Proteobacteria	Alphaproteobacteria	Rhodospirillales	unspecific_Rhodospirillales	unspecific_Rhodospirillales	unspecific_Rhodospirillales	0	0.000294723	0.000657176	0.00011925	8.84e-05	0	0	0	0	7.78e-05	0	0	0	0	0	0	0	0	0	0	0	0	0	0	0	0	0	0	0	0	0	0.000425227	0	0	0	0	0	0	0	0	0
CDZQ01016500_117_1610	Bacteria;Firmicutes;Clostridia;Oscillospirales;Oscillospiraceae;UCG-005;unspecific_UCG-005	Bacteria	Firmicutes	Clostridia	Oscillospirales	Oscillospiraceae	UCG-005	unspecific_UCG-005	0	0	1.46e-05	0	0	0	0	0	0	0	0	0	0	0	0	0	0	0	0	0	0	0	0	0	0	0	0	0	0	0	0	0	0	0	0	0	0	0	4.27e-05	0	0
CDZQ01043683_912_2421	Bacteria;Firmicutes;Clostridia;Oscillospirales;[Eubacterium] coprostanoligenes group;unspecific_[Eubacterium] coprostanoligenes group;unspecific_[Eubacterium] coprostanoligenes group	Bacteria	Firmicutes	Clostridia	Oscillospirales	[Eubacterium] coprostanoligenes group	unspecific_[Eubacterium] coprostanoligenes group	unspecific_[Eubacterium] coprostanoligenes group	0	0	0	0	0	0	0	0	0	0	0	0	0	0	0	0	8.27e-05	0	0	0	0	0	0	0	0	0	0	0	0	0	0	0	0	0	0	0	0	0	0	0	0
CDZQ01046174_191649_193144	Bacteria;Firmicutes;Clostridia;Oscillospirales;Oscillospiraceae;UCG-005;unspecific_UCG-005	Bacteria	Firmicutes	Clostridia	Oscillospirales	Oscillospiraceae	UCG-005	unspecific_UCG-005	0	0	0	0	0	0	0	0	0	0	0	0	0	0	0	0	1.65e-05	0	0	0	0	0	0	0	0	0	0	0	0	0	0	0	0	0	0	0	0	0	0	0	0
CDZT01028615_319923_321431	Bacteria;Bacteroidetes;Bacteroidia;Bacteroidales;Rikenellaceae;Alistipes;unspecific_Alistipes	Bacteria	Bacteroidetes	Bacteroidia	Bacteroidales	Rikenellaceae	Alistipes	unspecific_Alistipes	0	0	2.43e-05	0	0	0	0	0	0	0	0	0	0	0	0	0	0	0	0	0	0	0	0	0	0	0	0.000210262	0.000959741	0	0	0	0	0	0	0	0	0	0	0	0	0
CDZW01015843_180_1725	Bacteria;Firmicutes;Clostridia;Clostridia UCG-014;unspecific_Clostridia UCG-014;unspecific_Clostridia UCG-014;unspecific_Clostridia UCG-014	Bacteria	Firmicutes	Clostridia	Clostridia UCG-014	unspecific_Clostridia UCG-014	unspecific_Clostridia UCG-014	unspecific_Clostridia UCG-014	0	0	6.08e-06	0	0	0	0	0	0	0	0	0	0	2.12e-05	0	0	0	0	0	0	0	0	0	0	0	0	0	0	0	0	0	0	0	0	0	0	0	0	0	0	0
CDZY01009364_43317_44848	Bacteria;Firmicutes;Negativicutes;Acidaminococcales;Acidaminococcaceae;Phascolarctobacterium;unspecific_Phascolarctobacterium	Bacteria	Firmicutes	Negativicutes	Acidaminococcales	Acidaminococcaceae	Phascolarctobacterium	unspecific_Phascolarctobacterium	0	0	8.15e-06	0	0	0	0	0	0	0	0	0	0	0	0	0	0	0	0	0	0	0	0	0	0	0	0	0	0	0	0	0	0	0	0	0	0	0	0	0	0
CDZY01028626_63884_65394	Bacteria;Firmicutes;Clostridia;Lachnospirales;Lachnospiraceae;Lachnospiraceae UCG-003;unspecific_Lachnospiraceae UCG-003	Bacteria	Firmicutes	Clostridia	Lachnospirales	Lachnospiraceae	Lachnospiraceae UCG-003	unspecific_Lachnospiraceae UCG-003	0	0	2.65e-05	0	0	0	0	0	0	0	0	0	0	0	0	0	0	0	0	0	0	0	0	0	0	0	0	0	0	0	0	0	0	0	0	0	0	0	0	0	0
CEAA01047755_171397_172905	Bacteria;Firmicutes;Clostridia;Oscillospirales;Oscillospiraceae;UCG-002;unspecific_UCG-002	Bacteria	Firmicutes	Clostridia	Oscillospirales	Oscillospiraceae	UCG-002	unspecific_UCG-002	0	0	1.57e-05	0	1.39e-05	0	0	0	0	0	0	0	0	0	0	0	3.31e-05	0	0	6.83e-05	0	0	0	0	0	0	0	0	0	0	0	0	0	0	0	0	0	0	0	0	0
CEAB01031011_1379_2868	Bacteria;Firmicutes;Clostridia;Clostridia vadinBB60 group;unspecific_Clostridia vadinBB60 group;unspecific_Clostridia vadinBB60 group;unspecific_Clostridia vadinBB60 group	Bacteria	Firmicutes	Clostridia	Clostridia vadinBB60 group	unspecific_Clostridia vadinBB60 group	unspecific_Clostridia vadinBB60 group	unspecific_Clostridia vadinBB60 group	4.13e-05	2.19e-05	0	3.94e-06	0	0	0	1.07e-05	1.31e-05	0	0	2.2e-05	0	0	4.76e-06	0	0	0	0	0	0	0	0	0	0	0	0	0	0	3.47e-05	0	0	0	0	0	0	0	0	0	0	0
CEAF01025776_185_1694	Bacteria;Firmicutes;Clostridia;Oscillospirales;[Eubacterium] coprostanoligenes group;unspecific_[Eubacterium] coprostanoligenes group;unspecific_[Eubacterium] coprostanoligenes group	Bacteria	Firmicutes	Clostridia	Oscillospirales	[Eubacterium] coprostanoligenes group	unspecific_[Eubacterium] coprostanoligenes group	unspecific_[Eubacterium] coprostanoligenes group	0	0	2.58e-05	0	0	0	0	4.32e-06	0	0	0	0	0	0	0	0	0	0	0	0	0	0	0	0	0	0	0	0	0	0	0	0	0	0	0	0	0	0	0	0	0
CEAG01021193_225_1735	Bacteria;Firmicutes;Clostridia;Oscillospirales;Oscillospiraceae;UCG-002;unspecific_UCG-002	Bacteria	Firmicutes	Clostridia	Oscillospirales	Oscillospiraceae	UCG-002	unspecific_UCG-002	0	0	0	0	0	0	0	0	0	0	0	0	0	0	8.58e-06	0	0	0	0	0	0	7.05e-05	0	7.62e-05	3.24e-05	5.1e-05	7.01e-05	0	0	0	0	0.000281713	1.82e-05	0	0	0	0	0	0	0	0
CEAG01053966_3574_5059	Bacteria;Proteobacteria;Alphaproteobacteria;Rhodospirillales;unspecific_Rhodospirillales;unspecific_Rhodospirillales;unspecific_Rhodospirillales	Bacteria	Proteobacteria	Alphaproteobacteria	Rhodospirillales	unspecific_Rhodospirillales	unspecific_Rhodospirillales	unspecific_Rhodospirillales	0	2.19e-05	5.68e-05	0	0	0	0	0	0	0	0	0	0	0	0	0	0	0	0	0	0	0	0	0	0	0	0	0	0	0	0	0	0	0	0	0	0	0	0	0	0
CEAH01017545_23826_25336	Bacteria;Firmicutes;Clostridia;Lachnospirales;Lachnospiraceae;Lachnospiraceae NK4A136 group;unspecific_Lachnospiraceae NK4A136 group	Bacteria	Firmicutes	Clostridia	Lachnospirales	Lachnospiraceae	Lachnospiraceae NK4A136 group	unspecific_Lachnospiraceae NK4A136 group	1.49e-05	0	4.02e-05	0	8.84e-06	0	0	0	0	0	0	0	0	0	0	6.61e-06	0	0	0	0	0	0.000103336	0	0.000167743	0.000137031	1.89e-05	0.000243554	0.000209226	0.00018645	0	0	2.66e-05	0	0	2.21e-05	0	0	0	3.01e-05	0	0
CEAJ01011501_41_1552	Bacteria;Bacteroidetes;Bacteroidia;Bacteroidales;Prevotellaceae;Prevotella;unspecific_Prevotella.9	Bacteria	Bacteroidetes	Bacteroidia	Bacteroidales	Prevotellaceae	Prevotella	unspecific_Prevotella.9	0	0	1.7e-06	1.55e-06	0	0	0	0	0	0	0	0	0	0	0	0	0	0	0	0	0	0	0	0	0	0	0	0	0	0	0	0	0	0	0	0	0	0	0	0	0
CEAM01013924_349_1826	Bacteria;Firmicutes;Clostridia;Oscillospirales;Ruminococcaceae;Subdoligranulum;unspecific_Subdoligranulum	Bacteria	Firmicutes	Clostridia	Oscillospirales	Ruminococcaceae	Subdoligranulum	unspecific_Subdoligranulum	0.000187786	0	2.43e-05	1.79e-05	0	0	0	8e-06	0	0.000260714	0.000110486	6.38e-05	0	0	0	0	2.21e-05	0	3.95e-06	1.32e-06	0	0	0	0	0	0	0	0	0	0	0	0	0	0	0	0	0	0	0	0	0
CEAX01020322_3163_4650	Bacteria;Firmicutes;Clostridia;Oscillospirales;Ruminococcaceae;Ruminococcus;unspecific_Ruminococcus	Bacteria	Firmicutes	Clostridia	Oscillospirales	Ruminococcaceae	Ruminococcus	unspecific_Ruminococcus	0	0	8.52e-06	0	0	0	0	0	0	0	0	0	0	0	0	0	0	0	0	0	0	0	0	0	1.05e-05	0	0	0	0	0	0	0	0	0	0	0	0	0	0	0	0
CEBV01021424_69462_70978	Bacteria;Proteobacteria;Gammaproteobacteria;Burkholderiales;Sutterellaceae;Sutterella;unspecific_Sutterella	Bacteria	Proteobacteria	Gammaproteobacteria	Burkholderiales	Sutterellaceae	Sutterella	unspecific_Sutterella	3.59e-05	0	0	0	0	0	0	0	0	0	0	0	0	0	0	0	0	0	0	0	0	0	0	0	0	0	0	0	0	0	0	0	0	0	0	0	0	0	0	0	0
CEBY01027746_294196_295706	Bacteria;Firmicutes;Clostridia;Oscillospirales;Oscillospiraceae;UCG-002;unspecific_UCG-002	Bacteria	Firmicutes	Clostridia	Oscillospirales	Oscillospiraceae	UCG-002	unspecific_UCG-002	0	0	0	0	7.07e-06	0	0	0	0	0	0	0	0	0	0	0	0	0	0	0	0	0	0	0	0	0	0	0	0	0.000118739	0	0	0	0	0	0	0	0	0	0	0
CECA01068052_206_1718	Bacteria;Proteobacteria;Gammaproteobacteria;Burkholderiales;Sutterellaceae;Sutterella;unspecific_Sutterella	Bacteria	Proteobacteria	Gammaproteobacteria	Burkholderiales	Sutterellaceae	Sutterella	unspecific_Sutterella	1.7e-05	0	4.75e-06	2.15e-06	0	0	1.77e-06	0	1.98e-05	0.000103507	1.8e-05	5.28e-06	2.13e-05	2.55e-06	0	7.93e-07	0	0	3.47e-06	1.58e-06	0	0	0	0	0	0	0	0	0	0	0	0	0	0	0	0	0	0	0	0	0
CEQQ01002407_1651_3153	Bacteria;Actinobacteria;Actinobacteria;Micrococcales;Microbacteriaceae;unspecific_Microbacteriaceae;unspecific_Microbacteriaceae	Bacteria	Actinobacteria	Actinobacteria	Micrococcales	Microbacteriaceae	unspecific_Microbacteriaceae	unspecific_Microbacteriaceae	0	0	0	1.19e-05	0.000656947	0	1.48e-05	0	0	0	0	0	0	0	0	0	0	0	0	0	2.01e-05	0	0	0.000467646	0	0	2.45e-06	0	7.61e-06	0	0	2.39e-05	0	0	0	0	0	0	0	0	0
CERC01013582_2_1400	Bacteria;Bacteroidetes;Bacteroidia;ML602M-17;marine metagenome;unspecific_marine metagenome;unspecific_marine metagenome	Bacteria	Bacteroidetes	Bacteroidia	ML602M-17	marine metagenome	unspecific_marine metagenome	unspecific_marine metagenome	0	0	3.14e-05	4.15e-05	2.31e-05	0	0	0	0	0	0	0	0	0	3.02e-05	0	0	0	0	0	0	0	2.2e-05	0	0	0	0	0	0	0	4.78e-05	0	0	7.89e-05	0	0	0	3.98e-05	0	0	0
CFEE01000009_79731_81179	Bacteria;Firmicutes;Bacilli;Lactobacillales;Streptococcaceae;Streptococcus;pneumoniae	Bacteria	Firmicutes	Bacilli	Lactobacillales	Streptococcaceae	Streptococcus	pneumoniae	0	0	9.74e-07	0	0	0	0	0	0	0	0	0	0	0	0	0	0	0	0	0	0	0	0	0	0	0	4.21e-06	0	0	0	0	0	0	0	0	0	0	0	0	0	0
CHTU01000005_63132_64590	Bacteria;Firmicutes;Bacilli;Bacillales;Bacillaceae;Bacillus;pneumoniae	Bacteria	Firmicutes	Bacilli	Bacillales	Bacillaceae	Bacillus	pneumoniae	0	0	0	0	0	0	1.48e-06	0	1.98e-06	0	0	0	0	0	0	0	5.51e-06	0	0	0	0	7.05e-06	0	1.88e-05	0	0.000104258	0	0	7.61e-06	0	0	0	0	0	0	0	0	0	0	0	0
CHZI01000009_132878_134372	Bacteria;Proteobacteria;Gammaproteobacteria;Enterobacterales;Yersiniaceae;Yersinia;intermedia	Bacteria	Proteobacteria	Gammaproteobacteria	Enterobacterales	Yersiniaceae	Yersinia	intermedia	0	0	0	4.65e-06	7.71e-06	0	0	0	0	0	0	0	0	0	0	0	0	0	0	0	0	0	8.84e-05	0	0	0	0	0	0	0	0	0	0	2.37e-05	0	0.000530439	3.79e-07	0	0	0	0
CKNM01000006_58760_60187	Bacteria;Firmicutes;Bacilli;Lactobacillales;Streptococcaceae;Streptococcus;pneumoniae	Bacteria	Firmicutes	Bacilli	Lactobacillales	Streptococcaceae	Streptococcus	pneumoniae	0	0	9.74e-07	0	0	0	0	0	0	0	0	0	0	0	0	0	0	0	0	0	0	0	0	0	0	0	4.21e-06	0	0	0	0	0	0	0	0	0	0	0	0	0	0
CKVQ01000029_7020_8481	Bacteria;Firmicutes;Bacilli;Lactobacillales;Streptococcaceae;Streptococcus;pneumoniae	Bacteria	Firmicutes	Bacilli	Lactobacillales	Streptococcaceae	Streptococcus	pneumoniae	0	0	9.74e-07	0	0	0	0	0	0	0	0	0	0	0	0	0	0	0	0	0	0	0	0	0	0	0	4.21e-06	0	0	0	0	0	0	0	0	0	0	0	0	0	0
CLMF01000006_68494_69982	Bacteria;Firmicutes;Bacilli;Lactobacillales;Streptococcaceae;Streptococcus;pneumoniae	Bacteria	Firmicutes	Bacilli	Lactobacillales	Streptococcaceae	Streptococcus	pneumoniae	0	0	3.04e-06	0	0	0	0	0	0	0	0	0	0	0	0	0	0	0	0	0	0	0	0	0	0	0	1.23e-05	0	0	0	0	0	0	0	0	0	0	0	0	0	0
CLOZ01000030_19908_21436	Bacteria;Firmicutes;Bacilli;Lactobacillales;Streptococcaceae;Streptococcus;pneumoniae	Bacteria	Firmicutes	Bacilli	Lactobacillales	Streptococcaceae	Streptococcus	pneumoniae	0	0	2.18e-05	0	0	0	0	0	1.58e-06	1.56e-06	0	0	0	0	0	0	0	0	0	0	0	5.64e-06	0	0	0	1.13e-06	8.06e-06	0	0	6.25e-06	0	0	0	0	0	0	0	0	0	0	0
CP000139_4430477_4431986	Bacteria;Bacteroidetes;Bacteroidia;Bacteroidales;Bacteroidaceae;Bacteroides;vulgatus ATCC 8482	Bacteria	Bacteroidetes	Bacteroidia	Bacteroidales	Bacteroidaceae	Bacteroides	vulgatus ATCC 8482	6.35e-05	0.000246585	0.000500062	9.36e-05	2.21e-05	0	2.96e-07	2.32e-05	1.98e-05	1.95e-05	5.7e-05	0	0	5.09e-05	0	0	0	0	0	2.56e-05	0	0	0	0	0	0	0	0	0	0	0	0	0	0	0	0	0	0	0	0	0
CP000943_2836913_2838399	Bacteria;Proteobacteria;Alphaproteobacteria;Rhizobiales;Beijerinckiaceae;Methylobacterium-Methylorubrum;unspecific_Methylobacterium-Methylorubrum	Bacteria	Proteobacteria	Alphaproteobacteria	Rhizobiales	Beijerinckiaceae	Methylobacterium-Methylorubrum	unspecific_Methylobacterium-Methylorubrum	2.3e-05	0	0	0	0	0	0	0	1.19e-05	0	4.65e-05	0	0	0	0	0	0	0	3.47e-06	0	0	0	0	0	0	0.00011899	2.35e-05	2.7e-05	0	1.18e-05	0	2.13e-05	0	0	0	0	0	0	0	0	0
CP001104_413153_414672	Bacteria;Firmicutes;Clostridia;Lachnospirales;Lachnospiraceae;[Eubacterium] eligens group;eligens ATCC 27750	Bacteria	Firmicutes	Clostridia	Lachnospirales	Lachnospiraceae	[Eubacterium] eligens group	eligens ATCC 27750	0	5.89e-05	9.86e-05	0	2.21e-05	0	0	0	0	0	0	0.000108235	0	0	0	0	0	0	0	0	0	0.000281825	0	0.00106135	0.000883965	0.00157671	0.00044891	0.00201352	0.00026027	0.000643688	0	0.00188269	0.000194782	0	0.000212794	5.78e-05	0	0.00020294	5.11e-05	3.45e-05	0
CP001628_419927_421558	Bacteria;Actinobacteria;Actinobacteria;Micrococcales;Micrococcaceae;Micrococcus;luteus NCTC 2665	Bacteria	Actinobacteria	Actinobacteria	Micrococcales	Micrococcaceae	Micrococcus	luteus NCTC 2665	0.000144555	0	0	4.77e-06	0	0.000243772	6.55e-05	1.76e-05	0.000148331	0.00016888	0.000401237	0	0.000250091	0.000183261	1.57e-05	0	0.000181986	2.79e-05	0	1.32e-05	5.43e-05	0.00213248	0	0.0034799	0.00208662	0.00285916	0.000690712	0.000784261	0.000512168	0.000990877	0	0.00306482	0	0	0	0	0	0	0	0	0
CP001685_116037_117541	Bacteria;Fusobacteria;Fusobacteriia;Fusobacteriales;Leptotrichiaceae;Leptotrichia;buccalis C-1013-b	Bacteria	Fusobacteria	Fusobacteriia	Fusobacteriales	Leptotrichiaceae	Leptotrichia	buccalis C-1013-b	0	0	1.22e-05	0	0	0	0	0	0	0	0	0	0	0	0	0	0	0	0	0	0	0	0	0	0	0	0	0	0	0	0	0	0	0	0	0	0	0	0	0	0
CP001686_739195_740721	Bacteria;Actinobacteria;Actinobacteria;Micrococcales;Dermacoccaceae;Kytococcus;sedentarius DSM 20547	Bacteria	Actinobacteria	Actinobacteria	Micrococcales	Dermacoccaceae	Kytococcus	sedentarius DSM 20547	0	0	0	0	0	0.000101572	0	0	0	0	0	0	0	4.24e-05	0	0	0	1.55e-05	0	0	0	0	0	0	0.000155582	0	0	0.000449949	0	0	0	0.000425227	0	0	0	0	0	0	0	0	0
CP001721_1457029_1458528	Bacteria;Actinobacteria;Coriobacteriia;Coriobacteriales;Atopobiaceae;Atopobium;parvulum DSM 20469	Bacteria	Actinobacteria	Coriobacteriia	Coriobacteriales	Atopobiaceae	Atopobium	parvulum DSM 20469	0	0	9.13e-06	0	0	0	0	0	0	0	0	0	0	0	0	0	0	0	0	0	0	0	0	0	4.2e-05	0	0	0	0	0.000111795	0	0	0	0	0	0	0	0	0	0	0
CP001962_592399_595224	Bacteria;Deinococcota;Deinococci;Thermales;Thermaceae;Thermus;scotoductus SA-01	Bacteria	Deinococcota	Deinococci	Thermales	Thermaceae	Thermus	scotoductus SA-01	1.62e-06	0	0	0	0	0	8.87e-07	0	0	0	0	0	0	0	0	0	1.05e-05	0	0	5.01e-06	0	9.86e-06	0	0	0	0	6.66e-06	0	1.9e-05	2.64e-05	0	0	0	0	0	0	0	0	0	0	0
CP002446_3230694_3232226	Bacteria;Proteobacteria;Gammaproteobacteria;Xanthomonadales;Xanthomonadaceae;Pseudoxanthomonas;suwonensis 11-1	Bacteria	Proteobacteria	Gammaproteobacteria	Xanthomonadales	Xanthomonadaceae	Pseudoxanthomonas	suwonensis 11-1	0	0	0	0	0	0	0	0	0	0	5.23e-05	0	0	0	0	0	0	0	0	0	0	0	0	0	0	1.51e-05	0	0	0	0	0	5.32e-05	0	0	0	0	0	0	0	0	0
CP002544_2310357_2311868	Bacteria;Bacteroidetes;Bacteroidia;Bacteroidales;Marinifilaceae;Odoribacter;splanchnicus DSM 20712	Bacteria	Bacteroidetes	Bacteroidia	Bacteroidales	Marinifilaceae	Odoribacter	splanchnicus DSM 20712	0	0	1.95e-05	0	0	0	0	0	0	0	0	0	0	0	0	0	0	0	0	0	0	0	0	0	3.76e-05	0	0	0	0	0	0	0	0	1.54e-05	0	0	0	0	1.86e-05	0	0
CP002638_6427783_6429302	Bacteria;Actinobacteria;Actinobacteria;Micromonosporales;Micromonosporaceae;Verrucosispora;maris AB-18-032	Bacteria	Actinobacteria	Actinobacteria	Micromonosporales	Micromonosporaceae	Verrucosispora	maris AB-18-032	0	0	0	0	0	0	0	0	0	0	0	0	0	0	0	0	0	0	0	1.58e-05	0	0	0	0	0	0	0	0	0	0	0	0	0	0	0	0	0	0	0	0	0
CP002689_744996_746512	Bacteria;Bacteroidetes;Bacteroidia;Bacteroidales;Porphyromonadaceae;Porphyromonas;asaccharolytica DSM 20707	Bacteria	Bacteroidetes	Bacteroidia	Bacteroidales	Porphyromonadaceae	Porphyromonas	asaccharolytica DSM 20707	0.000108889	0	0	4.77e-05	0	0	0	0	0	0	0	0	0	0	0	0	0	0	0	0	0	0	0	0	0	0	0	0	0	0	0	0	0	0	0	0	0	0	0	0	0
CP002794_778120_779656	Bacteria;Actinobacteria;Actinobacteria;Bifidobacteriales;Bifidobacteriaceae;Bifidobacterium;unspecific_Bifidobacterium	Bacteria	Actinobacteria	Actinobacteria	Bifidobacteriales	Bifidobacteriaceae	Bifidobacterium	unspecific_Bifidobacterium	0	0	3.53e-05	3.82e-06	0	0	4.43e-06	0	0	0	0	0	0	0	0	0	5.18e-05	0	0	0	0	0.000430253	0	0.000143344	8.84e-05	0.00010728	0.000110738	1.44e-05	0	0.000108323	1.02e-05	0.000245037	7.97e-05	1.01e-05	1.28e-05	0	0	0	3.73e-05	3.64e-05	0
CP002843_2062079_2063614	Bacteria;Firmicutes;Bacilli;Lactobacillales;Streptococcaceae;Streptococcus;parasanguinis ATCC 15912	Bacteria	Firmicutes	Bacilli	Lactobacillales	Streptococcaceae	Streptococcus	parasanguinis ATCC 15912	0	0	0.000138129	2.03e-06	0	0	0	0	0	0	0	0	0	0	0	0	0	0	0	0	0	0	0	0	0	0	0	0	0	0	0	0	0	0	0	0	0	0	0	0	0
CP003040_25465_26999	Bacteria;Firmicutes;Clostridia;Lachnospirales;Lachnospiraceae;Roseburia;hominis A2-183	Bacteria	Firmicutes	Clostridia	Lachnospirales	Lachnospiraceae	Roseburia	hominis A2-183	1.22e-05	4.36e-05	7.22e-05	6.65e-05	2.41e-05	0	0	6.4e-06	0	0	0	0	0	0	0	0	0	0	0	5.27e-06	1.81e-05	0.000517149	0	0.000589641	0.000700382	0.000520156	0.000584179	0.00139349	0.000727537	0.000653409	2.87e-05	0.0017732	9.65e-05	2.37e-05	4.22e-05	3.85e-05	0	5.57e-05	7.21e-05	1.15e-05	1.62e-05
CP003058_391435_392923	Bacteria;Firmicutes;Negativicutes;Acidaminococcales;Acidaminococcaceae;Acidaminococcus;intestini RyC-MR95	Bacteria	Firmicutes	Negativicutes	Acidaminococcales	Acidaminococcaceae	Acidaminococcus	intestini RyC-MR95	0	0	8.52e-06	0	0	0	0	0	0	0	0	0	0	0	0	0	0	0	0	0	0	0	0	0	0	0	0	0	0	0	0	0	0	0	0	0	0	0	0	0	0
CP003546_1056833_1058256	Bacteria;Proteobacteria;Gammaproteobacteria;Enterobacterales;Pectobacteriaceae;Sodalis;endosymbiont of Ctenarytaina eucalypti	Bacteria	Proteobacteria	Gammaproteobacteria	Enterobacterales	Pectobacteriaceae	Sodalis	endosymbiont of Ctenarytaina eucalypti	0	0	0	0	0	0	0	0	0	0	0	0	0	0	0	0	0	0	1.2e-05	0	0	0	0	0	0	0	0	0	0	0	0	0	0	0	0	0	0	0	0	0	0
CP003547_516191_517617	Bacteria;Proteobacteria;Gammaproteobacteria;Enterobacterales;Morganellaceae;endosymbionts;endosymbiont of Heteropsylla cubana	Bacteria	Proteobacteria	Gammaproteobacteria	Enterobacterales	Morganellaceae	endosymbionts	endosymbiont of Heteropsylla cubana	0	0	0	0	0	0	0	0	0	0	0	0	0	0	0	0	0	0	1.2e-06	0	0	0	0	0	0	0	0	0	0	0	0	0	0	0	0	0	0	0	0	0	0
CP003761_542375_543905	Bacteria;Actinobacteria;Actinobacteria;Corynebacteriales;Nocardiaceae;Rhodococcus;erythropolis CCM2595	Bacteria	Actinobacteria	Actinobacteria	Corynebacteriales	Nocardiaceae	Rhodococcus	erythropolis CCM2595	0	0	0	0	0	0	5.91e-06	3.52e-06	0	0	0	0	0	0	0	0	2.21e-05	0	0	0	0	0	0	0	0	0	0	0	0	0.000126377	0	0	0	0	0	0	0	0	0	0	0
CP004353_2380503_2382026	Bacteria;Actinobacteria;Actinobacteria;Corynebacteriales;Corynebacteriaceae;Corynebacterium;vitaeruminis DSM 20294	Bacteria	Actinobacteria	Actinobacteria	Corynebacteriales	Corynebacteriaceae	Corynebacterium	vitaeruminis DSM 20294	0	0	0	0	0	0	7.39e-06	0	0	0	0	0	0	0	0	0	0	0	0	0	0	0	0	0	0	0	0	0	0	0	0	0	0	0	0	0	0	0	0	0	0
CP005991_4001483_4002948	Bacteria;Proteobacteria;Gammaproteobacteria;Enterobacterales;Enterobacteriaceae;Kosakonia;unspecific_Kosakonia	Bacteria	Proteobacteria	Gammaproteobacteria	Enterobacterales	Enterobacteriaceae	Kosakonia	unspecific_Kosakonia	0	0	1.22e-05	0	1.26e-05	2.03e-05	9.67e-05	0	0	0	0	0	0	0	0	0.000118994	0	0	4.78e-05	2.77e-05	6.64e-06	2.35e-05	0	0	0	1.81e-05	0	2.52e-05	0	0	0	0	0	0	0	0	0	0	0	0	0
CP006576_3933769_3935291	Bacteria;Bacteroidetes;Bacteroidia;Flavobacteriales;Weeksellaceae;Elizabethkingia;anophelis FMS-007	Bacteria	Bacteroidetes	Bacteroidia	Flavobacteriales	Weeksellaceae	Elizabethkingia	anophelis FMS-007	0.00251282	0.0011134	0.65145	0.448022	0.563262	0.000711001	0	0	0.000593323	0.0012452	0.0095948	8.8e-05	0.000370505	0.00424216	0.652587	7.93e-05	0.000661767	1.55e-05	7.18e-05	0	0.00034182	0.00159701	0.611498	0	0.00140006	0	0.000210262	0.00166481	0.000989329	0.0273585	0.577449	0	0.00050971	0.5966	0.486536	0.0622957	0.629989	0.663454	6.01e-05	0.493197	0.651503
CP006736_223921_225660	Bacteria;Proteobacteria;Gammaproteobacteria;Enterobacterales;Enterobacteriaceae;Escherichia;dysenteriae 1617	Bacteria	Proteobacteria	Gammaproteobacteria	Enterobacterales	Enterobacteriaceae	Escherichia	dysenteriae 1617	0	0	0	0	2.53e-07	0	0	0	0	0	0	0	0	0	0	0	0	0	0	0	0	0	0	0	0	0	0	0	0	0	0	0	0	0	0	0	0	0	0	0	0
CP006736_3671072_3672488	Bacteria;Proteobacteria;Gammaproteobacteria;Enterobacterales;Enterobacteriaceae;Escherichia;dysenteriae 1617	Bacteria	Proteobacteria	Gammaproteobacteria	Enterobacterales	Enterobacteriaceae	Escherichia	dysenteriae 1617	0	0	0	0	2.53e-07	0	0	0	0	0	0	0	0	0	0	0	0	0	0	0	0	0	0	0	0	0	0	0	0	0	0	0	0	0	0	0	0	0	0	0	0
CP007039_1557599_1559130	Bacteria;Proteobacteria;Gammaproteobacteria;Pseudomonadales;Pseudomonadaceae;Pseudomonas;cichorii JBC1	Bacteria	Proteobacteria	Gammaproteobacteria	Pseudomonadales	Pseudomonadaceae	Pseudomonas	cichorii JBC1	0	0	0	0	0	0.00102283	5.32e-06	0	0	0	0	1.76e-05	0	0	0	9.85e-05	0	0	0.00183636	3.06e-05	2.92e-05	0	0	0.000643522	1.93e-06	0	0.000148235	0.0040014	1.07e-05	0	0	0	0	0	0	0	0	0	1.02e-05	0	0
CP007044_979353_980898	Bacteria;Proteobacteria;Gammaproteobacteria;Enterobacterales;Yersiniaceae;Chania;multitudinisentens RB-25	Bacteria	Proteobacteria	Gammaproteobacteria	Enterobacterales	Yersiniaceae	Chania	multitudinisentens RB-25	0	0	0	0	1.26e-05	0	0	0	0	0	0	0	0	0	0	0	0	0	0	0	0	0	0	0	0	0	0	0	0	0	0	0	0	0	0	0	0	0	0	0	0
CP007393_191798_193312	Bacteria;Proteobacteria;Gammaproteobacteria;Enterobacterales;Enterobacteriaceae;Escherichia;coli	Bacteria	Proteobacteria	Gammaproteobacteria	Enterobacterales	Enterobacteriaceae	Escherichia	coli	0	0	0	0	0	0	0	0	0	0	0	0	0	0	0	2.78e-06	0	0	1.67e-06	3.69e-06	0	0	0	0	0	0	0	0	0	0	0	0	0	0	0	0	0	0	0	0	0
CP007437_1564731_1566115	Bacteria;Actinobacteria;Actinobacteria;Micrococcales;Micrococcaceae;Micrococcus;luteus	Bacteria	Actinobacteria	Actinobacteria	Micrococcales	Micrococcaceae	Micrococcus	luteus	2.43e-05	0	0	0	0	0	0	3.2e-06	7.91e-06	2.33e-05	4.65e-05	0	4.63e-05	0	2.86e-06	0	0	3.1e-06	0	2.64e-06	4.02e-06	8.45e-05	0	0.000462563	0.000250261	0.00023798	5.96e-05	8.1e-05	6.09e-05	6.94e-05	0	0	0	0	0	0	0	0	0	0	0
CP007496_118727_120208	Bacteria;Patescibacteria;Saccharimonadia;Saccharimonadales;Saccharimonadaceae;TM7x;Saccharibacteria oral taxon TM7x	Bacteria	Patescibacteria	Saccharimonadia	Saccharimonadales	Saccharimonadaceae	TM7x	Saccharibacteria oral taxon TM7x	0	0	3.63e-05	0	0	0	0	0	0	0	0	0	0	0	0	0	0	0	0	0	0	0	0	0	0	0	0	0	0	0	0	0	0	0	0	0	0	0	0	0	0
CP007799_4339816_4341330	Bacteria;Proteobacteria;Gammaproteobacteria;Enterobacterales;Enterobacteriaceae;Escherichia;coli Nissle 1917	Bacteria	Proteobacteria	Gammaproteobacteria	Enterobacterales	Enterobacteriaceae	Escherichia	coli Nissle 1917	0	1.64e-06	3.65e-06	3.58e-06	3.79e-06	0	0	1.55e-05	0	0	0	0	0	0	0	1.85e-06	0.000165442	0	0	0	0	0	0	0	0	0	0	0	0	0	0	0	0	0	0	0	0	0	0	0	0
CP007799_4645197_4646654	Bacteria;Proteobacteria;Gammaproteobacteria;Enterobacterales;Enterobacteriaceae;Escherichia;coli Nissle 1917	Bacteria	Proteobacteria	Gammaproteobacteria	Enterobacterales	Enterobacteriaceae	Escherichia	coli Nissle 1917	0	0	0	0	0	0	0	0	0	0	0	0	0	0	0	0	0	0	0	0	0	0	0	0	0	0	0	0	0	0	0	0	0	0	0	0	0	0	0	0	0
CP008913_766613_768118	Bacteria;Actinobacteria;Actinobacteria;Corynebacteriales;Corynebacteriaceae;Corynebacterium;unspecific_Corynebacterium	Bacteria	Actinobacteria	Actinobacteria	Corynebacteriales	Corynebacteriaceae	Corynebacterium	unspecific_Corynebacterium	0	0	0	5.96e-06	6.32e-06	0	0	0	0	0	0	0	0	0	0	0	0	0	0	0	0	0	0	0	0	0	0	0	0	0	0	0	0	0	0	0	0	0	0	0	0
CP009211_2044495_2046024	Bacteria;Actinobacteria;Actinobacteria;Corynebacteriales;Corynebacteriaceae;Corynebacterium;imitans	Bacteria	Actinobacteria	Actinobacteria	Corynebacteriales	Corynebacteriaceae	Corynebacterium	imitans	0	8.19e-06	3.41e-06	0	0	0	0	0	0	7.78e-06	0	0	6.95e-05	2.12e-06	0	0	0	0	0	0	0	0	0	0	0	0	0	0	0	0	0	0	0	0	0	0	0	0	0	0	0
CP009215_1123627_1125129	Bacteria;Actinobacteria;Actinobacteria;Corynebacteriales;Corynebacteriaceae;Corynebacterium;ureicelerivorans	Bacteria	Actinobacteria	Actinobacteria	Corynebacteriales	Corynebacteriaceae	Corynebacterium	ureicelerivorans	0	0	0	0	0	0	0	0	0	1.63e-05	0	0	0	8.48e-07	0	0	0	0	0	0	0	9.39e-06	0	0	1.12e-05	3.78e-06	0	0	7.61e-06	1.39e-06	0	4.84e-05	0	0	0	0	0	0	0	0	0
CP009215_622461_623988	Bacteria;Actinobacteria;Actinobacteria;Corynebacteriales;Corynebacteriaceae;Corynebacterium;ureicelerivorans	Bacteria	Actinobacteria	Actinobacteria	Corynebacteriales	Corynebacteriaceae	Corynebacterium	ureicelerivorans	0	0	0	0	6.95e-06	0	2.37e-06	0	0	0.000123742	0	0	0	4.54e-05	0	0	2.76e-05	0	0	0	0	0.000426496	0	0.000141819	0.000200734	0.000106902	0	0	0.000155249	0.000594387	0	0.000981211	0	0	0	0	0	0	0	0	0
CP009240_277052_278620	Bacteria;Firmicutes;Negativicutes;Veillonellales-Selenomonadales;Veillonellaceae;Megasphaera;elsdenii 14-14	Bacteria	Firmicutes	Negativicutes	Veillonellales-Selenomonadales	Veillonellaceae	Megasphaera	elsdenii 14-14	0	0	0	0	0	0	0	0	0	0	0	0	0	0	0	0	0	0	0	0	0	0	0	0	0	0	0	0	0	0	0	0	0	0	0	0	0	0	0	0	0
CP009251_2036357_2037893	Bacteria;Actinobacteria;Actinobacteria;Corynebacteriales;Corynebacteriaceae;Corynebacterium;stationis	Bacteria	Actinobacteria	Actinobacteria	Corynebacteriales	Corynebacteriaceae	Corynebacterium	stationis	0	0	0	0	0	0	0	0	0	0	0	0	1.85e-05	0	0	0	0	0	0	0	4.02e-06	0	0	0	0	0	0	0	0	0	0	0	0	0	0	0	0	0	0	0	0
CP009291_1254641_1256138	Bacteria;Proteobacteria;Alphaproteobacteria;Sphingomonadales;Sphingomonadaceae;Novosphingobium;pentaromativorans US6-1	Bacteria	Proteobacteria	Alphaproteobacteria	Sphingomonadales	Sphingomonadaceae	Novosphingobium	pentaromativorans US6-1	5.94e-06	0	0	0	0	0.000224473	0	0	0	0	0	0	0	0	0	0	0	0	1.08e-05	0	0	0	0	0.00026178	8.75e-06	0	8.52e-05	0.000535889	0	0	0	9.04e-06	0	0	0	0	0	0	0	0	0
CP009312_554489_556018	Bacteria;Actinobacteria;Actinobacteria;Corynebacteriales;Corynebacteriaceae;Lawsonella;clevelandensis	Bacteria	Actinobacteria	Actinobacteria	Corynebacteriales	Corynebacteriaceae	Lawsonella	clevelandensis	0	0	0	1.29e-05	6.32e-06	0.000164546	0	0	0	0	0	7.52e-05	0.000642825	0	0	0	0	0	0	0	0	0	0	0.000205866	0	0	3.89e-05	0.000100789	0	0.000179844	0	0.000276929	0	0	0	0	0	0	0	0	0
CP009452_153682_155180	Bacteria;Proteobacteria;Alphaproteobacteria;Sphingomonadales;Sphingomonadaceae;Sphingopyxis;unspecific_Sphingopyxis	Bacteria	Proteobacteria	Alphaproteobacteria	Sphingomonadales	Sphingomonadaceae	Sphingopyxis	unspecific_Sphingopyxis	0	0	0	0	0	0.000140169	0	0	0	0	0	0	0	0	0	0	0	0	3.59e-06	0	0	0	0	7.01e-05	0	0	0	0	4.72e-05	0	0	0	0	0	0	0	0	0	0	0	0
CP009571_1_3859099	Bacteria;Proteobacteria;Alphaproteobacteria;Sphingomonadales;Sphingomonadaceae;Sphingomonas;taxi	Bacteria	Proteobacteria	Alphaproteobacteria	Sphingomonadales	Sphingomonadaceae	Sphingomonas	taxi	0.00354983	2.46e-05	0.000163929	2.24e-05	1.71e-05	0.00404865	0.000612312	4e-05	0.00110437	0.00383366	0.0029331	0.00243396	0.00549458	0.000982061	0.000257487	0.000367163	0.00223953	7.39e-05	0.000410114	0.000829912	0.000394501	0.000686714	0	0.00736797	0.00086979	0.00175463	0.00126613	0.0146301	0.000823426	0.000513839	4.46e-05	0.00222447	0.000444176	0.000100858	5.1e-05	1.16e-05	2.46e-05	2.39e-05	4.75e-05	1.88e-05	2.43e-05
CP009755_1223788_1225324	Bacteria;Actinobacteria;Actinobacteria;Micrococcales;Microbacteriaceae;Curtobacterium;unspecific_Curtobacterium	Bacteria	Actinobacteria	Actinobacteria	Micrococcales	Microbacteriaceae	Curtobacterium	unspecific_Curtobacterium	0	0	0	0	1.26e-05	0	1.26e-05	0	0	0	0	0	0	0	0	0	0	0	0	0	0	0	0	0	0	0	0	0	0	0	0	0	0	0	0	0	0	0	0	0	0
CP009866_3732049_3733602	Bacteria;Proteobacteria;Gammaproteobacteria;Enterobacterales;Erwiniaceae;Pantoea;unspecific_Pantoea	Bacteria	Proteobacteria	Gammaproteobacteria	Enterobacterales	Erwiniaceae	Pantoea	unspecific_Pantoea	8.11e-07	5.89e-06	0	0	7.58e-07	3.45e-05	0.000106438	0	3.96e-07	7.78e-07	0	0	0	0	0	0.000370469	5.51e-07	2.17e-06	0.000319695	4.96e-05	2.41e-05	0	0	0.000101154	2.63e-06	5.29e-06	8.41e-06	7.2e-06	3.12e-05	0	0	5.32e-07	0	0	2.21e-05	1.08e-05	0	0	0	0	0
CP010368_3647355_3648899	Bacteria;Proteobacteria;Gammaproteobacteria;Pseudomonadales;Moraxellaceae;Acinetobacter;nosocomialis	Bacteria	Proteobacteria	Gammaproteobacteria	Pseudomonadales	Moraxellaceae	Acinetobacter	nosocomialis	0	0	1.51e-05	3.7e-06	0	1.02e-06	0	0	0.00112573	0	0	7.48e-06	0	2.97e-06	0	0	0	0	0	0	0	0	0	0	0	0	0	0	0	0	0	0	0	0	0	0	0	0	0	0	0
CP010516_2960574_2962094	Bacteria;Proteobacteria;Gammaproteobacteria;Burkholderiales;Burkholderiaceae;Cupriavidus;gilardii CR3	Bacteria	Proteobacteria	Gammaproteobacteria	Burkholderiales	Burkholderiaceae	Cupriavidus	gilardii CR3	0.00071899	0	0	0	0	0.000286432	0	1.5e-05	0.000373794	0.000584466	0.000327968	0	0.000434417	0	3.64e-05	2.49e-05	0	2.92e-05	3.36e-05	0	0	0.000399252	0	0	0.000562301	0.00211273	0	0.000467947	0.00183787	0.000726319	0	0.000702688	0	0	0	7.25e-05	0	0	0	0	0
CP010797_281247_282867	Bacteria;Actinobacteria;Actinobacteria;Corynebacteriales;Nocardiaceae;Rhodococcus;unspecific_Rhodococcus	Bacteria	Actinobacteria	Actinobacteria	Corynebacteriales	Nocardiaceae	Rhodococcus	unspecific_Rhodococcus	0	0	4.87e-06	0	1.01e-05	0	3.25e-06	3.52e-06	0	0	0	0	0	0	0	0	1.21e-05	0	0	0	0	0	0	0	0	0	0	0	0	7.78e-05	0	0	0	0	0	0	0	0	0	0	0
CP010827_2704662_2706184	Bacteria;Actinobacteria;Actinobacteria;Corynebacteriales;Corynebacteriaceae;Corynebacterium;singulare	Bacteria	Actinobacteria	Actinobacteria	Corynebacteriales	Corynebacteriaceae	Corynebacterium	singulare	2.7e-06	4e-05	1.83e-06	2.11e-05	9.6e-06	5.08e-06	7.39e-07	0	0	7.78e-06	2.91e-06	0	4.63e-06	4.24e-06	0	0	5.51e-06	0	0	0	0	0	0	0	2.8e-05	0.000389078	2.28e-05	2.7e-05	0.000140789	0.00504187	0	4.78e-05	0	0	2.01e-06	0	0	0	0	0	0
CP011211_846360_847830	Bacteria;Patescibacteria;Saccharimonadia;Saccharimonadales;Candidatus Saccharibacteria bacterium GW2011.GWC2.44.17;unspecific_Candidatus Saccharibacteria bacterium GW2011.GWC2.44.17;unspecific_Candidatus Saccharibacteria bacterium GW2011.GWC2.44.17	Bacteria	Patescibacteria	Saccharimonadia	Saccharimonadales	Candidatus Saccharibacteria bacterium GW2011.GWC2.44.17	unspecific_Candidatus Saccharibacteria bacterium GW2011.GWC2.44.17	unspecific_Candidatus Saccharibacteria bacterium GW2011.GWC2.44.17	0	0	0	0	0	0	0	0	0	0	0	0	0	0	0	0	8.27e-05	0	0	0	0	0	0	0	0	0	0	0	0	0	0	0	0	0	0	0	0	0	0	0	0
CP011502_2623679_2625206	Bacteria;Actinobacteria;Actinobacteria;Propionibacteriales;Nocardioidaceae;Aeromicrobium;erythreum	Bacteria	Actinobacteria	Actinobacteria	Propionibacteriales	Nocardioidaceae	Aeromicrobium	erythreum	0	0	0	0	0	0	0	0	1.15e-05	0	0	0	0	0	0	0	0	0	0	0	0	0	0	0	0	0	0	0	0	0	0	0	0	0	0	0	0	0	0	0	0
CP011516_569422_570973	Bacteria;Proteobacteria;Gammaproteobacteria;Enterobacterales;Hafniaceae;Edwardsiella;unspecific_Edwardsiella	Bacteria	Proteobacteria	Gammaproteobacteria	Enterobacterales	Hafniaceae	Edwardsiella	unspecific_Edwardsiella	0	0	3.04e-06	2.98e-06	0	0	2.96e-07	0	0	0	0	0	0	0	0	3.31e-06	0	0	0	0	0	0	0	0	0	0	0	0	0	0	0	0	0	0	0	0	0	0	0	0	0
CP011525_2165144_2166690	Bacteria;Proteobacteria;Gammaproteobacteria;Pseudomonadales;Pseudomonadaceae;Pseudomonas;unspecific_Pseudomonas	Bacteria	Proteobacteria	Gammaproteobacteria	Pseudomonadales	Pseudomonadaceae	Pseudomonas	unspecific_Pseudomonas	0.0014423	0.000174869	2.43e-05	7.56e-05	1.44e-05	0.0123186	0.0123914	0.000176712	0.000525685	0.00108955	0.00171601	0.000334383	0.000655793	0.000182413	5.89e-05	0.00426713	0.000734561	0.000108027	0.0121485	0.00254589	0.0293487	0	0	0	0	0	0	0	0	0	0	0	0	0	0	0	0	0	0	0	0
CP011863_2686082_2687664	Bacteria;Proteobacteria;Gammaproteobacteria;Enterobacterales;Enterobacteriaceae;Enterobacter;asburiae	Bacteria	Proteobacteria	Gammaproteobacteria	Enterobacterales	Enterobacteriaceae	Enterobacter	asburiae	0	4.58e-06	1.1e-06	2.5e-06	4.67e-06	2.03e-06	1.48e-07	0	2.37e-06	1.56e-06	4.65e-06	2.64e-06	1.85e-06	0	0	5.29e-07	5.51e-07	1.71e-06	5.98e-07	2.11e-06	1.61e-06	0	0	2.03e-06	0	4.16e-06	1.58e-05	1.26e-05	2.97e-05	4.17e-06	0	1.59e-06	0	0	0	0	0	0	0	0	0
CP012072_401092_402646	Bacteria;Actinobacteria;Actinobacteria;Actinomycetales;Actinomycetaceae;Actinomyces;meyeri	Bacteria	Actinobacteria	Actinobacteria	Actinomycetales	Actinomycetaceae	Actinomyces	meyeri	0	0	9.91e-05	6.68e-06	0	0	9.9e-06	1.6e-05	0	0	0	0	0	0	0	0	0	0	0	0	0	0	0	0	0	0	0	0	0	0	0	0	0	0	0	0	0	0	0	0	0
CP012098_1412687_1414227	Bacteria;Firmicutes;Clostridia;Lachnospirales;Lachnospiraceae;Anaerostipes;hadrus	Bacteria	Firmicutes	Clostridia	Lachnospirales	Lachnospiraceae	Anaerostipes	hadrus	1.57e-05	2.62e-05	7.28e-05	1.97e-05	1.01e-05	0	1.63e-06	1.04e-05	0	0	4.07e-05	0	0.000230639	0	0	0	3.58e-05	1.3e-05	0	0	0	0.000198687	0	0.000250598	0.000159257	0.000175274	0.00064866	7.42e-05	6.09e-05	0	1.85e-05	0.00014192	0.000143447	0	0	0	0	0	3.91e-05	0	0
CP012181_5786374_5787907	Bacteria;Actinobacteria;Actinobacteria;Pseudonocardiales;Pseudonocardiaceae;Pseudonocardia;unspecific_Pseudonocardia	Bacteria	Actinobacteria	Actinobacteria	Pseudonocardiales	Pseudonocardiaceae	Pseudonocardia	unspecific_Pseudonocardia	1.54e-05	0	0	0	0	0	8.57e-06	0	0	3.89e-06	0	0	0	0	0	0	0	0	0	0	0	0	0	2.03e-05	0.000136506	0	9.08e-05	0.000296966	0	0.000147208	0	0	0	0	0	0	1.78e-05	0	0	0	0
CP012257_3239251_3240804	Bacteria;Proteobacteria;Gammaproteobacteria;Enterobacterales;Enterobacteriaceae;Cronobacter;universalis NCTC 9529	Bacteria	Proteobacteria	Gammaproteobacteria	Enterobacterales	Enterobacteriaceae	Cronobacter	universalis NCTC 9529	0	4.58e-06	0	2.39e-07	2.78e-06	0	5.62e-06	0	0	0	0	0	0	0	0	3.11e-05	0	1.24e-06	1.27e-05	6.51e-05	2.69e-05	0	0	0	0	0	0	0	0	0	0	0	0	0	0	0	0	0	0	0	0
CP012389_1681400_1682973	Bacteria;Firmicutes;Bacilli;Lactobacillales;Lactobacillaceae;Lactobacillus;amylovorus	Bacteria	Firmicutes	Bacilli	Lactobacillales	Lactobacillaceae	Lactobacillus	amylovorus	0	2.06e-05	4.5e-05	0.000205349	5.05e-06	0	1.11e-05	0	0	3.11e-05	0	0	3.71e-05	0	0	0	0	0	0	0	0	3.29e-05	0	0	0	0	4.56e-05	0	0	0	0	0	0	0	0	0	0	0	0	0	0
CP012410_2180431_2181949	Bacteria;Fusobacteria;Fusobacteriia;Fusobacteriales;Leptotrichiaceae;Leptotrichia;unspecific_Leptotrichia	Bacteria	Fusobacteria	Fusobacteriia	Fusobacteriales	Leptotrichiaceae	Leptotrichia	unspecific_Leptotrichia	0	0	1.81e-05	0	0	0	0	0	0	0	0	0	0	0	0	0	0	0	0	0	0	0	0	0	0	0	0	0	0	0	0	0	0	0	0	0	0	0	0	0	0
CP012602_74961_76517	Bacteria;Firmicutes;Bacilli;Bacillales;Bacillaceae;Bacillus;unspecific_Bacillus	Bacteria	Firmicutes	Bacilli	Bacillales	Bacillaceae	Bacillus	unspecific_Bacillus	0	0	0	0	0	0	1.48e-06	0	0	0	0	0	0	0	0	0	0	0	5.98e-07	0	0	8.45e-06	0	6.61e-06	0	7.18e-06	3.5e-07	0	0	0	0	0	0	0	0	0	0	0	0	0	0
CP012648_1081176_1082737	Bacteria;Firmicutes;Bacilli;Lactobacillales;Streptococcaceae;Streptococcus;gordonii	Bacteria	Firmicutes	Bacilli	Lactobacillales	Streptococcaceae	Streptococcus	gordonii	0	0	5.48e-05	2.62e-06	0	0	0	0	0	0	0	0	0	0	0	0	0	0	0	0	0	0	0	0	0	0	0	0	0	0	0	0	0	0	0	0	0	0	0	0	0
CP012801_1646789_1648308	Bacteria;Bacteroidetes;Bacteroidia;Bacteroidales;Bacteroidaceae;Bacteroides;cellulosilyticus	Bacteria	Bacteroidetes	Bacteroidia	Bacteroidales	Bacteroidaceae	Bacteroides	cellulosilyticus	0	0	0	0	0	0	0	0	0	0	0	0	0	0	0	0	0	0	0	2.08e-05	0	0	0	0	0.00010063	0.000277265	0.000111439	0.000296066	0.000111109	0	0	0	0	0	6.34e-05	0	5.84e-05	0	0	0	0
CP013254_1944948_1946485	Bacteria;Actinobacteria;Actinobacteria;Micrococcales;Micrococcaceae;Kocuria;flava	Bacteria	Actinobacteria	Actinobacteria	Micrococcales	Micrococcaceae	Kocuria	flava	0	0	0	2.86e-05	0	0.000162515	0	0	0.000219134	1.17e-05	9.3e-05	0	0	0	1.43e-06	0	0.000272979	0	0	2.11e-05	1.61e-05	0.000133867	0	0.000646064	1.05e-06	0	2.8e-05	0.000143534	0.000220696	0.000638827	0	2.66e-06	4.37e-06	0	0	0	0	0	0	0	0
CP013916_47780_49275	Bacteria;Proteobacteria;Alphaproteobacteria;Sphingomonadales;Sphingomonadaceae;Sphingomonas;unspecific_Sphingomonas	Bacteria	Proteobacteria	Alphaproteobacteria	Sphingomonadales	Sphingomonadaceae	Sphingomonas	unspecific_Sphingomonas	0	0	3.1e-05	0	0	0	4.92e-05	0	0	0	0	0	0	0	0	0	0	0	0	0	0	0	0	0.000132161	0	0	0	0	0	0	0	0	0	0	0	0	0	0	0	0	0
CP014031_1777835_1779386	Bacteria;Proteobacteria;Gammaproteobacteria;Enterobacterales;Hafniaceae;Hafnia-Obesumbacterium;paralvei	Bacteria	Proteobacteria	Gammaproteobacteria	Enterobacterales	Hafniaceae	Hafnia-Obesumbacterium	paralvei	2.7e-05	4.09e-05	1.22e-05	0.000502639	0.00092819	0.000101572	7.39e-06	0	0	0	5.82e-05	0	0	0	0	3.97e-05	0	2.06e-05	3.59e-05	8.7e-06	6.13e-05	0	0	0	0	0	0	0	0	0	0	0	0	0	0	0	0	0	0	0	0
CP014168_3623358_3624852	Bacteria;Proteobacteria;Alphaproteobacteria;Sphingomonadales;Sphingomonadaceae;Sphingomonas;panacis	Bacteria	Proteobacteria	Alphaproteobacteria	Sphingomonadales	Sphingomonadaceae	Sphingomonas	panacis	0.00112212	8.19e-06	5.84e-05	9.54e-06	5.69e-06	0.00112948	0.000131273	1.44e-05	0.00034571	0.00118761	0.000935057	0.000813079	0.00175712	0.000338949	8.72e-05	0.000117143	0.000726841	1.86e-05	0.000129409	0.000264686	0.000118833	0.000213717	0	0.00139938	0.000283688	0.000616103	0.000289111	0.00315999	0.000288427	0.000176372	1.27e-05	0.000728201	0.000131068	8.9e-06	1.2e-05	3.85e-06	7.58e-06	7.96e-06	1.2e-05	3.83e-06	8.09e-06
CP014196_1597138_1598674	Bacteria;Actinobacteria;Actinobacteria;Micrococcales;Micrococcaceae;Paenarthrobacter;unspecific_Paenarthrobacter	Bacteria	Actinobacteria	Actinobacteria	Micrococcales	Micrococcaceae	Paenarthrobacter	unspecific_Paenarthrobacter	0	0	2.43e-05	0	0	0.000299636	4.73e-05	0	0	0	0	0	0	0	0	1.32e-05	0	0	0	0.000130234	0	0	0	0	0	0	0	0	0	0	0	0	0	0	0	0	0	0	0	0	0
CP014239_2426550_2428104	Bacteria;Firmicutes;Negativicutes;Veillonellales-Selenomonadales;Selenomonadaceae;Selenomonas;unspecific_Selenomonas	Bacteria	Firmicutes	Negativicutes	Veillonellales-Selenomonadales	Selenomonadaceae	Selenomonas	unspecific_Selenomonas	0	0	1.22e-05	0	0	0	0	0	0	0	0	0	0	0	0	0	0	0	0	0	0	0	0	0	0	0	0	0	0	0	0	0	0	0	0	0	0	0	0	0	0
CP014313_775726_777254	Bacteria;Actinobacteria;Actinobacteria;Micrococcales;Microbacteriaceae;Microbacterium;unspecific_Microbacterium	Bacteria	Actinobacteria	Actinobacteria	Micrococcales	Microbacteriaceae	Microbacterium	unspecific_Microbacterium	0.000129153	0	0	0	1.9e-05	0.000705923	0.000244511	0	0	0	9.94e-05	0	0.000264911	0	0	4.23e-05	0	0	7.55e-05	0.000130761	0.000136728	0	0	0	0	0	0	0	0	0	0	0	0	0	0	0	0	0	0	0	0
CP014474_256898_258399	Bacteria;Proteobacteria;Gammaproteobacteria;Enterobacterales;Yersiniaceae;Serratia;rubidaea	Bacteria	Proteobacteria	Gammaproteobacteria	Enterobacterales	Yersiniaceae	Serratia	rubidaea	0	0	1.7e-06	0	0	0	0	0	0	0	0	0	0	0	0	1.06e-06	0	0	0	0	2.81e-06	0	0	0	0	0	0	0	0	0	0	0	0	0	0	0	0	0	0	0	0
CP014525_4278_5766	Bacteria;Proteobacteria;Alphaproteobacteria;Rhodospirillales;Rhodospirillaceae;Haematospirillum;jordaniae	Bacteria	Proteobacteria	Alphaproteobacteria	Rhodospirillales	Rhodospirillaceae	Haematospirillum	jordaniae	0	0	0	0	0	0	0	0	0	0	0	0	0	4.24e-05	0	0	0	0	0	0	0	0	0	0	0	0	0	0	0	0	0	0	0	0	0	0	0	0	0	0	0
CP014609_3765883_3767447	Bacteria;Firmicutes;Bacilli;Bacillales;Planococcaceae;Solibacillus;silvestris	Bacteria	Firmicutes	Bacilli	Bacillales	Planococcaceae	Solibacillus	silvestris	0	0	0	0	0	0	0	0	0	0	0	0	0.000111151	0	0	0	0	0	0	0	0	0	0	0	0.000297514	0	0	0	0	0.00022359	0	0	0	0	0	0	0	0	0	0	0
CP014674_1068723_1070220	Bacteria;Proteobacteria;Alphaproteobacteria;Acetobacterales;Acetobacteraceae;Kozakia;baliensis	Bacteria	Proteobacteria	Alphaproteobacteria	Acetobacterales	Acetobacteraceae	Kozakia	baliensis	0.021661	0.000467628	7.58e-05	0.000199863	4.43e-05	6.81e-05	6.5e-06	0.0257405	0.0203771	0.020833	0.0235828	0.0200995	0.0214948	0.0223125	0.00870291	1.23e-05	0.0205093	0.0177103	2.75e-06	1.21e-05	1.29e-05	0	0	0	0	0	0	0	0	0	0	0	0	0	0	0	0	0	0	0	0
CP014689_190_1691	Bacteria;Proteobacteria;Alphaproteobacteria;Acetobacterales;Acetobacteraceae;Gluconobacter;albidus	Bacteria	Proteobacteria	Alphaproteobacteria	Acetobacterales	Acetobacteraceae	Gluconobacter	albidus	0.000418263	0	0	0	0	0.000101572	0.143621	0.0539435	0.000802964	0.000579796	0.000152354	0.00060145	0.000185252	0.00530695	7.5e-05	0	0.000679414	0.0786913	5.98e-06	0	0.0298548	0.000914993	2.73e-05	8.64e-06	0.00198494	0.0052518	3.5e-05	1.12e-05	0.00249387	0.000372881	0.000144211	0.00494964	0.000212258	7.42e-05	2.25e-05	7.71e-05	1.9e-05	0.000132906	0.0336948	0.000137839	0.00017278
CP014761_2443464_2444991	Bacteria;Actinobacteria;Actinobacteria;Micrococcales;Microbacteriaceae;Leifsonia;xyli	Bacteria	Actinobacteria	Actinobacteria	Micrococcales	Microbacteriaceae	Leifsonia	xyli	0	0	0	0	0	0	0	0	0	0	0	0	0	0	0	0	0	0	0	0	0	0	0	0	0	0	0	0	0	0	0	0	0	0	0	0	0	0	0	0	0
CP014806_3146210_3147766	Bacteria;Firmicutes;Bacilli;Bacillales;Planococcaceae;Rummeliibacillus;stabekisii	Bacteria	Firmicutes	Bacilli	Bacillales	Planococcaceae	Rummeliibacillus	stabekisii	0	3.6e-06	0	0	0	0	0	0	0	0	0	0	0	0	0	0	0	0	0	0	0	0	0	0	0	0	0	0	0	0	0	0	0	0	0	0	0	0	0	0	0
CP014989_3192499_3193955	Bacteria;Actinobacteria;Actinobacteria;Micrococcales;unspecific_Micrococcales;unspecific_Micrococcales;unspecific_Micrococcales	Bacteria	Actinobacteria	Actinobacteria	Micrococcales	unspecific_Micrococcales	unspecific_Micrococcales	unspecific_Micrococcales	0	0	0	0	0	0	1.48e-05	0	0	0	0	0	0	0	0	2.12e-05	0	0	4.78e-06	0	0	0	0	0	0	0	0	0	0	0	0	0	0	0	0	0	0	0	0	0	0
CP015110_694250_695834	Bacteria;Proteobacteria;Gammaproteobacteria;Pseudomonadales;Moraxellaceae;Acinetobacter;unspecific_Acinetobacter	Bacteria	Proteobacteria	Gammaproteobacteria	Pseudomonadales	Moraxellaceae	Acinetobacter	unspecific_Acinetobacter	0.000349903	0	0	0	0	0.000307762	4.18e-05	0	7.36e-05	2.33e-05	2.91e-05	0	1.3e-05	5.94e-06	0	1.22e-05	2.76e-05	0	6.1e-06	7.25e-05	2.61e-06	0	0	0	0	0	0	0	0	0	0	0	0	0	0	0	0	0	0	0	0
CP015219_3902925_3904429	Bacteria;Actinobacteria;Actinobacteria;Corynebacteriales;Nocardiaceae;Rhodococcus;unspecific_Rhodococcus	Bacteria	Actinobacteria	Actinobacteria	Corynebacteriales	Nocardiaceae	Rhodococcus	unspecific_Rhodococcus	0	0	0	0	0	0	0	0	0	0	0	0	0	0	0	0	5.51e-05	0	0	0	0	0	0	0	0	0	0	0	0	0	0	0	0	0	0	0	0	0	0	0	0
CP015407_1249716_1251267	Bacteria;Actinobacteria;Actinobacteria;Bifidobacteriales;Bifidobacteriaceae;Bifidobacterium;animalis	Bacteria	Actinobacteria	Actinobacteria	Bifidobacteriales	Bifidobacteriaceae	Bifidobacterium	animalis	0	0	1.05e-05	0	0	0	0	0	0	0	0	0	0	0	0	0	0.000204045	0	0	0	0	0	0	0	0	0	0	0	0	0	0	0	0	0	0	0	0	0	0	0	0
CP015583_1690449_1691946	Bacteria;Proteobacteria;Alphaproteobacteria;Acetobacterales;Acetobacteraceae;Roseomonas;gilardii	Bacteria	Proteobacteria	Alphaproteobacteria	Acetobacterales	Acetobacteraceae	Roseomonas	gilardii	0.000490675	0	0	0	0	9.14e-05	1.33e-05	4.32e-05	0	0.000407803	0.000104671	0.000345383	0.000306592	0.0003521	1.72e-05	3.46e-05	9.93e-05	0	2.15e-05	0	0	0.00041945	0	0.000711636	0.000288938	0.0011661	9.18e-05	0.00102903	0.000136984	0.000194426	0	0.000847796	0	0	0	0	0	0	0	0	0
CP015698_2098216_2099746	Bacteria;Proteobacteria;Gammaproteobacteria;Burkholderiales;Comamonadaceae;unspecific_Comamonadaceae;unspecific_Comamonadaceae	Bacteria	Proteobacteria	Gammaproteobacteria	Burkholderiales	Comamonadaceae	unspecific_Comamonadaceae	unspecific_Comamonadaceae	8.11e-05	0	0	0	0	0.000101572	0	0	1.98e-06	0	0	0	0	0	0	0	0	0	0	0	0	9.39e-05	1.1e-05	0	0	2.15e-05	0	0	2.51e-05	0.000138875	0	2.66e-06	0	0	0	0	0	0	0	0	0
CP015880_2796424_2797915	Bacteria;Proteobacteria;Alphaproteobacteria;Rhizobiales;Rhizobiaceae;Ensifer;adhaerens	Bacteria	Proteobacteria	Alphaproteobacteria	Rhizobiales	Rhizobiaceae	Ensifer	adhaerens	0.000125641	0	0	0	0	0.000101572	0	0	6.61e-05	7.78e-05	0.000132583	0	0.000398292	0	1.74e-05	2.64e-05	0	2.59e-05	2.43e-05	0	0	0.00028981	0	0.000115895	0.000218235	0.000860127	0.000321351	0.000497194	0.000264075	0.000403433	1.59e-06	0.000535786	0	0	0	0	0	0	0	0	0
CP016020_3846964_3848520	Bacteria;Firmicutes;Bacilli;Bacillales;Bacillaceae;Bacillus;weihaiensis	Bacteria	Firmicutes	Bacilli	Bacillales	Bacillaceae	Bacillus	weihaiensis	0	0	0	0	0	0	2.13e-05	0	0	0	0	0	0	0	0	0	0	0	0	0	0	0	0	0	0	0	0	0	0	0	0	0	0	0	0	0	0	0	0	0	0
CP016022_3228216_3229762	Bacteria;Proteobacteria;Gammaproteobacteria;Burkholderiales;Burkholderiaceae;Ralstonia;insidiosa	Bacteria	Proteobacteria	Gammaproteobacteria	Burkholderiales	Burkholderiaceae	Ralstonia	insidiosa	0	3.27e-05	6.01e-05	1.49e-05	7.96e-05	0	0	0	0	0	0	0	0	0	0	0	0	0	0	0	0	0	0	0	0	0	0	0	0	0	0	0	0	0	0	0	0	0	0	0	0
CP016278_2030340_2031876	Bacteria;Proteobacteria;Gammaproteobacteria;Burkholderiales;Comamonadaceae;Diaphorobacter;polyhydroxybutyrativorans	Bacteria	Proteobacteria	Gammaproteobacteria	Burkholderiales	Comamonadaceae	Diaphorobacter	polyhydroxybutyrativorans	0.000643065	0	0	0	0	0.000259008	0.000110873	0	0.00020173	0.000210128	0.00172416	0.000186991	0.000125045	0.000468759	1.62e-05	0	0.00385148	0	8.37e-06	6.72e-05	0	0.00140208	0	0.000729427	0.00236803	0.00101122	8.8e-05	0	0.00156314	0.00479468	0	0.00485184	0	0	0	0	0	0	0	0	0
CP016594_2225940_2227471	Bacteria;Actinobacteria;Actinobacteria;Corynebacteriales;Nocardiaceae;Gordonia;terrae	Bacteria	Actinobacteria	Actinobacteria	Corynebacteriales	Nocardiaceae	Gordonia	terrae	0	0	0	0	0	0	1.48e-05	0	0	0	0	0	0	0	0	0	0.000330884	0	0	0.000105453	0	9.39e-05	0	0.000192142	0	0.000406454	0.000105131	0	0	0	0	0.00127568	0	0	0	0	0	0	0	0	0
CP016603_598845_600381	Bacteria;Proteobacteria;Gammaproteobacteria;Burkholderiales;Comamonadaceae;Comamonas;aquatica	Bacteria	Proteobacteria	Gammaproteobacteria	Burkholderiales	Comamonadaceae	Comamonas	aquatica	1.81e-05	0	0	0	0	0.000504811	8.34e-05	0	0.000303782	0.00101172	0.00153749	0	8.8e-05	0.000248167	0	1.76e-05	0.00283567	1.04e-05	2.39e-06	0.000245968	1.61e-05	0	0	0	0	0	0	0	0	0	0	0	0	0	0	0	0	0	0	0	0
CP017040_2160421_2161958	Bacteria;Actinobacteria;Actinobacteria;Propionibacteriales;Propionibacteriaceae;Cutibacterium;unspecific_Cutibacterium	Bacteria	Actinobacteria	Actinobacteria	Propionibacteriales	Propionibacteriaceae	Cutibacterium	unspecific_Cutibacterium	0.000278301	0	3.04e-05	4.77e-06	1.26e-06	2.03e-05	5.47e-05	2.45e-05	1.19e-05	2.33e-05	2.33e-05	5.72e-05	0.000247312	5.09e-05	0	6.31e-05	2.21e-05	0	2.39e-05	6.85e-06	3.36e-05	0.00041945	4.4e-06	0.000962233	0.000272837	0.00062328	0.000623078	0.000292467	0.000334089	0.00271432	0	0.000469344	0	5.93e-06	8.03e-06	2.7e-05	1.52e-05	0	0	2.3e-06	4.45e-05
CP017156_2125102_2126661	Bacteria;Firmicutes;Bacilli;Staphylococcales;Staphylococcaceae;Macrococcus;unspecific_Macrococcus	Bacteria	Firmicutes	Bacilli	Staphylococcales	Staphylococcaceae	Macrococcus	unspecific_Macrococcus	0	0	0	1.19e-05	1.26e-05	0	1.48e-05	0	0	0	9.89e-05	0	0	0	0	1.32e-05	0	0	2.39e-05	2.64e-05	0	0	0	0	1.49e-05	0	3.5e-05	0	0	0	0	0.000297659	0	0	0	0	0	0	0	0	0
CP017245_1475134_1476659	Bacteria;Cyanobacteria;Vampirivibrionia;Gastranaerophilales;Candidatus Melainabacteria bacterium MEL.A1;unspecific_Candidatus Melainabacteria bacterium MEL.A1;unspecific_Candidatus Melainabacteria bacterium MEL.A1	Bacteria	Cyanobacteria	Vampirivibrionia	Gastranaerophilales	Candidatus Melainabacteria bacterium MEL.A1	unspecific_Candidatus Melainabacteria bacterium MEL.A1	unspecific_Candidatus Melainabacteria bacterium MEL.A1	0	0	4.02e-06	0	0	0	0	0	0	0	0	0	0	0	0	0	0	0	0	0	0	0	0	5.59e-06	0	0	0	0	0	0	0	0	0	0	3.33e-05	0	0	0	0	0	0
CP017420_2519737_2521277	Bacteria;Proteobacteria;Gammaproteobacteria;Burkholderiales;Comamonadaceae;Delftia;tsuruhatensis	Bacteria	Proteobacteria	Gammaproteobacteria	Burkholderiales	Comamonadaceae	Delftia	tsuruhatensis	4.57e-05	0	0	0	0	0.00213199	4.14e-06	5.12e-06	8.9e-05	0	0.000149446	0	0	2.12e-05	0	0	5.51e-05	0	1.2e-05	6.59e-06	1.01e-05	0	0	0	0	0	0	0	0	0	0	0	0	0	0	0	0	0	0	0	0
CP017692_2066087_2067650	Bacteria;Firmicutes;Bacilli;Bacillales;Bacillaceae;Geobacillus;lituanicus	Bacteria	Firmicutes	Bacilli	Bacillales	Bacillaceae	Geobacillus	lituanicus	0	0	0	0	0	4.06e-05	2.96e-06	0	7.91e-06	1.56e-05	0	0	0	0	0	0	4.41e-05	0	1.67e-05	3.69e-05	0	0	0	0	0	0	0	0	0	0	0	0	0	0	0	0	0	0	0	0	0
CP017695_345931_347480	Bacteria;Actinobacteria;Actinobacteria;Bifidobacteriales;Bifidobacteriaceae;Bifidobacterium;unspecific_Bifidobacterium	Bacteria	Actinobacteria	Actinobacteria	Bifidobacteriales	Bifidobacteriaceae	Bifidobacterium	unspecific_Bifidobacterium	0	0	0	0	0	0	0	0	0	0	0	0	0	0	0	0	9.87e-05	0	0	0	0	0	0	0	0	3.78e-05	0	0	0	0	0	0	0	0	0	0	0	0	0	0	0
CP018095_661801_663296	Bacteria;Proteobacteria;Alphaproteobacteria;Rhizobiales;Beijerinckiaceae;Chelatococcus;daeguensis	Bacteria	Proteobacteria	Alphaproteobacteria	Rhizobiales	Beijerinckiaceae	Chelatococcus	daeguensis	0	0	0	0	0	0	0	0	3.96e-05	0	0	0	0	0	0	0	0	0	0	0	0	0.000375767	0	0	3.5e-05	0.000355836	0.000105131	0.000467047	0.000590553	6.94e-05	0	0.000153613	0	0	0	0	0	0	0	0	0
CP018259_3810228_3811773	Bacteria;Proteobacteria;Gammaproteobacteria;Pseudomonadales;Moraxellaceae;Acinetobacter;bereziniae	Bacteria	Proteobacteria	Gammaproteobacteria	Pseudomonadales	Moraxellaceae	Acinetobacter	bereziniae	2.97e-06	0	0	0	0	0	0	0	4.07e-05	9.34e-06	0	9.24e-06	0	4.24e-07	0	0	5.51e-07	0	1.44e-06	0	0	0	0	0	0	0	0	0	0	0	0	0	0	0	0	0	0	0	0	0	0
CP018614_1606729_1608301	Bacteria;Firmicutes;Bacilli;Lactobacillales;Lactobacillaceae;Lactobacillus;unspecific_Lactobacillus	Bacteria	Firmicutes	Bacilli	Lactobacillales	Lactobacillaceae	Lactobacillus	unspecific_Lactobacillus	0	3.27e-05	1.22e-05	0	0	0	0	0	0	0	0	0	0	0	0	0	5.51e-05	0	0	0	0	0	0	0	0	0	0	0	0	0	0	0	0	0	0	0	0	0	0	0	0
CP018758_1912459_1914002	Bacteria;Proteobacteria;Gammaproteobacteria;Pseudomonadales;Pseudomonadaceae;Pseudomonas;psychrotolerans	Bacteria	Proteobacteria	Gammaproteobacteria	Pseudomonadales	Pseudomonadaceae	Pseudomonas	psychrotolerans	6.08e-05	0	0	0	0	0	2.13e-05	0	0	0	0	0	0	3.39e-05	0	9.26e-05	0	0	2.87e-05	6.33e-05	0	0	0	8.13e-05	0	0	0	0.00140159	0	0	0	0	0	0	0	0	0	0	0	0	0
CP019058_1718999_1720535	Bacteria;Actinobacteria;Actinobacteria;Bifidobacteriales;Bifidobacteriaceae;Gardnerella;vaginalis	Bacteria	Actinobacteria	Actinobacteria	Bifidobacteriales	Bifidobacteriaceae	Gardnerella	vaginalis	0	0	0	0	0	0	0	0	0	0	0	0	0	0.000127265	0	0	0	0	0	0	0	0	0	0	0	0	0	0	0	0	0	0	0	0	0	0	0	0	0	0	0
CP019511_2942390_2943883	Bacteria;Proteobacteria;Alphaproteobacteria;Sphingomonadales;Sphingomonadaceae;Sphingomonas;unspecific_Sphingomonas	Bacteria	Proteobacteria	Alphaproteobacteria	Sphingomonadales	Sphingomonadaceae	Sphingomonas	unspecific_Sphingomonas	8.11e-06	0	1.1e-06	0	0	0	0	3.2e-07	0	0	1.22e-05	1.76e-06	2.69e-05	2.55e-06	0	1.85e-06	8.27e-06	0	1.44e-06	9.23e-06	6.03e-07	0	0	0	7.88e-06	1.06e-05	9.11e-06	9e-07	0	5.56e-06	0	0	0	0	0	0	4.93e-06	0	0	0	0
CP020106_605799_607354	Bacteria;Proteobacteria;Gammaproteobacteria;Enterobacterales;Enterobacteriaceae;Escherichia;coli	Bacteria	Proteobacteria	Gammaproteobacteria	Enterobacterales	Enterobacteriaceae	Escherichia	coli	5.94e-06	0.00019419	0.00016332	0.000212623	0.000307123	0.000561691	0.0006676	6.08e-06	0	0	0	0	0	1.4e-05	0	0.00115768	0.000229964	0.000155212	0.00109591	0.000853638	0.000412597	0	0	0	0	0	0	0	0	0	0	0	0	0	0	0	0	0	0	0	0
CP020350_4605612_4607164	Bacteria;Proteobacteria;Gammaproteobacteria;Enterobacterales;Pectobacteriaceae;Pectobacterium;unspecific_Pectobacterium	Bacteria	Proteobacteria	Gammaproteobacteria	Enterobacterales	Pectobacteriaceae	Pectobacterium	unspecific_Pectobacterium	0	0	0	5.25e-06	4.17e-06	0	1.01e-05	0	0	0	0	0	0	0	0	2.78e-06	0	7.76e-06	6.34e-06	2.11e-05	2.75e-05	0	0	0	0	0	0	0	0	0	0	0	0	0	0	0	0	0	0	0	0
CP020409_348336_349881	Bacteria;Proteobacteria;Gammaproteobacteria;Enterobacterales;Yersiniaceae;Yersinia;unspecific_Yersinia	Bacteria	Proteobacteria	Gammaproteobacteria	Enterobacterales	Yersiniaceae	Yersinia	unspecific_Yersinia	0	0	1.46e-06	8.32e-05	0.000136064	0	0	0	0	0	0	0	0	0	0	0	0	0	0	0	0	0	0	0	0	0	0	0	0	0	0	0	0	0	0	0	0	0	0	0	0
CP020470_2468408_2469878	Bacteria;Proteobacteria;Alphaproteobacteria;Rhodobacterales;Rhodobacteraceae;Rhodobacter;blasticus	Bacteria	Proteobacteria	Alphaproteobacteria	Rhodobacterales	Rhodobacteraceae	Rhodobacter	blasticus	0	0	0	0	0	0	0	0	0	0	4.13e-05	0	0	0	0	0	0	0	0	0	0	0	0	0	0	0	0	0	0.000374423	0	0	0	0	0	0	0	6.44e-06	0	0	0	0
CP020566_560560_562128	Bacteria;Firmicutes;Negativicutes;Veillonellales-Selenomonadales;Veillonellaceae;Veillonella;atypica	Bacteria	Firmicutes	Negativicutes	Veillonellales-Selenomonadales	Veillonellaceae	Veillonella	atypica	0	0	0.000918586	4.29e-05	0	0.000101572	0	0	0	6.62e-05	0	0	0	0	0	0	5.51e-05	0	0	5.64e-05	0	0	0	0	0	0	0	0	0	0	0	0	0	0	0	0	0	0	0	0	0
CP020612_1166313_1167775	Bacteria;Proteobacteria;Alphaproteobacteria;Rhodobacterales;Rhodobacteraceae;Paracoccus;contaminans	Bacteria	Proteobacteria	Alphaproteobacteria	Rhodobacterales	Rhodobacteraceae	Paracoccus	contaminans	2.24e-05	0	0	0	0	0	5.62e-06	0	2.77e-05	4.28e-05	0	0	9.26e-06	4.03e-05	0	7.93e-06	0	0	0	2.11e-05	2.01e-05	0	0	7.52e-05	2.87e-05	3.4e-05	7.01e-06	5.62e-05	1.37e-05	0.000299277	0	1.12e-05	0	0	0	0	0	0	0	0	2.23e-05
CP020715_1473763_1475291	Bacteria;Actinobacteria;Actinobacteria;Micrococcales;Microbacteriaceae;Cnuibacter;physcomitrellae	Bacteria	Actinobacteria	Actinobacteria	Micrococcales	Microbacteriaceae	Cnuibacter	physcomitrellae	0	0	0	0	0	0	0	0	0	0	0	0	0	0	0	0	0	0	0	0	0	0	0	0	0	0	0	0	0	0	0	0	0	0	0	0	0	0	0	0	0
CP020820_3830682_3832234	Bacteria;Proteobacteria;Gammaproteobacteria;Enterobacterales;Erwiniaceae;Pantoea;vagans	Bacteria	Proteobacteria	Gammaproteobacteria	Enterobacterales	Erwiniaceae	Pantoea	vagans	4.16e-05	2.03e-05	1.36e-05	0	7.5e-05	0.00296995	0.020375	0	1.11e-05	5.99e-05	2.62e-05	3.96e-05	3.43e-05	0	0	0.0414679	3.03e-05	2.7e-05	0.0350081	0.0142688	0.00812949	3.24e-05	0	0.0161302	0.00021386	8.05e-05	0.000611864	0.000361309	0.00013394	4.86e-05	0	0.000677174	0	0	0	0	0	0	0	0	0
CP020917_1416292_1417833	Bacteria;Proteobacteria;Gammaproteobacteria;Burkholderiales;Alcaligenaceae;Achromobacter denitrificans;unspecific_Achromobacter denitrificans	Bacteria	Proteobacteria	Gammaproteobacteria	Burkholderiales	Alcaligenaceae	Achromobacter denitrificans	unspecific_Achromobacter denitrificans	0	0	0	0	0	0	8.28e-06	0	0.000114709	7.39e-05	0.000325642	3.96e-05	0	0	8.58e-06	1.76e-05	0	0	3.95e-06	1.32e-05	7.44e-05	0	0	0	0	7.55e-06	9.92e-05	0	0.000136984	0.000131932	0	0	0	0	0	0	0	0	0	0	0
CP021054_2330013_2331540	Bacteria;Proteobacteria;Alphaproteobacteria;Rhizobiales;Beijerinckiaceae;Methylobacterium-Methylorubrum;zatmanii	Bacteria	Proteobacteria	Alphaproteobacteria	Rhizobiales	Beijerinckiaceae	Methylobacterium-Methylorubrum	zatmanii	0	0	0	0	0	0	0	0	0	7.78e-05	0.000174451	0	0	0	0	0	5.51e-05	1.24e-05	0	0	0	0	0	8.13e-05	0.00022751	0	0.000245306	0.00130485	0.000152204	0	0	0.000475723	0	5.93e-05	0	0	0	0	0.000180321	0	0
CP021252_1440626_1442154	Bacteria;Actinobacteria;Actinobacteria;Corynebacteriales;Corynebacteriaceae;Corynebacterium;striatum	Bacteria	Actinobacteria	Actinobacteria	Corynebacteriales	Corynebacteriaceae	Corynebacterium	striatum	0	1.74e-05	0	6.32e-06	1.77e-06	0	0	0	0	0	0	8.8e-05	0	0	0	0	0	2.33e-05	0	0	0	0	0	0	0	0	0	0	0	0	0	0	0	0	0	0	0	0	0	0	0
CP021427_443898_445482	Bacteria;Firmicutes;Bacilli;Lactobacillales;Lactobacillaceae;Lactobacillus;gasseri	Bacteria	Firmicutes	Bacilli	Lactobacillales	Lactobacillaceae	Lactobacillus	gasseri	0	0	2.07e-05	0	0	0	0	0	0	0	0	0	0	0	0	0	0	0	0	0	0	0	0	0	0	0	0	0	0	0	0	0	0	0	0	0	0	0	0	0	0
CP021642_1088150_1089607	Bacteria;Campylobacterota;Campylobacteria;Campylobacterales;Campylobacteraceae;Campylobacter;concisus	Bacteria	Campylobacterota	Campylobacteria	Campylobacterales	Campylobacteraceae	Campylobacter	concisus	0	0	2.31e-05	0	0	0	0	0	0	0	0	0	0	0	0	0	0	0	0	0	0	0	0	0	0	0	0	0	0	0	0	0	0	0	0	0	0	0	0	0	0
CP021659_980808_982360	Bacteria;Proteobacteria;Gammaproteobacteria;Enterobacterales;Yersiniaceae;Serratia;Fukatsuia symbiotica	Bacteria	Proteobacteria	Gammaproteobacteria	Enterobacterales	Yersiniaceae	Serratia	Fukatsuia symbiotica	0	0	0	2.39e-05	0	0	0	0	0	0	0	0	0	0	0	0	0	0	0	0	0	0	0	0	0	0	0	0	0	0	0	0	0	0	0	7.71e-05	0	0	0	0	0
CP021992_140505_142035	Bacteria;Actinobacteria;Actinobacteria;Micrococcales;Microbacteriaceae;Cryobacterium;unspecific_Cryobacterium	Bacteria	Actinobacteria	Actinobacteria	Micrococcales	Microbacteriaceae	Cryobacterium	unspecific_Cryobacterium	0	0	0	0	3.34e-05	0	1.14e-05	0	0	0	0	0	0	0	0	0	0	0	0	0	1.31e-05	0	0	0	0	0	0	0	0	0	0	0	0	0	0	0	0	0	0	0	0
CP021995_2004553_2006018	Bacteria;Proteobacteria;Alphaproteobacteria;Caulobacterales;Caulobacteraceae;Brevundimonas;diminuta	Bacteria	Proteobacteria	Alphaproteobacteria	Caulobacterales	Caulobacteraceae	Brevundimonas	diminuta	0.000186975	0	0	0	0	0.000535282	3.37e-05	0	1.86e-05	0	5.06e-05	0	6.58e-05	0	3.14e-06	0	2.81e-05	3.1e-06	1.41e-05	2.29e-05	0	0	0	0	0	0	0	0	0	0	0	0	0	0	0	0	0	0	0	0	0
CP022022_1000871_1002390	Bacteria;Bacteroidetes;Bacteroidia;Flavobacteriales;Flavobacteriaceae;Capnocytophaga;unspecific_Capnocytophaga	Bacteria	Bacteroidetes	Bacteroidia	Flavobacteriales	Flavobacteriaceae	Capnocytophaga	unspecific_Capnocytophaga	0	0	1.9e-05	0	0	0	0	0	0	0	0	0	0	0	0	0	0	0	0	0	0	0	0	0	0	0	0	0	0	0	0	0	0	0	0	0	0	0	0	0	0
CP022038_366092_367646	Bacteria;Actinobacteria;Actinobacteria;Micrococcales;Jonesiaceae;Jonesia;denitrificans	Bacteria	Actinobacteria	Actinobacteria	Micrococcales	Jonesiaceae	Jonesia	denitrificans	0	0	0	0	0	0	5.91e-06	0	1.58e-05	0	0	0	0	0	0	0	4.41e-05	0	0	0	0	0	0	0.00011742	0	0.000450651	0	0	0	0	0	0.000146703	0	0	0	0	0	0	0	0	0
CP022039_2396326_2397863	Bacteria;Actinobacteria;Actinobacteria;Micrococcales;Micrococcaceae;Kocuria;rhizophila	Bacteria	Actinobacteria	Actinobacteria	Micrococcales	Micrococcaceae	Kocuria	rhizophila	0	0	1.22e-05	4.71e-05	0	0	5.6e-05	0	0	0	0	0	0.000116709	0	0	0	0	0	0	0	0	0	0	0.00026483	1.14e-05	0.000542065	4.52e-05	0	0	0.000124988	0	0.002933	0.000130704	0	0	0	0	0	0	0	0
CP022053_2678599_2680145	Bacteria;Proteobacteria;Gammaproteobacteria;Xanthomonadales;Xanthomonadaceae;Stenotrophomonas;maltophilia	Bacteria	Proteobacteria	Gammaproteobacteria	Xanthomonadales	Xanthomonadaceae	Stenotrophomonas	maltophilia	0.000226424	0	0	0	0	0.000228536	4.55e-05	0	0	0.00072066	0.000247139	0	0	0.000161202	0	7.4e-06	0	0	2.89e-05	1.85e-05	0	0	0	0.000459514	5.78e-05	0.000166208	0.000105131	3.37e-05	0.00125721	0.000309692	0	5.32e-05	0	0	0	0	0	0	0	0	0
CP022089_3837461_3839004	Bacteria;Proteobacteria;Gammaproteobacteria;Enterobacterales;Shewanellaceae;Shewanella;unspecific_Shewanella	Bacteria	Proteobacteria	Gammaproteobacteria	Enterobacterales	Shewanellaceae	Shewanella	unspecific_Shewanella	0	0	0	2.39e-05	2.53e-05	0	0	0	0	0	0	0.000183911	0	0	0	0	0	0	0	0	0	0	0	0	0	0	0	0	0	0	0	0	0	0	0	0	0	0	0	0	0
CP022123_1860766_1862315	Bacteria;Fusobacteria;Fusobacteriia;Fusobacteriales;Fusobacteriaceae;Fusobacterium;unspecific_Fusobacterium	Bacteria	Fusobacteria	Fusobacteriia	Fusobacteriales	Fusobacteriaceae	Fusobacterium	unspecific_Fusobacterium	0	0	2.14e-05	0	0	0	0	0	0	0	0	0	0	0	0	0	0	0	0	0	0	0	0	0	0	0	0	0	0	0	0	0	0	0	0	0	0	0	0	0	0
CP022139_4711002_4712559	Bacteria;Proteobacteria;Gammaproteobacteria;Enterobacterales;Enterobacteriaceae;Salmonella;unspecific_Salmonella	Bacteria	Proteobacteria	Gammaproteobacteria	Enterobacterales	Enterobacteriaceae	Salmonella	unspecific_Salmonella	0.0025166	0.0178841	0.0136835	0.0167144	0.0224758	0.756855	0.161065	0.000118022	0.00118388	0.00454265	0.00121999	0.000667886	0.00104204	8.48e-05	5.56e-05	0.0492639	0.00185571	0.241947	0.0668995	0.301792	0.62644	0.00460925	0.00253607	0.305016	0.098966	0.00134251	0.606716	0.361084	0.00593369	0.00333301	0.000169679	0.0953667	0.000483861	0.000257484	1e-05	0.0048603	0.000167557	0.000325499	0.00300535	0.000112569	0.000199486
CP022208_2253314_2254844	Bacteria;Actinobacteria;Actinobacteria;Corynebacteriales;Nocardiaceae;Rhodococcus;biphenylivorans	Bacteria	Actinobacteria	Actinobacteria	Corynebacteriales	Nocardiaceae	Rhodococcus	biphenylivorans	0	0	0	0	0	0	0	0	0	0	1.16e-05	0	0	0	0	0	1.1e-05	0	1.2e-05	2.64e-05	2.01e-05	0	0	0	1.75e-05	0.000188873	0	4.5e-05	0	0.000194426	0	0.000170091	0	0	0	0	0	0	0	0	0
CP022355_777917_779470	Bacteria;Proteobacteria;Gammaproteobacteria;Enterobacterales;Vibrionaceae;unspecific_Vibrionaceae;unspecific_Vibrionaceae	Bacteria	Proteobacteria	Gammaproteobacteria	Enterobacterales	Vibrionaceae	unspecific_Vibrionaceae	unspecific_Vibrionaceae	6.75e-05	0	0	0	0	0	0	0	0	0	0.000755954	0	0.000231565	0	0.000101966	0	0.000110295	0	0	0	0	0	0	0	0	0	0	0	0	0	0	0	0	0	0	0	0	0	0	0	0
CP022383_1317841_1319363	Bacteria;Bacteroidetes;Bacteroidia;Flavobacteriales;Flavobacteriaceae;Capnocytophaga;sputigena	Bacteria	Bacteroidetes	Bacteroidia	Flavobacteriales	Flavobacteriaceae	Capnocytophaga	sputigena	0	0	1.16e-05	0	0	0	0	0	0	0	0	0	0	0	0	0	0	0	0	0	0	0	0	0	0	0	0	0	0	0	0	0	0	0	0	0	0	0	0	0	0
CP022384_1678526_1680045	Bacteria;Bacteroidetes;Bacteroidia;Flavobacteriales;Flavobacteriaceae;Capnocytophaga;leadbetteri	Bacteria	Bacteroidetes	Bacteroidia	Flavobacteriales	Flavobacteriaceae	Capnocytophaga	leadbetteri	0	0	2.19e-05	0	0	0.000101572	0	0	0	0	0	0	0	0	0	0	0	0	0	0	0	0	0	0	0	0	0	0	0	0	0	0	0	0	0	0	0	0	0	0	0
CP022386_2376059_2377579	Bacteria;Bacteroidetes;Bacteroidia;Flavobacteriales;Flavobacteriaceae;Capnocytophaga;gingivalis	Bacteria	Bacteroidetes	Bacteroidia	Flavobacteriales	Flavobacteriaceae	Capnocytophaga	gingivalis	0	0	1.1e-05	1.07e-05	0	0	0	0	0	0	0	0	0	0	0	0	0	0	0	0	0	0	0	0	0	0	0	0	0	0	0	0	0	0	0	0	0	0	0	0	0
CP022390_303224_304773	Bacteria;Proteobacteria;Gammaproteobacteria;Burkholderiales;Alcaligenaceae;Alcaligenes;aquatilis	Bacteria	Proteobacteria	Gammaproteobacteria	Burkholderiales	Alcaligenaceae	Alcaligenes	aquatilis	0	0	1.1e-05	0	0	0	0	0	0	0	0	0	0	0	0	0	0	0	0	0	0	0	0	0	0	0	0	0	0	0	0	0	0	0	0	0	0	0	0	0	0
CP022464_13418_14963	Bacteria;Firmicutes;Clostridia;Lachnospirales;Lachnospiraceae;Lachnoclostridium;bolteae	Bacteria	Firmicutes	Clostridia	Lachnospirales	Lachnospiraceae	Lachnoclostridium	bolteae	2.7e-06	0	2.68e-06	0	0	0	0	5.28e-06	0	1.71e-05	0	9.68e-06	0	0	0	2.25e-06	0	0	2.87e-06	0	0	0	0	4.07e-06	4.2e-06	7.55e-07	0	9e-07	0	0	0	0	7.28e-07	0	0	0	6.44e-06	0	0	0	0
CP022674_5036791_5038343	Bacteria;Firmicutes;Bacilli;Bacillales;Bacillaceae;Bacillus;megaterium	Bacteria	Firmicutes	Bacilli	Bacillales	Bacillaceae	Bacillus	megaterium	0	0	0	0	0	0	0.000130977	4.56e-05	0	0	0.000165728	0	0	5.09e-06	2.72e-05	0	0	0	5.06e-05	7.51e-05	0.000178953	0	0	0	0	0	0	0	0	0	0	0	0	0	0	0	0	0	0	0	0
CP022983_3009822_3011375	Bacteria;Firmicutes;Bacilli;Bacillales;Bacillaceae;Bacillus;kochii	Bacteria	Firmicutes	Bacilli	Bacillales	Bacillaceae	Bacillus	kochii	0	0	0	0	0	0	0	0	0	0	0	0	8.34e-05	0	0	0	0	0	0	0	0	0	0	0	0	0	0	0	0	0.000179149	0	0	0	0	0	0	0	0	0	0	0
CP023269_2168990_2170536	Bacteria;Proteobacteria;Gammaproteobacteria;Pseudomonadales;Pseudomonadaceae;Pseudomonas;unspecific_Pseudomonas	Bacteria	Proteobacteria	Gammaproteobacteria	Pseudomonadales	Pseudomonadaceae	Pseudomonas	unspecific_Pseudomonas	0.00042772	2e-05	0	5.6e-06	0	5.59e-05	1.89e-05	7.2e-06	1.19e-05	5.99e-05	5.64e-05	2.07e-05	1.85e-05	4.67e-06	0	9.65e-06	5.18e-05	1.77e-05	4.4e-05	0	5.69e-05	0	0	0	0	0	0	0	0	0	0	0	0	0	0	0	0	0	0	0	0
CP023454_3294267_3295709	Bacteria;Proteobacteria;Alphaproteobacteria;Rhodobacterales;Rhodobacteraceae;Paracoccus;bacterium QY30	Bacteria	Proteobacteria	Alphaproteobacteria	Rhodobacterales	Rhodobacteraceae	Paracoccus	bacterium QY30	0	0	0	0	0	0	0	0	0	0	1.16e-05	0	0	0	0	0	0	0	0	0	0	0	0	0	0	0	0	0	0	0	0	0	0	0	0	0	0	0	0	0	0
CP023529_3317097_3318652	Bacteria;Proteobacteria;Gammaproteobacteria;Enterobacterales;Enterobacteriaceae;Enterobacter;amnigena	Bacteria	Proteobacteria	Gammaproteobacteria	Enterobacterales	Enterobacteriaceae	Enterobacter	amnigena	3.24e-05	0.0200605	0.014984	0.0198052	0.0228578	0.00454127	0.000654148	1.6e-07	0	1.25e-05	1.51e-05	2.64e-06	1.11e-05	2.12e-06	3.14e-06	0.00101145	3.86e-06	0.00121019	0.000839363	0.0035034	0.00203584	7.99e-06	4.4e-06	0.00191633	0.00044277	7.55e-07	0.00142383	0.00212016	3.04e-06	4.17e-06	6.37e-07	0.000342308	7.28e-07	2.97e-06	0	5.17e-05	0	7.96e-07	4.81e-06	0	4.9e-05
CP023567_2956776_2958325	Bacteria;Proteobacteria;Gammaproteobacteria;Enterobacterales;Erwiniaceae;Erwinia;pyrifoliae	Bacteria	Proteobacteria	Gammaproteobacteria	Enterobacterales	Erwiniaceae	Erwinia	pyrifoliae	0	0	0	0	0	0	2.01e-05	0	0	0	0	0	0	0	0	2.39e-05	0	1.09e-06	2.99e-06	1.11e-05	7.44e-06	0	0	0	0	0	0	0	0	0	0	0	0	0	0	0	0	0	0	0	0
CP023741_1484180_1485675	Bacteria;Proteobacteria;Alphaproteobacteria;Sphingomonadales;Sphingomonadaceae;Sphingobium;yanoikuyae	Bacteria	Proteobacteria	Alphaproteobacteria	Sphingomonadales	Sphingomonadaceae	Sphingobium	yanoikuyae	8.11e-05	0	0	0	0	0.000528172	9.34e-05	0	0	0	5.82e-05	0	0	0	0	8.46e-06	5.51e-05	0	2.03e-05	0	1.73e-05	9.39e-05	0	0.00280334	1.75e-05	0.000340727	0.000808809	0.00204367	0.000509885	0.000145819	0	7.71e-05	0	0	0	0	0	0	0	0	0
CP023818_270825_272399	Bacteria;Proteobacteria;Gammaproteobacteria;Enterobacterales;Aeromonadaceae;Aeromonas;unspecific_Aeromonas	Bacteria	Proteobacteria	Gammaproteobacteria	Enterobacterales	Aeromonadaceae	Aeromonas	unspecific_Aeromonas	1.08e-05	6.55e-05	0.00198053	9.54e-05	3.79e-05	0.000294558	1.48e-05	3.04e-05	2.77e-05	0	0.000241324	0.000125394	0	0.000237561	0	2.64e-05	3.86e-05	6.21e-05	4.78e-05	0.000152906	8.04e-05	0	0	0	0	0	0	0	0	0	0	0	0	0	0	0	0	0	0	0	0
CP023864_1569728_1571264	Bacteria;Bacteroidetes;Bacteroidia;Bacteroidales;Prevotellaceae;Prevotella;jejuni	Bacteria	Bacteroidetes	Bacteroidia	Bacteroidales	Prevotellaceae	Prevotella	jejuni	0	0	0.000312889	6.56e-06	0	0	0	0	0	0	0	0	0.000185252	0	0	0	0	0	0	0	0	0	0	0	0	0	0	0	0	0	0	0	0	0	0	0	0	0	0	0	0
CP024011_2516814_2518399	Bacteria;Proteobacteria;Gammaproteobacteria;Pseudomonadales;Moraxellaceae;Acinetobacter;unspecific_Acinetobacter	Bacteria	Proteobacteria	Gammaproteobacteria	Pseudomonadales	Moraxellaceae	Acinetobacter	unspecific_Acinetobacter	0.000208051	0	3.65e-06	0	0	0.00497701	0.000485769	8.96e-06	0.00316558	0.000575905	0.000697803	2.68e-05	7.41e-05	9.12e-05	1.33e-05	4.65e-05	0.000218383	0	3.89e-05	0.000209851	8.95e-05	0.00214657	0	0.0275093	0.0060593	0.00230538	0.00367469	0.0173815	0.00150226	0.00131654	0	0.00716561	0	0	0	0	7.58e-06	0	0	0	0
CP024180_2141879_2143425	Bacteria;Proteobacteria;Gammaproteobacteria;Pseudomonadales;Moraxellaceae;Enhydrobacter;osloensis	Bacteria	Proteobacteria	Gammaproteobacteria	Pseudomonadales	Moraxellaceae	Enhydrobacter	osloensis	0.00298296	0	1.03e-05	1.01e-05	2.15e-05	0.00145755	0.000324487	0.000107147	0.000697353	0.00499247	0.00401237	0.00140793	0.00257038	0.00153991	0.000171531	0.000101145	0.000970592	3.96e-05	0.000190166	0.000179269	0.000116621	0.00720533	0	0.00313628	0.00895498	0.0148601	0.000634292	0.00855038	0.00468409	0.00677921	2.39e-05	0.0108337	0.000182039	0	3.41e-05	0	0	6.76e-05	5.11e-05	0	6.15e-05
CP024198_4430099_4431656	Bacteria;Proteobacteria;Gammaproteobacteria;Enterobacterales;Aeromonadaceae;Aeromonas;caviae	Bacteria	Proteobacteria	Gammaproteobacteria	Enterobacterales	Aeromonadaceae	Aeromonas	caviae	3.24e-06	0	0	4.77e-06	2.53e-06	0	0	3.2e-07	1.03e-05	0	8.72e-06	8.8e-07	0	8.48e-07	0	0	1.43e-05	0	0	6.33e-06	0	0	0	0	0	0	0	0	0	0	0	0	0	0	0	0	0	0	0	0	0
CP024620_2534446_2535991	Bacteria;Proteobacteria;Gammaproteobacteria;Pseudomonadales;Moraxellaceae;Acinetobacter;indicus	Bacteria	Proteobacteria	Gammaproteobacteria	Pseudomonadales	Moraxellaceae	Acinetobacter	indicus	1.27e-05	0	6.08e-07	0	0	0	9.31e-05	0	0.000243263	0.000143198	0.000138398	8.8e-06	1.85e-05	2.38e-05	3.53e-06	3.57e-06	0.000301655	0	0	9.52e-05	0	0	0	0	0	0	0	0	0	0	0	0	0	0	0	0	0	0	0	0	0
CP024736_448445_449960	Bacteria;Verrucomicrobia;Verrucomicrobiae;Verrucomicrobiales;Akkermansiaceae;Akkermansia;muciniphila	Bacteria	Verrucomicrobia	Verrucomicrobiae	Verrucomicrobiales	Akkermansiaceae	Akkermansia	muciniphila	2.24e-05	4.32e-05	2.8e-05	1.13e-05	4.17e-06	0	0	0	0	0	0	2.2e-05	3.06e-05	0	0	0	9.38e-06	0	0	0	0	0	0	0	0	0	1.82e-05	0.000126886	0	0	0	1.65e-05	0	0	0	0	0	0	0	0	0
CP024905_3590925_3592465	Bacteria;Proteobacteria;Gammaproteobacteria;Burkholderiales;Burkholderiaceae;Burkholderia-Caballeronia-Paraburkholderia;caledonica	Bacteria	Proteobacteria	Gammaproteobacteria	Burkholderiales	Burkholderiaceae	Burkholderia-Caballeronia-Paraburkholderia	caledonica	0	2.1e-05	1.07e-05	5.49e-06	7.83e-06	0	0	0	0	0	0	0	0	0	0	0	0	0	0	0	0	0	0	0	0	0	0	0	0	0	0	0	0	0	0	0	0	0	0	0	0
CP025299_2521527_2523052	Bacteria;Actinobacteria;Actinobacteria;Micrococcales;Microbacteriaceae;Microbacterium;hominis	Bacteria	Actinobacteria	Actinobacteria	Micrococcales	Microbacteriaceae	Microbacterium	hominis	1.08e-05	0	0	0	0	4.06e-05	1.77e-06	0	0	0	0	0	0	0	0	0	0	0	0	0	0	0	0	0	0	0	0	0	0	0	0	0	0	0	0	0	0	0	0	0	0
CP025546_4997890_4999428	Bacteria;Actinobacteria;Actinobacteria;Corynebacteriales;Mycobacteriaceae;Mycobacterium;paragordonae	Bacteria	Actinobacteria	Actinobacteria	Corynebacteriales	Mycobacteriaceae	Mycobacterium	paragordonae	0	0	0	0	0	0	0	0	0	0	0	0	0	0	0	1.32e-05	0	0	0	0	0	0	0	0	0	0	0	0	0	0	0	0	0	0	0	0	0	0	0	0	0
CP025581_2423698_2425195	Bacteria;Actinobacteria;Actinobacteria;Propionibacteriales;Nocardioidaceae;Nocardioides;unspecific_Nocardioides	Bacteria	Actinobacteria	Actinobacteria	Propionibacteriales	Nocardioidaceae	Nocardioides	unspecific_Nocardioides	8.73e-05	0	0	0	0	0	0	0	0	0.00015565	0	0.000187431	0.000172285	8.48e-05	0	0	0	0	0	0	2.01e-05	0.000914993	0	0.000203325	0.000250086	4.72e-05	0	9e-05	4.34e-05	0.000194426	0	0	0	0	0	0	0	0	0	0	0
CP025704_262361_263910	Bacteria;Bdellovibrionota;Bdellovibrionia;Bacteriovoracales;Bacteriovoracaceae;Bacteriovorax;stolpii	Bacteria	Bdellovibrionota	Bdellovibrionia	Bacteriovoracales	Bacteriovoracaceae	Bacteriovorax	stolpii	0	0	0	0	0	0	0	0	0	0	0	0	0.000185252	0	0	0	0	0	0	0	0	0	0	0	0	0	0	0	0	0	0	0	0	0	0	0	0	0	0	0	0
CP025776_1273834_1275390	Bacteria;Proteobacteria;Gammaproteobacteria;Enterobacterales;Enterobacteriaceae;Enterobacter;unspecific_Enterobacter	Bacteria	Proteobacteria	Gammaproteobacteria	Enterobacterales	Enterobacteriaceae	Enterobacter	unspecific_Enterobacter	2.7e-06	0	0	2.39e-06	0	3.05e-06	1.27e-05	0	0	0	0	4.4e-07	3.71e-06	0	0	5.82e-06	0	1.4e-06	3.35e-06	5.8e-06	2.67e-05	4.7e-07	0	4.83e-05	1.58e-06	3.78e-07	1.65e-05	8.1e-06	2.28e-06	0	0	2.02e-05	0	0	0	0	0	1.59e-05	0	0	0
CP026548_911785_913302	Bacteria;Firmicutes;Clostridia;Oscillospirales;Ruminococcaceae;Faecalibacterium;prausnitzii	Bacteria	Firmicutes	Clostridia	Oscillospirales	Ruminococcaceae	Faecalibacterium	prausnitzii	9.32e-05	0.000372006	0.00117537	0.000339505	0.00014655	0.000147279	1.77e-05	9.18e-05	4.67e-05	0.000190671	0.000225042	6.6e-05	0.000222303	3.31e-05	4.7e-05	3.31e-05	0.000281251	3.38e-05	6.59e-05	2.11e-05	1.21e-05	0	0	0	0	0	0	0	0	0	0	0	0	0	0	0	0	0	0	0	0
CP027116_9507_11057	Bacteria;Firmicutes;Bacilli;Bacillales;Bacillaceae;Bacillus;pumilus	Bacteria	Firmicutes	Bacilli	Bacillales	Bacillaceae	Bacillus	pumilus	0	0	0	0	0	0	0	0	1.98e-06	0	0	0	0	0	0	0	0	0	0	0	0	0	0	0	0	0	0	0	0	0	0	0	0	0	0	0	0	0	0	0	0
CP027238_2117216_2118740	Bacteria;Actinobacteria;Actinobacteria;Corynebacteriales;Dietziaceae;Dietzia;unspecific_Dietzia	Bacteria	Actinobacteria	Actinobacteria	Corynebacteriales	Dietziaceae	Dietzia	unspecific_Dietzia	0	0	0	0	0	6.91e-05	0	2.56e-05	0	0	0	0	0	0	0	0	4.58e-05	0	0	0	0	0.00030672	0	0.000472221	0.000470946	0.00158275	0.000121602	0	6.09e-05	0.000436069	0	0	0	0	0	0	0	0	0	0	0
CP027242_1570710_1572250	Bacteria;Firmicutes;Clostridia;Peptostreptococcales-Tissierellales;Family XI;Fenollaria;bacterium oral taxon 929	Bacteria	Firmicutes	Clostridia	Peptostreptococcales-Tissierellales	Family XI	Fenollaria	bacterium oral taxon 929	0	0	9.13e-06	0	0	0	0	0	0	0	0	0	0	0	0	0	0	0	0	0	0	0	0	0	0	0	0	0	0	0.000794368	0	0	0	0	0	0	0	0	0	0	0
CP027666_1407583_1409127	Bacteria;Proteobacteria;Gammaproteobacteria;Burkholderiales;Comamonadaceae;Ottowia;oryzae	Bacteria	Proteobacteria	Gammaproteobacteria	Burkholderiales	Comamonadaceae	Ottowia	oryzae	0	0	0	0	0	0	0	0	1.58e-05	7.78e-05	0	0	7.87e-05	0	0	0	0	0	2.39e-06	0	0	3.76e-05	0	0	0	8.95e-05	0	0	1.52e-05	7.78e-05	0	0.000148829	0	0	0	0	0	0	0	0	0
CP027850_180191_181680	Bacteria;Proteobacteria;Alphaproteobacteria;Caulobacterales;Caulobacteraceae;Caulobacter;segnis	Bacteria	Proteobacteria	Alphaproteobacteria	Caulobacterales	Caulobacteraceae	Caulobacter	segnis	0.000255065	4.91e-05	0	0	0	9.34e-05	6.13e-05	1.6e-05	5.62e-05	0.0013277	0.000685592	0.000361222	0.000254722	0.000115811	4.36e-05	0	0.000285111	1.55e-05	4.89e-05	7.22e-05	5.65e-05	0.000436829	2.2e-05	0.00053271	0.000460271	0.000809887	0.00034448	0.00114017	7.31e-05	0.000260392	0	0.0012608	0	0	0	0	0	0	0	0	0
CP028150_2358822_2360367	Bacteria;Proteobacteria;Gammaproteobacteria;Burkholderiales;Neisseriaceae;Neisseria;mucosa	Bacteria	Proteobacteria	Gammaproteobacteria	Burkholderiales	Neisseriaceae	Neisseria	mucosa	9.46e-06	0	0.000426921	3.82e-06	0	0	8.43e-06	0	0	0	0	0	0	0	0	0	0	0	0	0	0	0	0	0	0	0.000103125	0	0	0	0	0	0.00023919	0	0	0	0	0	0	0	0	0
CP028341_2091809_2093347	Bacteria;Actinobacteria;Actinobacteria;Bifidobacteriales;Bifidobacteriaceae;Bifidobacterium;adolescentis	Bacteria	Actinobacteria	Actinobacteria	Bifidobacteriales	Bifidobacteriaceae	Bifidobacterium	adolescentis	0	0	9.25e-06	2.98e-06	3.16e-06	6.09e-06	5.91e-07	0	1.98e-05	8.64e-05	0	1.01e-05	0	0	0	3.31e-06	5.07e-05	7.76e-06	6.82e-06	0	4.02e-07	0.00160734	2.11e-05	0.00161745	0.00156107	0.000939076	0.00109161	0.00275279	0.000869848	0.00108739	2.58e-05	0.00230792	0.000383739	5.34e-05	7.31e-05	0	6.6e-05	3.82e-05	9.68e-05	3.71e-05	6.56e-05
CP028843_5678111_5679652	Bacteria;Proteobacteria;Alphaproteobacteria;Rhizobiales;Beijerinckiaceae;Methylobacterium-Methylorubrum;currus	Bacteria	Proteobacteria	Alphaproteobacteria	Rhizobiales	Beijerinckiaceae	Methylobacterium-Methylorubrum	currus	0	0	0	0	0	0	0	0	7.12e-05	0	0	0	0	0	4.76e-05	0	0	0	0	0	0	0	0	0	0	0.000148076	0	0	0	0	0	0	0	0	0	0	0	0	0	0	0
CP029176_2795561_2797037	Bacteria;Proteobacteria;Alphaproteobacteria;Acetobacterales;Acetobacteraceae;unspecific_Acetobacteraceae;unspecific_Acetobacteraceae	Bacteria	Proteobacteria	Alphaproteobacteria	Acetobacterales	Acetobacteraceae	unspecific_Acetobacteraceae	unspecific_Acetobacteraceae	1.35e-05	1.08e-05	0	0	3.16e-06	0	0	8.8e-06	1.19e-05	0	1.45e-05	7.48e-06	0	1.78e-05	0	0	1.38e-05	4.5e-06	0	0	0	2.91e-05	0	0	1.52e-05	9.07e-06	0	0	7.61e-06	5.83e-05	2.13e-05	4.89e-05	2.11e-05	4.03e-05	0	2.54e-05	0	0	0	1.11e-05	2.87e-05
CP029186_384877_386396	Bacteria;Bacteroidetes;Bacteroidia;Flavobacteriales;Flavobacteriaceae;Flavobacterium;unspecific_Flavobacterium	Bacteria	Bacteroidetes	Bacteroidia	Flavobacteriales	Flavobacteriaceae	Flavobacterium	unspecific_Flavobacterium	0	0	0	0	0	0.000101572	0	0	0	0	0	6.6e-05	0	0	0	0	0	0	0	0	0	0	0	0.000635389	0	0	0.000210262	0	0	0	0	0	0	0	0	0	0	0	0	0	0
CP029210_280403_281940	Bacteria;Proteobacteria;Gammaproteobacteria;Burkholderiales;Comamonadaceae;Aquabacterium;olei	Bacteria	Proteobacteria	Gammaproteobacteria	Burkholderiales	Comamonadaceae	Aquabacterium	olei	0	0	0	0	0	0	0	0	0	0	0	0	0	0	0	0	0	1.09e-05	0	0	0	0	0	0	0	5.59e-05	0	0	0	0	0	0.000189758	0	0	0	0	0	0	0	0	0
CP029343_2245132_2246673	Bacteria;Proteobacteria;Gammaproteobacteria;Burkholderiales;Oxalobacteraceae;Massilia;oculi	Bacteria	Proteobacteria	Gammaproteobacteria	Burkholderiales	Oxalobacteraceae	Massilia	oculi	0	0	0	0	0	0	0	0	2.77e-06	3.89e-05	2.73e-05	0	3.71e-05	0	0	0	4.8e-05	0	3.19e-05	2.11e-05	0	0	0	0	0	0	0	0	0	0	0	0	0	0	0	0	0	0	0	0	0
CP029551_2062998_2064496	Bacteria;Proteobacteria;Alphaproteobacteria;Rhizobiales;Beijerinckiaceae;Methylobacterium-Methylorubrum;unspecific_Methylobacterium-Methylorubrum	Bacteria	Proteobacteria	Alphaproteobacteria	Rhizobiales	Beijerinckiaceae	Methylobacterium-Methylorubrum	unspecific_Methylobacterium-Methylorubrum	2.7e-06	0	0	0	0	0	0	0	0	0	0	0	7.69e-05	0	0	0	0	0	0	0	0	0	0	7.62e-06	0	1.44e-05	0	3.78e-05	0	6.94e-06	0	0	0	0	0	0	0	0	0	0	0
CP029686_650695_652273	Bacteria;Firmicutes;Bacilli;Lactobacillales;Lactobacillaceae;Lacticaseibacillus;paracasei	Bacteria	Firmicutes	Bacilli	Lactobacillales	Lactobacillaceae	Lacticaseibacillus	paracasei	0	0	1.22e-05	0	0	0	0	0	0	0	0	0	0	0	0	0	0	0	0	0	0	0	0	0	0	0	0	0	0	0	0	0	0	0	0	0	0	0	0	0	0
CP029736_203993_205535	Bacteria;Proteobacteria;Gammaproteobacteria;Enterobacterales;Morganellaceae;Providencia;rettgeri	Bacteria	Proteobacteria	Gammaproteobacteria	Enterobacterales	Morganellaceae	Providencia	rettgeri	0.000228315	0	0	1.19e-05	3.79e-05	0.000491607	2.96e-05	0	3.76e-05	0	0	0.000417979	0	0	0	0.000117672	0.000526656	0	3.59e-05	5.27e-05	2.01e-05	0.00119823	0	0.000101662	0.000833213	0	0.000105131	4.5e-05	0.000144594	0.00122905	0	0.000103649	0	5.93e-05	0	0	0	0	0	0	0
CP030031_1525124_1526663	Bacteria;Proteobacteria;Gammaproteobacteria;Pseudomonadales;Moraxellaceae;Acinetobacter;radioresistens	Bacteria	Proteobacteria	Gammaproteobacteria	Pseudomonadales	Moraxellaceae	Acinetobacter	radioresistens	0.000223992	0	0	0	0	0	0	0	0	7e-05	0.00020876	0	0	0	0	0	0	0	0	0.000118107	0	0	0	0	0	0	0	0	0	0	0	0	0	0	0	0	0	0	0	0	0
CP030239_2274388_2275857	Bacteria;Proteobacteria;Alphaproteobacteria;Rhodobacterales;Rhodobacteraceae;Paracoccus;mutanolyticus	Bacteria	Proteobacteria	Alphaproteobacteria	Rhodobacterales	Rhodobacteraceae	Paracoccus	mutanolyticus	8.65e-05	0	0	0	0	0	5.47e-06	0	3.36e-05	6.62e-05	0	0	2.32e-05	3.39e-05	0	7.93e-06	0	0	0	5.27e-06	2.41e-05	0	0	0	0	0	0	0	0	0	0	0	0	0	0	0	0	0	0	0	0
CP030871_1561623_1563123	Bacteria;Proteobacteria;Alphaproteobacteria;Acetobacterales;Acetobacteraceae;Acetobacter;unspecific_Acetobacter	Bacteria	Proteobacteria	Alphaproteobacteria	Acetobacterales	Acetobacteraceae	Acetobacter	unspecific_Acetobacter	0.000114293	4.58e-05	2.43e-05	5.81e-05	3.66e-06	0	0.000555545	0.00447154	0.00012262	7.78e-05	0.000203526	0.000102515	9.26e-05	8.48e-05	7.64e-05	0	0.000206802	0.00350282	0	0	7.14e-05	0.000518558	0.000119194	0	0.000733108	0.0035221	0	0	0.00179982	0.000798534	3.18e-05	0.000746273	0.000257404	0.000129928	8.03e-05	6.09e-05	6.6e-05	7.96e-05	0.0026393	4.1e-05	1.17e-05
CP031145_1092783_1094311	Bacteria;Actinobacteria;Actinobacteria;Micrococcales;Intrasporangiaceae;Intrasporangium;calvum	Bacteria	Actinobacteria	Actinobacteria	Micrococcales	Intrasporangiaceae	Intrasporangium	calvum	9.46e-06	0	0	0	4.17e-06	0	0	0	9.89e-06	0	1.16e-05	0	4.63e-06	4.24e-06	0	0	2.76e-05	0	0	3.95e-06	0	0	0	0	0	0	0	0	0	0	0	0	0	0	0	0	0	0	0	0	0
CP031229_3688936_3690466	Bacteria;Actinobacteria;Actinobacteria;Micrococcales;Intrasporangiaceae;Ornithinimicrobium;unspecific_Ornithinimicrobium	Bacteria	Actinobacteria	Actinobacteria	Micrococcales	Intrasporangiaceae	Ornithinimicrobium	unspecific_Ornithinimicrobium	0	0	0	0	0	0	7.39e-06	0	0.000119851	6.23e-05	0	0	0	0	0	2.12e-05	0.000148898	0	3.07e-05	8.7e-06	0	0.000206672	0	0.00190363	0.00042982	0.00127451	0.000120901	0.000133635	0.00142083	0.000922828	0	0	0	0	0	0	0	0	0	0	0
CP031255_1136072_1137592	Bacteria;Proteobacteria;Gammaproteobacteria;Burkholderiales;Neisseriaceae;Neisseria;elongata	Bacteria	Proteobacteria	Gammaproteobacteria	Burkholderiales	Neisseriaceae	Neisseria	elongata	0	0	3.47e-05	0	0	0	0	0	0	0	0	0	0	0	0	0	0	0	0	0	0	0	0	0	0	0	0	0	0	0	0	0	0	0	0	0	0	0	0	0	0
CP031356_906722_908248	Bacteria;Actinobacteria;Actinobacteria;Micrococcales;Dermabacteraceae;Brachybacterium;saurashtrense	Bacteria	Actinobacteria	Actinobacteria	Micrococcales	Dermabacteraceae	Brachybacterium	saurashtrense	8.38e-06	0	0	0	0	0	0	0	0	0	0	0	0	0	0	0	0	0	0	9.75e-06	0	0	0	0	0	0	0	0	0	0	0	0	0	0	0	0	0	0	0	0	0
CP031416_631136_632656	Bacteria;Proteobacteria;Gammaproteobacteria;Enterobacterales;unspecific_Enterobacterales;unspecific_Enterobacterales;unspecific_Enterobacterales	Bacteria	Proteobacteria	Gammaproteobacteria	Enterobacterales	unspecific_Enterobacterales	unspecific_Enterobacterales	unspecific_Enterobacterales	0	3.27e-05	0	1.19e-05	0	0	0	0	0	0	0	0	0	0	0	0	0	0	0	0	0	0	4.4e-05	0	0	0	0	0	0	0	0	0	0	0	0	7.71e-05	0	0	0	0	0
CP031538_2278733_2280267	Bacteria;Firmicutes;Bacilli;Lactobacillales;Streptococcaceae;Lactococcus;unspecific_Lactococcus	Bacteria	Firmicutes	Bacilli	Lactobacillales	Streptococcaceae	Lactococcus	unspecific_Lactococcus	0	2.95e-06	0	0	0	0	0	0	0	0	0	0	0	0	0	0	0	0	0	0	0	0	0	0	0	0	0	0	0	0	0	0	0	0	0	0	0	0	0	0	0
CP031642_278778_280334	Bacteria;Firmicutes;Bacilli;Bacillales;Bacillaceae;Bacillus;anthracis	Bacteria	Firmicutes	Bacilli	Bacillales	Bacillaceae	Bacillus	anthracis	1.95e-05	0	0	0	0	0	1.33e-06	0	0	0	0	0	0	0	0	0	0	0	0	0	0	0	0	0	0	0	0	0	0	0	0	0	0	0	0	0	0	0	0	0	0
CP031675_877641_879283	Bacteria;Firmicutes;Bacilli;Bacillales;Bacillaceae;Bacillus;subtilis	Bacteria	Firmicutes	Bacilli	Bacillales	Bacillaceae	Bacillus	subtilis	0	0	0	0	0	0.000101572	0.000100524	0	8.5e-05	7.78e-05	0	0	0	0	0	0	9.38e-05	0	0	5.27e-05	0.000100535	0.000245188	0	0.000747726	0.000145257	0.00204285	0.00024005	0.00107988	0.000433783	0.00115614	3.18e-05	5.32e-05	0	0	0	0	0	0	0	0	0
CP031881_1650644_1652198	Bacteria;Firmicutes;Bacilli;Lactobacillales;Streptococcaceae;Streptococcus;unspecific_Streptococcus	Bacteria	Firmicutes	Bacilli	Lactobacillales	Streptococcaceae	Streptococcus	unspecific_Streptococcus	1.81e-05	1.77e-05	1.56e-05	0	0	0	2.07e-06	4e-06	0	0	1.57e-05	0	0	0	0	0	0	0	0	0	0	4.7e-05	0	0.000118437	5.09e-05	4.68e-05	0	8.55e-06	2.05e-05	0	0	0	3.2e-05	0	0	0	0	0	0	0	0
CP031968_162631_164173	Bacteria;Proteobacteria;Gammaproteobacteria;Burkholderiales;Chromobacteriaceae;Chromobacterium;rhizoryzae	Bacteria	Proteobacteria	Gammaproteobacteria	Burkholderiales	Chromobacteriaceae	Chromobacterium	rhizoryzae	0	0	0	0	0	0	0	0	0	0	0	0	0	4.24e-05	0	0	0	0	0	0	0	0	0	0	0	0	0	4.5e-05	0	0	0	0.00503628	0	0	0	0	0	0	0	0	0
CP032308_562892_564460	Bacteria;Firmicutes;Bacilli;Lactobacillales;Enterococcaceae;Enterococcus;faecium	Bacteria	Firmicutes	Bacilli	Lactobacillales	Enterococcaceae	Enterococcus	faecium	2.92e-05	0	0	0	0	0.000101572	0	0	1.31e-05	0.000103507	5.82e-05	0	7.13e-05	0	6.38e-06	0	0.000215626	0	3.95e-06	0.000302385	0	0	0	0	0	0	0	0	0	0	0	0	0	0	0	0	0	0	0	0	0
CP032419_2752567_2754105	Bacteria;Proteobacteria;Gammaproteobacteria;Pseudomonadales;Pseudomonadaceae;unspecific_Pseudomonadaceae;unspecific_Pseudomonadaceae	Bacteria	Proteobacteria	Gammaproteobacteria	Pseudomonadales	Pseudomonadaceae	unspecific_Pseudomonadaceae	unspecific_Pseudomonadaceae	1.62e-05	0	0	4.77e-06	0	2.03e-05	8.87e-06	3.2e-06	0	1.87e-05	0	2.64e-05	0	2.63e-05	3.81e-06	0	0	9.31e-06	2.39e-06	5.27e-06	8.04e-06	1.03e-05	8.8e-06	0	7e-06	1.74e-05	0.00012055	0.000107988	1.6e-05	1.39e-05	6.37e-06	1.06e-05	0	0	0	3.08e-05	0	0	0	0	0
CP032481_2101396_2102963	Bacteria;Firmicutes;Bacilli;Staphylococcales;Staphylococcaceae;Staphylococcus;aureus	Bacteria	Firmicutes	Bacilli	Staphylococcales	Staphylococcaceae	Staphylococcus	aureus	8e-05	1.7e-05	3.75e-05	2.85e-05	8.59e-06	0.000167593	2.41e-05	7.2e-06	1.27e-05	0.000108955	0.000109323	3.26e-05	0.000437195	4.5e-05	2.1e-06	5.95e-06	9.93e-06	6.04e-05	0	2.11e-06	2.81e-06	0.000207611	0	0.000249073	0.000184108	0.00104182	0.000147885	7.92e-05	7.53e-05	0.000402739	0	0.00123688	9.1e-06	0	2.61e-05	0	0	0	1.2e-06	4.79e-05	0
CP032630_3067979_3069507	Bacteria;Actinobacteria;Actinobacteria;Micrococcales;Microbacteriaceae;Leifsonia;unspecific_Leifsonia	Bacteria	Actinobacteria	Actinobacteria	Micrococcales	Microbacteriaceae	Leifsonia	unspecific_Leifsonia	0	0	0	0	2.22e-05	0	4.88e-06	0	0	0	0	0	0	0	0	0	0	0	0	0	0	0	0	0	0	0	0	0	0	0	0	0	0	0	0	0	0	0	0	0	0
CP032788_2122643_2124169	Bacteria;Actinobacteria;Actinobacteria;Corynebacteriales;Corynebacteriaceae;Corynebacterium;xerosis	Bacteria	Actinobacteria	Actinobacteria	Corynebacteriales	Corynebacteriaceae	Corynebacterium	xerosis	0	0	0	0	0	0	0	0	0	0	5.18e-05	6.25e-05	0	1.27e-05	0	0	0	0	0	1.11e-05	0	0	0	0	0	0	0	0	0	0	0	0	0	0	0	0	0	0	0	0	0
CP033231_4355508_4357019	Bacteria;Proteobacteria;Alphaproteobacteria;Rhizobiales;Beijerinckiaceae;Methylobacterium-Methylorubrum;brachiatum	Bacteria	Proteobacteria	Alphaproteobacteria	Rhizobiales	Beijerinckiaceae	Methylobacterium-Methylorubrum	brachiatum	0.000551469	0	0	0	0	0.00106346	0.000115307	2.88e-05	0.000179975	0.000120629	0.000908307	2.64e-05	0.00148665	0.000319435	6.67e-05	3.17e-05	0.000508458	9.31e-06	2.15e-05	6.33e-05	1.21e-05	0.00107094	0	0.00281045	0.00123468	0.00284027	0.000844204	0.0030826	0.000182645	0.00107698	0	0.00155792	0	0	0	0	0	0	0	0	0
CP033371_823678_825258	Bacteria;Firmicutes;Bacilli;Lactobacillales;Lactobacillaceae;Limosilactobacillus;fermentum	Bacteria	Firmicutes	Bacilli	Lactobacillales	Lactobacillaceae	Limosilactobacillus	fermentum	0	3.11e-05	0	0	0	0	0	0	0	0	0	0	0	0	0	0	0	0	0	0	0	0	0	0.000338027	0	0	0	0	0	0	0	0	0	0	0	0	0	0	0	0	0
CP033430_1370044_1371583	Bacteria;Proteobacteria;Gammaproteobacteria;Burkholderiales;Burkholderiaceae;Burkholderia-Caballeronia-Paraburkholderia;gladioli	Bacteria	Proteobacteria	Gammaproteobacteria	Burkholderiales	Burkholderiaceae	Burkholderia-Caballeronia-Paraburkholderia	gladioli	0	0.00385433	0.00397835	0.0052098	0.00984485	0	0	0	0	0	0	0	0	0.000148476	0	0	0.00329229	0	0	0	0	0	0	0	0	0	0	0	0	0	0	0	0	0	0	0	0	0	0	0	0
CR933241_1_1285	Bacteria;Proteobacteria;Alphaproteobacteria;Caulobacterales;Caulobacteraceae;Phenylobacterium;unspecific_Phenylobacterium	Bacteria	Proteobacteria	Alphaproteobacteria	Caulobacterales	Caulobacteraceae	Phenylobacterium	unspecific_Phenylobacterium	0	0	0	0	0	0	0	0	0	0	0	4.4e-05	0	0	0	0	0	0	0	0	0	0	0	0	1.75e-05	0	0	0	0	0	0	0	0	0	0	0	0	0	0	0	0
CRBZ01000588_1068_2602	Bacteria;Firmicutes;Bacilli;Lactobacillales;Streptococcaceae;Streptococcus;pneumoniae	Bacteria	Firmicutes	Bacilli	Lactobacillales	Streptococcaceae	Streptococcus	pneumoniae	0	0	9.74e-07	0	0	0	0	0	0	0	0	0	0	0	0	0	0	0	0	0	0	0	0	0	0	0	4.21e-06	0	0	0	0	0	0	0	0	0	0	0	0	0	0
CRDG01000003_91516_93034	Bacteria;Firmicutes;Bacilli;Lactobacillales;Streptococcaceae;Streptococcus;pneumoniae	Bacteria	Firmicutes	Bacilli	Lactobacillales	Streptococcaceae	Streptococcus	pneumoniae	0	0	9.74e-07	0	0	0	0	0	0	0	0	0	0	0	0	0	0	0	0	0	0	0	0	0	0	0	4.21e-06	0	0	0	0	0	0	0	0	0	0	0	0	0	0
CRKN01000054_4139_5702	Bacteria;Firmicutes;Bacilli;Lactobacillales;Streptococcaceae;Streptococcus;pneumoniae	Bacteria	Firmicutes	Bacilli	Lactobacillales	Streptococcaceae	Streptococcus	pneumoniae	0	0	9.74e-07	0	0	0	0	0	0	0	0	0	0	0	0	0	0	0	0	0	0	0	0	0	0	0	4.21e-06	0	0	0	0	0	0	0	0	0	0	0	0	0	0
CSLR01000048_351_1873	Bacteria;Firmicutes;Bacilli;Staphylococcales;Staphylococcaceae;Staphylococcus;aureus	Bacteria	Firmicutes	Bacilli	Staphylococcales	Staphylococcaceae	Staphylococcus	aureus	0	0	3.65e-06	1.79e-06	1.26e-06	0	0	0	0	0	0	0	0	0	0	0	0	0	0	0	0	0	0	0	0	3.78e-06	0	0	0	0	0	0	0	0	0	0	0	0	0	0	0
CSSZ01000008_3705_5214	Bacteria;Actinobacteria;Actinobacteria;Actinomycetales;Actinomycetaceae;Flaviflexus;unspecific_Flaviflexus	Bacteria	Actinobacteria	Actinobacteria	Actinomycetales	Actinomycetaceae	Flaviflexus	unspecific_Flaviflexus	2.7e-05	0	0	0	0	0.000207206	3.44e-05	0	0.000107985	0	0.000145376	0	0	7.08e-05	0	4.36e-06	0.00121324	5.12e-06	1.59e-05	5.27e-05	0	0.000239551	0	0.00027703	0.00181728	0.00145999	0.000477296	0	0.000742758	0.000968656	0	0.00152178	0	0	0	0	0	0	0	0	0
CU179746_118974_120420	Bacteria;Proteobacteria;Alphaproteobacteria;Rhizobiales;Rhizobiaceae;Rhizobium;rerio (zebrafish)	Bacteria	Proteobacteria	Alphaproteobacteria	Rhizobiales	Rhizobiaceae	Rhizobium	rerio (zebrafish)	2.24e-05	0	0	0	0	7.11e-06	0	0	1.78e-05	2.18e-05	0	0	1.3e-05	0	0	0	0	3.26e-06	2.51e-06	0	0	9.86e-06	0	0	1.24e-05	0.000130322	0	2.25e-05	4.87e-05	1.87e-05	0	0.000132883	0	0	0	0	0	0	0	0	0
CU466725_2_1360	Bacteria;Bacteroidetes;Bacteroidia;Flavobacteriales;NS9 marine group;unspecific_NS9 marine group;unspecific_NS9 marine group	Bacteria	Bacteroidetes	Bacteroidia	Flavobacteriales	NS9 marine group	unspecific_NS9 marine group	unspecific_NS9 marine group	0	0	0	0	0	0	0	0	0	0	0	0	0	0	9.53e-07	0	0	0	0	0	0	0	0	0	0	0	0	0	0	0	0	0	0	0	0	0	0	0	0	0	0
CU467426_38_1429	Bacteria;Bacteroidetes;Bacteroidia;ML602M-17;unspecific_ML602M-17;unspecific_ML602M-17;unspecific_ML602M-17	Bacteria	Bacteroidetes	Bacteroidia	ML602M-17	unspecific_ML602M-17	unspecific_ML602M-17	unspecific_ML602M-17	0	0	6.08e-06	0	0	0	0	0	0	0	0	0	0	0	9.53e-06	0	0	0	0	0	0	0	0	0	0	0	0	0	0	0	0	0	0	0	4.01e-05	0	0	0	0	0	0
CU538946_17334_18843	Bacteria;Bacteroidetes;Bacteroidia;Bacteroidales;Prevotellaceae;Prevotellaceae NK3B31 group;unspecific_Prevotellaceae NK3B31 group	Bacteria	Bacteroidetes	Bacteroidia	Bacteroidales	Prevotellaceae	Prevotellaceae NK3B31 group	unspecific_Prevotellaceae NK3B31 group	0	0	0	1.79e-05	0	0	0	0	0	0	0	0	0	0	0	0	0	0	0	0	0	0	0	0	0	0	0	0	0	0	0	0	0	0	0	0	0	0	0	0	0
CU915027_1_1391	Bacteria;Proteobacteria;Gammaproteobacteria;Enterobacterales;Enterobacteriaceae;Buttiauxella;unspecific_Buttiauxella	Bacteria	Proteobacteria	Gammaproteobacteria	Enterobacterales	Enterobacteriaceae	Buttiauxella	unspecific_Buttiauxella	0	0	0	0	0	0	0	0	0	0	0	8.8e-07	0	0	0	0	0	0	0	0	0	0	0	0	0	0	0	0	0	0	0	0	0	0	0	0	0	0	0	0	0
CU917508_1_1347	Bacteria;Bacteroidetes;Bacteroidia;Flavobacteriales;Weeksellaceae;Cloacibacterium;unspecific_Cloacibacterium	Bacteria	Bacteroidetes	Bacteroidia	Flavobacteriales	Weeksellaceae	Cloacibacterium	unspecific_Cloacibacterium	0	0	0	0	0	0	0	0	0	0	1.16e-06	0	1.85e-06	0	0	0	1.1e-06	0	0	0	0	9.39e-07	0	0	3.5e-07	0	0	0	0	0	0	0	0	0	0	0	0	0	0	0	0
CU918620_1_1308	Bacteria;Proteobacteria;Alphaproteobacteria;Rhizobiales;Rhizobiales Incertae Sedis;Phreatobacter;unspecific_Phreatobacter	Bacteria	Proteobacteria	Alphaproteobacteria	Rhizobiales	Rhizobiales Incertae Sedis	Phreatobacter	unspecific_Phreatobacter	0	0	0	0	0	0	0	0	0	0	0	0	0	0	0	5.69e-06	0	0	0	0	0	0	0	0	0	0	0	0	0	0	0	0	0	0	0	0	0	0	0	0	0
CU918925_1_1304	Bacteria;Proteobacteria;Alphaproteobacteria;Rhizobiales;Rhizobiales Incertae Sedis;Phreatobacter;unspecific_Phreatobacter	Bacteria	Proteobacteria	Alphaproteobacteria	Rhizobiales	Rhizobiales Incertae Sedis	Phreatobacter	unspecific_Phreatobacter	0	0	0	0	0	0	0	0	0	0	0	0	0	0	0	1.14e-05	0	0	0	0	0	0	0	0	0	0	0	0	0	0	0	0	0	0	0	0	0	0	0	0	0
CU919032_120_1454	Bacteria;Firmicutes;Clostridia;Gracilibacteraceae;unspecific_Gracilibacteraceae;unspecific_Gracilibacteraceae;unspecific_Gracilibacteraceae	Bacteria	Firmicutes	Clostridia	Gracilibacteraceae	unspecific_Gracilibacteraceae	unspecific_Gracilibacteraceae	unspecific_Gracilibacteraceae	2.7e-05	0	0	2.98e-06	0	0	1.48e-05	0	0	7.78e-05	5.82e-05	4.4e-05	0	0	0	0	5.51e-05	1.55e-05	0	0	0	0	0	0	0	0	0	0	0	0	0	0	0	5.93e-05	0	0	0	0	0	0	0
CU920109_1_1308	Bacteria;Proteobacteria;Alphaproteobacteria;Acetobacterales;Acetobacteraceae;Roseomonas;unspecific_Roseomonas	Bacteria	Proteobacteria	Alphaproteobacteria	Acetobacterales	Acetobacteraceae	Roseomonas	unspecific_Roseomonas	5.4e-06	0	0	0	0	0	0	0	0	0	0	8.8e-06	0	0	0	0	0	3.1e-06	0	0	0	0	0	0	0	1.51e-05	0	0	0	0	0	0	0	0	0	0	0	0	0	0	0
CU920214_1_1285	Bacteria;Proteobacteria;Alphaproteobacteria;Rhodobacterales;Rhodobacteraceae;Tabrizicola;unspecific_Tabrizicola	Bacteria	Proteobacteria	Alphaproteobacteria	Rhodobacterales	Rhodobacteraceae	Tabrizicola	unspecific_Tabrizicola	0	0	0	0	0	0	0	0	0	0	8.14e-06	0	0	0	0	0	0	0	0	0	0	0	0	0	0	0	0	0	0	0	0	0	0	0	0	0	0	0	0	0	0
CU920279_1_1321	Bacteria;Chloroflexi;Chloroflexia;Thermomicrobiales;JG30-KF-CM45;unspecific_JG30-KF-CM45;unspecific_JG30-KF-CM45	Bacteria	Chloroflexi	Chloroflexia	Thermomicrobiales	JG30-KF-CM45	unspecific_JG30-KF-CM45	unspecific_JG30-KF-CM45	0	0	0	0	0	0	0	9.6e-07	0	0	0	0	0	0	0	0	0	0	0	0	0	0	0	0	0	3.06e-05	1.51e-05	0.000198877	0	0	0	0	0	0	0	0	0	0	0	0	0
CU920337_1_1283	Bacteria;Proteobacteria;Alphaproteobacteria;Rhodobacterales;Rhodobacteraceae;Paracoccus;unspecific_Paracoccus	Bacteria	Proteobacteria	Alphaproteobacteria	Rhodobacterales	Rhodobacteraceae	Paracoccus	unspecific_Paracoccus	0	0	0	0	0	0	5.62e-06	0	0	0	0	0	0	0	0	0	0	0	0	0	0	0	0	0	0	0	0	0	0	0	0	0	0	0	0	0	0	0	0	0	0
CU920672_11_1349	Bacteria;Proteobacteria;Alphaproteobacteria;Rhizobiales;Pleomorphomonadaceae;Pleomorphomonas;unspecific_Pleomorphomonas	Bacteria	Proteobacteria	Alphaproteobacteria	Rhizobiales	Pleomorphomonadaceae	Pleomorphomonas	unspecific_Pleomorphomonas	0	0	0	0	0	0	0	0	4.75e-06	0	0	0	0	0	0	1.59e-06	0	0	0	0	0	0	0	0	0	1.44e-05	0	2.79e-05	0	0	0	6.38e-06	0	0	0	0	0	0	0	0	0
CU921743_1_1358	Bacteria;Myxococcota;bacteriap25;unspecific_bacteriap25;unspecific_bacteriap25;unspecific_bacteriap25;unspecific_bacteriap25	Bacteria	Myxococcota	bacteriap25	unspecific_bacteriap25	unspecific_bacteriap25	unspecific_bacteriap25	unspecific_bacteriap25	0	0	0	0	0	0	0	8e-06	0	0	0	0	0	0	0	0	0	0	0	0	0	0	0	0	0	0	0	0	0	0	0	0	0	0	0	0	0	0	0	0	0
CU922217_1_1360	Bacteria;Proteobacteria;Gammaproteobacteria;Burkholderiales;Rhodocyclaceae;unspecific_Rhodocyclaceae;unspecific_Rhodocyclaceae	Bacteria	Proteobacteria	Gammaproteobacteria	Burkholderiales	Rhodocyclaceae	unspecific_Rhodocyclaceae	unspecific_Rhodocyclaceae	0	0	0	0	0	0	0	0	0	0	4.07e-06	0	0	0	0	0	0	0	0	0	0	0	0	5.59e-06	0	0	0	0	0	0	0	0	0	0	0	0	0	0	0	0	0
CU925083_1_1358	Bacteria;Proteobacteria;Gammaproteobacteria;Burkholderiales;Rhodocyclaceae;Dechlorobacter;unspecific_Dechlorobacter	Bacteria	Proteobacteria	Gammaproteobacteria	Burkholderiales	Rhodocyclaceae	Dechlorobacter	unspecific_Dechlorobacter	0	0	0	0	0	0	0	0	0	0	1.16e-05	0	0	0	0	0	0	0	0	0	0	0	0	0	0	0	0	0	0	0	0	0	0	0	0	0	0	0	0	0	0
CU925420_2_1352	Bacteria;Proteobacteria;Gammaproteobacteria;Xanthomonadales;Rhodanobacteraceae;Ahniella;unspecific_Ahniella	Bacteria	Proteobacteria	Gammaproteobacteria	Xanthomonadales	Rhodanobacteraceae	Ahniella	unspecific_Ahniella	0	0	0	0	0	0	0	0	3.96e-06	0	0	0	0	0	0	0	1.82e-05	0	0	0	0	0	0	0	0	0	0	0	0	0	0	0	0	0	0	0	0	0	0	0	0
CU925531_1_1345	Bacteria;Campylobacterota;Campylobacteria;Campylobacterales;Arcobacteraceae;Pseudarcobacter;unspecific_Pseudarcobacter	Bacteria	Campylobacterota	Campylobacteria	Campylobacterales	Arcobacteraceae	Pseudarcobacter	unspecific_Pseudarcobacter	2.13e-05	0	0	0	0	1.12e-05	0	0	2.37e-06	8.56e-06	0	0	0	7.21e-06	0	0	2.21e-05	0	0	0	0	2.82e-06	0	2.54e-05	9.98e-06	4.12e-05	0	4.95e-06	0	5.07e-05	0	3.19e-06	0	0	0	0	0	0	0	0	0
CU926510_1_1362	Bacteria;Proteobacteria;Gammaproteobacteria;Xanthomonadales;Xanthomonadaceae;Thermomonas;unspecific_Thermomonas	Bacteria	Proteobacteria	Gammaproteobacteria	Xanthomonadales	Xanthomonadaceae	Thermomonas	unspecific_Thermomonas	0	0	0	0	0	0	0	0	3.96e-06	0	0	0	0	0	0	0	1.82e-05	0	0	0	0	0	0	0	0	0	0	0	0	0	0	0	0	0	0	0	0	0	0	0	0
CU927292_1_1306	Bacteria;Proteobacteria;Alphaproteobacteria;Rhizobiales;Rhizobiaceae;Rhizobium;unspecific_Rhizobium	Bacteria	Proteobacteria	Alphaproteobacteria	Rhizobiales	Rhizobiaceae	Rhizobium	unspecific_Rhizobium	8.11e-06	0	0	0	0	3.05e-05	7.83e-06	0	3.96e-06	1.56e-05	4.54e-05	0	0	2.12e-06	1.43e-06	1.72e-06	8.27e-06	0	1.26e-05	8.7e-06	4.02e-06	3.43e-05	0	0.000249073	7e-06	4e-05	0.000158398	0.000137234	9.51e-05	6.46e-05	0	1.86e-05	0	0	0	0	0	0	0	0	0
CU927674_1_1363	Bacteria;Synergistetes;Synergistia;Synergistales;Synergistaceae;unspecific_Synergistaceae;unspecific_Synergistaceae	Bacteria	Synergistetes	Synergistia	Synergistales	Synergistaceae	unspecific_Synergistaceae	unspecific_Synergistaceae	2.7e-05	0	0	0	0	0	0	0	0	0	0	0	0	0	0	0	0	0	0	0	0	0	0	0	0	0	0	0	0	0	0	0	0	0	0	0	0	0	0	0	0
CVUG01000013_3917_5427	Bacteria;Firmicutes;Clostridia;Oscillospirales;Oscillospiraceae;unspecific_Oscillospiraceae;unspecific_Oscillospiraceae	Bacteria	Firmicutes	Clostridia	Oscillospirales	Oscillospiraceae	unspecific_Oscillospiraceae	unspecific_Oscillospiraceae	0	0	0	0	4.17e-06	0	0	0	0	0	0	0	0	0	0	0	0	0	0	0	0	0.000148898	0	0	0	0	0	0	0.000101216	0	0	0	0	0	0	0	0	0	0	0	0
CWIP01000014_383_1877	Bacteria;Firmicutes;Clostridia;Oscillospirales;Ruminococcaceae;DTU089;bacterium mt9	Bacteria	Firmicutes	Clostridia	Oscillospirales	Ruminococcaceae	DTU089	bacterium mt9	2.24e-05	0	0	0	0	0	0	0	0	0	0	0	0	0	0	0	0	0	0	0	0	0	0	0	0	0	0	0	0	8.33e-06	6.37e-06	0	0	0	0	0	0	0	0	0	0
CXCJ01000016_3575_5080	Bacteria;Proteobacteria;Gammaproteobacteria;Enterobacterales;Enterobacteriaceae;Escherichia;sonnei	Bacteria	Proteobacteria	Gammaproteobacteria	Enterobacterales	Enterobacteriaceae	Escherichia	sonnei	0	0	0	0	0	0	0	0	0	0	0	0	0	0	0	0	0	0	0	0	0	0	0	0	0	0	0	0	0	0	0	0	0	0	0	0	0	0	0	0	0
CYYA01000009_1176_2688	Bacteria;Firmicutes;Clostridia;Lachnospirales;Lachnospiraceae;Agathobacter;ramulus	Bacteria	Firmicutes	Clostridia	Lachnospirales	Lachnospiraceae	Agathobacter	ramulus	0	0	0	0	0	0	0	0	0	0	0	0	0.000222303	0	0	0	0	0	0	0	0	0	0	0	0.000116905	7.44e-05	0	2.25e-05	0	0	0	0	0	0	0	0	0	0	0	0	0
CYZD01000006_695_2145	Bacteria;Firmicutes;Clostridia;Lachnospirales;Lachnospiraceae;Blautia;obeum	Bacteria	Firmicutes	Clostridia	Lachnospirales	Lachnospiraceae	Blautia	obeum	0	3.27e-06	7.18e-06	1.19e-06	0	0	0	0	1.98e-06	0	0	0	0	0	0	0	2.76e-06	0	0	0	1.01e-06	6.11e-05	0	9.15e-06	7.88e-06	2.46e-05	3.5e-06	5.49e-05	0	0	0	5.05e-05	7.28e-06	2.97e-06	2.01e-06	0	0	0	1.08e-05	5.74e-06	0
CYZM01000020_534_2044	Bacteria;Firmicutes;Clostridia;Oscillospirales;Oscillospiraceae;Colidextribacter;hadrus	Bacteria	Firmicutes	Clostridia	Oscillospirales	Oscillospiraceae	Colidextribacter	hadrus	0	0	1.01e-05	0	0	0	0	0	0	0	0	0	0	0	0	0	0	0	0	0	0	0	0	0.000135211	0	0	0	0	0	0	0	0	0	0	0	0	0	0	0	0	0
CZAR01000037_27480_28953	Bacteria;Bacteroidetes;Bacteroidia;Bacteroidales;Tannerellaceae;Parabacteroides;distasonis	Bacteria	Bacteroidetes	Bacteroidia	Bacteroidales	Tannerellaceae	Parabacteroides	distasonis	0	0	0	0	0	2.54e-05	0	0	0	0	0	0	0	0	0	0	0	0	0	6.06e-06	0	0	0	0	0	2.72e-05	0	2.25e-06	0	0	0	0	0	0	0	0	0	0	0	0	0
CZBH01000001_999036_1000544	Bacteria;Bacteroidetes;Bacteroidia;Bacteroidales;Rikenellaceae;Alistipes;unspecific_Alistipes	Bacteria	Bacteroidetes	Bacteroidia	Bacteroidales	Rikenellaceae	Alistipes	unspecific_Alistipes	0	0	0	0	0	0	0	0	0	0	0	0	0	0	0	0	5.51e-05	0	0	0	0	0	0	0	0	0	0	0	0	0	0	0	0	0	0	0	0	0	0	0	0
D12703_1_1312	Bacteria;Proteobacteria;Alphaproteobacteria;Azospirillales;Azospirillaceae;Rhodocista;unspecific_Rhodocista	Bacteria	Proteobacteria	Alphaproteobacteria	Azospirillales	Azospirillaceae	Rhodocista	unspecific_Rhodocista	0	0	0	0	0	0	0	0	0	0	0	0	0	0	0	0	5.07e-05	0	0	0	0	0	0	0	0	0	0	0	0	0	0	0	0	0	0	0	0	0	0	0	0
D83375_1_1474	Bacteria;Actinobacteria;Actinobacteria;Corynebacteriales;Corynebacteriaceae;Corynebacterium;unspecific_Corynebacterium	Bacteria	Actinobacteria	Actinobacteria	Corynebacteriales	Corynebacteriaceae	Corynebacterium	unspecific_Corynebacterium	0	0	0	7.16e-07	0	0	0	0	0	0	0	0	0	0	0	0	0	0	0	0	0	0	0	0	0	0	0	0	0	0	0	0	0	0	0	0	0	0	0	0	0
D86513_1_1465	Bacteria;Proteobacteria;Alphaproteobacteria;Acetobacterales;Acetobacteraceae;Rhodopila;globiformis	Bacteria	Proteobacteria	Alphaproteobacteria	Acetobacterales	Acetobacteraceae	Rhodopila	globiformis	0	0	2.43e-07	0	0	0	0	0	0	0	0	0	0	0	0	0	0	0	0	0	0	0	0	0	0	0	0	0	0	0	0	0	0	0	0	0	0	0	0	0	0
DI339169_186_1668	Bacteria;Proteobacteria;Gammaproteobacteria;Enterobacterales;Enterobacteriaceae;Enterobacter;agglomerans	Bacteria	Proteobacteria	Gammaproteobacteria	Enterobacterales	Enterobacteriaceae	Enterobacter	agglomerans	0	0	0	0	0	0	0	0	0	0	0	0	0	0	0	1.06e-06	0	0	3.59e-07	7.91e-07	0	0	0	0	0	0	0	0	0	0	0	0	0	0	0	0	0	0	0	0	0
DI431476_1_1411	Bacteria;Proteobacteria;Alphaproteobacteria;Rhizobiales;Beijerinckiaceae;Methylobacterium-Methylorubrum;unspecific_Methylobacterium-Methylorubrum	Bacteria	Proteobacteria	Alphaproteobacteria	Rhizobiales	Beijerinckiaceae	Methylobacterium-Methylorubrum	unspecific_Methylobacterium-Methylorubrum	0	0	0	0	0	0	0	0	3.96e-06	0	0	0	0	0	0	0	0	0	0	0	0	0	0	0	0	0	0	0	0	0	0	0	0	0	0	0	0	0	0	0	0
DM169015_2_1490	Bacteria;Actinobacteria;Actinobacteria;Micrococcales;Microbacteriaceae;Leucobacter;unspecific_Leucobacter	Bacteria	Actinobacteria	Actinobacteria	Micrococcales	Microbacteriaceae	Leucobacter	unspecific_Leucobacter	0	0	0	0	1.57e-05	0	0	0	0	0	0	0	0	0	0	0	0	0	0	0	0	0	0	0	0	0	0	0	0	0	0	0	0	0	0	0	0	0	0	0	0
DQ019166_1_1552	Bacteria;Firmicutes;Bacilli;Exiguobacterales;Exiguobacteraceae;Exiguobacterium;aurantiacum	Bacteria	Firmicutes	Bacilli	Exiguobacterales	Exiguobacteraceae	Exiguobacterium	aurantiacum	2.43e-06	0	0	0	0	0	6.36e-06	0	1.5e-05	0	0	0	0	0	0	1.19e-06	0	0	9.57e-07	0	1.81e-06	1.78e-05	0	3.2e-05	2.87e-05	7.18e-05	8.06e-06	0	2.51e-05	9.51e-05	0	8.61e-05	0	0	0	0	0	0	0	0	0
DQ027052_1_1531	Bacteria;Proteobacteria;Gammaproteobacteria;Enterobacterales;Colwelliaceae;Colwellia;unspecific_Colwellia	Bacteria	Proteobacteria	Gammaproteobacteria	Enterobacterales	Colwelliaceae	Colwellia	unspecific_Colwellia	0	0	0	0	0	0	0	0	0	0	0	0	0	0	0	0	0	0	0	0	2.01e-05	0	0	5.08e-05	0	0	0	0	0	0	0	0	0	0	0	0	0	0	0	0	0
DQ057372_1_1393	Bacteria;Firmicutes;Clostridia;Lachnospirales;Lachnospiraceae;Lachnospiraceae FE2018 group;unspecific_Lachnospiraceae FE2018 group	Bacteria	Firmicutes	Clostridia	Lachnospirales	Lachnospiraceae	Lachnospiraceae FE2018 group	unspecific_Lachnospiraceae FE2018 group	0	0	0	5.96e-06	0	0	0	4e-06	0	0	0	0	0	0	0	0	0	0	0	0	0	0	0	0	0	0	0	0	0	0	0	0	0	0	0	0	0	0	0	0	0
DQ057411_1_1426	Bacteria;Firmicutes;Bacilli;Lactobacillales;Lactobacillaceae;Lactobacillus;unspecific_Lactobacillus	Bacteria	Firmicutes	Bacilli	Lactobacillales	Lactobacillaceae	Lactobacillus	unspecific_Lactobacillus	0	0	0	0	0	0	0	0	0	0	0	0	9.26e-06	0	0	0	0	0	0	0	0	0	0	0	0	0	1.75e-06	0	0	0	0	0	0	0	0	0	0	0	0	0	0
DQ068767_1_1532	Bacteria;Proteobacteria;Gammaproteobacteria;Enterobacterales;Erwiniaceae;Pantoea;unspecific_Pantoea	Bacteria	Proteobacteria	Gammaproteobacteria	Enterobacterales	Erwiniaceae	Pantoea	unspecific_Pantoea	0	0	0	0	0	0	0	0	0	0	0	0	0	0	0	0	0	0	1.67e-06	0	0	0	0	0	0	0	0	0	0	0	0	0	0	0	0	0	0	0	0	0	0
DQ068937_1_1433	Bacteria;Proteobacteria;Gammaproteobacteria;Enterobacterales;Vibrionaceae;Vibrio;metschnikovii	Bacteria	Proteobacteria	Gammaproteobacteria	Enterobacterales	Vibrionaceae	Vibrio	metschnikovii	0	0	0	0	0	0	2.96e-07	0	0	0	0	0	0	0	0	0	0	0	0	0	0	0	0	0	0	0	0	0	0	0	0	0	0	0	0	0	0	0	0	0	0
DQ069216_1_1482	Bacteria;Actinobacteria;Actinobacteria;Corynebacteriales;Mycobacteriaceae;Mycobacterium;unspecific_Mycobacterium	Bacteria	Actinobacteria	Actinobacteria	Corynebacteriales	Mycobacteriaceae	Mycobacterium	unspecific_Mycobacterium	0	0	0	0	0	0	0	0	1.31e-05	0	0	0	0	0	0	0	0	0	0	8.7e-06	0	0	0	0	0	0	0	0	0	0	0	0	0	0	0	0	0	0	0	0	0
DQ070792_1_1389	Bacteria;Bacteroidetes;Bacteroidia;Cytophagales;Amoebophilaceae;Candidatus Amoebophilus;unspecific_Candidatus Amoebophilus	Bacteria	Bacteroidetes	Bacteroidia	Cytophagales	Amoebophilaceae	Candidatus Amoebophilus	unspecific_Candidatus Amoebophilus	0	0	1.22e-05	0	0	0	0	0	0	0	0	0	0	0	0	0	0	0	0	0	0	0	0	0	0	0	0	0	0	0	0	0	0	0	0	0	0	0	0	0	0
DQ071103_1_1444	Bacteria;Bacteroidetes;Bacteroidia;Flavobacteriales;Cryomorphaceae;unspecific_Cryomorphaceae;unspecific_Cryomorphaceae	Bacteria	Bacteroidetes	Bacteroidia	Flavobacteriales	Cryomorphaceae	unspecific_Cryomorphaceae	unspecific_Cryomorphaceae	0	0	0	0	2.53e-06	0	0	0	0	0	0	0	0	0	9.53e-06	0	0	0	0	0	0	0	0	0	0	0	0	0	0	0	0	0	0	0	0	0	0	0	0	0	0
DQ071474_1_1528	Bacteria;Firmicutes;Negativicutes;Veillonellales-Selenomonadales;Veillonellaceae;unspecific_Veillonellaceae;unspecific_Veillonellaceae	Bacteria	Firmicutes	Negativicutes	Veillonellales-Selenomonadales	Veillonellaceae	unspecific_Veillonellaceae	unspecific_Veillonellaceae	0	0	0	0	0	0	0	0	0	1.95e-05	0	0	0	0	0	0	0	0	0	0	0	0	0	0	1.75e-05	0	0	0	0	0	0	0	0	0	0	0	0	0	0	0	0
DQ078997_1_1487	Bacteria;Firmicutes;Bacilli;Bacillales;Bacillaceae;Bacillus;unspecific_Bacillus	Bacteria	Firmicutes	Bacilli	Bacillales	Bacillaceae	Bacillus	unspecific_Bacillus	0	0	0	0	0	0	0	0	0	0	0	0	0	0	0	0	0	0	9.93e-06	0	0	4.6e-05	0	0	0	9.07e-05	0	0	0	0	0	0	0	0	0	0	0	0	0	0	0
DQ088793_1_1443	Bacteria;Proteobacteria;Alphaproteobacteria;Rhizobiales;Rhizobiales Incertae Sedis;Phreatobacter;unspecific_Phreatobacter	Bacteria	Proteobacteria	Alphaproteobacteria	Rhizobiales	Rhizobiales Incertae Sedis	Phreatobacter	unspecific_Phreatobacter	0	0	0	0	0	0	0	0	0	0	1.69e-05	0	0	0	0	0	0	0	0	0	0	0	0	0	0	0	0	0	0	0	0	0	0	0	0	0	0	0	0	0	0
DQ103624_1_1389	Bacteria;Proteobacteria;Alphaproteobacteria;Rhodobacterales;Rhodobacteraceae;unspecific_Rhodobacteraceae;unspecific_Rhodobacteraceae	Bacteria	Proteobacteria	Alphaproteobacteria	Rhodobacterales	Rhodobacteraceae	unspecific_Rhodobacteraceae	unspecific_Rhodobacteraceae	0	0	0	0	0	0	5.91e-06	0	0	0	0	0	0	0	0	0	0	0	0	0	0	0	0	0	0	0	0	0	0	0	0	0	0	0	0	0	0	0	0	0	0
DQ108394_1_1457	Bacteria;Proteobacteria;Alphaproteobacteria;Caulobacterales;Caulobacteraceae;Brevundimonas;unspecific_Brevundimonas	Bacteria	Proteobacteria	Alphaproteobacteria	Caulobacterales	Caulobacteraceae	Brevundimonas	unspecific_Brevundimonas	1.27e-05	0	0	0	0	3.66e-05	0	0	1.98e-06	0	0	0	0	0	0	0	0	0	0	1.32e-06	0	0	0	4.98e-05	0	0	1.09e-05	3.24e-05	3.81e-06	0	0	0	0	0	0	0	0	0	0	0	0
DQ108402_1_1449	Bacteria;Proteobacteria;Alphaproteobacteria;Rhodobacterales;Rhodobacteraceae;Paracoccus;tibetensis	Bacteria	Proteobacteria	Alphaproteobacteria	Rhodobacterales	Rhodobacteraceae	Paracoccus	tibetensis	0	0	0	0	0	0	1.92e-06	0	1.46e-05	3.11e-05	0	0	1.85e-05	0	0	0	0	0	0	1.32e-05	0	0	0	2.39e-05	0	0	1.05e-05	4.5e-05	5.86e-05	0.000100685	0	6.06e-05	0	0	0	0	0	0	0	0	8.09e-06
DQ112344_1_1456	Bacteria;Actinobacteria;Actinobacteria;Micrococcales;Jonesiaceae;Jonesia;unspecific_Jonesia	Bacteria	Actinobacteria	Actinobacteria	Micrococcales	Jonesiaceae	Jonesia	unspecific_Jonesia	0	0	0	0	0	0	2.96e-06	0	7.91e-06	0	0	0	0	0	0	0	2.21e-05	0	0	0	0	0	0	6.25e-05	0	0.000262911	0	0	0	0	0	0.000179658	0	0	0	0	0	0	0	0	0
DQ113414_1_1352	Bacteria;Proteobacteria;Gammaproteobacteria;Enterobacterales;Morganellaceae;unspecific_Morganellaceae;unspecific_Morganellaceae	Bacteria	Proteobacteria	Gammaproteobacteria	Enterobacterales	Morganellaceae	unspecific_Morganellaceae	unspecific_Morganellaceae	0	0	0	0	0	0	0	0	0	0	0	0	0	0	0	1.85e-06	0	0	1.67e-06	0	0	0	0	0	0	0	0	0	0	0	0	0	0	0	0	0	0	0	0	0	0
DQ113698_1_1347	Bacteria;Patescibacteria;Gracilibacteria;unspecific_Gracilibacteria;unspecific_Gracilibacteria;unspecific_Gracilibacteria;unspecific_Gracilibacteria	Bacteria	Patescibacteria	Gracilibacteria	unspecific_Gracilibacteria	unspecific_Gracilibacteria	unspecific_Gracilibacteria	unspecific_Gracilibacteria	0	0	7.3e-05	0	0	0	0	0	0	0	0	0	0	0	0	0	0	0	0	0	0	0	0	0	0	0	0	0	0	0	0	0	0	0	0	0	0	0	0	0	0
DQ115988_1_1485	Bacteria;Firmicutes;Clostridia;Lachnospirales;Lachnospiraceae;Lachnospiraceae UCG-001;unspecific_Lachnospiraceae UCG-001	Bacteria	Firmicutes	Clostridia	Lachnospirales	Lachnospiraceae	Lachnospiraceae UCG-001	unspecific_Lachnospiraceae UCG-001	0	0	0	0	0	0	3.7e-06	0	0	0	0	0	0	0	0	0	0	0	0	0	0	0	0	0	0	0	0	0	0	0	0	0	0	0	0	0	0	0	0	0	0
DQ116012_1_1521	Bacteria;Firmicutes;Bacilli;Staphylococcales;Staphylococcaceae;unspecific_Staphylococcaceae;unspecific_Staphylococcaceae	Bacteria	Firmicutes	Bacilli	Staphylococcales	Staphylococcaceae	unspecific_Staphylococcaceae	unspecific_Staphylococcaceae	0	0	1.22e-05	0	0	0	0	0	0	0	0	0	0	0	0	0	0	0	0	0	0	0	0	0	0	0	0	0	0	0	0	0	0	0	0	0	0	0	0	0	0
DQ123620_1_1454	Bacteria;Proteobacteria;Alphaproteobacteria;Acetobacterales;Acetobacteraceae;unspecific_Acetobacteraceae;unspecific_Acetobacteraceae	Bacteria	Proteobacteria	Alphaproteobacteria	Acetobacterales	Acetobacteraceae	unspecific_Acetobacteraceae	unspecific_Acetobacteraceae	8.92e-06	0	0	0	0	0	0	0	0	0	0	0	0	0	0	0	0	0	0	0	0	0	0	0	0	0	0	0	0	0	0	0	0	0	0	0	0	0	0	0	0
DQ125532_1_1454	Bacteria;Actinobacteria;Actinobacteria;Micrococcales;Micrococcaceae;Pseudarthrobacter;unspecific_Pseudarthrobacter	Bacteria	Actinobacteria	Actinobacteria	Micrococcales	Micrococcaceae	Pseudarthrobacter	unspecific_Pseudarthrobacter	0	0	0	0	0	2.74e-05	2.96e-06	0	0	0	0	0	0	0	0	0	0	0	0	9.23e-06	0	0	0	0	0	0	0	0	0	0	0	0	0	0	0	0	0	0	0	0	0
DQ125626_1_1456	Bacteria;Actinobacteria;Actinobacteria;Micrococcales;Micrococcaceae;Pseudarthrobacter;unspecific_Pseudarthrobacter	Bacteria	Actinobacteria	Actinobacteria	Micrococcales	Micrococcaceae	Pseudarthrobacter	unspecific_Pseudarthrobacter	0	0	0	0	0	2.03e-05	2.96e-06	0	0	0	0	0	0	0	0	0	0	0	0	9.23e-06	0	0	0	0	0	0	0	0	0	0	0	0	0	0	0	0	0	0	0	0	0
DQ125643_1_1448	Bacteria;Actinobacteria;Actinobacteria;Micrococcales;unspecific_Micrococcales;unspecific_Micrococcales;unspecific_Micrococcales	Bacteria	Actinobacteria	Actinobacteria	Micrococcales	unspecific_Micrococcales	unspecific_Micrococcales	unspecific_Micrococcales	0	0	0	0	1.01e-06	0	0	0	0	0	0	0	0	0	0	0	0	0	0	0	0	0	0	0	5.78e-06	0	0	0	0	0	0	0	0	0	0	0	0	0	0	0	0
DQ125664_1_1451	Bacteria;Actinobacteria;Actinobacteria;Micrococcales;Micrococcaceae;Pseudarthrobacter;unspecific_Pseudarthrobacter	Bacteria	Actinobacteria	Actinobacteria	Micrococcales	Micrococcaceae	Pseudarthrobacter	unspecific_Pseudarthrobacter	0	0	0	0	0	2.03e-05	2.96e-06	0	0	0	0	0	0	0	0	0	0	0	0	9.23e-06	0	0	0	4.57e-05	0	0	5.26e-06	4.77e-05	0	0	0	0	0	0	0	0	0	0	0	0	0
DQ125679_1_1363	Bacteria;Actinobacteria;Actinobacteria;Micrococcales;Micrococcaceae;Pseudarthrobacter;unspecific_Pseudarthrobacter	Bacteria	Actinobacteria	Actinobacteria	Micrococcales	Micrococcaceae	Pseudarthrobacter	unspecific_Pseudarthrobacter	0	0	0	0	0	2.74e-05	2.96e-06	0	0	0	0	0	0	0	0	0	0	0	0	9.23e-06	0	0	0	4.32e-05	0	0	5.26e-06	4.77e-05	0	0	0	0	0	0	0	0	0	0	0	0	0
DQ125753_1_1451	Bacteria;Actinobacteria;Actinobacteria;Micrococcales;Micrococcaceae;Pseudarthrobacter;unspecific_Pseudarthrobacter	Bacteria	Actinobacteria	Actinobacteria	Micrococcales	Micrococcaceae	Pseudarthrobacter	unspecific_Pseudarthrobacter	0	0	0	0	0	5.08e-06	7.39e-07	0	0	0	0	0	0	0	0	0	0	0	0	2.37e-06	0	0	0	1.07e-05	0	0	1.4e-06	1.17e-05	0	0	0	0	0	0	0	0	0	0	0	0	0
DQ125781_1_1447	Bacteria;Actinobacteria;Actinobacteria;Corynebacteriales;Nocardiaceae;Rhodococcus;unspecific_Rhodococcus	Bacteria	Actinobacteria	Actinobacteria	Corynebacteriales	Nocardiaceae	Rhodococcus	unspecific_Rhodococcus	0	0	0	0	0	0	1.48e-06	3.52e-06	0	0	0	0	0	0	0	0	5.51e-06	0	0	0	0	0	0	0	0	0	0	0	0	4.31e-05	0	0	0	0	0	0	0	0	0	0	0
DQ125790_1_1445	Bacteria;Proteobacteria;Alphaproteobacteria;Rhizobiales;Methyloligellaceae;unspecific_Methyloligellaceae;unspecific_Methyloligellaceae	Bacteria	Proteobacteria	Alphaproteobacteria	Rhizobiales	Methyloligellaceae	unspecific_Methyloligellaceae	unspecific_Methyloligellaceae	2.7e-05	0	0	0	0	0	0	0	0	0	0	0	0	0	0	0	0	0	0	0	0	0	0	0	0	0	0	0	0	0	0	0	0	0	0	0	0	0	0	0	0
DQ125810_1_1445	Bacteria;Actinobacteria;Actinobacteria;Micrococcales;Microbacteriaceae;Parafrigoribacterium;unspecific_Parafrigoribacterium	Bacteria	Actinobacteria	Actinobacteria	Micrococcales	Microbacteriaceae	Parafrigoribacterium	unspecific_Parafrigoribacterium	0	0	0	0	2.53e-06	0	0	0	0	0	0	0	0	0	0	0	0	0	0	0	0	0	0	0	0	0	0	0	0	0	0	0	0	0	0	0	0	0	0	0	0
DQ125857_1_1451	Bacteria;Actinobacteria;Actinobacteria;Corynebacteriales;Nocardiaceae;Rhodococcus;unspecific_Rhodococcus	Bacteria	Actinobacteria	Actinobacteria	Corynebacteriales	Nocardiaceae	Rhodococcus	unspecific_Rhodococcus	0	0	0	0	0	0	2.96e-07	9.6e-07	0	0	0	0	0	0	0	0	1.1e-06	0	0	0	0	0	0	0	0	0	0	0	0	1.11e-05	0	0	0	0	0	0	0	0	0	0	0
DQ125873_1_1443	Bacteria;Actinobacteria;Actinobacteria;Micrococcales;unspecific_Micrococcales;unspecific_Micrococcales;unspecific_Micrococcales	Bacteria	Actinobacteria	Actinobacteria	Micrococcales	unspecific_Micrococcales	unspecific_Micrococcales	unspecific_Micrococcales	0	0	0	0	1.01e-06	0	0	0	0	0	0	0	0	0	0	0	0	0	0	0	0	0	0	5.08e-05	0	0	0	0	0	0	0	5.32e-05	0	0	0	0	0	0	0	0	0
DQ125875_1_1442	Bacteria;Actinobacteria;Actinobacteria;Micrococcales;Micrococcaceae;Pseudarthrobacter;unspecific_Pseudarthrobacter	Bacteria	Actinobacteria	Actinobacteria	Micrococcales	Micrococcaceae	Pseudarthrobacter	unspecific_Pseudarthrobacter	0	0	0	0	0	2.03e-05	2.96e-06	0	0	0	0	0	0	0	0	0	0	0	0	9.23e-06	0	0	0	4.32e-05	0	0	5.26e-06	4.27e-05	0	0	0	0	0	0	0	0	0	0	0	0	0
DQ125906_1_1438	Bacteria;Firmicutes;Clostridia;Oscillospirales;Hungateiclostridiaceae;unspecific_Hungateiclostridiaceae;unspecific_Hungateiclostridiaceae	Bacteria	Firmicutes	Clostridia	Oscillospirales	Hungateiclostridiaceae	unspecific_Hungateiclostridiaceae	unspecific_Hungateiclostridiaceae	2.03e-05	0	0	0	0	0	0	0	0	0	0	0	0	0	0	0	0	0	0	0	0	0	0	0	0	0	0	0	0	0	0	0	0	0	0	0	0	0	0	0	0
DQ129251_1_1459	Bacteria;Bacteroidetes;Bacteroidia;Flavobacteriales;Weeksellaceae;Weeksella;unspecific_Weeksella	Bacteria	Bacteroidetes	Bacteroidia	Flavobacteriales	Weeksellaceae	Weeksella	unspecific_Weeksella	0	0	4.87e-05	4.77e-05	5.05e-05	0	0	0	0	0	0	0	0	0	5.72e-05	0	0	0	0	0	0	0	0	0	0	0	0	0	0	0	3.18e-05	0	0	0	4.01e-05	0	0	0	0	3.83e-05	4.05e-05
DQ129257_1_1499	Bacteria;Proteobacteria;Gammaproteobacteria;Enterobacterales;Erwiniaceae;Izhakiella;unspecific_Izhakiella	Bacteria	Proteobacteria	Gammaproteobacteria	Enterobacterales	Erwiniaceae	Izhakiella	unspecific_Izhakiella	0	0	0	0	0	0	1.85e-05	0	0	0	0	0	0	0	0	7.4e-06	0	0	1.34e-05	0	5.03e-06	0	0	0	0	0	0	0	0	0	0	0	0	0	0	0	0	0	0	0	0
DQ129264_1_1397	Bacteria;Proteobacteria;Alphaproteobacteria;Acetobacterales;Acetobacteraceae;unspecific_Acetobacteraceae;unspecific_Acetobacteraceae	Bacteria	Proteobacteria	Alphaproteobacteria	Acetobacterales	Acetobacteraceae	unspecific_Acetobacteraceae	unspecific_Acetobacteraceae	6.3e-05	0.000128368	0	7.75e-05	0	0	2.96e-05	0.000151925	0.000197774	3.89e-05	0.000166891	2.2e-05	6.21e-05	0.000236713	2.7e-05	0	0.000110295	6.72e-05	0	0	0	0.000203384	0.00013195	0	9.63e-05	8.8e-05	0	0	0.000203193	9.24e-05	0.000148668	0.000106307	0.000145632	0.000133488	9.03e-05	7.71e-05	3.15e-05	0.000159168	6.01e-05	0.000159664	0.000175208
DQ129316_1_1480	Bacteria;Firmicutes;Clostridia;Lachnospirales;Lachnospiraceae;Lachnospiraceae UCG-007;unspecific_Lachnospiraceae UCG-007	Bacteria	Firmicutes	Clostridia	Lachnospirales	Lachnospiraceae	Lachnospiraceae UCG-007	unspecific_Lachnospiraceae UCG-007	0	0	0	0	0	0	0	4.8e-07	0	0	0	0	0	0	0	0	0	6.21e-07	0	0	0	0	0	0	3.5e-07	0	0	0	0	0	0	0	0	0	0	0	0	0	0	0	0
DQ129345_1_1476	Bacteria;Actinobacteria;Actinobacteria;Micrococcales;Intrasporangiaceae;Ornithinimicrobium;unspecific_Ornithinimicrobium	Bacteria	Actinobacteria	Actinobacteria	Micrococcales	Intrasporangiaceae	Ornithinimicrobium	unspecific_Ornithinimicrobium	0	0	0	0	0	8.84e-05	0	0	0	0	0	0	0	0	1.59e-05	0	1.82e-05	0	0	0	0	3.15e-05	0	0	0	7.25e-05	0.00011985	0	8.9e-05	0.000123599	0	0.000187631	0	0	0	0	0	0	0	0	0
DQ129389_1_1460	Bacteria;Chloroflexi;Chloroflexia;Thermomicrobiales;JG30-KF-CM45;unspecific_JG30-KF-CM45;unspecific_JG30-KF-CM45	Bacteria	Chloroflexi	Chloroflexia	Thermomicrobiales	JG30-KF-CM45	unspecific_JG30-KF-CM45	unspecific_JG30-KF-CM45	3.16e-05	0	0	0	0	0	1.48e-05	8e-06	0	0.00015565	0	0	0	0	1.27e-05	0	0	0	5.98e-06	0	0	7.99e-06	0	0.000425965	2.33e-05	0.0012968	0.000140175	0.000502593	0	6.94e-05	0	0	0	0	0	0	0	0	0	0	0
DQ129474_1_1472	Bacteria;Firmicutes;Bacilli;Bacillales;Bacillaceae;Bacillus;unspecific_Bacillus	Bacteria	Firmicutes	Bacilli	Bacillales	Bacillaceae	Bacillus	unspecific_Bacillus	0	0	0	0	0	0	7.39e-07	0	0	0	0	0	0	0	0	0	0	0	0	0	0	0	0	0	0	0	0	7.2e-06	0	0	0	0	0	0	0	0	0	0	0	0	0
DQ129622_1_1427	Bacteria;Proteobacteria;Alphaproteobacteria;Sphingomonadales;Sphingomonadaceae;unspecific_Sphingomonadaceae;unspecific_Sphingomonadaceae	Bacteria	Proteobacteria	Alphaproteobacteria	Sphingomonadales	Sphingomonadaceae	unspecific_Sphingomonadaceae	unspecific_Sphingomonadaceae	2.16e-05	0	0	0	0	0	0	0	0	0	0	1.45e-05	0	0	0	0	0	0	0	0	0	0	0	0	0	0	0	0	0	0	0	0	0	0	0	0	0	0	0	0	0
DQ129623_1_1444	Bacteria;Proteobacteria;Alphaproteobacteria;Sphingomonadales;Sphingomonadaceae;Sphingomonas;unspecific_Sphingomonas	Bacteria	Proteobacteria	Alphaproteobacteria	Sphingomonadales	Sphingomonadaceae	Sphingomonas	unspecific_Sphingomonas	1.73e-05	0	0	5.96e-07	0	0.000139153	5e-05	0	0	0	1.34e-05	4.4e-06	1.85e-05	9.33e-06	1.43e-06	9.26e-07	7.17e-06	0	5.38e-06	1.24e-05	8.04e-06	0	0	0	0	0	0	0	0	0	0	0	0	0	0	0	0	0	0	0	0
DQ129633_1_1446	Bacteria;Proteobacteria;Alphaproteobacteria;Acetobacterales;Acetobacteraceae;unspecific_Acetobacteraceae;unspecific_Acetobacteraceae	Bacteria	Proteobacteria	Alphaproteobacteria	Acetobacterales	Acetobacteraceae	unspecific_Acetobacteraceae	unspecific_Acetobacteraceae	0	0	0	0	0	0	0	0	0	0	5.82e-05	1.45e-05	0	0	0	0	5.51e-05	0	0	0	0	0	0	0	0	0	0	0	0	0	0	0	0	0	0	0	0	0	0	0	0
DQ131909_1_1445	Bacteria;Proteobacteria;Gammaproteobacteria;Pseudomonadales;Halomonadaceae;Halomonas;smyrnensis AAD6	Bacteria	Proteobacteria	Gammaproteobacteria	Pseudomonadales	Halomonadaceae	Halomonas	smyrnensis AAD6	0	0	0	0	0	0	0	1.6e-05	3.96e-05	0	0	0	0	0	0	0	5.51e-05	0	0	0	0	0	0	5.08e-05	0	0	0	0	0	0	0	0	0	0	0	0	0	0	0	0	0
DQ146099_1_1508	Bacteria;Proteobacteria;Gammaproteobacteria;Burkholderiales;Comamonadaceae;Thiomonas;unspecific_Thiomonas	Bacteria	Proteobacteria	Gammaproteobacteria	Burkholderiales	Comamonadaceae	Thiomonas	unspecific_Thiomonas	0	3.27e-05	0	0	0	0	0	0	0	0	0	0	0	0	0	0	0	0	0	0	0	0	0	0	0	0	0	0	0	0	0	0	0	0	0	0	0	0	0	0	0
DQ154849_1_1523	Bacteria;Desulfobacterota;Desulfobacteria;Desulfobacterales;unspecific_Desulfobacterales;unspecific_Desulfobacterales;unspecific_Desulfobacterales	Bacteria	Desulfobacterota	Desulfobacteria	Desulfobacterales	unspecific_Desulfobacterales	unspecific_Desulfobacterales	unspecific_Desulfobacterales	0	0	0	0	0	0	0	0	0	0	0	0	0	0	0	0	0	0	0	1.32e-05	0	0	0	0	0	0	0	0	0	0	0	0	0	0	0	0	0	0	0	0	0
DQ157924_1_1544	Bacteria;Actinobacteria;Actinobacteria;Corynebacteriales;Nocardiaceae;Nocardia;kroppenstedtii	Bacteria	Actinobacteria	Actinobacteria	Corynebacteriales	Nocardiaceae	Nocardia	kroppenstedtii	0	0	0	0	0	0	0	0	0	0.00015565	0	0	0.000185252	0	0	0	0	0	0	0	0	0.000469709	0	0	0	0.000732827	0	0	0.000152204	0	0	0.00122253	0	0	0	0	0	0	0	0	0
DQ158115_1_1517	Bacteria;Proteobacteria;Gammaproteobacteria;Pseudomonadales;Pseudomonadaceae;Pseudomonas;unspecific_Pseudomonas	Bacteria	Proteobacteria	Gammaproteobacteria	Pseudomonadales	Pseudomonadaceae	Pseudomonas	unspecific_Pseudomonas	0	0	0	0	0	0	5.47e-06	0	0	0	0	0	0	0	0	4.36e-06	0	0	1.2e-05	0	1.17e-05	0	0	0	0	0	3.96e-05	2.11e-05	0	0	0	0	0	0	0	0	0	0	0	0	0
DQ160208_1_1465	Bacteria;Firmicutes;Clostridia;Peptostreptococcales-Tissierellales;Peptostreptococcaceae;Peptostreptococcus;stomatis	Bacteria	Firmicutes	Clostridia	Peptostreptococcales-Tissierellales	Peptostreptococcaceae	Peptostreptococcus	stomatis	0	0	0	0	0	0	0	0	0	0	0	0	0	0	0	0	0	0	0	1.32e-05	0	0	0	0	0	0	0	0	0	0.000389546	0	2.66e-05	0	0	0	0	0	0	0	0	0
DQ173037_1_1344	Bacteria;Proteobacteria;Alphaproteobacteria;Sphingomonadales;Sphingomonadaceae;Sphingomonas;unspecific_Sphingomonas	Bacteria	Proteobacteria	Alphaproteobacteria	Sphingomonadales	Sphingomonadaceae	Sphingomonas	unspecific_Sphingomonas	6.75e-06	0	3.04e-06	1.19e-06	0	0	0	0	0	1.17e-05	0	0	0	0	0	0	0	0	0	0	0	0	0	7.62e-06	0	0	0	0	0	1.74e-05	0	1.33e-05	0	0	0	0	0	0	0	0	0
DQ205447_1_1467	Bacteria;Proteobacteria;Gammaproteobacteria;Enterobacterales;Morganellaceae;Xenorhabdus;vietnamensis	Bacteria	Proteobacteria	Gammaproteobacteria	Enterobacterales	Morganellaceae	Xenorhabdus	vietnamensis	0	0	0	0	0	0	1.03e-06	0	0	0	0	0	0	0	0	0	0	0	0	0	0	0	0	0	0	0	0	0	0	0	0	0	0	0	0	0	0	0	0	0	0
DQ223216_1_1475	Bacteria;Proteobacteria;Gammaproteobacteria;unspecific_Gammaproteobacteria;unspecific_Gammaproteobacteria;unspecific_Gammaproteobacteria;unspecific_Gammaproteobacteria	Bacteria	Proteobacteria	Gammaproteobacteria	unspecific_Gammaproteobacteria	unspecific_Gammaproteobacteria	unspecific_Gammaproteobacteria	unspecific_Gammaproteobacteria	0	0	0	0	0	0	0	0	0	0	0	0	0	0	0	0	0	0	0	0	1.01e-05	0	0	0	0	0	0	0	0	0	0	0	0	0	0	0	0	0	0	0	0
DQ230969_1_1444	Bacteria;Proteobacteria;Alphaproteobacteria;Sphingomonadales;Sphingomonadaceae;Novosphingobium;unspecific_Novosphingobium	Bacteria	Proteobacteria	Alphaproteobacteria	Sphingomonadales	Sphingomonadaceae	Novosphingobium	unspecific_Novosphingobium	5.92e-05	0	0	0	0	6.81e-05	0	0	0	2.57e-05	0	0	0	0	3.14e-06	4.36e-06	0	0	2.03e-06	0	0	3.9e-05	0	0	0	0.000141655	0	0	0.000114153	0.00013332	0	4.41e-05	0	0	0	0	0	0	0	0	0
DQ232415_1_1256	Bacteria;Firmicutes;Bacilli;Staphylococcales;Staphylococcaceae;Staphylococcus;CYCU-0258	Bacteria	Firmicutes	Bacilli	Staphylococcales	Staphylococcaceae	Staphylococcus	CYCU-0258	2.7e-06	0	0	9.54e-07	0	1.02e-05	0	0	0	0	0	0	0	0	0	0	0	0	0	0	0	0	0	1.02e-05	0	0	4.56e-06	0	0	0	0	4.94e-05	0	0	0	0	0	0	0	8.81e-06	0
DQ232441_1_1291	Bacteria;Bacteroidetes;Bacteroidia;Chitinophagales;unspecific_Chitinophagales;unspecific_Chitinophagales;unspecific_Chitinophagales	Bacteria	Bacteroidetes	Bacteroidia	Chitinophagales	unspecific_Chitinophagales	unspecific_Chitinophagales	unspecific_Chitinophagales	0	0	0	0	0	0	0	0	0	1.32e-05	0	1.45e-05	0	0	0	0	0	0	0	0	0	0	0	0	0	0	0	0	0	0	0	0	0	0	0	0	0	0	0	0	0
DQ234095_1_1540	Bacteria;Proteobacteria;Gammaproteobacteria;Burkholderiales;Comamonadaceae;Comamonas;unspecific_Comamonas	Bacteria	Proteobacteria	Gammaproteobacteria	Burkholderiales	Comamonadaceae	Comamonas	unspecific_Comamonas	8.11e-06	0	0	0	0	0	0	0	0	0	0	0	0	0	0	2.64e-06	0	0	0	0	0	0	0	0	0.000392893	7.55e-07	7.01e-07	1.35e-05	0	1.87e-05	0	0.0016839	0	0	0	0	0	0	0	0	1.21e-06
DQ234105_1_1568	Bacteria;Proteobacteria;Gammaproteobacteria;Nitrosococcales;Methylophagaceae;unspecific_Methylophagaceae;unspecific_Methylophagaceae	Bacteria	Proteobacteria	Gammaproteobacteria	Nitrosococcales	Methylophagaceae	unspecific_Methylophagaceae	unspecific_Methylophagaceae	5.86e-05	0	0	0	0	0	0	1.6e-05	3.96e-05	0	0	0	0	0	0	2.64e-06	5.51e-05	0	0	2.64e-05	0	0	0	0	0	0	0	0	0	0	0	0	0	0	0	0	0	0	0	0	0
DQ234115_1_1547	Bacteria;Campylobacterota;Campylobacteria;Campylobacterales;Arcobacteraceae;Arcobacter;unspecific_Arcobacter	Bacteria	Campylobacterota	Campylobacteria	Campylobacterales	Arcobacteraceae	Arcobacter	unspecific_Arcobacter	0.000225613	0	0	0	0	0.000146263	0	0	2.85e-05	0.000112068	0	0	0	9.54e-05	0	0	0.00028842	0	2.99e-06	0	0	3.38e-05	0	0.000333452	0.000128631	0.000529977	0	6.48e-05	0	0.000533282	0	3.83e-05	0	0	0	0	0	0	0	0	0
DQ234150_1_1566	Bacteria;Proteobacteria;Gammaproteobacteria;Pseudomonadales;Pseudomonadaceae;Pseudomonas;unspecific_Pseudomonas	Bacteria	Proteobacteria	Gammaproteobacteria	Pseudomonadales	Pseudomonadaceae	Pseudomonas	unspecific_Pseudomonas	0.000355307	0	1.95e-06	7.16e-07	5.94e-06	0.000151342	0.000125064	4.19e-05	0.000368652	0.000708208	0.00111474	3.65e-05	0.000424228	0.000115387	3.68e-05	6.86e-05	0.000781437	6.67e-06	8.71e-05	0.000293685	3.3e-05	0.00091969	0	0.000741626	0.00134336	0.004471	0.00107689	0.00227764	0.00133407	0.00992751	0	0.00279906	0	0	0	0	0	0	0	0	6.88e-05
DQ234174_1_1536	Bacteria;Proteobacteria;Gammaproteobacteria;Burkholderiales;Comamonadaceae;Comamonas;unspecific_Comamonas	Bacteria	Proteobacteria	Gammaproteobacteria	Burkholderiales	Comamonadaceae	Comamonas	unspecific_Comamonas	3.65e-05	0	0	0	0	0	0	0	0	0	0	0	0	0	0	1.19e-05	0	0	0	0	0	0	0	0	0.011477	1.7e-05	1.75e-05	6.07e-05	0	0.000300665	0	0.0329679	0	0	0	0	0	0	0	0	3.16e-05
DQ234192_1_1572	Bacteria;Proteobacteria;Gammaproteobacteria;Pseudomonadales;Pseudomonadaceae;Pseudomonas;unspecific_Pseudomonas	Bacteria	Proteobacteria	Gammaproteobacteria	Pseudomonadales	Pseudomonadaceae	Pseudomonas	unspecific_Pseudomonas	0	0	0	0	0	0	0	0	2.77e-06	0	0	0	0	0	0	0	0	0	0	0	0	0	0	0	0	0	0	0	0	0	0	0	0	0	0	0	0	0	0	0	0
DQ234243_1_1534	Bacteria;Proteobacteria;Gammaproteobacteria;Burkholderiales;Comamonadaceae;Sphaerotilus;unspecific_Sphaerotilus	Bacteria	Proteobacteria	Gammaproteobacteria	Burkholderiales	Comamonadaceae	Sphaerotilus	unspecific_Sphaerotilus	0	0	0	0	0	0	0	0	0	0	9.89e-06	0	0	0	0	0	0	0	0	0	0	0	0	0	0	0	0	0	0	0	0	0	0	0	0	0	0	0	0	0	0
DQ248246_1_1448	Bacteria;Proteobacteria;Alphaproteobacteria;Sphingomonadales;Sphingomonadaceae;unspecific_Sphingomonadaceae;unspecific_Sphingomonadaceae	Bacteria	Proteobacteria	Alphaproteobacteria	Sphingomonadales	Sphingomonadaceae	unspecific_Sphingomonadaceae	unspecific_Sphingomonadaceae	0	0	0	0	0	0	0	0	0	0	0	2.64e-06	1.02e-05	0	0	0	0	0	0	0	0	0	0	3.56e-06	0	0	2.1e-06	0	0	0	0	0	0	0	0	0	0	0	0	0	0
DQ248334_1_1411	Bacteria;Proteobacteria;Gammaproteobacteria;Pseudomonadales;Pseudomonadaceae;Pseudomonas;unspecific_Pseudomonas	Bacteria	Proteobacteria	Gammaproteobacteria	Pseudomonadales	Pseudomonadaceae	Pseudomonas	unspecific_Pseudomonas	0	0	0	0	0	0	6.65e-06	0	0	0	0	0	0	0	0	3.97e-06	0	0	0	0	0	0	0	2.54e-06	0	0	4.21e-05	2.25e-05	0	0	0	0	0	0	0	0	0	0	0	0	0
DQ256301_1_1496	Bacteria;Proteobacteria;Gammaproteobacteria;Burkholderiales;Rhodocyclaceae;unspecific_Rhodocyclaceae;unspecific_Rhodocyclaceae	Bacteria	Proteobacteria	Gammaproteobacteria	Burkholderiales	Rhodocyclaceae	unspecific_Rhodocyclaceae	unspecific_Rhodocyclaceae	0	0	0	0	0	0	0	0	0	0	0	0	0	0	0	0	1.82e-05	0	0	0	0	0	0	0	0	1.89e-05	0	0	0	0	0	0	0	0	0	0	0	0	0	0	0
DQ256336_1_1486	Bacteria;Proteobacteria;Gammaproteobacteria;Enterobacterales;Alteromonadaceae;Alishewanella;unspecific_Alishewanella	Bacteria	Proteobacteria	Gammaproteobacteria	Enterobacterales	Alteromonadaceae	Alishewanella	unspecific_Alishewanella	0	0	0	0	0	0	0	0	0	0	0	0	0	0	0	0	0	0	0	1.58e-06	0	6.11e-06	0	0	0	0	0	0	7.61e-06	5.56e-06	0	0	0	0	0	0	0	0	0	0	0
DQ256356_1_1477	Bacteria;Bacteroidetes;Bacteroidia;Flavobacteriales;Weeksellaceae;Bergeyella;unspecific_Bergeyella	Bacteria	Bacteroidetes	Bacteroidia	Flavobacteriales	Weeksellaceae	Bergeyella	unspecific_Bergeyella	0	0	0	0	0	0	0	0	0	0	0	0	0	0	5.72e-07	0	0	0	0	0	0	0	2.64e-06	0	0	0	0	0	0	0	0	0	0	0	0	0	0	0	0	2.3e-06	0
DQ257419_1_1483	Bacteria;Proteobacteria;Gammaproteobacteria;Burkholderiales;Comamonadaceae;Variovorax;paradoxus	Bacteria	Proteobacteria	Gammaproteobacteria	Burkholderiales	Comamonadaceae	Variovorax	paradoxus	0	0	0	8.94e-06	0	0	0	0	0	0	0	0	0	0	0	0	0	0	0	0	0	0	0	0	0	0	0	0	0	0	0	0	0	0	0	0	0	0	0	0	0
DQ264570_1_1516	Bacteria;Proteobacteria;Gammaproteobacteria;Burkholderiales;Comamonadaceae;Acidovorax;unspecific_Acidovorax	Bacteria	Proteobacteria	Gammaproteobacteria	Burkholderiales	Comamonadaceae	Acidovorax	unspecific_Acidovorax	0	0	0	0	0	0	1.02e-05	0	3.88e-05	0	0	0	3.24e-05	0	0	0	0	0	0	0	0	0	0	8.79e-05	0	0	0	0	0	0	0	0	0	0	0	0	0	0	0	0	0
DQ267700_1_1277	Bacteria;Proteobacteria;Gammaproteobacteria;Enterobacterales;Enterobacteriaceae;Klebsiella;unspecific_Klebsiella	Bacteria	Proteobacteria	Gammaproteobacteria	Enterobacterales	Enterobacteriaceae	Klebsiella	unspecific_Klebsiella	0	0	0	0	0	5.08e-06	3.25e-06	0	0	0	0	0	0	0	0	0	0	0	0	0	1.17e-05	0	0	1.27e-05	0	0	0	2.25e-06	0	0	0	0	0	0	0	0	0	0	0	0	0
DQ269044_1_1385	Bacteria;Bacteroidetes;Bacteroidia;Chitinophagales;Saprospiraceae;unspecific_Saprospiraceae;unspecific_Saprospiraceae	Bacteria	Bacteroidetes	Bacteroidia	Chitinophagales	Saprospiraceae	unspecific_Saprospiraceae	unspecific_Saprospiraceae	0	0	9.74e-07	0	0	0	0	0	0	0	0	0	0	0	1.62e-06	0	0	0	0	0	0	0	3.52e-06	0	0	0	0	0	0	0	2.55e-06	0	0	0	3.21e-06	0	3.03e-06	0	0	0	0
DQ269095_1_1244	Bacteria;Bacteroidetes;Bacteroidia;Chitinophagales;unspecific_Chitinophagales;unspecific_Chitinophagales;unspecific_Chitinophagales	Bacteria	Bacteroidetes	Bacteroidia	Chitinophagales	unspecific_Chitinophagales	unspecific_Chitinophagales	unspecific_Chitinophagales	0	0	0	0	0	0	0	0	0	0	0	0	0	0	9.53e-06	0	0	0	0	0	0	0	0	0	0	0	0	0	0	0	0	0	0	0	0	0	0	0	0	0	0
DQ270646_1_1488	Bacteria;Proteobacteria;Alphaproteobacteria;Rhizobiales;Rhizobiaceae;Pseudahrensia;unspecific_Pseudahrensia	Bacteria	Proteobacteria	Alphaproteobacteria	Rhizobiales	Rhizobiaceae	Pseudahrensia	unspecific_Pseudahrensia	0	0	1.22e-05	0	0	0	0	0	0	0	0	0	0	0	0	0	0	0	0	0	0	0	0	0	0	0	0	0	0	0	0	0	0	0	0	0	0	0	0	0	4.05e-05
DQ270678_1_1334	Bacteria;Proteobacteria;Alphaproteobacteria;Rhodobacterales;Rhodobacteraceae;Paracoccus;unspecific_Paracoccus	Bacteria	Proteobacteria	Alphaproteobacteria	Rhodobacterales	Rhodobacteraceae	Paracoccus	unspecific_Paracoccus	0	0	0	0	0	0	0	0	3.96e-05	0	5.82e-05	0	0	0	0	0	0	0	0	0	0	0	0	0.000101662	0	0	0	0	3.81e-06	3.47e-06	0	0	0	0	0	0	0	0	0	0	0
DQ272306_1_1335	Bacteria;Proteobacteria;Gammaproteobacteria;Pseudomonadales;Cellvibrionaceae;unspecific_Cellvibrionaceae;unspecific_Cellvibrionaceae	Bacteria	Proteobacteria	Gammaproteobacteria	Pseudomonadales	Cellvibrionaceae	unspecific_Cellvibrionaceae	unspecific_Cellvibrionaceae	0	0	0	5.96e-06	0	0	0	0	0	0	0	0	0	0	0	6.61e-06	0	0	0	1.32e-05	5.03e-06	0	0	0	0	0	1.75e-05	0	0	0	0	0	0	0	0	0	0	0	0	0	0
DQ273682_1_1317	Bacteria;Proteobacteria;Gammaproteobacteria;Enterobacterales;Enterobacteriaceae;Franconibacter;pulveris	Bacteria	Proteobacteria	Gammaproteobacteria	Enterobacterales	Enterobacteriaceae	Franconibacter	pulveris	0	0	0	1.19e-05	0	0	0	0	0	0	0	0	0	0	0	1.32e-05	0	0	0	0	0	0	0	0	0	0	0	0	0	0	0	0	0	0	0	0	0	0	0	0	0
DQ278420_1_1456	Bacteria;Proteobacteria;Gammaproteobacteria;Enterobacterales;Enterobacteriaceae;Klebsiella;unspecific_Klebsiella	Bacteria	Proteobacteria	Gammaproteobacteria	Enterobacterales	Enterobacteriaceae	Klebsiella	unspecific_Klebsiella	9.46e-06	0	0	0	0	0.000863359	0.000263433	0	1.98e-06	1.32e-05	0	0	0	0	0	7.01e-06	1.43e-05	0.00317486	9.09e-06	0.000761895	0.00276493	4.7e-06	1.32e-06	0.00043054	0.000284913	0	0.00411203	0.000411703	1.75e-05	2.08e-06	0	0.000875436	0	0	0	0	0	0	1.8e-05	0	0
DQ297974_1_1519	Bacteria;Verrucomicrobia;Verrucomicrobiae;Chthoniobacterales;Chthoniobacteraceae;Chthoniobacter;unspecific_Chthoniobacter	Bacteria	Verrucomicrobia	Verrucomicrobiae	Chthoniobacterales	Chthoniobacteraceae	Chthoniobacter	unspecific_Chthoniobacter	0	0	0	0	0	0	0	0	0	0	0	4.4e-05	0	0	0	0	0	0	0	0	0	0	0	0	0	0	0	0	0	0	0	0	0	0	0	0	0	0	0	0	0
DQ298303_1_1385	Bacteria;Actinobacteria;Actinobacteria;Propionibacteriales;Nocardioidaceae;Nocardioides;unspecific_Nocardioides	Bacteria	Actinobacteria	Actinobacteria	Propionibacteriales	Nocardioidaceae	Nocardioides	unspecific_Nocardioides	0	0	0	0	0	0	0	0	0	0	0	0	0	5.94e-06	0	0	0	0	0	0	0	0	0	0	0	0	0	0	0	0	0	0	0	0	0	0	0	0	0	0	0
DQ298344_1_1380	Bacteria;Actinobacteria;Actinobacteria;Frankiales;Geodermatophilaceae;Geodermatophilus;unspecific_Geodermatophilus	Bacteria	Actinobacteria	Actinobacteria	Frankiales	Geodermatophilaceae	Geodermatophilus	unspecific_Geodermatophilus	0	0	0	0	0	0	0	0	0	0	0	4.4e-06	0	0	0	0	0	0	0	0	0	0	0	0	0	0	0	0	9.36e-05	0	0	0	0	0	0	0	0	0	0	0	0
DQ300314_1_1444	Bacteria;Proteobacteria;Gammaproteobacteria;Pseudomonadales;Pseudomonadaceae;Pseudomonas;unspecific_Pseudomonas	Bacteria	Proteobacteria	Gammaproteobacteria	Pseudomonadales	Pseudomonadaceae	Pseudomonas	unspecific_Pseudomonas	0	0	0	0	0	0	0	1.6e-07	0	0	0	0	0	0	0	0	0	0	1.2e-07	0	0	0	0	0	0	0	0	0	0	0	0	0	0	0	0	0	0	0	0	0	0
DQ300317_1_1452	Bacteria;Proteobacteria;Gammaproteobacteria;Pseudomonadales;Pseudomonadaceae;Pseudomonas;unspecific_Pseudomonas	Bacteria	Proteobacteria	Gammaproteobacteria	Pseudomonadales	Pseudomonadaceae	Pseudomonas	unspecific_Pseudomonas	7.3e-06	0	0	0	0	3.05e-06	0	0	0	0	1.16e-05	8.36e-06	1.11e-05	0	0	1.06e-06	0	4.66e-07	3.59e-07	2.64e-06	0	3.29e-06	0	0	3.33e-06	7.55e-07	7.01e-07	2.16e-05	2.28e-06	1.46e-05	0	0	0	0	0	0	0	0	0	0	0
DQ301763_1_1231	Bacteria;Proteobacteria;Gammaproteobacteria;Pseudomonadales;Pseudomonadaceae;Pseudomonas;unspecific_Pseudomonas	Bacteria	Proteobacteria	Gammaproteobacteria	Pseudomonadales	Pseudomonadaceae	Pseudomonas	unspecific_Pseudomonas	0	0	0	0	0	5.08e-06	0	0	0	0	0	0	0	0	0	0	0	0	8.85e-06	0	0	2.35e-06	0	0	1.26e-05	1.89e-06	0	0	3.81e-06	0	0	0	0	0	0	0	0	0	0	0	0
DQ303271_1_1451	Bacteria;Proteobacteria;Alphaproteobacteria;Acetobacterales;Acetobacteraceae;Acidiphilium;unspecific_Acidiphilium	Bacteria	Proteobacteria	Alphaproteobacteria	Acetobacterales	Acetobacteraceae	Acidiphilium	unspecific_Acidiphilium	0	0	0	0	0	0	7.39e-06	0	0	0	0	0	0	2.12e-05	0	0	0	0	0	0	0	0	0	0	0	0	0	0	0	0	0	0	0	0	0	0	0	0	0	0	0
DQ303366_1_1447	Bacteria;Proteobacteria;Alphaproteobacteria;Rhizobiales;Xanthobacteraceae;Bradyrhizobium;unspecific_Bradyrhizobium	Bacteria	Proteobacteria	Alphaproteobacteria	Rhizobiales	Xanthobacteraceae	Bradyrhizobium	unspecific_Bradyrhizobium	4.59e-06	0	0	0	0	0	2.96e-06	0	0	0	0	0	0	0	4.76e-07	0	0	0	0	0	0	0	0	3.05e-06	0	0	0	4.5e-06	0	0	0	0	0	0	0	0	0	0	1.02e-05	0	0
DQ304552_1_1457	Bacteria;Firmicutes;Bacilli;Bacillales;Bacillaceae;Geobacillus;unspecific_Geobacillus	Bacteria	Firmicutes	Bacilli	Bacillales	Bacillaceae	Geobacillus	unspecific_Geobacillus	0	0	0	0	0	0	0	0	0	0	0	0	0	4.24e-05	9.53e-06	0	0	0	0	0	0	0	0	0	0	3.78e-05	7.01e-05	0	0	0	0	0	0	0	0	0	0	0	0	0	0
DQ316832_1_1269	Bacteria;Proteobacteria;Gammaproteobacteria;Burkholderiales;Comamonadaceae;unspecific_Comamonadaceae;unspecific_Comamonadaceae	Bacteria	Proteobacteria	Gammaproteobacteria	Burkholderiales	Comamonadaceae	unspecific_Comamonadaceae	unspecific_Comamonadaceae	9.19e-05	0	0	0	0	1.52e-05	7.39e-06	0	2.65e-05	0.000163433	0.000277958	5.5e-05	7.87e-05	2.76e-05	9.53e-07	0	0.000293935	0	2.39e-06	3.95e-06	0	0.000185535	0	0.000146394	0.000204934	0.000191517	5.61e-06	0	0.000188734	0.000459678	0	0.000724481	0	0	0	0	0	0	0	0	0
DQ318870_1_1555	Bacteria;Firmicutes;Bacilli;Lactobacillales;Lactobacillaceae;Limosilactobacillus;unspecific_Limosilactobacillus	Bacteria	Firmicutes	Bacilli	Lactobacillales	Lactobacillaceae	Limosilactobacillus	unspecific_Limosilactobacillus	0	0	1.1e-06	0	0	0	0	0	0	0	0	0	0	0	0	0	0	0	0	0	0	0	0	0	0	0	0	0	0	0	0	0	0	0	0	0	0	0	0	0	0
DQ318873_1_1545	Bacteria;Firmicutes;Bacilli;Lactobacillales;Lactobacillaceae;Lactobacillus;unspecific_Lactobacillus	Bacteria	Firmicutes	Bacilli	Lactobacillales	Lactobacillaceae	Lactobacillus	unspecific_Lactobacillus	0	0	0	0	0	0	0	0	0	0	0	0	1.85e-06	0	0	0	0	0	0	0	0	0	0	0	0	0	3.5e-07	0	0	0	0	0	0	0	0	0	0	0	0	0	0
DQ321560_1_1509	Bacteria;Proteobacteria;Gammaproteobacteria;Enterobacterales;Yersiniaceae;Serratia;unspecific_Serratia	Bacteria	Proteobacteria	Gammaproteobacteria	Enterobacterales	Yersiniaceae	Serratia	unspecific_Serratia	0	0	0	0	0	0	0	0	0	0	0	0	0	0	0	0	0	0	0	0	0	0	0	0	0	0	0	0	0	0	0	0	0	0	0	0	0	0	0	1.15e-06	0
DQ323076_1_1455	Bacteria;Firmicutes;Bacilli;Bacillales;Bacillaceae;Bacillus;subtilis	Bacteria	Firmicutes	Bacilli	Bacillales	Bacillaceae	Bacillus	subtilis	0	0	0	0	0	0	1.48e-06	0	1.98e-06	0	0	0	0	0	0	0	5.51e-06	0	0	0	0	4.7e-06	0	1.88e-05	0	0.000104258	0	0	7.61e-06	0	0	0	0	0	0	0	0	0	0	0	0
DQ326202_1_1343	Bacteria;Firmicutes;Clostridia;Clostridia UCG-014;unspecific_Clostridia UCG-014;unspecific_Clostridia UCG-014;unspecific_Clostridia UCG-014	Bacteria	Firmicutes	Clostridia	Clostridia UCG-014	unspecific_Clostridia UCG-014	unspecific_Clostridia UCG-014	unspecific_Clostridia UCG-014	0	3.93e-06	3.89e-05	1.13e-05	0	0	3.7e-06	0	0	0	0	0	0	0	0	0	0	0	0	0	0	0	0	0	0	0	0	0	0	0	0	0	0	0	0	0	0	0	0	0	0
DQ326231_1_1338	Bacteria;Firmicutes;Clostridia;Clostridia UCG-014;unspecific_Clostridia UCG-014;unspecific_Clostridia UCG-014;unspecific_Clostridia UCG-014	Bacteria	Firmicutes	Clostridia	Clostridia UCG-014	unspecific_Clostridia UCG-014	unspecific_Clostridia UCG-014	unspecific_Clostridia UCG-014	0	3.93e-06	3.89e-05	1.13e-05	0	0	3.7e-06	0	0	0	0	0	0	0	0	0	0	0	0	0	0	0	0	0	0	0	0	0	0	0	0	0	0	0	0	0	0	0	0	0	0
DQ326292_1_1370	Bacteria;Firmicutes;Clostridia;Oscillospirales;[Eubacterium] coprostanoligenes group;unspecific_[Eubacterium] coprostanoligenes group;unspecific_[Eubacterium] coprostanoligenes group	Bacteria	Firmicutes	Clostridia	Oscillospirales	[Eubacterium] coprostanoligenes group	unspecific_[Eubacterium] coprostanoligenes group	unspecific_[Eubacterium] coprostanoligenes group	0	0	2.56e-06	0	0	0	0	1.12e-06	0	0	0	0	0	0	0	0	0	0	0	0	0	0	0	0	0	0	0	0	0	0	0	0	0	0	0	0	0	0	0	0	0
DQ326381_1_1354	Bacteria;Firmicutes;Clostridia;Oscillospirales;Oscillospiraceae;unspecific_Oscillospiraceae;unspecific_Oscillospiraceae	Bacteria	Firmicutes	Clostridia	Oscillospirales	Oscillospiraceae	unspecific_Oscillospiraceae	unspecific_Oscillospiraceae	0	2.95e-06	0	0	0	0	0	0	0	0	0	0	0	0	0	0	0	0	0	0	0	0	0	0	0	0	0	4.45e-05	0	0	0	0	0	0	0	0	0	0	0	0	0
DQ327276_1_1365	Bacteria;Firmicutes;Bacilli;Lactobacillales;Streptococcaceae;Streptococcus;unspecific_Streptococcus	Bacteria	Firmicutes	Bacilli	Lactobacillales	Streptococcaceae	Streptococcus	unspecific_Streptococcus	2.7e-07	3.27e-07	0	0	0	0	0	0	0	0	0	0	0	0	0	0	0	0	0	0	0	2.35e-06	0	0	0	2.27e-06	0	0	0	0	0	0	2.18e-06	0	0	0	0	0	0	0	0
DQ334621_1_1360	Bacteria;Bacteroidetes;Bacteroidia;Bacteroidales;Marinilabiliaceae;unspecific_Marinilabiliaceae;unspecific_Marinilabiliaceae	Bacteria	Bacteroidetes	Bacteroidia	Bacteroidales	Marinilabiliaceae	unspecific_Marinilabiliaceae	unspecific_Marinilabiliaceae	0	0	4.02e-06	0	0	0	0	0	0	0	0	0	0	0	0	0	0	0	0	0	0	0	0	0	0	0	0	0	0	0	0	0	0	0	0	0	1.9e-05	0	0	0	0
DQ334646_1_1376	Bacteria;Acidobacteria;Thermoanaerobaculia;Thermoanaerobaculales;Thermoanaerobaculaceae;Subgroup 10;unspecific_Subgroup 10	Bacteria	Acidobacteria	Thermoanaerobaculia	Thermoanaerobaculales	Thermoanaerobaculaceae	Subgroup 10	unspecific_Subgroup 10	0	0	0	0	0	0	0	0	0	0	0	0	0	0	0	4.36e-06	0	0	0	0	0	0	0	0	0	0	0	0	0	0	0	0	0	0	0	0	0	0	0	0	0
DQ337034_1_1493	Bacteria;Proteobacteria;Gammaproteobacteria;Pseudomonadales;Moraxellaceae;unspecific_Moraxellaceae;unspecific_Moraxellaceae	Bacteria	Proteobacteria	Gammaproteobacteria	Pseudomonadales	Moraxellaceae	unspecific_Moraxellaceae	unspecific_Moraxellaceae	1.81e-05	1.64e-05	0	3.94e-06	0	0	0	0	0	0	0	0	0	0	0	0	0	0	0	0	0	0	0	0	0	0	0	0	0	0	0	0	0	0	0	0	0	0	0	0	0
DQ337082_1_1451	Bacteria;Proteobacteria;Alphaproteobacteria;Caulobacterales;Caulobacteraceae;Phenylobacterium;unspecific_Phenylobacterium	Bacteria	Proteobacteria	Alphaproteobacteria	Caulobacterales	Caulobacteraceae	Phenylobacterium	unspecific_Phenylobacterium	0	0	0	0	0	0	0	0	0	0	0	0	0	0	0	0	0	0	0	0	3.42e-06	0	0	0	0	0	0	0	0	0	0	0	0	0	0	0	0	0	0	0	0
DQ340857_1_1456	Bacteria;Proteobacteria;Alphaproteobacteria;Sphingomonadales;Sphingomonadaceae;Sphingomonas;unspecific_Sphingomonas	Bacteria	Proteobacteria	Alphaproteobacteria	Sphingomonadales	Sphingomonadaceae	Sphingomonas	unspecific_Sphingomonas	5.94e-06	0	0	0	0	0	0	0	6.72e-06	1.17e-05	8.72e-06	0	1.39e-05	9.33e-06	1.43e-06	0	0	0	2.99e-06	0	0	2.35e-06	0	3.56e-06	6.13e-06	0.00011899	1.75e-06	4.5e-06	1.29e-05	2.08e-05	0	1.28e-05	0	0	0	0	0	0	0	0	0
DQ340861_1_1474	Bacteria;Proteobacteria;Alphaproteobacteria;Sphingomonadales;Sphingomonadaceae;Sphingomonas;unspecific_Sphingomonas	Bacteria	Proteobacteria	Alphaproteobacteria	Sphingomonadales	Sphingomonadaceae	Sphingomonas	unspecific_Sphingomonas	5.94e-06	0	0	0	0	0	0	0	6.72e-06	1.17e-05	8.72e-06	0	1.39e-05	9.33e-06	1.43e-06	0	0	0	2.99e-06	0	0	2.35e-06	0	3.56e-06	6.13e-06	0.00011899	1.75e-06	4.5e-06	1.29e-05	2.08e-05	0	1.28e-05	0	0	0	0	0	0	0	0	0
DQ340863_1_1452	Bacteria;Proteobacteria;Alphaproteobacteria;Sphingomonadales;Sphingomonadaceae;Sphingomonas;unspecific_Sphingomonas	Bacteria	Proteobacteria	Alphaproteobacteria	Sphingomonadales	Sphingomonadaceae	Sphingomonas	unspecific_Sphingomonas	5.94e-06	0	0	0	0	0	0	0	6.72e-06	1.17e-05	8.72e-06	0	1.39e-05	9.33e-06	1.43e-06	0	0	0	2.99e-06	0	0	2.35e-06	0	3.56e-06	6.13e-06	0.00011899	1.75e-06	4.5e-06	1.29e-05	2.08e-05	0	1.28e-05	0	0	0	0	0	0	0	0	0
DQ341416_1_1404	Bacteria;Proteobacteria;Alphaproteobacteria;Caulobacterales;Caulobacteraceae;Brevundimonas;unspecific_Brevundimonas	Bacteria	Proteobacteria	Alphaproteobacteria	Caulobacterales	Caulobacteraceae	Brevundimonas	unspecific_Brevundimonas	2.7e-06	0	0	0	0	6.6e-05	3.55e-06	0	0	0	2.91e-06	0	2.32e-05	0	0	0	1.1e-05	7.76e-07	4.07e-06	2.64e-06	0	0	0	0.0003975	4.38e-06	1.36e-05	0.00011214	0.000269969	0	6.94e-06	0	0	0	0	0	0	0	0	0	0	0
DQ341426_1_1472	Bacteria;Actinobacteria;Actinobacteria;Micrococcales;Micrococcaceae;Arthrobacter;unspecific_Arthrobacter	Bacteria	Actinobacteria	Actinobacteria	Micrococcales	Micrococcaceae	Arthrobacter	unspecific_Arthrobacter	0	0	0	0	0	0	0	0	0	0	5.82e-05	0	0	0	0	0	0	0	0	0	0	0	0	0	0	0	0	0	0	0	0	0	0	0	0	0	0	0	0	0	0
DQ342328_1_1502	Bacteria;Firmicutes;Clostridia;Clostridiales;Clostridiaceae;Candidatus Arthromitus;unspecific_Candidatus Arthromitus	Bacteria	Firmicutes	Clostridia	Clostridiales	Clostridiaceae	Candidatus Arthromitus	unspecific_Candidatus Arthromitus	0	0	0	0	1.26e-07	0	0	0	0	0	0	0	0	0	0	0	0	0	0	0	0	0	0	0	0	0	0	0	0	0	0	0	0	0	0	0	0	0	0	3.83e-07	0
DQ346519_1_1515	Bacteria;Firmicutes;Bacilli;Bacillales;Bacillaceae;Bacillus;unspecific_Bacillus	Bacteria	Firmicutes	Bacilli	Bacillales	Bacillaceae	Bacillus	unspecific_Bacillus	0	0	0	0	0	0	0	0	0	0	0	0	0	9.33e-06	0	0	0	0	0	0	0	0	0	0	0	0	0	0	0	0	0	0	0	0	0	0	0	0	0	0	0
DQ347869_1_1436	Bacteria;Actinobacteria;Actinobacteria;Streptosporangiales;unspecific_Streptosporangiales;unspecific_Streptosporangiales;unspecific_Streptosporangiales	Bacteria	Actinobacteria	Actinobacteria	Streptosporangiales	unspecific_Streptosporangiales	unspecific_Streptosporangiales	unspecific_Streptosporangiales	0	0	0	0	0	0	0	0	0	0.00015565	0	0	0	0	0	0	0	0	0	0	0	0	0	0	0	0	0	0	0	0	0	0	0.000182039	0	0	0	0	0	0	0	0
DQ350823_1_1548	Bacteria;Proteobacteria;Gammaproteobacteria;Pseudomonadales;Pseudomonadaceae;Pseudomonas;aeruginosa	Bacteria	Proteobacteria	Gammaproteobacteria	Pseudomonadales	Pseudomonadaceae	Pseudomonas	aeruginosa	0.000156713	3.27e-06	6.94e-06	3.46e-06	0	8.13e-05	7.39e-06	9.6e-06	1.58e-06	2.02e-05	0.000192477	0.000170711	0.000208409	0	0	3.31e-05	8.82e-06	1.4e-05	9.57e-06	6.33e-05	2.01e-06	9.16e-05	0	0	0.000163982	3.17e-05	0.000128961	0.000539489	7.15e-05	0.000318719	0	0.000206767	0	5.93e-06	0	0	0	0	3.01e-05	0	0
DQ351748_1_1499	Bacteria;Proteobacteria;Gammaproteobacteria;Pseudomonadales;MBAE14;unspecific_MBAE14;unspecific_MBAE14	Bacteria	Proteobacteria	Gammaproteobacteria	Pseudomonadales	MBAE14	unspecific_MBAE14	unspecific_MBAE14	0	0	0	1.19e-05	2.53e-05	0	0	0	0	0	0	0	0	0	0	1.32e-05	0	0	0	2.64e-05	3.02e-05	0	0	0	0	0	0	0	0	0	0	0	0	0	0	0	0	0	0	0	0
DQ351913_1_1498	Bacteria;Proteobacteria;Gammaproteobacteria;Pseudomonadales;Moraxellaceae;Acinetobacter;unspecific_Acinetobacter	Bacteria	Proteobacteria	Gammaproteobacteria	Pseudomonadales	Moraxellaceae	Acinetobacter	unspecific_Acinetobacter	0	0	0	0	0	0	0	0	0	0	0	0	0	0	0	9.26e-07	0	0	0	0	0	0	0	0	0	0	0	0	0	0	0	0	0	0	0	0	0	0	0	0	0
DQ353925_1_1494	Bacteria;Firmicutes;Clostridia;Lachnospirales;Lachnospiraceae;unspecific_Lachnospiraceae;unspecific_Lachnospiraceae	Bacteria	Firmicutes	Clostridia	Lachnospirales	Lachnospiraceae	unspecific_Lachnospiraceae	unspecific_Lachnospiraceae	2.7e-05	0	0	0	0	0	0	0	0	0	0	0	0	0	0	0	0	0	0	0	0	0	0	0	0	0	0	0	0	0	0	0	0	0	0	0	0	0	0	0	0
DQ354726_1_1498	Bacteria;Proteobacteria;Gammaproteobacteria;Pseudomonadales;Moraxellaceae;Acinetobacter;unspecific_Acinetobacter	Bacteria	Proteobacteria	Gammaproteobacteria	Pseudomonadales	Moraxellaceae	Acinetobacter	unspecific_Acinetobacter	0	0	0	0	0	0.000101572	0	0	0	0	0	0	0	0	0	0	0	0	0	0	0	3.29e-06	0	0	8.75e-07	0	0	2.25e-06	0	0	0	0	0	0	0	0	0	0	0	0	0
DQ357773_1_1426	Bacteria;Actinobacteria;Actinobacteria;Micrococcales;Micrococcaceae;Kocuria;unspecific_Kocuria	Bacteria	Actinobacteria	Actinobacteria	Micrococcales	Micrococcaceae	Kocuria	unspecific_Kocuria	0	0	0	5.96e-07	0	0	0	0	0	0	0	0	0	0	0	0	0	0	0	0	0	0	0	2.54e-06	1.05e-06	1.89e-06	0.000105131	0	0	0	0	0.000164775	8.01e-06	0	0	0	0	0	0	0	0
DQ357799_1_1267	Bacteria;Proteobacteria;Gammaproteobacteria;Enterobacterales;Vibrionaceae;Photobacterium;unspecific_Photobacterium	Bacteria	Proteobacteria	Gammaproteobacteria	Enterobacterales	Vibrionaceae	Photobacterium	unspecific_Photobacterium	0	0	0	0	0	0	0	0	0	0	0	0	0	0	0	0	0	0	0	0	0	0	0	0	0	0	0	0	0	0	0	0	0	0	0	0	0	0	0	0	0
DQ363438_1_1513	Bacteria;Proteobacteria;Gammaproteobacteria;Enterobacterales;Enterobacteriaceae;Enterobacter;unspecific_Enterobacter	Bacteria	Proteobacteria	Gammaproteobacteria	Enterobacterales	Enterobacteriaceae	Enterobacter	unspecific_Enterobacter	0	5.57e-06	6.08e-07	2.39e-06	7.58e-07	5.08e-06	9.31e-06	0	0	0	0	0	0	0	0	8.59e-06	0	0.000285745	1.11e-05	5.01e-05	4.68e-05	0	0	5.64e-05	0.00429242	0	0.000108986	2.47e-05	0	0	0	0.00170091	0	0	0	0	0	0	0	0	0
DQ366003_1_1432	Bacteria;Actinobacteria;Actinobacteria;Kineosporiales;Kineosporiaceae;Quadrisphaera;unspecific_Quadrisphaera	Bacteria	Actinobacteria	Actinobacteria	Kineosporiales	Kineosporiaceae	Quadrisphaera	unspecific_Quadrisphaera	0	0	0	0	0	0	0	0	0	0	2.04e-05	0	0	0	0	0	0	0	0	0	0	0	0	0	0	0	0	0	0	0	0	0	0	0	0	0	0	0	0	0	0
DQ375753_1_1460	Bacteria;Proteobacteria;Alphaproteobacteria;Acetobacterales;Acetobacteraceae;Acetobacter;unspecific_Acetobacter	Bacteria	Proteobacteria	Alphaproteobacteria	Acetobacterales	Acetobacteraceae	Acetobacter	unspecific_Acetobacter	0.000533096	0	0	0	0	0	9.9e-06	0.000184549	0.000585017	7.78e-05	0.000116301	0.000857957	0.000185252	0.000113266	0	0	0.000110295	2.47e-05	0	0	0	0	0	0	6.65e-05	0.00198165	0	0	7.61e-05	0	0	3.56e-05	0	0	0	0	0	0	0	0	0
DQ376550_1_1562	Bacteria;Firmicutes;Bacilli;Lactobacillales;Carnobacteriaceae;Atopococcus;unspecific_Atopococcus	Bacteria	Firmicutes	Bacilli	Lactobacillales	Carnobacteriaceae	Atopococcus	unspecific_Atopococcus	0	0	0	0	0	7.11e-06	0	0	0	0	4.07e-06	0	0	0	0	0	3.86e-06	0	0	0	0	3.19e-05	0	0	1.02e-05	3.29e-05	0	2.11e-05	0	1.87e-05	0	1.59e-05	0	0	0	0	0	0	0	0	0
DQ381155_1_1477	Bacteria;Proteobacteria;Gammaproteobacteria;Enterobacterales;Pasteurellaceae;unspecific_Pasteurellaceae;unspecific_Pasteurellaceae	Bacteria	Proteobacteria	Gammaproteobacteria	Enterobacterales	Pasteurellaceae	unspecific_Pasteurellaceae	unspecific_Pasteurellaceae	0	0	3.65e-05	2.39e-05	2.53e-05	0	1.48e-05	0	0	0	0	0	0	0	0	0	0	0	4.78e-05	0.000105453	0	0	0	0	0	0	0	0	0	0	0	0	0	0	0	0	0	0	0	0	0
DQ383271_1_1272	Bacteria;Firmicutes;Bacilli;Bacillales;Bacillaceae;Bacillus;subtilis	Bacteria	Firmicutes	Bacilli	Bacillales	Bacillaceae	Bacillus	subtilis	0	0	0	0	0	0	2.96e-07	0	3.96e-07	0	0	0	0	0	0	0	0	0	0	0	0	0	0	0	2.28e-06	0	0	0	3.04e-06	1.32e-05	0	0	0	0	0	0	0	0	0	0	0
DQ394667_1_1517	Bacteria;Firmicutes;Clostridia;Clostridia UCG-014;unspecific_Clostridia UCG-014;unspecific_Clostridia UCG-014;unspecific_Clostridia UCG-014	Bacteria	Firmicutes	Clostridia	Clostridia UCG-014	unspecific_Clostridia UCG-014	unspecific_Clostridia UCG-014	unspecific_Clostridia UCG-014	3.24e-06	0	0	0	0	0	0	0	0	0	0	0	0	0	0	0	0	0	0	0	0	0	0	0	0	0	0	0	0	0	0	0	0	0	0	0	0	0	0	0	0
DQ394682_1_1521	Bacteria;Firmicutes;Clostridia;Clostridia UCG-014;unspecific_Clostridia UCG-014;unspecific_Clostridia UCG-014;unspecific_Clostridia UCG-014	Bacteria	Firmicutes	Clostridia	Clostridia UCG-014	unspecific_Clostridia UCG-014	unspecific_Clostridia UCG-014	unspecific_Clostridia UCG-014	0	0	0	2.03e-06	0	0	0	0	0	0	0	0	0	0	4.76e-06	0	0	0	0	0	0	0	0	0	0	0	0	0	0	0	0	0	0	0	0	0	0	0	0	0	0
DQ394911_1_1528	Bacteria;Firmicutes;Bacilli;Lactobacillales;Streptococcaceae;Streptococcus;unspecific_Streptococcus	Bacteria	Firmicutes	Bacilli	Lactobacillales	Streptococcaceae	Streptococcus	unspecific_Streptococcus	0	0	0	0	0	0	0	0	0	0.000136194	0	0	0	0	0	0	0	0	0	0	0	0	0	0	0	0	0	0	0	4.03e-05	0	0	0	0	0	0	0	0	0	0	0
DQ395029_1_1480	Bacteria;SAR324 clade(Marine group B);unspecific_SAR324 clade(Marine group B);unspecific_SAR324 clade(Marine group B);unspecific_SAR324 clade(Marine group B);unspecific_SAR324 clade(Marine group B);unspecific_SAR324 clade(Marine group B)	Bacteria	SAR324 clade(Marine group B)	unspecific_SAR324 clade(Marine group B)	unspecific_SAR324 clade(Marine group B)	unspecific_SAR324 clade(Marine group B)	unspecific_SAR324 clade(Marine group B)	unspecific_SAR324 clade(Marine group B)	0	0	0	0	0	0	2.96e-05	0	0	0	0	0	0	0	0	1.32e-05	0	0	3.59e-05	2.64e-05	2.01e-05	0	0	0	1.75e-05	0	0	0	0	0	0	5.32e-05	0	0	0	0	0	0	0	0	0
DQ395350_1_1536	Bacteria;Proteobacteria;Gammaproteobacteria;MBMPE27;unspecific_MBMPE27;unspecific_MBMPE27;unspecific_MBMPE27	Bacteria	Proteobacteria	Gammaproteobacteria	MBMPE27	unspecific_MBMPE27	unspecific_MBMPE27	unspecific_MBMPE27	3.24e-06	0	0	0	0	0	0	0	0	0	0	0	0	0	0	0	0	0	0	0	0	0	0	0	0	0	0	0	0	0	0	0	0	0	0	0	0	0	0	0	0
DQ395353_1_1442	Bacteria;Proteobacteria;Gammaproteobacteria;MBMPE27;unspecific_MBMPE27;unspecific_MBMPE27;unspecific_MBMPE27	Bacteria	Proteobacteria	Gammaproteobacteria	MBMPE27	unspecific_MBMPE27	unspecific_MBMPE27	unspecific_MBMPE27	3.24e-06	0	0	0	0	0	0	0	0	0	0	0	0	0	0	0	0	0	0	0	0	0	0	0	0	0	0	0	0	0	0	0	0	0	0	0	0	0	0	0	0
DQ395355_1_1492	Bacteria;Proteobacteria;Gammaproteobacteria;MBMPE27;unspecific_MBMPE27;unspecific_MBMPE27;unspecific_MBMPE27	Bacteria	Proteobacteria	Gammaproteobacteria	MBMPE27	unspecific_MBMPE27	unspecific_MBMPE27	unspecific_MBMPE27	3.24e-06	0	0	0	0	0	0	0	0	0	0	0	0	0	0	0	0	0	0	0	0	0	0	0	0	0	0	0	0	0	0	0	0	0	0	0	0	0	0	0	0
DQ395430_1_1468	Bacteria;Proteobacteria;Alphaproteobacteria;Caulobacterales;Hyphomonadaceae;unspecific_Hyphomonadaceae;unspecific_Hyphomonadaceae	Bacteria	Proteobacteria	Alphaproteobacteria	Caulobacterales	Hyphomonadaceae	unspecific_Hyphomonadaceae	unspecific_Hyphomonadaceae	0	0	0	0	0	0	7.39e-07	0	0	0	0	0	0	0	0	6.61e-07	0	0	5.98e-07	0	1.01e-06	0	0	0	0	0	1.75e-06	0	0	0	0	0	0	0	0	0	0	0	0	0	0
DQ395472_1_1445	Bacteria;Proteobacteria;Alphaproteobacteria;Caulobacterales;Hyphomonadaceae;unspecific_Hyphomonadaceae;unspecific_Hyphomonadaceae	Bacteria	Proteobacteria	Alphaproteobacteria	Caulobacterales	Hyphomonadaceae	unspecific_Hyphomonadaceae	unspecific_Hyphomonadaceae	0	0	0	0	0	0	9.31e-06	0	0	0	0	0	0	0	0	8.33e-06	0	0	7.53e-06	0	1.27e-05	0	0	0	0	0	2.21e-05	0	0	0	0	0	0	0	0	0	0	0	0	0	0
DQ395508_1_1467	Bacteria;Proteobacteria;Alphaproteobacteria;Caulobacterales;Hyphomonadaceae;unspecific_Hyphomonadaceae;unspecific_Hyphomonadaceae	Bacteria	Proteobacteria	Alphaproteobacteria	Caulobacterales	Hyphomonadaceae	unspecific_Hyphomonadaceae	unspecific_Hyphomonadaceae	0	0	0	0	0	0	7.39e-07	0	0	0	0	0	0	0	0	6.61e-07	0	0	5.98e-07	0	1.01e-06	0	0	0	0	0	1.75e-06	0	0	0	0	0	0	0	0	0	0	0	0	0	0
DQ395945_1_1546	Bacteria;Firmicutes;Bacilli;Bacillales;Bacillaceae;Bacillus;unspecific_Bacillus	Bacteria	Firmicutes	Bacilli	Bacillales	Bacillaceae	Bacillus	unspecific_Bacillus	0	0	0	0	0	9.14e-05	0.000117081	0	1.31e-05	0	0	0	0	5.47e-05	0	1.49e-05	0	0	9.82e-05	0.000240432	0.000166487	0	0	0.00152239	0	0	0.000411764	0.00229834	0	0	0	0	0	0	0	0	0	0	0	0	0
DQ396030_1_1593	Bacteria;Proteobacteria;Gammaproteobacteria;Pseudomonadales;Alcanivoracaceae1;Alcanivorax;unspecific_Alcanivorax	Bacteria	Proteobacteria	Gammaproteobacteria	Pseudomonadales	Alcanivoracaceae1	Alcanivorax	unspecific_Alcanivorax	0	0	0	0	0	0	0	0	0	0	0	0	0	0	0	0	0	0	1.2e-05	0	0	0	0	0	0	0	0	0	0	0	0	0	0	0	0	0	0	0	0	0	0
DQ396285_1_1481	Bacteria;Proteobacteria;Alphaproteobacteria;Sphingomonadales;Sphingomonadaceae;unspecific_Sphingomonadaceae;unspecific_Sphingomonadaceae	Bacteria	Proteobacteria	Alphaproteobacteria	Sphingomonadales	Sphingomonadaceae	unspecific_Sphingomonadaceae	unspecific_Sphingomonadaceae	2.97e-06	0	0	0	0	3.66e-05	0	0	0	0	0	0	0	0	0	0	0	0	1.2e-06	0	0	0	0	2.29e-05	0	0	2.77e-05	0.000194378	0	0	0	9.04e-06	0	0	0	0	0	0	0	0	0
DQ404733_1_1480	Bacteria;Bacteroidetes;Bacteroidia;Bacteroidales;Prolixibacteraceae;BSV13;unspecific_BSV13	Bacteria	Bacteroidetes	Bacteroidia	Bacteroidales	Prolixibacteraceae	BSV13	unspecific_BSV13	0	0	1.22e-05	0	3.79e-05	0	0	0	0	0	0	0	0	0	1.91e-05	0	0	0	0	0	0	0	0	0	0	0	0	0	0	0	0	0	0	0	0	0	0	0	0	0	0
DQ411541_1_1406	Bacteria;Actinobacteria;Actinobacteria;Propionibacteriales;Nocardioidaceae;Aeromicrobium;tamlense	Bacteria	Actinobacteria	Actinobacteria	Propionibacteriales	Nocardioidaceae	Aeromicrobium	tamlense	0	0	0	0	0	0	0	0	5.54e-06	0	0	0	0	0	0	0	0	0	0	0	0	0	0	0.000209424	0	0	0	0	0	0	0	0	0	0	0	0	0	0	0	0	0
DQ416793_1_1544	Bacteria;Firmicutes;Bacilli;Bacillales;Bacillaceae;Bacillus;unspecific_Bacillus	Bacteria	Firmicutes	Bacilli	Bacillales	Bacillaceae	Bacillus	unspecific_Bacillus	0	0	0	0	0	0	0	0	0	0	0	0	0	0	0	0	0	0	2.6e-05	0	0	0.000123064	0	1.02e-05	0	0.00023458	0	1.48e-05	0	0	0	0	0	0	0	0	0	0	0	0	0
DQ423482_1_1428	Bacteria;Proteobacteria;Alphaproteobacteria;Rhodobacterales;Rhodobacteraceae;Paracoccus;halophilus	Bacteria	Proteobacteria	Alphaproteobacteria	Rhodobacterales	Rhodobacteraceae	Paracoccus	halophilus	0	0	0	0	0	0	1.92e-06	0	2.57e-05	1.01e-05	9.89e-06	0	0	8.48e-06	0	3.97e-06	0	0	0	0	4.02e-06	0	0	0	0	0	0	0	0	0	0	0	0	0	0	0	0	0	0	0	0
DQ450743_1_1359	Bacteria;Bacteroidetes;Bacteroidia;Chitinophagales;Chitinophagaceae;unspecific_Chitinophagaceae;unspecific_Chitinophagaceae	Bacteria	Bacteroidetes	Bacteroidia	Chitinophagales	Chitinophagaceae	unspecific_Chitinophagaceae	unspecific_Chitinophagaceae	0	0	0	0	0	0	0	0	0	0	0	0	9.26e-05	1.06e-05	0	0	0	0	0	0	0	2.87e-05	0	7.12e-06	7.7e-06	2.76e-05	0	3.01e-05	4.64e-05	0	0	1.97e-05	0	0	0	0	0	0	0	0	0
DQ450764_1_1353	Bacteria;Proteobacteria;Alphaproteobacteria;Elsterales;unspecific_Elsterales;unspecific_Elsterales;unspecific_Elsterales	Bacteria	Proteobacteria	Alphaproteobacteria	Elsterales	unspecific_Elsterales	unspecific_Elsterales	unspecific_Elsterales	0	0	0	0	0	0	2.51e-06	0	0	0	0	0	0	0	0	0	0	0	0	0	0	0	0	0	0	0	0	0	0	0	0	0	0	0	0	0	0	0	0	0	0
DQ451454_1_1445	Bacteria;Proteobacteria;Alphaproteobacteria;Elsterales;Elsteraceae;unspecific_Elsteraceae;unspecific_Elsteraceae	Bacteria	Proteobacteria	Alphaproteobacteria	Elsterales	Elsteraceae	unspecific_Elsteraceae	unspecific_Elsteraceae	0	0	0	0	0	0	4.88e-06	0	0	0	0	0	0	0	0	0	0	0	0	0	0	0	0	0	0	0	0	0	0	0	0	0	0	0	0	0	0	0	0	0	0
DQ453797_1_1519	Bacteria;Firmicutes;unspecific_Firmicutes;unspecific_Firmicutes;unspecific_Firmicutes;unspecific_Firmicutes;unspecific_Firmicutes	Bacteria	Firmicutes	unspecific_Firmicutes	unspecific_Firmicutes	unspecific_Firmicutes	unspecific_Firmicutes	unspecific_Firmicutes	1.35e-05	3.27e-05	1.22e-05	5.96e-06	0	0	0	1.6e-05	0	0	0	0	4.63e-05	4.24e-05	0	0	2.76e-05	1.55e-05	0	0	1.01e-05	0	2.2e-05	0.000101662	3.5e-05	5.67e-05	5.26e-05	0.000202477	0	0	0	0.000451804	0	0	0	0	0	0	0	0	0
DQ455840_1_1446	Bacteria;Firmicutes;Clostridia;Clostridia UCG-014;unspecific_Clostridia UCG-014;unspecific_Clostridia UCG-014;unspecific_Clostridia UCG-014	Bacteria	Firmicutes	Clostridia	Clostridia UCG-014	unspecific_Clostridia UCG-014	unspecific_Clostridia UCG-014	unspecific_Clostridia UCG-014	0	0	0	0	0	0	0	0	0	1.95e-05	1.69e-05	0	0	0	0	0	0	0	0	0	0	0	0	0	0	0	0	0	0	0	0	0	0	0	0	0	0	0	0	0	0
DQ455860_1_1438	Bacteria;Firmicutes;Clostridia;Oscillospirales;Oscillospiraceae;UCG-005;unspecific_UCG-005	Bacteria	Firmicutes	Clostridia	Oscillospirales	Oscillospiraceae	UCG-005	unspecific_UCG-005	0	0	0	0	0	0	0	0	0	0	0	0	0	0	0	0	2.76e-06	0	0	0	0	0	0	0	0	0	0	0	0	0	0	0	0	0	0	0	0	0	0	0	0
DQ455907_1_1457	Bacteria;Bacteroidetes;Bacteroidia;Bacteroidales;Bacteroidaceae;Bacteroides;unspecific_Bacteroides	Bacteria	Bacteroidetes	Bacteroidia	Bacteroidales	Bacteroidaceae	Bacteroides	unspecific_Bacteroides	4.05e-06	0	6.08e-07	2.39e-07	0	0	7.39e-07	0	0	0	0	0	1.85e-06	2.12e-06	0	0	0	0	0	7.91e-07	0	3.76e-05	0	7.27e-05	8.19e-05	2.34e-05	1.93e-05	0.000118337	2.51e-05	6.94e-05	0	8.77e-05	1.35e-05	1.78e-06	0	0	7.58e-07	0	4.21e-06	0	8.09e-07
DQ456002_1_1433	Bacteria;Bacteroidetes;Bacteroidia;Bacteroidales;Bacteroidaceae;Bacteroides;unspecific_Bacteroides	Bacteria	Bacteroidetes	Bacteroidia	Bacteroidales	Bacteroidaceae	Bacteroides	unspecific_Bacteroides	0	0	0	0	0	0	0	0	0	0	0	0	0	0	4.76e-07	0	0	0	0	0	0	0	0	0	0	0	1.75e-06	0	0	0	0	0	0	0	0	0	0	0	0	0	0
DQ456021_1_1455	Bacteria;Bacteroidetes;Bacteroidia;Bacteroidales;Tannerellaceae;Parabacteroides;unspecific_Parabacteroides	Bacteria	Bacteroidetes	Bacteroidia	Bacteroidales	Tannerellaceae	Parabacteroides	unspecific_Parabacteroides	0	0	0	0	0	2.54e-05	0	0	0	0	0	0	0	0	0	0	0	0	0	0	0	0	0	0	0	0	0	0	0	0	0	0	0	0	0	0	0	0	0	0	0
DQ456069_1_1449	Bacteria;Bacteroidetes;Bacteroidia;Bacteroidales;Bacteroidaceae;Bacteroides;unspecific_Bacteroides	Bacteria	Bacteroidetes	Bacteroidia	Bacteroidales	Bacteroidaceae	Bacteroides	unspecific_Bacteroides	0	0	0	0	0	0	0	0	0	0	0	0	0	0	4.76e-07	0	0	0	0	0	0	0	0	0	0	0	0	0	0	0	0	0	0	0	0	0	0	0	0	0	0
DQ456123_1_1456	Bacteria;Bacteroidetes;Bacteroidia;Bacteroidales;Bacteroidaceae;Bacteroides;unspecific_Bacteroides	Bacteria	Bacteroidetes	Bacteroidia	Bacteroidales	Bacteroidaceae	Bacteroides	unspecific_Bacteroides	0	0	0	0	0	0	0	0	0	0	0	0	0	0	4.76e-07	0	0	0	0	0	0	0	0	0	0	0	0	0	0	0	0	0	0	0	0	0	0	0	0	0	0
DQ456127_1_1451	Bacteria;Bacteroidetes;Bacteroidia;Bacteroidales;Rikenellaceae;Alistipes;unspecific_Alistipes	Bacteria	Bacteroidetes	Bacteroidia	Bacteroidales	Rikenellaceae	Alistipes	unspecific_Alistipes	0	0	8.15e-06	3.94e-06	4.17e-06	0	0	0	0	0	0	0	0	0	0	0	0	0	0	0	0	0	0	0	0	0	0	0	0	0	0	0	0	0	0	0	0	0	0	0	0
DQ456225_1_1458	Bacteria;Firmicutes;Clostridia;Clostridia UCG-014;unspecific_Clostridia UCG-014;unspecific_Clostridia UCG-014;unspecific_Clostridia UCG-014	Bacteria	Firmicutes	Clostridia	Clostridia UCG-014	unspecific_Clostridia UCG-014	unspecific_Clostridia UCG-014	unspecific_Clostridia UCG-014	0	0	4.02e-06	0	0	0	0	0	0	0	0	0	0	0	0	0	0	0	0	0	0	0	0	0	0	1.89e-05	0	0	0	0	0	0	0	0	0	0	0	0	0	0	0
DQ456289_1_1457	Bacteria;Proteobacteria;Gammaproteobacteria;Enterobacterales;Enterobacteriaceae;Escherichia;unspecific_Escherichia	Bacteria	Proteobacteria	Gammaproteobacteria	Enterobacterales	Enterobacteriaceae	Escherichia	unspecific_Escherichia	0	0	0	0	0	0	0	0	0	0	0	0	0	0	0	0	0	0	0	0	0	0	0	0	0	0	0	0	0	0	0	0	0	0	0	0	0	0	0	0	0
DQ456370_1_1451	Bacteria;Bacteroidetes;Bacteroidia;Bacteroidales;Bacteroidaceae;Bacteroides;unspecific_Bacteroides	Bacteria	Bacteroidetes	Bacteroidia	Bacteroidales	Bacteroidaceae	Bacteroides	unspecific_Bacteroides	0	0	0	0	1.26e-06	0	0	0	0	0	0	0	0.000185252	6.36e-06	0	0	0	0	0	0	0	7.75e-05	0	6.86e-05	9.84e-05	9.75e-05	4.73e-05	0.000463447	8.37e-05	9.93e-05	3.18e-06	0.000143514	2.37e-05	0	0	0	1.9e-06	0	2.1e-05	0	0
DQ456400_1_1420	Bacteria;Firmicutes;Clostridia;Oscillospirales;Ruminococcaceae;Subdoligranulum;unspecific_Subdoligranulum	Bacteria	Firmicutes	Clostridia	Oscillospirales	Ruminococcaceae	Subdoligranulum	unspecific_Subdoligranulum	0	0	6.08e-06	0	0	0	0	0	0	0	0	0	0	0	0	0	0	0	0	0	0	0	0	0	0	0	0	0	0	0	0	0	0	0	0	0	0	0	0	0	0
DQ456475_1_1245	Bacteria;Firmicutes;Clostridia;Lachnospirales;Lachnospiraceae;Roseburia;unspecific_Roseburia	Bacteria	Firmicutes	Clostridia	Lachnospirales	Lachnospiraceae	Roseburia	unspecific_Roseburia	0	0	0	0	0	0	0	1.6e-06	0	0	0	0	0	0	0	0	0	0	0	0	0	0	0	0	0	0	0	0	0	0	0	0	0	0	0	0	0	0	0	0	0
DQ463190_1_1320	Bacteria;Proteobacteria;Alphaproteobacteria;Acetobacterales;Acetobacteraceae;unspecific_Acetobacteraceae;unspecific_Acetobacteraceae	Bacteria	Proteobacteria	Alphaproteobacteria	Acetobacterales	Acetobacteraceae	unspecific_Acetobacteraceae	unspecific_Acetobacteraceae	0	0	0	0	0	0	0	4e-06	0	0	0	0	0	0	0	0	0	0	0	0	0	7.99e-06	0	0	4.38e-06	0	0	0	0	0	0	2.66e-05	0	0	0	0	0	0	0	0	0
DQ481475_1_1484	Bacteria;Proteobacteria;Gammaproteobacteria;Pseudomonadales;Pseudomonadaceae;Pseudomonas;putida	Bacteria	Proteobacteria	Gammaproteobacteria	Pseudomonadales	Pseudomonadaceae	Pseudomonas	putida	0	4.58e-06	0	1.67e-06	0	0	0	8e-07	0	0	0	0	0	5.09e-06	0	0	0	0	5.98e-07	0	0	0	0	0	1.93e-06	2.64e-06	0	0	1.07e-05	0	0	0	0	0	0	0	0	0	1.02e-05	0	0
DQ481476_1_1410	Bacteria;Proteobacteria;Gammaproteobacteria;Enterobacterales;Enterobacteriaceae;Lelliottia;unspecific_Lelliottia	Bacteria	Proteobacteria	Gammaproteobacteria	Enterobacterales	Enterobacteriaceae	Lelliottia	unspecific_Lelliottia	0	0	0	0	0	0	5.91e-07	0	0	0	0	0	0	0	0	2.64e-07	0	6.21e-07	0	4.22e-06	0	0	0	5.08e-07	1.05e-06	0	2.49e-05	0	0	0	0	2.66e-06	0	0	0	0	0	0	6.01e-07	0	0
DQ497784_1_1410	Bacteria;Proteobacteria;Gammaproteobacteria;Pseudomonadales;Pseudomonadaceae;Pseudomonas;unspecific_Pseudomonas	Bacteria	Proteobacteria	Gammaproteobacteria	Pseudomonadales	Pseudomonadaceae	Pseudomonas	unspecific_Pseudomonas	0	0	0	0	0	0	0	0	0	0	0	0	0	0	0	6.61e-07	0	0	0	2.64e-06	0	0	0	0	0	0	1.47e-05	1.57e-05	0	0	0	0	0	0	0	0	0	0	0	0	0
DQ499315_1_1509	Bacteria;Acidobacteria;Acidobacteriae;Subgroup 2;unspecific_Subgroup 2;unspecific_Subgroup 2;unspecific_Subgroup 2	Bacteria	Acidobacteria	Acidobacteriae	Subgroup 2	unspecific_Subgroup 2	unspecific_Subgroup 2	unspecific_Subgroup 2	0	0	0	0	0	0	0	1.07e-05	0	0	3.9e-05	2.95e-05	0	2.84e-05	0	0	0	0	0	0	0	0	0	0	0	0	0	0	0	0	0	0	2.44e-05	0	0	0	0	0	0	2.57e-05	0
DQ499329_1_1485	Bacteria;Proteobacteria;Gammaproteobacteria;Salinisphaerales;Solimonadaceae;unspecific_Solimonadaceae;unspecific_Solimonadaceae	Bacteria	Proteobacteria	Gammaproteobacteria	Salinisphaerales	Solimonadaceae	unspecific_Solimonadaceae	unspecific_Solimonadaceae	2.97e-06	0	0	0	0	0	3.7e-06	0	0	0	0	6.16e-06	2.04e-05	0	0	0	0	0	0	0	0	5.17e-06	0	1.22e-05	4.38e-06	1.06e-05	0	2.7e-05	0	0	0	3.77e-05	0	0	0	0	0	0	0	0	0
DQ521483_1_1445	Bacteria;Actinobacteria;Actinobacteria;Micrococcales;Microbacteriaceae;Chryseoglobus;unspecific_Chryseoglobus	Bacteria	Actinobacteria	Actinobacteria	Micrococcales	Microbacteriaceae	Chryseoglobus	unspecific_Chryseoglobus	0	0	0	0	6.32e-07	0	0	0	0	0	0	0	0	0	0	0	0	0	0	0	0	0	0	0	0	0	0	0	0	0	0	0	0	0	0	0	0	0	0	0	0
DQ532277_1_1514	Bacteria;Proteobacteria;Gammaproteobacteria;Xanthomonadales;Xanthomonadaceae;Lysobacter;unspecific_Lysobacter	Bacteria	Proteobacteria	Gammaproteobacteria	Xanthomonadales	Xanthomonadaceae	Lysobacter	unspecific_Lysobacter	0	0	0	0	0	0	0	0	0	0	0	0	0	0	0	0	0	0	0	5.27e-05	0	0	0	0	0	0	0	0	0	0	0	0	0	0	0	0	0	0	0	0	0
DQ640710_1_1339	Bacteria;Proteobacteria;Alphaproteobacteria;Rhodospirillales;unspecific_Rhodospirillales;unspecific_Rhodospirillales;unspecific_Rhodospirillales	Bacteria	Proteobacteria	Alphaproteobacteria	Rhodospirillales	unspecific_Rhodospirillales	unspecific_Rhodospirillales	unspecific_Rhodospirillales	0	0	0	0	0	0	0	0	0	0	0	0	0	4.24e-05	0	0	5.51e-05	1.55e-05	0	0	0	0	0	0	0	0	0	0	0	0	0	0	0	0	0	0	0	0	0	0	0
DQ645248_1_1495	Bacteria;Armatimonadetes;unspecific_Armatimonadetes;unspecific_Armatimonadetes;unspecific_Armatimonadetes;unspecific_Armatimonadetes;unspecific_Armatimonadetes	Bacteria	Armatimonadetes	unspecific_Armatimonadetes	unspecific_Armatimonadetes	unspecific_Armatimonadetes	unspecific_Armatimonadetes	unspecific_Armatimonadetes	0	0	0	0	0	0	0	0	0	0	0	0	0	0	0	0	0	7.76e-06	0	0	0	0	0	0	0	0	0	0	0	0	0	0	0	0	0	0	0	0	0	0	0
DQ663786_1_1423	Bacteria;Desulfobacterota;Desulfovibrionia;Desulfovibrionales;Desulfovibrionaceae;Desulfovibrio;unspecific_Desulfovibrio	Bacteria	Desulfobacterota	Desulfovibrionia	Desulfovibrionales	Desulfovibrionaceae	Desulfovibrio	unspecific_Desulfovibrio	0	0	1.22e-05	0	0	0	0	0	0	0	0	0	0	0	0	0	0	0	0	0	0	0	0	0	0	0	0	0	0	0	0	0	0	0	0	0	0	0	0	0	0
DQ664539_1_1450	Bacteria;Firmicutes;Bacilli;Bacillales;Bacillaceae;Gracilibacillus;unspecific_Gracilibacillus	Bacteria	Firmicutes	Bacilli	Bacillales	Bacillaceae	Gracilibacillus	unspecific_Gracilibacillus	4.32e-05	0	0	0	0	4.06e-05	2.96e-06	0	1.58e-05	3.11e-05	0	3.87e-05	7.78e-05	0	1.91e-06	0	0	3.1e-06	2.39e-06	1.58e-05	0	2.68e-05	0	3.91e-05	1.05e-05	8.73e-05	3.89e-05	0.000109338	0	8.12e-05	0	7.44e-05	0	0	0	0	0	0	0	0	0
DQ673548_1_1501	Bacteria;Firmicutes;Clostridia;Lachnospirales;Lachnospiraceae;unspecific_Lachnospiraceae;unspecific_Lachnospiraceae	Bacteria	Firmicutes	Clostridia	Lachnospirales	Lachnospiraceae	unspecific_Lachnospiraceae	unspecific_Lachnospiraceae	0	0	4.02e-06	0	0	0	0	0	0	0	0	0	0	0	0	0	0	0	0	0	0	0	0	0	0	0	0	2.25e-05	0	0	0	0	0	0	0	0	0	0	1.5e-05	0	0
DQ673672_1_1423	Bacteria;Bacteroidetes;Bacteroidia;Flavobacteriales;Weeksellaceae;Chryseobacterium;hagamense	Bacteria	Bacteroidetes	Bacteroidia	Flavobacteriales	Weeksellaceae	Chryseobacterium	hagamense	0	0	1.22e-05	0	2.53e-05	0	2.26e-05	0	0	0	0	0	0	0	1.91e-05	0	0	0	0	1.58e-05	0	0	0	0.000350735	0	0	0.000107584	0.00017818	0	0	0	0	0	0	0	0	0	0	0	0	0
DQ675064_1_1499	Bacteria;Proteobacteria;Gammaproteobacteria;Pseudomonadales;Moraxellaceae;Acinetobacter;unspecific_Acinetobacter	Bacteria	Proteobacteria	Gammaproteobacteria	Pseudomonadales	Moraxellaceae	Acinetobacter	unspecific_Acinetobacter	0	0	0	0	0	0	0	0	3.96e-05	0	0	0	0	0	0	0	0	0	0	0	0	0	0	0	1.75e-05	0	0	0	0	0	0	0	0	0	0	0	0	0	0	0	0
DQ777883_1_1517	Bacteria;Firmicutes;Clostridia;Oscillospirales;Ruminococcaceae;Faecalibacterium;unspecific_Faecalibacterium	Bacteria	Firmicutes	Clostridia	Oscillospirales	Ruminococcaceae	Faecalibacterium	unspecific_Faecalibacterium	0	0	0	0	0	0	0	0	0	0	0	0	0	0	0	0	0	0	5.98e-07	0	0	0	0	0	1.75e-06	0	0	2.25e-06	3.81e-06	0	0	2.66e-06	1.82e-06	0	0	0	0	0	0	0	0
DQ777887_1_1530	Bacteria;Firmicutes;Clostridia;Lachnospirales;Lachnospiraceae;unspecific_Lachnospiraceae;unspecific_Lachnospiraceae	Bacteria	Firmicutes	Clostridia	Lachnospirales	Lachnospiraceae	unspecific_Lachnospiraceae	unspecific_Lachnospiraceae	0	0	8.15e-06	0	0	0	0	0	0	0	0	0	0	0	0	0	0	0	0	0	0	0	0	0	0	0	0	0	0	0	0	0	0	0	0	0	0	0	0	0	0
DQ777912_1_1471	Bacteria;Firmicutes;Clostridia;Oscillospirales;Ruminococcaceae;Faecalibacterium;unspecific_Faecalibacterium	Bacteria	Firmicutes	Clostridia	Oscillospirales	Ruminococcaceae	Faecalibacterium	unspecific_Faecalibacterium	0	0	0	0	0	0	0	0	0	0	0	0	0	0	0	0	0	0	5.98e-07	0	0	0	0	0	0	0	0	0	0	0	0	0	0	0	0	0	0	0	0	0	0
DQ793236_1_1367	Bacteria;Firmicutes;Clostridia;Oscillospirales;Ruminococcaceae;unspecific_Ruminococcaceae;unspecific_Ruminococcaceae	Bacteria	Firmicutes	Clostridia	Oscillospirales	Ruminococcaceae	unspecific_Ruminococcaceae	unspecific_Ruminococcaceae	0	0	8.52e-07	0	0	0	0	0	0	0	0	0	0	0	0	0	0	0	0	0	0	0	0	0	0	0	0	0	0	0	0	0	0	0	0	0	0	0	0	0	0
DQ793247_1_1384	Bacteria;Firmicutes;Clostridia;Lachnospirales;Lachnospiraceae;Lachnospiraceae UCG-008;unspecific_Lachnospiraceae UCG-008	Bacteria	Firmicutes	Clostridia	Lachnospirales	Lachnospiraceae	Lachnospiraceae UCG-008	unspecific_Lachnospiraceae UCG-008	0	0	0	0	0	0	0	0	0	0	0	2.2e-06	0	0	0	0	0	0	0	0	0	2.82e-06	0	0	0	0	0	2.25e-06	0	0	0	0	0	0	0	0	0	0	0	0	0
DQ793257_1_1285	Bacteria;Firmicutes;Clostridia;Oscillospirales;Ruminococcaceae;[Eubacterium] siraeum group;unspecific_[Eubacterium] siraeum group	Bacteria	Firmicutes	Clostridia	Oscillospirales	Ruminococcaceae	[Eubacterium] siraeum group	unspecific_[Eubacterium] siraeum group	0	0	7.3e-07	0	0	0	0	0	0	0	0	0	0	0	0	0	0	0	0	0	0	0	0	0	0	0	0	0	0	0	0	0	0	0	0	0	0	4.78e-06	0	0	0
DQ793281_1_1393	Bacteria;Firmicutes;Clostridia;Oscillospirales;Oscillospiraceae;NK4A214 group;unspecific_NK4A214 group	Bacteria	Firmicutes	Clostridia	Oscillospirales	Oscillospiraceae	NK4A214 group	unspecific_NK4A214 group	0	1.64e-06	0	0	0	0	0	0	0	0	0	0	0	0	0	1.59e-06	0	0	0	0	0	0	0	0	0	0	1.75e-06	0	0	0	0	0	0	0	0	0	0	0	0	0	0
DQ793300_1_1395	Bacteria;Bacteroidetes;Bacteroidia;Bacteroidales;Muribaculaceae;unspecific_Muribaculaceae;unspecific_Muribaculaceae	Bacteria	Bacteroidetes	Bacteroidia	Bacteroidales	Muribaculaceae	unspecific_Muribaculaceae	unspecific_Muribaculaceae	0	0	0	1.07e-06	0	0	0	0	0	0	0	0	0	0	0	0	0	0	0	0	0	0	0	0	0	0	0	0	0	0	0	0	0	0	0	0	0	0	0	0	0
DQ793315_1_1293	Bacteria;Firmicutes;Clostridia;Lachnospirales;Lachnospiraceae;Sellimonas;unspecific_Sellimonas	Bacteria	Firmicutes	Clostridia	Lachnospirales	Lachnospiraceae	Sellimonas	unspecific_Sellimonas	0	0	0	0	0	0	0	0	0	0	0	0	0	0	0	0	0	3.26e-06	0	0	0	0	0	0	0	0	0	0	0	0	0	0	0	0	0	0	0	0	0	0	0
DQ793376_1_1284	Bacteria;Firmicutes;Clostridia;Oscillospirales;Butyricicoccaceae;Butyricicoccus;unspecific_Butyricicoccus	Bacteria	Firmicutes	Clostridia	Oscillospirales	Butyricicoccaceae	Butyricicoccus	unspecific_Butyricicoccus	0	0	0	1.19e-06	1.26e-06	0	0	8e-07	0	0	0	0	0	0	0	0	0	0	0	0	0	4.98e-05	0	7.62e-06	0	0	0	0	3.81e-06	0	0	0	4e-06	0	0	0	0	0	0	0	0
DQ793394_1_1370	Bacteria;Firmicutes;Clostridia;Oscillospirales;Ruminococcaceae;[Eubacterium] siraeum group;unspecific_[Eubacterium] siraeum group	Bacteria	Firmicutes	Clostridia	Oscillospirales	Ruminococcaceae	[Eubacterium] siraeum group	unspecific_[Eubacterium] siraeum group	0	0	7.3e-07	0	0	0	0	0	0	0	0	0	0	0	0	0	0	0	0	0	0	0	0	0	0	0	0	0	0	0	0	0	0	0	0	0	0	4.78e-06	0	0	0
DQ793395_1_1392	Bacteria;Firmicutes;Clostridia;Lachnospirales;Lachnospiraceae;Blautia;unspecific_Blautia	Bacteria	Firmicutes	Clostridia	Lachnospirales	Lachnospiraceae	Blautia	unspecific_Blautia	0	0	0	0	0	0	0	0	0	0	0	0	0	0	0	0	0	0	0	0	0	2.35e-06	0	0	8.75e-07	7.55e-06	2.59e-05	3.6e-06	0	1.04e-05	0	1.06e-05	0	0	0	7.71e-06	1.9e-06	0	0	0	0
DQ793411_1_1402	Bacteria;Firmicutes;Clostridia;Oscillospirales;Oscillospiraceae;UCG-002;unspecific_UCG-002	Bacteria	Firmicutes	Clostridia	Oscillospirales	Oscillospiraceae	UCG-002	unspecific_UCG-002	0	0	6.08e-07	0	0	0	0	0	0	0	0	0	0	0	0	0	0	0	5.98e-07	0	0	0	0	0	1.58e-05	0	2.28e-05	0.000123736	0	0	0	0	0	0	4.01e-06	0	0	0	0	0	0
DQ793417_1_1390	Bacteria;Firmicutes;Clostridia;Oscillospirales;Ruminococcaceae;unspecific_Ruminococcaceae;unspecific_Ruminococcaceae	Bacteria	Firmicutes	Clostridia	Oscillospirales	Ruminococcaceae	unspecific_Ruminococcaceae	unspecific_Ruminococcaceae	0	0	0	0	0	0	0	0	0	5.21e-05	0	0	0	0	0	0	0	0	0	0	0	0	0	0	0	0	0	0	0	0	0	0	0	0	0	0	0	0	0	0	0
DQ793421_1_1379	Bacteria;Firmicutes;Clostridia;Lachnospirales;Lachnospiraceae;Lachnospiraceae NK4A136 group;unspecific_Lachnospiraceae NK4A136 group	Bacteria	Firmicutes	Clostridia	Lachnospirales	Lachnospiraceae	Lachnospiraceae NK4A136 group	unspecific_Lachnospiraceae NK4A136 group	0	0	0	0	0	0	0	0	0	0	0	0	0	0	0	0	2.76e-06	0	0	0	0	0	0	0	0	3.78e-06	0	0	0	0	0	0	0	0	0	0	0	0	0	0	0
[truncated: 12,542 more rows]
[truncated: 6 more columns]
